# Supplementary material for: Potassium ion homeostasis modulates mitochondrial function
Source: J Cell Biol. 2026 Jan 13;225(4):e202505110. doi: 10.1083/jcb.202505110 (PMC12798708; doi:10.1083/jcb.202505110)
Supplement: Table S1 — shows RNAseq data comparing young (exponentially growing) and 24-h old mother cells. [file jcb_202505110_tables1.xlsx]

## Sheet: tableSXX-Deseq_WT_LogVs24h
gene_symbol	baseMean	log2FoldChange	lfcSE	pvalue	padj	ensembl_id
15S_RRNA	328.792	-0.548385	0.384923	0.0452123	0.0673807	Q0020
21S_RRNA	17576.9	-0.496679	0.142659	0.000229132	0.000506781	Q0158
AAC1	404.75	0.751876	0.104417	1.71693e-13	1.13426e-12	YMR056C
AAC3	329.071	0.696974	0.128592	1.8524e-08	7.01159e-08	YBR085W
AAD10	1113.33	1.27138	0.108057	7.1755e-33	2.30986e-31	YJR155W
AAD14	667.687	-0.229535	0.100256	0.0185645	0.0298872	YNL331C
AAD15	18.4563	0.709087	0.449557	0.0227443	0.036059	YOL165C
AAD3	463.741	0.157119	0.0952155	0.0914494	0.126964	YCR107W
AAD4	286.316	0.932478	0.124525	1.41928e-14	1.06702e-13	YDL243C
AAD6	551.887	0.549136	0.123416	3.73853e-06	1.0633e-05	YFL056C
AAH1	4651.71	0.376267	0.0569058	2.54719e-11	1.33525e-10	YNL141W
AAP1	3022.8	-0.262961	0.0671903	7.33978e-05	0.000172234	YHR047C
AAR2	161.226	0.571032	0.23207	0.00508387	0.00906902	YBL074C
AAT1	2333.8	-0.583639	0.0585153	7.91266e-24	1.46312e-22	YKL106W
AAT2	3624.83	0.213196	0.0564311	0.000139239	0.000316256	YLR027C
ABD1	3190.16	0.0435185	0.0603232	0.464967	0.532831	YBR236C
ABF1	3570.82	-0.857877	0.0784828	1.87623e-28	4.8143e-27	YKL112W
ABF2	9882.36	-0.287313	0.083903	0.000478388	0.00100473	YMR072W
ABM1	194.928	-0.183823	0.134049	0.149642	0.19705	YJR108W
ABP1	2375.75	0.683006	0.068334	5.31955e-24	9.99286e-23	YCR088W
ABP140	4194.29	-0.156553	0.0546151	0.00391113	0.00710039	YOR239W
ABZ1	777.375	0.469034	0.0993037	1.23288e-06	3.7393e-06	YNR033W
ABZ2	2129	0.0285932	0.0618339	0.641119	0.699492	YMR289W
ACA1	694.337	0.550234	0.0991714	1.28181e-08	4.96324e-08	YER045C
ACB1	16099.1	-0.543514	0.130788	1.3951e-05	3.65793e-05	YGR037C
ACC1	18905.4	-0.228264	0.0677723	0.000645625	0.0013311	YNR016C
ACE2	1158.99	0.340117	0.0753226	4.52955e-06	1.27598e-05	YLR131C
ACF2	1575.25	-0.167972	0.0778374	0.0282458	0.0437525	YLR144C
ACF4	679.811	-0.241393	0.0932443	0.00802406	0.0138398	YJR083C
ACH1	961.973	0.848863	0.0768006	5.14584e-29	1.35981e-27	YBL015W
ACK1	905.408	-0.121115	0.0789916	0.119084	0.161099	YDL203C
ACL4	2495.65	0.363943	0.0737081	5.41281e-07	1.71515e-06	YDR161W
ACM1	1261.75	-1.32287	0.125449	6.09573e-27	1.44866e-25	YPL267W
ACO1	4792.13	0.773945	0.0678245	1.00346e-30	2.90063e-29	YLR304C
ACO2	2981.83	-0.289453	0.0637224	4.3726e-06	1.23423e-05	YJL200C
ACP1	1678.68	0.929965	0.0616696	4.52902e-52	2.78909e-50	YKL192C
ACS1	780.409	-0.0825272	0.0916045	0.356764	0.424069	YAL054C
ACS2	5683.17	0.147783	0.0656027	0.0227213	0.0360309	YLR153C
ACT1	23031.3	0.453647	0.0785848	4.52188e-09	1.83624e-08	YFL039C
ADA2	2126.82	-1.03923	0.0872194	1.58017e-33	5.22933e-32	YDR448W
ADD37	1912.69	-0.0957464	0.093028	0.2916	0.354586	YMR184W
ADD66	1165.65	-0.164875	0.0848214	0.0475115	0.0705106	YKL206C
ADE1	2535.1	1.41345	0.0579766	3.24692e-132	7.66489e-130	YAR015W
ADE12	4767.45	1.19626	0.107054	7.01859e-30	1.92658e-28	YNL220W
ADE13	8938.14	0.932554	0.0813006	3.82571e-31	1.13363e-29	YLR359W
ADE16	5170.99	0.487351	0.0688181	7.49124e-13	4.65786e-12	YLR028C
ADE17	2904.1	1.64848	0.073111	1.43987e-113	2.75599e-111	YMR120C
ADE2	1740.37	0.926785	0.0828057	9.17573e-30	2.50395e-28	YOR128C
ADE3	3292.7	0.439996	0.0780677	1.00869e-08	3.95763e-08	YGR204W
ADE4	2951.76	0.464832	0.0657363	8.46115e-13	5.23792e-12	YMR300C
ADE5,7	4365	0.986701	0.0735338	7.64066e-42	3.38195e-40	YGL234W
ADE6	4010.48	0.513087	0.0982113	8.48873e-08	2.95707e-07	YGR061C
ADE8	3643.8	-0.0719349	0.0898929	0.417276	0.486284	YDR408C
ADF1	829.555	-0.246045	0.100308	0.0116591	0.0195385	YCL058W-A
ADH1	67249.9	-1.52049	0.0716187	5.35737e-101	8.43131e-99	YOL086C
ADH2	340.307	0.0419961	0.109495	0.693249	0.745232	YMR303C
ADH3	2876.51	-0.0352846	0.0755251	0.635409	0.694011	YMR083W
ADH4	14136.6	4.35982	0.0713827	0	0	YGL256W
ADH5	647.002	1.00882	0.118191	2.44054e-18	2.61877e-17	YBR145W
ADH6	5311.4	0.460525	0.073151	1.69879e-10	8.16758e-10	YMR318C
ADH7	376.503	-0.275673	0.147519	0.0471097	0.0699997	YCR105W
ADI1	2642.97	-1.13421	0.115731	1.60334e-23	2.85297e-22	YMR009W
ADK1	16176.5	-0.651696	0.0939291	1.35127e-12	8.18621e-12	YDR226W
ADK2	848.334	-0.758543	0.109358	1.03953e-12	6.39055e-12	YER170W
ADO1	37363	-0.513781	0.0882084	3.56264e-09	1.46946e-08	YJR105W
ADP1	4315.43	0.236527	0.107991	0.0253248	0.0397143	YCR011C
ADR1	916.184	0.14195	0.0808526	0.0742282	0.105158	YDR216W
ADY2	89.0722	0.846892	0.207104	9.46148e-06	2.54486e-05	YCR010C
ADY3	1576.7	-0.572059	0.0893366	6.29505e-11	3.18212e-10	YDL239C
ADY4	2274.29	-0.675433	0.0978736	1.66883e-12	1.00499e-11	YLR227C
AEP1	1351.32	-0.425577	0.0703082	8.58988e-10	3.84779e-09	YMR064W
AEP2	1681.13	-0.103572	0.0866638	0.222064	0.27889	YMR282C
AEP3	920.726	-0.306622	0.0822848	0.000145996	0.00033065	YPL005W
AFB1	2195.56	0.105184	0.0829689	0.197291	0.251524	YLR040C
AFG1	825.304	0.150271	0.0797249	0.0555194	0.080911	YEL052W
AFG2	1297.5	0.214192	0.0780338	0.00528491	0.00940869	YLR397C
AFG3	1459.37	0.400833	0.0639619	2.36484e-10	1.11951e-09	YER017C
AFI1	620.174	-0.0929064	0.0817682	0.247518	0.306938	YOR129C
AFR1	699.965	0.119061	0.0822455	0.141196	0.187397	YDR085C
AFT1	855.492	-0.126357	0.0821088	0.117222	0.158762	YGL071W
AFT2	1259.35	0.16834	0.0917725	0.0602919	0.087158	YPL202C
AGA1	2009.46	1.23613	0.0754346	3.21173e-61	2.49951e-59	YNR044W
AGA2	51.1805	1.84339	0.328452	1.77233e-09	7.59784e-09	YGL032C
AGC1	1263.24	0.251939	0.0825785	0.00189571	0.00362653	YPR021C
AGE1	1462.89	-0.252877	0.0934936	0.00559856	0.00994458	YDR524C
AGE2	1279.45	-0.455643	0.0968481	1.38163e-06	4.16724e-06	YIL044C
AGP1	780.469	0.17917	0.0925267	0.0477451	0.0708128	YCL025C
AGP2	421.17	0.549836	0.112993	4.99347e-07	1.59153e-06	YBR132C
AGP3	166.53	0.803381	0.162507	1.86334e-07	6.24522e-07	YFL055W
AGX1	646.71	0.277774	0.116119	0.0133188	0.0220743	YFL030W
AHA1	3106.03	-0.11564	0.0630007	0.0636275	0.0915315	YDR214W
AHC1	821.558	0.195957	0.081831	0.0148349	0.0243309	YOR023C
AHC2	16157.1	-0.857013	0.147225	1.28391e-09	5.61826e-09	YCR082W
AHK1	2255.21	-0.0621953	0.0897787	0.479047	0.546578	YDL073W
AHP1	39254.3	-0.899502	0.0961495	1.69788e-21	2.48953e-20	YLR109W
AHT1	49.0468	1.05189	0.284103	3.20703e-05	7.94967e-05	YHR093W
AI1	2436.08	0.286691	0.090485	0.00119859	0.00236315	Q0050
AI2	4121.48	0.296936	0.0907172	0.000825861	0.00167107	Q0055
AI3	1763.56	0.099967	0.0910774	0.2626	0.323263	Q0060
AI4	6073.24	0.00302222	0.0984639	0.974888	0.979035	Q0065
AI5_ALPHA	6491.24	-0.046481	0.100092	0.630617	0.689948	Q0070
AI5_BETA	11160.2	-0.164622	0.0984657	0.0853766	0.119376	Q0075
AIF1	2087.73	0.0622753	0.0773902	0.414957	0.48406	YNR074C
AIM10	778.972	0.11837	0.0782503	0.124751	0.167772	YER087W
AIM11	234.046	0.238826	0.131654	0.0573013	0.0832084	YER093C-A
AIM14	1461.09	-0.355108	0.0863508	2.67711e-05	6.72078e-05	YGL160W
AIM17	2221.3	1.4085	0.0878225	7.8542e-59	5.67586e-57	YHL021C
AIM18	1196.96	-0.420378	0.0911812	2.38726e-06	6.94602e-06	YHR198C
AIM19	416.517	0.025542	0.109521	0.811007	0.847007	YIL087C
AIM2	2788.14	-0.554171	0.097166	5.05503e-09	2.04103e-08	YAL049C
AIM20	6497.97	-1.05385	0.107409	1.58953e-23	2.83554e-22	YIL158W
AIM21	856.832	0.424638	0.0811143	9.96532e-08	3.45445e-07	YIR003W
AIM22	1145.98	-0.302293	0.0663748	4.01193e-06	1.13605e-05	YJL046W
AIM23	1177	-0.140948	0.0697565	0.0406347	0.0610987	YJL131C
AIM24	1623.7	-0.0983601	0.0831043	0.227999	0.285534	YJR080C
AIM25	1708.32	0.110379	0.0614527	0.0696606	0.0993428	YJR100C
AIM26	133.641	0.0767139	0.167747	0.622979	0.683491	YKL037W
AIM29	12940.9	-1.19304	0.145148	2.60539e-17	2.50698e-16	YKR074W
AIM3	556.695	0.47837	0.109274	6.23806e-06	1.72503e-05	YBR108W
AIM32	486.689	-0.0456	0.0912943	0.609356	0.670207	YML050W
AIM33	204.1	0.468139	0.140691	0.000459252	0.000968849	YML087C
AIM34	4347.42	-1.42025	0.138044	8.2051e-26	1.78247e-24	YMR003W
AIM36	1233.89	-0.511105	0.0660179	4.78479e-15	3.75675e-14	YMR157C
AIM39	1451.94	-0.404103	0.069394	3.59262e-09	1.4801e-08	YOL053W
AIM4	1337.43	-1.10575	0.126931	4.3556e-19	5.12398e-18	YBR194W
AIM41	9081.82	-0.12929	0.115672	0.248731	0.308118	YOR215C
AIM44	3275.41	-0.262516	0.0733195	0.000281255	0.000613065	YPL158C
AIM45	4258.23	-0.223749	0.0648263	0.000471211	0.000991124	YPR004C
AIM46	969.972	0.151605	0.0705166	0.0295296	0.0455617	YHR199C
AIM6	1181.35	0.357451	0.082562	1.03455e-05	2.76269e-05	YDL237W
AIM7	2662.15	-0.483798	0.121947	3.66847e-05	9.02713e-05	YDR063W
AIM9	2555.78	-0.175161	0.0602795	0.00338027	0.00620023	YER080W
AIP1	8400.33	0.331792	0.0662077	8.10594e-07	2.51561e-06	YMR092C
AIR1	1147.98	-0.352674	0.0870347	3.47703e-05	8.57692e-05	YIL079C
AIR2	860.226	-0.448024	0.0832963	4.18996e-08	1.52171e-07	YDL175C
AKL1	1809.94	0.364258	0.07561	9.94782e-07	3.04716e-06	YBR059C
AKR1	2967.11	0.319562	0.0793206	4.13905e-05	0.000100766	YDR264C
AKR2	1185.61	0.155629	0.0860343	0.0653396	0.093804	YOR034C
ALA1	9396.26	-0.201199	0.0595403	0.000642622	0.00132568	YOR335C
ALB1	3294.97	-0.619304	0.122869	1.68889e-07	5.67937e-07	YJL122W
ALD2	519.727	0.965756	0.103318	1.69306e-21	2.48953e-20	YMR170C
ALD3	1007.4	1.71574	0.0797141	9.1836e-104	1.5863e-101	YMR169C
ALD4	5575.91	2.27833	0.0667001	4.33487e-257	1.91872e-254	YOR374W
ALD5	2918.22	0.20939	0.0598061	0.000409969	0.000873202	YER073W
ALD6	27723.4	0.381662	0.0642715	1.91752e-09	8.16588e-09	YPL061W
ALE1	5802.46	0.197771	0.0931632	0.0302029	0.046522	YOR175C
ALF1	600.041	0.357034	0.0844911	1.63637e-05	4.24652e-05	YNL148C
ALG1	2273.39	-0.0859765	0.060433	0.150519	0.197989	YBR110W
ALG11	2234.75	0.377222	0.092176	2.81794e-05	7.04932e-05	YNL048W
ALG12	1420.85	0.325126	0.0861231	0.000116194	0.000266737	YNR030W
ALG13	2157.96	-0.450473	0.0841661	4.88821e-08	1.7546e-07	YGL047W
ALG14	668.026	0.529446	0.110864	8.25408e-07	2.55934e-06	YBR070C
ALG2	959.209	-0.12087	0.0702355	0.0810624	0.113973	YGL065C
ALG3	740.799	0.601496	0.129471	1.29569e-06	3.92477e-06	YBL082C
ALG5	6111.59	-0.498542	0.0778328	7.68286e-11	3.84795e-10	YPL227C
ALG6	3391.4	0.146347	0.0860272	0.0830727	0.116545	YOR002W
ALG7	890.999	0.190268	0.075136	0.0101961	0.017279	YBR243C
ALG8	2164.47	0.308445	0.117829	0.00656936	0.0115045	YOR067C
ALG9	1453.17	0.130133	0.0925233	0.151093	0.198586	YNL219C
ALK1	4145.4	-0.0349099	0.0736052	0.629207	0.688937	YGL021W
ALK2	1149.77	-0.722498	0.0907667	5.04424e-16	4.30401e-15	YBL009W
ALO1	1964.98	0.319579	0.0840346	0.000105969	0.000244136	YML086C
ALP1	114.137	0.139654	0.168768	0.371912	0.439714	YNL270C
ALR1	1369.5	0.556397	0.0959959	2.95572e-09	1.23349e-08	YOL130W
ALR2	572.34	0.476394	0.0966088	4.35934e-07	1.39633e-06	YFL050C
ALT1	1878.11	0.422325	0.0615944	4.30773e-12	2.47023e-11	YLR089C
ALT2	2057.94	-0.700435	0.0747479	2.22895e-21	3.23472e-20	YDR111C
ALY1	1314.67	-0.307375	0.0974173	0.00119734	0.00236134	YKR021W
ALY2	905.235	0.520807	0.107981	6.73936e-07	2.11186e-06	YJL084C
AMA1	119.928	0.611842	0.182939	0.000294763	0.00064028	YGR225W
AMD1	2085.46	0.193186	0.0734064	0.00761692	0.0132019	YML035C
AMD2	675.639	0.105931	0.0826662	0.192705	0.24621	YDR242W
AME1	5108.24	-1.24684	0.0988939	2.41955e-37	9.16323e-36	YBR211C
AMF1	191.344	0.524639	0.148539	0.000186184	0.000417264	YOR378W
AMN1	7433.32	0.247481	0.0784762	0.00134493	0.0026297	YBR158W
AMS1	792.366	1.30078	0.080375	8.40866e-60	6.33512e-58	YGL156W
ANB1	1916.12	3.19693	0.096868	5.15205e-240	2.14628e-237	YJR047C
ANP1	4126.31	-0.153205	0.0692788	0.0250901	0.0393812	YEL036C
ANR2	1454.72	-0.24981	0.0801968	0.00151999	0.00295406	YKL047W
ANS1	27.5121	0.987036	0.372138	0.00116999	0.00231242	YHR126C
ANT1	1430.16	-0.429785	0.0780834	2.16768e-08	8.14837e-08	YPR128C
ANY1	2322.54	-0.192435	0.0630222	0.00202556	0.00384482	YMR010W
AOS1	2820.15	-0.336864	0.0772034	9.22187e-06	2.48892e-05	YPR180W
APA1	5379.59	-0.365935	0.0836359	8.06156e-06	2.19669e-05	YCL050C
APA2	627.45	1.02929	0.0898956	4.16244e-31	1.22317e-29	YDR530C
APC1	1273.92	0.12936	0.0781614	0.0929428	0.128836	YNL172W
APC11	4008.24	-1.10589	0.118555	1.57064e-21	2.33192e-20	YDL008W
APC2	736.239	-0.18915	0.0985363	0.0487285	0.0721202	YLR127C
APC4	1392.87	-0.473635	0.0692879	4.26082e-12	2.44729e-11	YDR118W
APC5	1250.69	-0.117416	0.111833	0.277617	0.339683	YOR249C
APC9	665.652	-0.0823514	0.0890333	0.344736	0.411845	YLR102C
APD1	6195.87	0.165481	0.0542907	0.00215737	0.00407645	YBR151W
APE2	3659.36	0.591385	0.0650773	4.16318e-20	5.33158e-19	YKL157W
APE3	13907.3	0.138048	0.0807191	0.0830069	0.116476	YBR286W
APE4	1412.03	0.651375	0.090242	1.85442e-13	1.2194e-12	YHR113W
API2	21.1211	-0.150857	0.313531	0.510667	0.576893	YDR525W
APJ1	847.412	-0.251911	0.0895761	0.00404344	0.00732932	YNL077W
APL1	2421.86	-0.204021	0.0762475	0.0065859	0.0115306	YJR005W
APL2	2132.98	0.143079	0.0833564	0.0807556	0.113587	YKL135C
APL3	792.335	-0.0136516	0.0743234	0.851635	0.880478	YBL037W
APL4	1945.71	-0.174636	0.074161	0.0168981	0.0274038	YPR029C
APL5	5990.39	-0.344676	0.0661384	1.32292e-07	4.51951e-07	YPL195W
APL6	2536.36	0.146402	0.106166	0.156158	0.20442	YGR261C
APM1	1122	-0.0457715	0.0802748	0.561365	0.624601	YPL259C
APM2	518.195	0.237935	0.0988599	0.0135471	0.0224003	YHL019C
APM3	2948.76	-0.506449	0.0738156	3.30564e-12	1.92363e-11	YBR288C
APM4	2143.06	0.278093	0.0855554	0.000921955	0.00185018	YOL062C
APN1	2779.21	-0.32944	0.0608282	4.44697e-08	1.60599e-07	YKL114C
APN2	1237.04	-0.169035	0.0878202	0.0493353	0.0729573	YBL019W
APP1	1306.11	0.665079	0.0687405	1.34191e-22	2.17968e-21	YNL094W
APQ12	5122.07	-1.20541	0.26323	5.34695e-07	1.69655e-06	YIL040W
APQ13	677.333	-0.766067	0.114037	4.83318e-12	2.7626e-11	YJL075C
APS1	3470.47	-0.548804	0.114918	7.68786e-07	2.39215e-06	YLR170C
APS2	1494.9	0.14554	0.0859073	0.084374	0.11816	YJR058C
APS3	3911.57	-0.842205	0.0969143	8.22353e-19	9.42379e-18	YJL024C
APT1	14575	-0.726423	0.0869099	1.84504e-17	1.80727e-16	YML022W
APT2	464.682	0.359783	0.112573	0.000937942	0.00188173	YDR441C
AQR1	495.632	-0.237456	0.102206	0.0167547	0.0271837	YNL065W
AQY1	155.487	0.820383	0.156254	3.60167e-08	1.32366e-07	YPR192W
AQY2	91.3982	1.29327	0.234339	4.16911e-09	1.70275e-08	YLL052C
AQY3	407.164	0.904286	0.111098	8.32724e-17	7.65889e-16	YFL054C
ARA1	5069.18	0.942227	0.0610599	2.01055e-54	1.3184e-52	YBR149W
ARA2	641.103	0.188004	0.0927991	0.0383591	0.0578245	YMR041C
ARB1	6166.15	0.183758	0.0803011	0.0200788	0.0320917	YER036C
ARC1	7166.77	0.0848748	0.0613672	0.16292	0.212095	YGL105W
ARC15	4559.6	0.0535117	0.0579981	0.352105	0.419279	YIL062C
ARC18	2973.57	0.194596	0.0803069	0.0137482	0.0226799	YLR370C
ARC19	5862.13	-0.122172	0.0783541	0.113294	0.154001	YKL013C
ARC35	19179.9	-0.799789	0.113675	8.87922e-13	5.48236e-12	YNR035C
ARC40	2951.77	0.539053	0.0745169	2.16289e-13	1.41176e-12	YBR234C
ARD1	2012.42	-0.153569	0.0658194	0.0180781	0.0291771	YHR013C
ARE1	834.264	0.471009	0.0873015	3.68712e-08	1.35016e-07	YCR048W
ARE2	1086.48	0.0437474	0.0757214	0.55851	0.621815	YNR019W
ARF1	57557.2	-0.328477	0.0789627	2.28411e-05	5.80829e-05	YDL192W
ARF2	48475.2	-0.105261	0.104926	0.297173	0.360312	YDL137W
ARF3	4514.02	-0.611797	0.0899503	3.89522e-12	2.24641e-11	YOR094W
ARG1	1967.32	0.522432	0.0729637	3.89897e-13	2.50113e-12	YOL058W
ARG2	1387.18	-0.17468	0.080928	0.0280621	0.0434775	YJL071W
ARG3	771.079	-0.0345922	0.113614	0.752077	0.796502	YJL088W
ARG4	3321.62	0.685201	0.0926729	4.62724e-14	3.29017e-13	YHR018C
ARG5,6	1441.06	0.259269	0.0933385	0.00448755	0.00808466	YER069W
ARG7	2515.62	0.0284705	0.060299	0.635622	0.694136	YMR062C
ARG8	1080.77	0.0107028	0.0763192	0.887753	0.910378	YOL140W
ARG80	666.232	0.396942	0.0948239	1.78872e-05	4.61316e-05	YMR042W
ARG81	781.119	0.353604	0.0924357	9.0963e-05	0.000211075	YML099C
ARG82	819.14	-0.38187	0.0800007	1.1807e-06	3.59027e-06	YDR173C
ARH1	1214.66	0.293032	0.0911305	0.00102002	0.00203372	YDR376W
ARI1	3551.96	0.529552	0.0739881	3.88691e-13	2.49566e-12	YGL157W
ARK1	801.914	0.200605	0.081317	0.0120836	0.0201592	YNL020C
ARL1	11309	-0.132243	0.0820457	0.0994841	0.136965	YBR164C
ARL3	1544.37	-0.446979	0.0789807	8.5015e-09	3.35441e-08	YPL051W
ARN1	815.064	0.608119	0.0842322	2.02364e-13	1.32576e-12	YHL040C
ARN2	689.411	1.14527	0.091548	9.50689e-37	3.50666e-35	YHL047C
ARO1	3563.75	0.257498	0.0681298	0.000129703	0.00029545	YDR127W
ARO10	499.234	-0.0255074	0.100581	0.793926	0.833283	YDR380W
ARO2	6675.56	-0.0233457	0.0557501	0.672261	0.727192	YGL148W
ARO3	4304.52	0.578216	0.0743712	3.14172e-15	2.50559e-14	YDR035W
ARO4	4924.44	0.283362	0.0775799	0.000205804	0.00045819	YBR249C
ARO7	2948.09	-0.24708	0.072087	0.000509585	0.00106519	YPR060C
ARO8	4530.57	0.358314	0.0725423	5.45694e-07	1.72758e-06	YGL202W
ARO80	950.684	-0.215292	0.0865675	0.0111039	0.0186833	YDR421W
ARO9	232.749	-0.384732	0.158585	0.00930834	0.0158962	YHR137W
ARP1	437.128	0.407878	0.103646	5.09531e-05	0.000122405	YHR129C
ARP10	138.042	-0.000524488	0.149449	0.995973	0.997099	YDR106W
ARP2	4809.58	0.620658	0.0849227	1.02032e-13	6.94796e-13	YDL029W
ARP3	4739.75	0.383094	0.0563237	6.86787e-12	3.86324e-11	YJR065C
ARP4	2362.47	0.180702	0.0882431	0.0369687	0.0559667	YJL081C
ARP5	3670.99	-0.584718	0.0880774	1.3032e-11	7.09395e-11	YNL059C
ARP6	1169.84	0.0031477	0.0734801	0.968149	0.974478	YLR085C
ARP7	1229.75	0.0655376	0.0793176	0.401711	0.470156	YPR034W
ARP8	1009.93	0.296632	0.0897672	0.000733405	0.00149725	YOR141C
ARP9	3012.59	-0.427672	0.063872	1.27008e-11	6.91899e-11	YMR033W
ARR1	860.464	0.181082	0.0914412	0.0430315	0.0643746	YPR199C
ARR2	549.1	-0.380455	0.293971	0.101435	0.139326	YPR200C
ARR3	136.64	0.304844	0.153045	0.0339231	0.0517877	YPR201W
ART10	982.399	-0.310332	0.0692962	5.64357e-06	1.56675e-05	YLR392C
ART5	616.757	0.770363	0.121987	7.1607e-11	3.5966e-10	YGR068C
ARV1	2101.69	-0.489704	0.12075	2.48402e-05	6.27607e-05	YLR242C
ARX1	3042.4	0.17429	0.0729096	0.0153931	0.0251649	YDR101C
ASA1	663.421	0.245434	0.0891764	0.00492402	0.00881049	YPR085C
ASC1	64444.7	-0.194303	0.0760078	0.0092679	0.0158425	YMR116C
ASE1	1373.31	-0.19457	0.0746732	0.00817939	0.0140872	YOR058C
ASF1	1667.29	0.337162	0.0973487	0.000381458	0.000817642	YJL115W
ASF2	813.675	0.591908	0.0997409	1.19087e-09	5.24815e-09	YDL197C
ASG1	2105.6	-0.476689	0.0810919	2.19203e-09	9.24044e-09	YIL130W
ASG7	63.1849	1.56035	0.26681	5.21045e-10	2.37839e-09	YJL170C
ASH1	2675.5	0.382074	0.0778227	6.03132e-07	1.89755e-06	YKL185W
ASI1	1257.35	0.526401	0.0859021	4.09594e-10	1.89252e-09	YMR119W
ASI2	1396.81	-0.170588	0.0757656	0.0222027	0.035303	YNL159C
ASI3	1851.51	-0.229353	0.0635442	0.000262408	0.000575171	YNL008C
ASK1	949.628	-0.25129	0.0702517	0.000284761	0.000619943	YKL052C
ASK10	1431.35	0.536623	0.0798574	8.485e-12	4.69826e-11	YGR097W
ASM4	1658.06	-0.261956	0.0852341	0.00171092	0.00329797	YDL088C
ASN1	6937.02	-0.321027	0.0715755	5.37764e-06	1.49703e-05	YPR145W
ASN2	9203.07	-0.162277	0.0748162	0.0275313	0.0427768	YGR124W
ASP1	3488.26	-0.165495	0.0609348	0.00614561	0.0108428	YDR321W
ASP3-1	0					YLR155C
ASP3-2	0					YLR157C
ASP3-3	0					YLR158C
ASP3-4	0					YLR160C
ASR1	314.793	0.332107	0.117368	0.0033063	0.00607398	YPR093C
AST1	704.884	-0.160624	0.0847432	0.0532445	0.0780375	YBL069W
AST2	473.439	0.301517	0.0984404	0.001667	0.00321856	YER101C
ATC1	2062.02	-0.496494	0.104682	1.03009e-06	3.14988e-06	YDR184C
ATE1	642.197	0.251618	0.0845538	0.00241406	0.00452645	YGL017W
ATF1	756.743	0.346206	0.0835754	2.4247e-05	6.13935e-05	YOR377W
ATF2	651.804	-0.475983	0.104317	2.645e-06	7.63631e-06	YGR177C
ATG1	399.332	0.124635	0.101663	0.208213	0.263691	YGL180W
ATG10	575.823	-1.02766	0.147243	4.76309e-13	3.01449e-12	YLL042C
ATG11	1350.47	0.284743	0.0938628	0.00190005	0.00363386	YPR049C
ATG12	3422.07	-0.824049	0.214922	2.65466e-05	6.66913e-05	YBR217W
ATG13	1782.09	-0.320897	0.0795879	4.07544e-05	9.93538e-05	YPR185W
ATG14	596.011	-0.482344	0.0957002	2.36376e-07	7.81521e-07	YBR128C
ATG15	316.56	0.781322	0.149673	4.52067e-08	1.63011e-07	YCR068W
ATG16	182.175	0.0939066	0.151392	0.510926	0.577094	YMR159C
ATG17	3460.44	-0.302487	0.0990887	0.00168924	0.00326003	YLR423C
ATG18	414.791	0.34907	0.108547	0.000900967	0.00181217	YFR021W
ATG19	1203.19	0.622498	0.0722916	2.78116e-18	2.94853e-17	YOL082W
ATG2	394.722	0.562299	0.164964	0.000264784	0.000580018	YNL242W
ATG20	2088.3	-0.0596188	0.082048	0.459218	0.527267	YDL113C
ATG21	1253.41	0.364655	0.0900292	3.46052e-05	8.53917e-05	YPL100W
ATG22	868.661	1.00814	0.11964	6.17679e-18	6.32139e-17	YCL038C
ATG23	561.209	0.187834	0.10021	0.054391	0.0794916	YLR431C
ATG26	2944.66	0.604293	0.0795479	1.19473e-14	9.02032e-14	YLR189C
ATG27	4379.86	-0.130542	0.0766141	0.083584	0.117193	YJL178C
ATG29	282.115	0.904391	0.142843	4.9585e-11	2.53363e-10	YPL166W
ATG3	678.169	0.484201	0.12624	6.36627e-05	0.000151143	YNR007C
ATG32	421.283	0.453	0.09971	3.08533e-06	8.84628e-06	YIL146C
ATG33	474.228	0.673069	0.103683	2.85778e-11	1.49034e-10	YLR356W
ATG34	432.779	1.02733	0.11174	6.57902e-21	9.06471e-20	YOL083W
ATG36	269.157	0.146119	0.144702	0.286003	0.348738	YJL185C
ATG38	1737.18	0.0123442	0.0885183	0.887173	0.910046	YLR211C
ATG4	459.36	0.499035	0.0975549	1.57318e-07	5.31042e-07	YNL223W
ATG40	534.255	0.0256379	0.112453	0.814868	0.850162	YOR152C
ATG41	615.863	-0.403014	0.104053	6.57905e-05	0.000155933	YPL250C
ATG5	1248.75	-0.109659	0.0730061	0.127709	0.171165	YPL149W
ATG7	302.191	0.63757	0.141218	2.22789e-06	6.51174e-06	YHR171W
ATG8	959.91	0.843258	0.0786154	1.87938e-27	4.60547e-26	YBL078C
ATG9	675.023	-0.0653102	0.0967985	0.488801	0.556811	YDL149W
ATH1	1018.75	0.598174	0.0781906	8.0512e-15	6.21118e-14	YPR026W
ATM1	1378.59	-0.226645	0.0738954	0.00184929	0.0035473	YMR301C
ATO2	272.572	1.01908	0.135238	8.35751e-15	6.44047e-14	YNR002C
ATO3	1426.61	-0.323215	0.08183	5.71e-05	0.000136064	YDR384C
ATP1	8364.74	0.39241	0.0656546	1.47089e-09	6.38677e-09	YBL099W
ATP10	178.085	0.802894	0.166145	3.29433e-07	1.06629e-06	YLR393W
ATP11	1742.87	0.161651	0.0808571	0.0422893	0.0633713	YNL315C
ATP12	1010.32	0.000635859	0.0769435	0.994095	0.995711	YJL180C
ATP14	4602.07	-0.197098	0.103788	0.0506171	0.0746035	YLR295C
ATP15	7462.91	-0.418466	0.144799	0.00219726	0.00414739	YPL271W
ATP16	6401.31	0.376326	0.0653427	5.65892e-09	2.27449e-08	YDL004W
ATP17	21188.1	-0.261461	0.126513	0.0307	0.0471928	YDR377W
ATP18	4736.74	-0.371223	0.112214	0.000614513	0.00127325	YML081C-A
ATP19	9286.63	-0.432876	0.269347	0.0512929	0.075474	YOL077W-A
ATP2	9575.47	0.77264	0.0773639	4.73011e-24	8.95686e-23	YJR121W
ATP20	5003.42	-0.484409	0.104633	2.00735e-06	5.92335e-06	YPR020W
ATP22	1187.87	0.10149	0.0766019	0.17902	0.230429	YDR350C
ATP23	594.811	0.319681	0.103984	0.00155076	0.00300724	YNR020C
ATP25	1545.66	-0.120264	0.0671794	0.0701253	0.099925	YMR098C
ATP3	4760.21	0.849363	0.0699271	1.46004e-34	4.99518e-33	YBR039W
ATP4	15437.1	-0.144552	0.080742	0.0721393	0.102467	YPL078C
ATP5	3357.9	0.455387	0.0612804	6.09007e-14	4.27452e-13	YDR298C
ATP6	326.37	0.335777	0.124656	0.00493941	0.0088358	Q0085
ATP7	5964.18	0.13102	0.0860358	0.119838	0.161871	YKL016C
ATP8	11.6126	0.0610393	0.35083	0.785855	0.826137	Q0080
ATR1	720.84	0.0513956	0.101371	0.604933	0.665962	YML116W
ATS1	902.155	-0.0847037	0.0994816	0.38212	0.450354	YAL020C
ATX1	6223.22	-0.536593	0.225167	0.0066892	0.0117057	YNL259C
ATX2	990.212	-0.0288339	0.0827776	0.722595	0.770811	YOR079C
AUA1	682.352	0.511527	0.0834666	4.3407e-10	2.00005e-09	YFL010W-A
AUR1	2585.84	0.0110028	0.0669377	0.868349	0.893999	YKL004W
AUS1	603.974	0.253655	0.093832	0.00565676	0.0100404	YOR011W
AVL9	2991.78	0.239373	0.0956531	0.0105182	0.0177738	YLR114C
AVO1	1136.42	0.0849661	0.0821366	0.293232	0.356142	YOL078W
AVO2	490.247	0.0788805	0.0961022	0.402057	0.470406	YMR068W
AVT1	1971.6	0.275343	0.0790812	0.00040018	0.000855183	YJR001W
AVT2	727.617	0.354403	0.084978	2.09977e-05	5.37036e-05	YEL064C
AVT3	866.67	0.551183	0.0885507	2.15527e-10	1.02509e-09	YKL146W
AVT4	2080.64	-0.0594711	0.0759429	0.426374	0.495338	YNL101W
AVT5	713.007	-0.271894	0.108669	0.00971112	0.0165521	YBL089W
AVT6	825.017	0.28473	0.0769847	0.00017174	0.000385625	YER119C
AVT7	2259.33	0.620405	0.0605534	4.71391e-25	9.67649e-24	YIL088C
AXL1	1461.08	0.168971	0.0687655	0.012898	0.0214322	YPR122W
AXL2	1099.38	-0.405113	0.0823037	5.28439e-07	1.67821e-06	YIL140W
AYR1	3811.56	0.390798	0.061347	1.22083e-10	5.97093e-10	YIL124W
AYT1	211.205	0.857392	0.157081	1.0595e-08	4.13407e-08	YLL063C
AZF1	504.193	0.244449	0.135552	0.0581456	0.0843135	YOR113W
AZR1	319.071	0.51828	0.158594	0.000491657	0.00103015	YGR224W
BAG7	220.579	0.833146	0.138469	4.24571e-10	1.95883e-09	YOR134W
BAP2	3642.27	0.156436	0.0619434	0.0107779	0.0181822	YBR068C
BAP3	2695.7	0.0329119	0.0721623	0.644502	0.702551	YDR046C
BAR1	265.133	-0.237371	0.138291	0.0703257	0.10019	YIL015W
BAS1	1034.68	-0.204601	0.105942	0.0462164	0.0687903	YKR099W
BAT1	4651.19	1.00888	0.0731996	5.82079e-44	2.84296e-42	YHR208W
BAT2	1984.48	1.21695	0.0652185	1.49469e-78	1.53412e-76	YJR148W
BBC1	2263.9	0.413312	0.080162	1.54461e-07	5.22393e-07	YJL020C
BBP1	1345.92	-0.730178	0.105103	1.05447e-12	6.4768e-12	YPL255W
BCD1	771.834	0.873803	0.0910261	1.76711e-22	2.83779e-21	YHR040W
BCH1	2406.1	-0.355639	0.0791063	4.78284e-06	1.34306e-05	YMR237W
BCH2	653.846	0.259769	0.109871	0.0146038	0.0239686	YKR027W
BCK1	880.221	0.131081	0.0902997	0.138707	0.184266	YJL095W
BCK2	1838.58	-0.0391487	0.0900949	0.656573	0.713276	YER167W
BCP1	6385.19	-0.488548	0.0657345	5.58584e-14	3.93621e-13	YDR361C
BCS1	1114.12	0.0537531	0.0736335	0.460239	0.528353	YDR375C
BCY1	2570.63	0.457015	0.0594545	8.47377e-15	6.52296e-14	YIL033C
BDF1	5924.8	-0.54805	0.0748176	9.88468e-14	6.73757e-13	YLR399C
BDF2	13324.9	-0.418713	0.10087	2.15745e-05	5.50795e-05	YDL070W
BDH1	2670.29	0.0396596	0.0620287	0.519247	0.584628	YAL060W
BDH2	1220.78	1.55973	0.0875578	5.44685e-72	5.21279e-70	YAL061W
BDP1	2673.17	-0.313105	0.071147	8.0296e-06	2.18882e-05	YNL039W
BDS1	1200.25	-0.104237	0.0776052	0.172295	0.222829	YOL164W
BEM1	1271.83	0.272273	0.0655133	2.62494e-05	6.60385e-05	YBR200W
BEM2	8148.91	-0.283153	0.0605419	2.33845e-06	6.80958e-06	YER155C
BEM3	1219.84	0.177174	0.100102	0.0693655	0.0990017	YPL115C
BEM4	870.645	-0.366614	0.0781393	1.81771e-06	5.39751e-06	YPL161C
BER1	981.754	0.0949224	0.0707264	0.174555	0.225336	YLR412W
BET1	4583.31	-0.423263	0.0917435	2.33332e-06	6.79818e-06	YIL004C
BET2	1991.32	0.253522	0.0732519	0.00044731	0.000945676	YPR176C
BET3	3805.98	0.0980864	0.0749386	0.184625	0.237127	YKR068C
BET4	5347.84	-0.237161	0.0867093	0.0052279	0.00931422	YJL031C
BET5	3181.39	-0.967289	0.0922451	1.81478e-26	4.13256e-25	YML077W
BFA1	468.226	-0.0619403	0.106141	0.547292	0.611247	YJR053W
BFR1	12026.2	-0.518337	0.10418	3.02385e-07	9.83238e-07	YOR198C
BFR2	4895.14	-0.347453	0.0609524	8.50681e-09	3.35441e-08	YDR299W
BGL2	21859.2	0.732684	0.0707431	1.17214e-25	2.50034e-24	YGR282C
BI2	32.679	-0.573587	0.393261	0.0394056	0.059301	Q0110
BI3	20.4509	-0.279383	0.335976	0.246073	0.305359	Q0115
BI4	37.3312	0.543809	0.297492	0.0244437	0.0384861	Q0120
BIG1	452.328	0.215678	0.113692	0.0497542	0.0735256	YHR101C
BIK1	1087.51	-0.318835	0.0938402	0.000498145	0.0010422	YCL029C
BIL1	1578.81	-0.680353	0.101381	6.1655e-12	3.47921e-11	YOR304C-A
BIM1	1964.21	0.164762	0.106904	0.110805	0.150937	YER016W
BIO2	25954.8	0.0522328	0.066424	0.42419	0.493205	YGR286C
BIO3	4610.31	0.630032	0.0572358	1.31783e-28	3.41864e-27	YNR058W
BIO4	2157.35	0.776409	0.0622439	2.80123e-36	1.00194e-34	YNR057C
BIO5	2213.45	1.0158	0.114196	9.65428e-20	1.18907e-18	YNR056C
BIR1	1160.57	-0.0990382	0.0658953	0.128346	0.171824	YJR089W
BIT2	458.416	0.54572	0.0986349	1.41961e-08	5.45212e-08	YBR270C
BIT61	588.751	-0.43592	0.0916867	1.13631e-06	3.46719e-06	YJL058C
BLI1	2934.15	-0.412424	0.11642	0.000235263	0.000519206	YKL061W
BLM10	3874.18	0.805527	0.106469	9.57719e-15	7.32459e-14	YFL007W
BLS1	1636.29	-1.17069	0.216424	7.8001e-09	3.09817e-08	YLR408C
BMH1	23928.9	0.0746422	0.0609704	0.217816	0.274472	YER177W
BMH2	12493	-0.109563	0.0798329	0.163474	0.212778	YDR099W
BMS1	5492.02	0.348321	0.0725675	1.2077e-06	3.66608e-06	YPL217C
BMT2	389.68	-0.247681	0.130459	0.0464655	0.0691175	YBR141C
BMT5	2005.89	-0.542616	0.0793664	3.50453e-12	2.02936e-11	YIL096C
BMT6	349.524	-0.148825	0.11646	0.18503	0.237508	YLR063W
BNA1	6564.31	0.34938	0.101533	0.000401282	0.00085702	YJR025C
BNA2	158.337	2.46808	0.188572	3.81704e-40	1.60906e-38	YJR078W
BNA3	937.813	-0.10629	0.0907735	0.231264	0.289008	YJL060W
BNA4	2863.55	-0.2394	0.0720088	0.000744753	0.00151736	YBL098W
BNA5	1994.17	0.374638	0.0836922	5.05136e-06	1.41566e-05	YLR231C
BNA6	1828.47	0.897967	0.0935899	1.81905e-22	2.91459e-21	YFR047C
BNA7	913.286	0.0560923	0.0869841	0.511865	0.577694	YDR428C
BNI1	3450.83	0.00386017	0.0546358	0.944456	0.956203	YNL271C
BNI4	1151.92	-0.21383	0.0741069	0.00341058	0.00625258	YNL233W
BNI5	3270.5	-0.191921	0.0655765	0.00306296	0.0056563	YNL166C
BNR1	1917.05	-0.425387	0.0693701	4.9861e-10	2.28111e-09	YIL159W
BNS1	5130.32	-0.853637	0.235102	5.55486e-05	0.00013268	YGR230W
BOI1	2062.17	-0.133533	0.0667226	0.0428506	0.0641311	YBL085W
BOI2	2481.78	0.00996005	0.0714973	0.888207	0.910579	YER114C
BOL1	683.131	-0.331203	0.102399	0.000867142	0.0017501	YAL044W-A
BOL3	1362.59	-0.778984	0.215449	6.95193e-05	0.000163948	YAL046C
BOP2	412.712	-0.00381508	0.102022	0.969114	0.974757	YLR267W
BOP3	351.857	0.640464	0.12088	4.1654e-08	1.51356e-07	YNL042W
BOR1	641.232	0.0760462	0.0846305	0.360832	0.428401	YNL275W
BOS1	12529.3	-0.857154	0.116134	3.31607e-14	2.40619e-13	YLR078C
BPH1	2677.22	-0.106343	0.0594905	0.071262	0.101361	YCR032W
BPL1	1219.41	0.147238	0.0666339	0.0254495	0.0398922	YDL141W
BPT1	3052.33	0.323122	0.107523	0.00192916	0.003684	YLL015W
BRE1	7120.04	-0.796342	0.0737449	8.86697e-28	2.18801e-26	YDL074C
BRE2	2910.14	-0.217965	0.0666763	0.000916147	0.00183957	YLR015W
BRE4	1858.56	-0.059011	0.0791098	0.447457	0.51577	YDL231C
BRE5	5275.91	-0.313168	0.0673222	2.55116e-06	7.39555e-06	YNR051C
BRF1	2357.03	0.061831	0.0661873	0.343543	0.410489	YGR246C
BRL1	691.817	-0.069435	0.0919938	0.43982	0.508706	YHR036W
BRN1	521.205	0.0562843	0.143128	0.679427	0.733603	YBL097W
BRO1	1367.21	0.235588	0.0783618	0.0022486	0.00423639	YPL084W
BRP1	131.234	-0.37745	0.222291	0.0518672	0.0762398	YGL007W
BRR1	1163.43	-0.415185	0.082655	3.0856e-07	1.00102e-06	YPR057W
BRR2	1888.52	0.32789	0.0780556	1.95007e-05	5.01466e-05	YER172C
BRR6	2216.55	-0.849497	0.0988293	1.84563e-18	2.01635e-17	YGL247W
BRX1	10358.3	-0.29405	0.0739716	5.42329e-05	0.0001298	YOL077C
BSC1	321.297	5.08253	0.250795	1.10876e-91	1.40218e-89	YDL037C
BSC2	4116.14	0.129316	0.0888084	0.137695	0.183024	YDR275W
BSC3	9.15738	0.0728778	0.367983	0.738903	0.785604	YLR465C
BSC4	19.82	0.33411	0.36371	0.186075	0.238567	YNL269W
BSC5	205.135	0.460083	0.166888	0.00303047	0.00560399	YNR069C
BSC6	986.812	0.428098	0.0911814	1.57471e-06	4.71746e-06	YOL137W
BSD2	5317.54	-0.200252	0.0858113	0.0172529	0.0279407	YBR290W
BSP1	678.148	-0.216388	0.080929	0.00648702	0.0113767	YPR171W
BST1	1421.22	-0.341664	0.0801262	1.42095e-05	3.72297e-05	YFL025C
BTN2	1999.94	0.612855	0.0787438	2.73949e-15	2.19967e-14	YGR142W
BTS1	985.998	-0.553146	0.104519	5.25258e-08	1.87683e-07	YPL069C
BTT1	277.828	-0.505165	0.124725	2.41095e-05	6.11108e-05	YDR252W
BUB1	1022.69	-0.716435	0.099187	1.49312e-13	9.9757e-13	YGR188C
BUB2	253.428	0.0972017	0.126399	0.423486	0.492549	YMR055C
BUB3	966.089	-0.10448	0.0812866	0.190867	0.243993	YOR026W
BUD13	509.496	-0.502292	0.138951	0.000142646	0.000323477	YGL174W
BUD14	2795.17	-0.0702812	0.0773737	0.355913	0.423129	YAR014C
BUD16	3277.43	-0.483135	0.0869833	1.44413e-08	5.54025e-08	YEL029C
BUD17	866.589	0.557851	0.0766801	1.52733e-13	1.01851e-12	YNR027W
BUD19	128680	-1.66796	0.189365	1.074e-19	1.3205e-18	YJL188C
BUD2	2242.58	-0.808198	0.0894582	4.04819e-20	5.19371e-19	YKL092C
BUD20	3280.55	-0.0155792	0.0704076	0.823646	0.857542	YLR074C
BUD21	5738.37	-0.710085	0.102405	1.22781e-12	7.48308e-12	YOR078W
BUD22	4361.53	-0.556889	0.0768179	1.84516e-13	1.21444e-12	YMR014W
BUD23	1358.82	0.22393	0.101215	0.0230174	0.0364349	YCR047C
BUD25	345.272	0.0283505	0.109455	0.790227	0.829955	YER014C-A
BUD26	1870.31	-0.936834	0.113492	2.23962e-17	2.17273e-16	YDR241W
BUD27	1156.5	0.25116	0.106661	0.015195	0.0248524	YFL023W
BUD28	24412.5	-1.45268	0.157628	3.09409e-21	4.42674e-20	YLR062C
BUD3	1559.86	0.0394661	0.064273	0.535339	0.599505	YCL014W
BUD30	718.174	0.443709	0.0800668	1.72404e-08	6.55025e-08	YDL151C
BUD31	119.124	0.670518	0.168848	2.29484e-05	5.83139e-05	YCR063W
BUD32	1447.46	0.273139	0.0674091	4.10451e-05	9.99935e-05	YGR262C
BUD4	2613.49	-0.0371049	0.0755134	0.617765	0.678191	YJR092W
BUD5	986.302	-0.788824	0.136768	1.97137e-09	8.37004e-09	YCR038C
BUD6	1982.23	-0.120619	0.0705604	0.0836606	0.117254	YLR319C
BUD7	1436.06	0.0445635	0.061171	0.462593	0.53054	YOR299W
BUD8	1514.75	-0.116704	0.0682583	0.0834541	0.117034	YLR353W
BUD9	1194.07	0.0536526	0.0731021	0.458934	0.527112	YGR041W
BUG1	8273.48	-0.540281	0.0982679	1.68371e-08	6.41078e-08	YDL099W
BUL1	1337.37	0.0995516	0.0734537	0.169751	0.219897	YMR275C
BUL2	2864.24	-0.772056	0.0954761	1.64123e-16	1.47877e-15	YML111W
BUR2	752.936	-0.239214	0.0887521	0.00588818	0.0104172	YLR226W
BUR6	12191.1	-0.353007	0.134643	0.00577867	0.0102388	YER159C
BXI1	925.063	0.533204	0.0992789	3.67107e-08	1.34568e-07	YNL305C
BYE1	1258	0.377742	0.0945103	4.23408e-05	0.000102832	YKL005C
BZZ1	1035.85	0.366987	0.0978806	0.000118633	0.000271897	YHR114W
CAB1	3794.57	-0.425464	0.063324	1.09562e-11	6.01489e-11	YDR531W
CAB2	1239.26	0.0885748	0.083511	0.280824	0.343133	YIL083C
CAB3	1564.22	0.39518	0.107187	0.000142551	0.000323366	YKL088W
CAB4	1685.72	0.081531	0.0651014	0.205724	0.261194	YGR277C
CAB5	4867.75	-0.0238686	0.0909726	0.785892	0.826137	YDR196C
CAC2	961.265	0.073985	0.0822816	0.360561	0.428222	YML102W
CAD1	583.561	0.0898624	0.087925	0.297421	0.360551	YDR423C
CAF120	402.015	0.233167	0.126659	0.0545965	0.0797386	YNL278W
CAF130	912.831	0.159853	0.116876	0.15666	0.204888	YGR134W
CAF16	4569.85	0.142454	0.0786562	0.0658917	0.0944626	YFL028C
CAF20	12452.9	-1.07646	0.121478	1.15451e-19	1.41457e-18	YOR276W
CAF4	1321.44	0.156572	0.0971212	0.0987592	0.135993	YKR036C
CAF40	929.672	0.214019	0.0843994	0.00979611	0.0166777	YNL288W
CAJ1	7240.2	-0.0419773	0.0664429	0.523048	0.588346	YER048C
CAK1	891.15	0.167847	0.0884634	0.0528809	0.0775689	YFL029C
CAM1	6026.38	0.365518	0.0605744	1.09384e-09	4.83556e-09	YPL048W
CAN1	1489.02	0.225925	0.0701012	0.00109571	0.00217606	YEL063C
CAP1	4380.31	-0.282205	0.0897008	0.00129401	0.00253925	YKL007W
CAP2	2137.18	0.0354236	0.0785697	0.648043	0.705417	YIL034C
CAR1	1049.93	-1.03863	0.0739788	1.51845e-45	7.73643e-44	YPL111W
CAR2	286.753	0.333861	0.144399	0.0143866	0.0236393	YLR438W
CAT2	350.864	0.530108	0.110451	7.34234e-07	2.28967e-06	YML042W
CAT5	2591.78	-0.264688	0.0974527	0.00528288	0.00940743	YOR125C
CAT8	344.487	0.62308	0.114048	1.73831e-08	6.59737e-08	YMR280C
CAX4	661.304	0.213765	0.110156	0.0451161	0.0673082	YGR036C
CBC2	3385.81	-0.16218	0.0540889	0.00250583	0.00468734	YPL178W
CBF1	1584.22	-0.095678	0.0831428	0.241212	0.299906	YJR060W
CBF2	902.056	-0.198466	0.0834209	0.0153077	0.025031	YGR140W
CBF5	11696.8	0.251763	0.0663579	0.000124176	0.000283592	YLR175W
CBK1	2101.4	-0.0902409	0.0709542	0.197901	0.252211	YNL161W
CBP1	918.082	-0.277601	0.0837195	0.000721625	0.00147618	YJL209W
CBP2	1061.86	-0.521508	0.0805021	4.43309e-11	2.27666e-10	YHL038C
CBP3	973.573	0.020742	0.0809857	0.794963	0.83394	YPL215W
CBP4	1426.34	0.563416	0.0732615	6.31926e-15	4.91791e-14	YGR174C
CBP6	2669.89	-1.29039	0.123055	1.17041e-26	2.69996e-25	YBR120C
CBR1	8547.79	0.29166	0.0635862	3.62416e-06	1.03202e-05	YIL043C
CBS1	2150.86	-0.992704	0.120891	3.74757e-17	3.54817e-16	YDL069C
CBS2	722.989	-0.143706	0.0797614	0.0668725	0.0958492	YDR197W
CBT1	608.427	-0.525391	0.0976132	3.38955e-08	1.2496e-07	YKL208W
CCA1	2390.31	-0.28275	0.0626698	5.16028e-06	1.44333e-05	YER168C
CCC1	1962.13	0.450345	0.0862559	1.00273e-07	3.47414e-07	YLR220W
CCC2	461.069	0.61498	0.119899	1.09436e-07	3.78245e-07	YDR270W
CCE1	3028.99	-0.8611	0.0816098	1.10728e-26	2.56267e-25	YKL011C
CCH1	1644.47	-0.0367719	0.0738079	0.612852	0.673738	YGR217W
CCL1	1938.21	-0.601365	0.0827802	1.44587e-13	9.68745e-13	YPR025C
CCM1	4339.58	-0.790571	0.0921443	2.43134e-18	2.61286e-17	YGR150C
CCP1	3621.13	-0.0436715	0.0648352	0.495089	0.562977	YKR066C
CCR4	917.932	0.373495	0.0791368	1.58803e-06	4.75335e-06	YAL021C
CCS1	4683.03	0.00154711	0.0623639	0.980689	0.983605	YMR038C
CCT2	4749.92	0.465482	0.0926968	2.91393e-07	9.49676e-07	YIL142W
CCT3	6487.05	0.596235	0.112892	5.01569e-08	1.79672e-07	YJL014W
CCT4	4788.88	0.532135	0.0871774	4.81036e-10	2.20498e-09	YDL143W
CCT5	10784.7	-0.162536	0.0645249	0.0110336	0.0185783	YJR064W
CCT6	4893.09	0.389016	0.0652178	1.63425e-09	7.05717e-09	YDR188W
CCT7	5753.14	0.373221	0.0810996	2.81839e-06	8.10386e-06	YJL111W
CCT8	4577.56	0.381775	0.0988098	7.2261e-05	0.000169904	YJL008C
CCW12	61450.4	0.586169	0.0840181	1.23639e-12	7.52243e-12	YLR110C
CCW14	6162.26	0.830431	0.0711615	4.50192e-32	1.3862e-30	YLR390W-A
CCZ1	746.856	-0.651302	0.0919213	4.67708e-13	2.96271e-12	YBR131W
CDA1	105.037	1.04147	0.190975	8.13842e-09	3.21991e-08	YLR307W
CDA2	26.075	-0.121277	0.286164	0.584231	0.646286	YLR308W
CDC1	1743.46	-0.0935221	0.0624149	0.130058	0.173885	YDR182W
CDC10	2744.79	0.188462	0.0640638	0.00293739	0.00544144	YCR002C
CDC11	2876.11	-0.267119	0.064853	3.09189e-05	7.67768e-05	YJR076C
CDC12	2428.99	-0.4111	0.0750649	2.64149e-08	9.85618e-08	YHR107C
CDC123	623.61	-0.138799	0.100656	0.156592	0.20487	YLR215C
CDC13	302.429	0.828045	0.147446	4.52455e-09	1.83627e-08	YDL220C
CDC14	1558.42	-0.114061	0.0634883	0.0694085	0.0990431	YFR028C
CDC15	542.499	-0.202571	0.115598	0.0691301	0.0987056	YAR019C
CDC16	863.306	-0.0937232	0.0738244	0.198214	0.252564	YKL022C
CDC19	44785.8	0.283068	0.0952414	0.00280568	0.00521792	YAL038W
CDC20	1540.23	0.0381701	0.0706342	0.584887	0.64691	YGL116W
CDC21	766.489	0.171448	0.0789769	0.027459	0.0426739	YOR074C
CDC23	562.386	0.217744	0.138647	0.0983732	0.135567	YHR166C
CDC24	2229.36	-0.479155	0.0800265	1.13075e-09	4.99251e-09	YAL041W
CDC25	3292.06	0.280111	0.0730229	9.96964e-05	0.000230209	YLR310C
CDC26	346.607	-0.215342	0.126399	0.0749723	0.106085	YFR036W
CDC27	771.033	0.0446782	0.0904004	0.6147	0.67535	YBL084C
CDC28	1690.24	0.189063	0.0678747	0.00482805	0.00864751	YBR160W
CDC3	9871.94	-0.173862	0.0662895	0.00803271	0.0138513	YLR314C
CDC31	1336.69	0.122818	0.0947454	0.185117	0.237543	YOR257W
CDC33	45786	-0.854615	0.109631	1.22502e-15	1.0135e-14	YOL139C
CDC34	3178.35	-0.148036	0.0630322	0.0173118	0.0280233	YDR054C
CDC36	2910.28	-0.666274	0.0823747	2.07205e-16	1.83888e-15	YDL165W
CDC37	26236.8	-0.583104	0.0969764	8.51805e-10	3.81803e-09	YDR168W
CDC39	2428.61	0.251176	0.0688581	0.000220641	0.000489376	YCR093W
CDC4	1556.93	0.0761473	0.0791329	0.328956	0.395059	YFL009W
CDC40	1392.08	0.177637	0.0736208	0.0144331	0.0237103	YDR364C
CDC42	3569.93	-0.0436032	0.0573733	0.443464	0.511917	YLR229C
CDC43	986.536	-0.165262	0.0809267	0.0376752	0.056951	YGL155W
CDC45	1332.49	-0.193602	0.0873411	0.0235953	0.0372829	YLR103C
CDC48	17059.4	0.696169	0.0947321	6.18763e-14	4.3344e-13	YDL126C
CDC5	4044.42	-0.129624	0.0773862	0.0887274	0.123573	YMR001C
CDC50	1022.39	-0.0968083	0.0736477	0.181909	0.233978	YCR094W
CDC53	6994.61	-0.335602	0.0657829	2.31765e-07	7.6735e-07	YDL132W
CDC55	2144.44	-0.0731702	0.0589803	0.213911	0.270086	YGL190C
CDC6	749.991	-0.787548	0.119524	1.11044e-11	6.09149e-11	YJL194W
CDC60	14898.8	-0.327876	0.0581018	2.46879e-08	9.241e-08	YPL160W
CDC65	2.05499	-0.14599	0.460083	0.294212	0.357149	tQ(CUG)M
CDC7	346.958	0.584373	0.128412	2.15009e-06	6.31039e-06	YDL017W
CDC73	1914.16	0.12486	0.0815149	0.119441	0.16152	YLR418C
CDC8	4488.49	-0.37091	0.100012	0.000136944	0.000311345	YJR057W
CDC9	1346.94	0.0371207	0.085658	0.660292	0.716877	YDL164C
CDD1	340.159	-0.0412288	0.11698	0.714297	0.763225	YLR245C
CDH1	950.011	0.31772	0.0802866	5.64307e-05	0.00013456	YGL003C
CDS1	2840.58	-0.244624	0.0785345	0.00153911	0.00298711	YBR029C
CEF1	634.592	0.0562363	0.0849325	0.500881	0.568286	YMR213W
CEG1	1456.43	0.213519	0.0859009	0.0112837	0.0189498	YGL130W
CEM1	416.735	0.235183	0.103618	0.019541	0.0313028	YER061C
CEP3	890.773	-0.00418232	0.086621	0.959985	0.968326	YMR168C
CET1	1510.14	-0.543711	0.0970688	9.45921e-09	3.71754e-08	YPL228W
CEX1	811.071	0.0785518	0.123005	0.510118	0.576365	YOR112W
CFD1	1155.75	-0.00212914	0.0663893	0.973487	0.978322	YIL003W
CFT1	1277.9	-0.116502	0.0638434	0.065092	0.0935053	YDR301W
CFT2	1214.7	-0.37387	0.0728603	1.91422e-07	6.4097e-07	YLR115W
CGI121	4825.61	-1.36651	0.132497	6.68555e-26	1.45683e-24	YML036W
CGR1	12629.8	-0.473514	0.135051	0.000237408	0.00052345	YGL029W
CHA1	4381.2	-1.48532	0.0768107	2.75075e-84	3.04388e-82	YCL064C
CHA4	817.689	-0.0288644	0.0896008	0.741663	0.787711	YLR098C
CHC1	5172.9	-0.151202	0.0766812	0.0450855	0.0673032	YGL206C
CHD1	1647.14	-0.198798	0.0714709	0.00481185	0.00862286	YER164W
CHK1	1395.46	-0.16143	0.0936478	0.0776269	0.109469	YBR274W
CHL1	1783.08	-0.108878	0.0743515	0.13729	0.182589	YPL008W
CHL4	1241.69	-0.109105	0.0940954	0.234894	0.292821	YDR254W
CHM7	3663.41	-0.869729	0.0854169	4.97551e-25	1.0184e-23	YJL049W
CHO1	12969.1	0.100085	0.0783463	0.175454	0.226291	YER026C
CHO2	7800.49	-0.189162	0.101046	0.0542226	0.0792743	YGR157W
CHS1	5566.49	0.400064	0.0729265	2.61207e-08	9.7567e-08	YNL192W
CHS2	1964	-0.108945	0.0578601	0.0572762	0.0831891	YBR038W
CHS3	2355.96	0.670119	0.106372	9.62786e-11	4.76149e-10	YBR023C
CHS5	4886.64	0.260077	0.0634199	3.3417e-05	8.26325e-05	YLR330W
CHS6	1170.87	-0.319445	0.0722073	7.15878e-06	1.96582e-05	YJL099W
CHS7	1590.89	0.470105	0.0814378	4.21092e-09	1.71784e-08	YHR142W
CHZ1	24836.8	-0.62588	0.124359	2.14076e-07	7.12113e-07	YER030W
CIA1	1096.81	0.571658	0.097621	1.96729e-09	8.35773e-09	YDR267C
CIA2	2196	-0.476647	0.0749421	1.05352e-10	5.18848e-10	YHR122W
CIC1	5727.28	-0.303979	0.0859888	0.000307387	0.000666131	YHR052W
CIK1	1278.05	-0.467972	0.0692312	7.50524e-12	4.20507e-11	YMR198W
CIN1	676.046	-0.133555	0.0950459	0.150114	0.197566	YOR349W
CIN10	612.631	1.10991	0.123377	3.57384e-20	4.61309e-19	YDR387C
CIN2	1676.35	-0.737929	0.101377	9.39248e-14	6.43926e-13	YPL241C
CIN4	854.494	-0.36203	0.0931336	6.78131e-05	0.000160191	YMR138W
CIN5	2492.64	-0.591581	0.0819192	2.04851e-13	1.34081e-12	YOR028C
CIN8	6688.07	-1.32666	0.100725	1.49058e-40	6.47627e-39	YEL061C
CIP1	1009.05	1.78602	0.0859236	5.45017e-97	8.21236e-95	YPL014W
CIR1	3971.53	-0.249151	0.0605074	3.18864e-05	7.90684e-05	YGR207C
CIR2	2799.6	0.325503	0.0796214	3.21124e-05	7.9573e-05	YOR356W
CIS1	507.367	-0.228924	0.166337	0.137102	0.182373	YLR346C
CIS3	11240.4	0.340128	0.0728842	2.18971e-06	6.4107e-06	YJL158C
CIT1	3442.51	1.01862	0.110806	6.70931e-21	9.19058e-20	YNR001C
CIT2	5938.85	1.5251	0.0586103	3.01496e-150	7.90814e-148	YCR005C
CIT3	503.925	-0.192221	0.102474	0.0535721	0.078424	YPR001W
CKA1	3672.19	-0.00617795	0.066579	0.925131	0.940199	YIL035C
CKA2	3389.76	0.102441	0.0593735	0.0819705	0.115204	YOR061W
CKB1	1853.84	0.299086	0.0863638	0.000409732	0.000872962	YGL019W
CKB2	4161.75	-0.230947	0.0553041	2.52396e-05	6.37017e-05	YOR039W
CKI1	915.39	0.464732	0.109015	1.09886e-05	2.92232e-05	YLR133W
CKS1	2204.56	-0.621823	0.207022	0.000863939	0.00174413	YBR135W
CLA4	1656.15	-0.100903	0.0590798	0.0846547	0.118507	YNL298W
CLB1	6323.41	0.298084	0.0615192	9.85671e-07	3.02187e-06	YGR108W
CLB2	4315.62	-0.540229	0.0762494	6.06923e-13	3.81725e-12	YPR119W
CLB3	1316.26	-0.395641	0.0664527	1.67153e-09	7.2006e-09	YDL155W
CLB4	961.307	-0.45298	0.084369	4.39251e-08	1.58794e-07	YLR210W
CLB5	1810.19	-0.950598	0.0822578	1.28677e-31	3.8614e-30	YPR120C
CLB6	590.637	-0.533612	0.122381	5.73525e-06	1.59095e-05	YGR109C
CLC1	5110.4	0.208942	0.0562092	0.000186101	0.000417211	YGR167W
CLD1	243.316	0.171825	0.144338	0.208796	0.264383	YGR110W
CLF1	1108.59	0.271471	0.0844491	0.0010518	0.00209295	YLR117C
CLG1	4177.39	0.228553	0.0688112	0.00078955	0.00160309	YGL215W
CLN1	2362.58	-0.182205	0.0870825	0.0326845	0.0500263	YMR199W
CLN2	2633.43	-0.0108253	0.079201	0.891958	0.913896	YPL256C
CLN3	1341.47	0.526417	0.0801644	2.42669e-11	1.27586e-10	YAL040C
CLP1	396.327	0.343268	0.113861	0.00178748	0.00343993	YOR250C
CLU1	6644.88	-0.208764	0.0685541	0.00203944	0.00387012	YMR012W
CMC1	6196.91	-0.715384	0.143407	1.7339e-07	5.82794e-07	YKL137W
CMC2	5390.02	-0.783476	0.132626	8.62502e-10	3.86109e-09	YBL059C-A
CMC4	399.074	-0.250086	0.106882	0.0157435	0.025708	YMR194C-B
CMD1	8158.29	-0.309427	0.104403	0.00224815	0.00423639	YBR109C
CMG1	1721.08	-0.164874	0.0781517	0.0319612	0.0490078	YLR271W
CMK1	1695.79	0.216045	0.0636208	0.00059906	0.00124342	YFR014C
CMK2	1622.18	1.17307	0.0777301	2.68931e-52	1.70051e-50	YOL016C
CMP2	1352.38	0.127571	0.0982449	0.185446	0.237879	YML057W
CMR1	284.971	0.241325	0.131971	0.0554303	0.080823	YDL156W
CMR2	1955.75	-0.249	0.0712389	0.000393294	0.000841228	YOR093C
CMR3	572.538	0.844131	0.0980665	1.78173e-18	1.95328e-17	YPR013C
CMS1	6006.78	-0.910893	0.0952344	2.23324e-22	3.56212e-21	YLR003C
CNA1	1335.64	0.258817	0.0691087	0.000149086	0.000337109	YLR433C
CNB1	2061.62	0.442899	0.0668716	2.04559e-11	1.0876e-10	YKL190W
CNE1	661.177	0.445004	0.0917753	7.24714e-07	2.26098e-06	YAL058W
CNL1	6868.96	-0.755685	0.145131	5.06651e-08	1.81309e-07	YDR357C
CNM67	2832.68	-0.846885	0.0861847	1.93441e-23	3.40784e-22	YNL225C
CNN1	634.879	-0.221337	0.091701	0.0135102	0.0223497	YFR046C
CNS1	1602.49	0.0174417	0.0768462	0.818721	0.853553	YBR155W
COA1	2065.63	-0.0442635	0.0816359	0.580678	0.64326	YIL157C
COA2	3621.51	-0.28137	0.102315	0.00461532	0.00830219	YPL189C-A
COA3	1842.33	-0.185965	0.0915907	0.0377896	0.0570875	YJL062W-A
COA4	844.322	0.601202	0.12327	4.21285e-07	1.35185e-06	YLR218C
COA6	1235.68	-0.173991	0.112748	0.110174	0.150165	YMR244C-A
COB	30.0944	-0.0160947	0.278277	0.939841	0.952756	Q0105
COF1	42464.6	-0.888111	0.133104	2.89775e-12	1.70306e-11	YLL050C
COG1	1701.41	-0.535219	0.0899167	1.20853e-09	5.31933e-09	YGL223C
COG2	835.316	-0.547899	0.0897706	4.54295e-10	2.08646e-09	YGR120C
COG3	1929.47	-0.376813	0.0712958	8.25977e-08	2.8844e-07	YER157W
COG4	2553.25	-0.804974	0.0628147	3.37403e-38	1.33491e-36	YPR105C
COG5	1283.93	-0.451893	0.0778238	3.54034e-09	1.46282e-08	YNL051W
COG6	2790.95	-0.329832	0.0605201	3.67495e-08	1.34641e-07	YNL041C
COG7	3480.18	-0.413312	0.0622992	2.00156e-11	1.06579e-10	YGL005C
COG8	1638.56	-0.400302	0.0749126	5.71648e-08	2.02928e-07	YML071C
COM2	3409.98	-0.0193778	0.0951129	0.833943	0.865248	YER130C
COP1	6297.21	0.0191315	0.0577441	0.739014	0.785604	YDL145C
COQ1	912.645	0.309961	0.098792	0.00126568	0.00248642	YBR003W
COQ10	644.98	-0.45672	0.105205	7.64247e-06	2.09296e-05	YOL008W
COQ11	4617.49	-0.772571	0.111636	1.13916e-12	6.97886e-12	YLR290C
COQ2	813.223	0.456106	0.0997171	2.64201e-06	7.6308e-06	YNR041C
COQ3	619.763	0.58301	0.10225	4.84875e-09	1.95998e-08	YOL096C
COQ4	835.452	0.234194	0.0796445	0.00278742	0.00518533	YDR204W
COQ5	4017.61	0.216701	0.0630184	0.000509115	0.00106453	YML110C
COQ6	1339.9	0.674627	0.073859	2.24423e-20	2.9542e-19	YGR255C
COQ8	1104.95	0.335928	0.0846119	5.16231e-05	0.000123888	YGL119W
COQ9	850.798	0.0662866	0.0786963	0.392839	0.46168	YLR201C
COR1	5478.94	0.436837	0.0665635	3.10928e-11	1.61555e-10	YBL045C
COS1	3145.92	0.615825	0.0734853	2.01304e-17	1.96098e-16	YNL336W
COS10	231.996	1.15148	0.138207	1.201e-17	1.20304e-16	YNR075W
COS111	683.121	0.923742	0.103098	6.67086e-20	8.3913e-19	YBR203W
COS12	210.723	0.337682	0.133253	0.00785542	0.0135754	YGL263W
COS2	144.059	0.0366125	0.157203	0.804642	0.841724	YBR302C
COS3	342.896	-0.0979994	0.113524	0.37152	0.439329	YML132W
COS4	73.3693	2.12341	0.306004	3.2015e-13	2.07249e-12	YFL062W
COS5	526.444	0.697351	0.122134	3.51295e-09	1.45404e-08	YJR161C
COS6	4119.98	0.39575	0.0655703	9.6501e-10	4.29284e-09	YGR295C
COS7	596.7	0.388549	0.0871122	5.31196e-06	1.48108e-05	YDL248W
COS8	1033.15	1.01516	0.0893112	1.09671e-30	3.15552e-29	YHL048W
COS9	1582.15	0.029924	0.07747	0.695766	0.74737	YKL219W
COT1	881.613	0.610115	0.0867635	7.93935e-13	4.92783e-12	YOR316C
COX1	14487	-0.0379776	0.102549	0.701321	0.752549	Q0045
COX10	764.472	-0.0977887	0.107763	0.348071	0.415269	YPL172C
COX11	1267.7	-0.38842	0.0905585	1.13992e-05	3.02583e-05	YPL132W
COX12	12661.4	-0.331454	0.123242	0.00503522	0.00899128	YLR038C
COX13	14922.1	0.0370585	0.121131	0.749267	0.794596	YGL191W
COX14	1151.67	-0.135087	0.110374	0.205937	0.261339	YML129C
COX15	1708.04	0.891563	0.118228	9.93586e-15	7.57436e-14	YER141W
COX16	1368.91	-0.210539	0.0768177	0.0053513	0.00951969	YJL003W
COX17	5916.25	-0.601727	0.256845	0.0061217	0.0108114	YLL009C
COX18	404.947	0.162589	0.102976	0.104681	0.143257	YGR062C
COX19	258.735	0.465506	0.128316	0.000150768	0.000340478	YLL018C-A
COX2	36.8427	-1.01886	0.446167	0.00248775	0.00465598	Q0250
COX20	1347.44	0.0101566	0.101037	0.918828	0.935471	YDR231C
COX23	589.269	-0.640689	0.13134	3.64832e-07	1.17603e-06	YHR116W
COX26	1059.96	2.04343	0.133794	8.38711e-54	5.39977e-52	YDR119W-A
COX3	46.2523	-0.152577	0.236086	0.446965	0.51537	Q0275
COX4	5875.47	0.151608	0.0787994	0.0497611	0.0735256	YGL187C
COX5A	4073.47	0.0705424	0.0640344	0.265897	0.326811	YNL052W
COX5B	10723.9	0.525726	0.103252	2.185e-07	7.26147e-07	YIL111W
COX6	8677.77	-0.330308	0.0997365	0.000656994	0.00135218	YHR051W
COX7	14795.5	-0.502473	0.24412	0.0163161	0.0265696	YMR256C
COX8	6405.39	-0.264661	0.0919133	0.0031843	0.0058666	YLR395C
COX9	12041.2	-0.574944	0.151428	5.60511e-05	0.00013379	YDL067C
COY1	4550.87	-0.573356	0.0629063	3.22711e-20	4.19346e-19	YKL179C
CPA1	3029.69	0.348268	0.0648689	5.60863e-08	1.99299e-07	YOR303W
CPA2	3200.84	0.00142205	0.0595682	0.988258	0.990636	YJR109C
CPD1	1009.42	0.143509	0.0773867	0.0597079	0.0863843	YGR247W
CPR1	31930.7	-0.343608	0.101224	0.00047653	0.00100142	YDR155C
CPR2	1504.71	0.586752	0.109697	3.52598e-08	1.29652e-07	YHR057C
CPR3	4255.55	-0.287527	0.116268	0.0100948	0.0171277	YML078W
CPR4	1368.49	0.346702	0.0932144	0.000137184	0.000311791	YCR069W
CPR5	17796.7	-0.531969	0.0961009	1.38587e-08	5.33698e-08	YDR304C
CPR6	9847.65	-0.720127	0.0998285	1.56459e-13	1.04042e-12	YLR216C
CPR7	3967.18	-0.388151	0.0687696	1.06606e-08	4.15738e-08	YJR032W
CPR8	1527.5	-0.181514	0.0907265	0.040893	0.0614741	YNR028W
CPS1	1906.64	-0.00272631	0.0776223	0.970816	0.97633	YJL172W
CPT1	6741.36	-0.30429	0.0902795	0.00063353	0.00130921	YNL130C
CRC1	52.897	1.08539	0.272306	9.9315e-06	2.66319e-05	YOR100C
CRD1	696.777	-0.121859	0.0868584	0.152376	0.199986	YDL142C
CRF1	352.092	0.188693	0.114419	0.0879297	0.122606	YDR223W
CRG1	658.044	0.983077	0.10355	4.06481e-22	6.28537e-21	YHR209W
CRH1	5615.68	0.645642	0.0716087	6.99295e-20	8.78086e-19	YGR189C
CRM1	6178	0.0772141	0.0724739	0.283717	0.346488	YGR218W
CRN1	3222.28	0.622895	0.0817713	9.69625e-15	7.39966e-14	YLR429W
CRP1	9184.17	0.197836	0.0845442	0.0143394	0.0235727	YHR146W
CRR1	155.127	0.107133	0.14847	0.445754	0.514226	YLR213C
CRT10	803.503	0.000983348	0.07624	0.990165	0.992407	YOL063C
CRZ1	1335.02	-0.263066	0.0662251	5.80673e-05	0.000138276	YNL027W
CSC1	1352.27	0.697799	0.0803314	1.20302e-18	1.33959e-17	YLR241W
CSE1	5375.16	-0.138965	0.0576991	0.0150535	0.0246381	YGL238W
CSE2	531.238	-0.749488	0.12949	1.924e-09	8.18855e-09	YNR010W
CSE4	3853.8	-0.673796	0.0932574	1.59988e-13	1.06089e-12	YKL049C
CSF1	1002.2	0.483423	0.119883	2.73839e-05	6.8673e-05	YLR087C
CSG2	3828.54	0.630411	0.0944173	8.85299e-12	4.88674e-11	YBR036C
CSH1	1705.23	-0.371592	0.0600899	4.19116e-10	1.93493e-09	YBR161W
CSI1	674.921	-0.741346	0.135971	1.38052e-08	5.31929e-08	YMR025W
CSI2	1064.22	0.0731122	0.0768246	0.334399	0.401188	YOL007C
CSL4	3312.32	-0.00568255	0.0724746	0.936871	0.950698	YNL232W
CSM1	488.741	-0.364451	0.112727	0.000809007	0.00163884	YCR086W
CSM2	212.006	0.127524	0.138193	0.332745	0.399474	YIL132C
CSM3	528.758	0.311521	0.13813	0.0175712	0.0284172	YMR048W
CSM4	27.081	0.378877	0.322713	0.121856	0.164285	YPL200W
CSN9	5347.02	-1.2853	0.133012	5.05343e-23	8.56181e-22	YDR179C
CSR1	1175.3	0.0798034	0.0720039	0.262733	0.32337	YLR380W
CSR2	234.915	0.272843	0.121612	0.0196013	0.0313923	YPR030W
CSS2	331.379	0.792678	0.132467	5.4667e-10	2.48972e-09	YFR020W
CSS3	582.826	-0.117093	0.0889944	0.178876	0.230327	YOL159C
CST26	3238.07	-0.436122	0.0674707	5.94959e-11	3.0161e-10	YBR042C
CST6	2503.75	-0.503558	0.109915	2.16444e-06	6.34199e-06	YIL036W
CST9	416.164	0.229961	0.0970691	0.0151266	0.0247521	YLR394W
CTA1	444.715	0.213365	0.0954598	0.0221183	0.0352004	YDR256C
CTF13	159.097	0.463281	0.204824	0.0116392	0.0195145	YMR094W
CTF18	1330.84	-0.537784	0.0784829	3.3005e-12	1.92221e-11	YMR078C
CTF19	272.824	0.3135	0.126878	0.00984802	0.0167573	YPL018W
CTF3	736.961	-0.457388	0.0857963	5.38276e-08	1.92044e-07	YLR381W
CTF4	1231.31	-0.372389	0.071312	1.17608e-07	4.04713e-07	YPR135W
CTF8	1366.78	-0.561341	0.109238	1.15593e-07	3.98553e-07	YHR191C
CTH1	1540.16	-0.130358	0.0717087	0.0654034	0.0938575	YDR151C
CTI6	2496.81	0.047289	0.0569669	0.403071	0.471437	YPL181W
CTK1	2534.55	-0.735822	0.0805383	1.84869e-20	2.45177e-19	YKL139W
CTK2	2543.26	-0.95027	0.102229	2.70874e-21	3.89904e-20	YJL006C
CTK3	333.817	-0.0388433	0.11312	0.722027	0.770554	YML112W
CTL1	902.954	-0.0868918	0.129761	0.483697	0.551398	YMR180C
CTM1	236.942	0.0969409	0.137156	0.458745	0.52698	YHR109W
CTO1	1857.79	-0.449215	0.0685439	3.16862e-11	1.64397e-10	YCR015C
CTP1	423.848	-0.0151081	0.0963327	0.871462	0.896397	YBR291C
CTR1	1211.2	-0.833237	0.0957788	7.60638e-19	8.74487e-18	YPR124W
CTR2	973.719	0.638456	0.0776478	7.42775e-17	6.85832e-16	YHR175W
CTR3	440.438	-0.355663	0.154743	0.0140855	0.0231824	YLR411W
CTR86	1071.67	-0.138018	0.0866684	0.10416	0.142653	YCR054C
CTR9	7226.19	-0.314249	0.0732913	1.35162e-05	3.5505e-05	YOL145C
CTS1	8960.76	0.336459	0.0850527	5.48608e-05	0.00013117	YLR286C
CTS2	1429.7	-0.0438565	0.0802243	0.577793	0.640364	YDR371W
CTT1	1083.67	0.944113	0.129129	5.00794e-14	3.54308e-13	YGR088W
CUB1	5693.93	-0.335342	0.0780127	1.23257e-05	3.2559e-05	YPL260W
CUE1	5473.96	-0.211144	0.0733049	0.00354879	0.00648247	YMR264W
CUE2	1596.18	-0.39327	0.0939788	1.7987e-05	4.63551e-05	YKL090W
CUE3	3263.69	-0.268183	0.0565808	1.54055e-06	4.62101e-06	YGL110C
CUE4	1149.31	-0.65748	0.137932	6.10272e-07	1.91746e-06	YML101C
CUE5	2067.94	0.543158	0.0679559	6.00952e-16	5.08476e-15	YOR042W
CUL3	986.62	-0.0374675	0.0744886	0.609234	0.670176	YGR003W
CUP1-1	37.3357	-0.483369	0.31904	0.050755	0.0747913	YHR053C
CUP1-2	47.8361	-0.344405	0.27149	0.119665	0.161669	YHR055C
CUP2	670.086	0.468268	0.103508	3.2185e-06	9.21318e-06	YGL166W
CUP9	597.228	0.464155	0.0874145	6.0248e-08	2.13445e-07	YPL177C
CUR1	1602.23	-0.755192	0.0760124	8.1483e-24	1.50277e-22	YPR158W
CUS1	1080.89	-0.302088	0.0770847	6.75238e-05	0.000159721	YMR240C
CUS2	5289.35	-0.826862	0.10322	2.54295e-16	2.22885e-15	YNL286W
CUZ1	14900.8	-0.550304	0.104136	5.52368e-08	1.96478e-07	YNL155W
CWC15	6093.07	-0.769765	0.117521	1.5103e-11	8.15239e-11	YDR163W
CWC2	1061.68	0.237088	0.090462	0.00739953	0.0128408	YDL209C
CWC21	1287.57	-0.192952	0.0777681	0.0116532	0.0195332	YDR482C
CWC22	767.593	-0.110982	0.0816175	0.166303	0.216026	YGR278W
CWC23	380.421	-0.205206	0.11696	0.0684875	0.0979658	YGL128C
CWC24	973.539	-0.26325	0.0993955	0.00648837	0.0113767	YLR323C
CWC25	623.389	0.0557499	0.0879915	0.518905	0.584336	YNL245C
CWC27	1367.08	-0.0973399	0.0722022	0.171666	0.222196	YPL064C
CWH41	2736.78	0.410631	0.110554	0.000123404	0.0002821	YGL027C
CWH43	2252.36	0.545131	0.102205	4.80061e-08	1.72666e-07	YCR017C
CWP1	4827.07	-0.393286	0.0777878	2.74673e-07	9.00573e-07	YKL096W
CWP2	49620.6	0.301895	0.0986154	0.0017841	0.00343436	YKL096W-A
CYB2	361.841	0.633238	0.132018	5.73044e-07	1.80529e-06	YML054C
CYB5	3172.86	-0.349924	0.07355	1.35656e-06	4.09863e-06	YNL111C
CYC1	2121.16	-0.724376	0.114281	6.6665e-11	3.3603e-10	YJR048W
CYC2	855.966	-0.0809271	0.0775211	0.290847	0.353966	YOR037W
CYC3	875.31	0.766563	0.0964704	5.31018e-16	4.5092e-15	YAL039C
CYC7	2698.92	1.11124	0.130019	1.80103e-18	1.97139e-17	YEL039C
CYC8	2468.57	-0.448785	0.0903162	3.74123e-07	1.20543e-06	YBR112C
CYK3	1727.13	0.120686	0.0766341	0.110175	0.150165	YDL117W
CYM1	1204.23	0.141557	0.0940057	0.12368	0.166521	YDR430C
CYR1	2942.96	0.51501	0.0833394	2.7266e-10	1.27626e-09	YJL005W
CYS3	3622.85	-0.0127397	0.0599297	0.827275	0.86068	YAL012W
CYS4	18602.1	-0.266831	0.0869158	0.00169257	0.00326525	YGR155W
CYT1	2703.14	0.133587	0.0722348	0.0609058	0.0878483	YOR065W
CYT2	2236.23	-0.121368	0.0807786	0.126271	0.169526	YKL087C
DAD1	4196.38	-0.948217	0.137664	1.03047e-12	6.34037e-12	YDR016C
DAD2	3048.39	-0.891768	0.120622	2.91897e-14	2.13115e-13	YKR083C
DAD3	4186.27	-0.977641	0.112299	4.79649e-19	5.60541e-18	YBR233W-A
DAD4	6392.95	-0.926216	0.265747	7.9455e-05	0.00018571	YDR320C-A
DAK1	3006.29	0.992159	0.0772618	1.29741e-38	5.28061e-37	YML070W
DAK2	65.0918	0.492829	0.304976	0.0420967	0.063096	YFL053W
DAL1	317.1	0.430651	0.168065	0.00571403	0.0101319	YIR027C
DAL2	177.543	0.512144	0.149011	0.000273897	0.000598501	YIR029W
DAL3	400.846	-0.849972	0.114456	2.53627e-14	1.86469e-13	YIR032C
DAL4	174.498	0.0579662	0.154511	0.690683	0.743037	YIR028W
DAL5	243.992	0.345481	0.124999	0.00392231	0.00711885	YJR152W
DAL7	1057.64	-0.257446	0.0699252	0.000190586	0.00042632	YIR031C
DAL80	29.4878	0.331862	0.318796	0.168953	0.219103	YKR034W
DAL81	785.784	-0.0228034	0.0860636	0.786579	0.826737	YIR023W
DAL82	377.106	0.14771	0.1193	0.199171	0.253738	YNL314W
DAM1	1402.54	-0.272642	0.0719771	0.000121968	0.000279179	YGR113W
DAN1	171.043	4.24008	0.269435	2.14629e-56	1.46154e-54	YJR150C
DAN4	196.442	1.2695	0.17785	1.17423e-13	7.93502e-13	YJR151C
DAP1	3610.01	-0.15364	0.0874254	0.0730957	0.103699	YPL170W
DAP2	2854.55	0.322911	0.0723519	6.00167e-06	1.6616e-05	YHR028C
DAS1	471.01	0.251318	0.14619	0.0687225	0.098282	YJL149W
DAS2	1043.06	-0.480194	0.0863585	1.39145e-08	5.35556e-08	YDR020C
DAT1	1277.55	-0.619928	0.0977837	8.38453e-11	4.17282e-10	YML113W
DBF2	1670.67	0.297599	0.0942849	0.00122602	0.00241186	YGR092W
DBF20	663.214	0.0142245	0.0822291	0.861005	0.887833	YPR111W
DBF4	2349.18	-0.881221	0.109423	1.68447e-16	1.51581e-15	YDR052C
DBP1	236.1	0.871739	0.158696	8.33135e-09	3.29256e-08	YPL119C
DBP10	5788.19	0.092975	0.0686649	0.171683	0.222196	YDL031W
DBP2	9114.95	1.02172	0.11971	2.37778e-18	2.55919e-17	YNL112W
DBP3	4958.99	0.504851	0.0851738	1.45712e-09	6.34256e-09	YGL078C
DBP5	5852.88	-0.0719825	0.0578752	0.209534	0.265128	YOR046C
DBP6	1082.38	-0.284409	0.0786551	0.00023496	0.000518699	YNR038W
DBP7	1959.51	-0.0391968	0.0751043	0.59593	0.657379	YKR024C
DBP8	1163.88	-0.26098	0.0652498	5.18071e-05	0.000124288	YHR169W
DBP9	6749.44	-0.138246	0.0616813	0.0235655	0.0372442	YLR276C
DBR1	864.137	-0.295471	0.086142	0.000462517	0.000975155	YKL149C
DCC1	772.074	-0.410971	0.0903841	3.31209e-06	9.45815e-06	YCL016C
DCD1	1474.55	-0.424844	0.0673685	1.71552e-10	8.24243e-10	YHR144C
DCG1	434.237	-0.575869	0.10362	1.12633e-08	4.38037e-08	YIR030C
DCI1	865.9	-0.348439	0.0792131	7.58542e-06	2.08009e-05	YOR180C
DCK1	1302.58	0.403298	0.114395	0.000259927	0.000570792	YLR422W
DCN1	335.5	0.254605	0.120043	0.0276624	0.042971	YLR128W
DCP1	6390.61	-0.928003	0.087455	5.27411e-27	1.26187e-25	YOL149W
DCP2	3477.31	-0.268294	0.0646715	2.71304e-05	6.80615e-05	YNL118C
DCR2	1180.55	0.0686737	0.0737441	0.346226	0.413208	YLR361C
DCS1	1705.19	0.763643	0.0937977	1.05646e-16	9.6168e-16	YLR270W
DCS2	959.421	1.93718	0.0850483	7.5163e-116	1.47862e-113	YOR173W
DCV1	173.154	-0.293457	0.166304	0.0565507	0.0822535	YFR012W
DCW1	4047.5	0.431891	0.0803985	4.61861e-08	1.66289e-07	YKL046C
DDC1	376.508	-0.134002	0.112708	0.218482	0.275073	YPL194W
DDI1	858.877	0.252259	0.0771055	0.000886127	0.00178587	YER143W
DDI2	48.8448	0.371985	0.28418	0.103997	0.142486	YFL061W
DDI3	58.6554	0.320294	0.279533	0.15434	0.202226	YNL335W
DDL1	910.072	-0.287192	0.0952381	0.00198317	0.00377244	YOR022C
DDP1	1608.83	0.325215	0.0627014	1.59945e-07	5.39081e-07	YOR163W
DDR2	1257.79	0.878856	0.107485	6.25943e-17	5.82514e-16	YOL052C-A
DDR48	4107.22	1.87234	0.0959597	6.91305e-86	8.15971e-84	YMR173W
DED1	4369.26	-0.240661	0.0671812	0.00029173	0.00063453	YOR204W
DED81	7438.79	0.375659	0.0812392	2.51882e-06	7.31076e-06	YHR019C
DEF1	7003.87	-0.236754	0.0584904	4.36118e-05	0.000105774	YKL054C
DEG1	1204.8	-0.102835	0.0671641	0.121208	0.163504	YFL001W
DEP1	730.993	0.492664	0.11065	4.25828e-06	1.20484e-05	YAL013W
DER1	2201.5	-0.441251	0.0793771	1.56354e-08	5.9725e-08	YBR201W
DET1	6959.98	-0.215617	0.0705797	0.00196553	0.00374594	YDR051C
DFG10	766.423	-0.571994	0.135311	9.45158e-06	2.54317e-05	YIL049W
DFG16	847.864	0.813794	0.101443	2.55416e-16	2.23592e-15	YOR030W
DFG5	1880.78	0.362281	0.0681515	7.32111e-08	2.56674e-07	YMR238W
DFM1	1110.12	0.544132	0.072993	4.13555e-14	2.96437e-13	YDR411C
DFR1	879.101	-0.0329673	0.0774382	0.665017	0.72046	YOR236W
DGA1	2147.61	0.423002	0.0901564	1.62894e-06	4.86553e-06	YOR245C
DGK1	1277.45	0.104684	0.0732612	0.147792	0.195019	YOR311C
DGR1	547.936	-0.890789	0.115457	2.40657e-15	1.93895e-14	YNL130C-A
DGR2	526.736	0.200477	0.110267	0.0606366	0.0875134	YKL121W
DHH1	1780.11	0.156275	0.0819192	0.0523657	0.0768609	YDL160C
DHR2	596.408	0.186731	0.106825	0.071769	0.102	YKL078W
DIA1	664.784	0.348771	0.121975	0.00291722	0.00540831	YMR316W
DIA2	1379.88	-0.417669	0.0742289	1.10886e-08	4.31717e-08	YOR080W
DIA3	97.9155	1.01616	0.206134	1.40008e-07	4.75557e-07	YDL024C
DIA4	369.67	0.0935923	0.106928	0.367987	0.435654	YHR011W
DIB1	1334.29	-0.0158586	0.0886263	0.854396	0.882666	YPR082C
DIC1	2329.77	0.522389	0.0826003	1.23248e-10	6.01959e-10	YLR348C
DID2	4684.93	-0.440348	0.103739	1.22976e-05	3.25079e-05	YKR035W-A
DID4	3092.15	0.171714	0.0733428	0.0176372	0.0285174	YKL002W
DIE2	689.531	0.108952	0.0894213	0.214209	0.270367	YGR227W
DIF1	1156.89	-0.672609	0.129226	6.15947e-08	2.18107e-07	YLR437C
DIG1	2059.59	0.355965	0.0591852	1.24587e-09	5.4633e-09	YPL049C
DIG2	651.424	-0.0364448	0.107013	0.725096	0.772897	YDR480W
DIM1	3803.42	0.355241	0.0658554	4.86737e-08	1.74978e-07	YPL266W
DIN7	431.712	0.348412	0.106461	0.000735233	0.00149926	YDR263C
DIP2	5976.11	0.257596	0.0844608	0.00188235	0.003604	YLR129W
DIP5	3308.45	-0.324391	0.0624513	1.50231e-07	5.08817e-07	YPL265W
DIS3	1589.3	0.328524	0.0807042	3.42514e-05	8.45481e-05	YOL021C
DIT1	577.196	0.477984	0.0977582	5.40668e-07	1.71397e-06	YDR403W
DIT2	91.4315	0.112427	0.189762	0.514848	0.580432	YDR402C
DJP1	2649.49	-0.222475	0.0647102	0.000505514	0.00105731	YIR004W
DLD1	1372.75	0.566939	0.0947844	9.44144e-10	4.2106e-09	YDL174C
DLD2	4007.93	0.0259173	0.0693727	0.704148	0.754481	YDL178W
DLD3	5543.64	1.03746	0.0643798	3.41668e-59	2.49453e-57	YEL071W
DLS1	450.333	-0.116706	0.106555	0.258798	0.319027	YJL065C
DLT1	790.325	-0.260526	0.0754461	0.000452402	0.000955535	YMR126C
DMA1	1428	0.112266	0.0680446	0.0951895	0.131564	YHR115C
DMA2	1178.56	0.202214	0.0670041	0.00230034	0.00432811	YNL116W
DMC1	174.683	0.645271	0.160274	1.89666e-05	4.8844e-05	YER179W
DML1	1292.77	-0.488088	0.0741235	2.33916e-11	1.23259e-10	YMR211W
DNA2	1206.17	-0.204683	0.0810117	0.0100941	0.0171277	YHR164C
DNF1	2034.03	0.368641	0.0895364	2.61177e-05	6.57538e-05	YER166W
DNF2	1232.84	0.460492	0.216241	0.0161661	0.0263556	YDR093W
DNF3	1540.47	0.115682	0.0745324	0.115701	0.156882	YMR162C
DNL4	903.076	-0.446557	0.0789056	8.30634e-09	3.28451e-08	YOR005C
DNM1	1807.91	0.150684	0.0786538	0.0516925	0.0760146	YLL001W
DOA1	2670.96	0.00937573	0.0610233	0.877519	0.902235	YKL213C
DOA4	908.45	0.462259	0.0839514	2.02651e-08	7.63392e-08	YDR069C
DOC1	135.279	0.515884	0.157296	0.000478969	0.00100565	YGL240W
DOG1	516.716	0.307417	0.0950055	0.000913587	0.00183599	YHR044C
DOG2	4804.95	0.11733	0.081544	0.143593	0.190008	YHR043C
DOM34	3109.41	-0.180094	0.0733396	0.0127402	0.0211898	YNL001W
DON1	244.119	0.69949	0.16822	9.5137e-06	2.55793e-05	YDR273W
DOP1	1979.42	-0.0439107	0.0772039	0.56315	0.626292	YDR141C
DOS2	11065.9	-0.606591	0.106874	5.33121e-09	2.15009e-08	YDR068W
DOT1	681.716	-0.204906	0.100144	0.0355234	0.0539864	YDR440W
DOT5	1034.59	0.294174	0.104586	0.0037595	0.00684265	YIL010W
DOT6	2530.74	0.416279	0.0630986	2.5707e-11	1.34657e-10	YER088C
DPB11	1428.7	-0.454555	0.0691523	2.67896e-11	1.40121e-10	YJL090C
DPB2	1299.83	-0.365504	0.0884736	2.41324e-05	6.11469e-05	YPR175W
DPB3	2135.86	-0.699274	0.120422	1.90995e-09	8.13854e-09	YBR278W
DPB4	1339.66	0.174982	0.0848298	0.0356061	0.0540773	YDR121W
DPH1	4561.54	-0.326964	0.0671821	8.23118e-07	2.55336e-06	YIL103W
DPH2	1558.75	0.250004	0.0782576	0.00116055	0.0022971	YKL191W
DPH5	1728.17	0.313487	0.063517	6.11164e-07	1.91941e-06	YLR172C
DPH6	1273.73	-0.268433	0.064504	2.57184e-05	6.47945e-05	YLR143W
DPL1	1980.37	0.405885	0.0608771	1.64131e-11	8.83934e-11	YDR294C
DPM1	2197.34	0.549558	0.0665069	6.40214e-17	5.95012e-16	YPR183W
DPP1	2811.53	-0.0681544	0.0620218	0.26615	0.327065	YDR284C
DPS1	5139.08	0.450232	0.0830122	3.33094e-08	1.23055e-07	YLL018C
DRE2	3990.98	-0.108454	0.0889485	0.212726	0.268767	YKR071C
DRN1	1892.85	-0.389839	0.061153	1.18914e-10	5.81998e-10	YGR093W
DRS1	6627.73	0.23694	0.0735769	0.00108583	0.00215703	YLL008W
DRS2	3070.21	0.0445919	0.0720338	0.530615	0.595332	YAL026C
DSC2	593.006	0.229212	0.086469	0.00684318	0.0119604	YOL073C
DSC3	629.009	0.0433188	0.107543	0.679174	0.733441	YOR223W
DSD1	1411.15	0.238653	0.0917344	0.00765771	0.0132694	YGL196W
DSE1	5663.51	0.145651	0.0952708	0.118145	0.15989	YER124C
DSE2	4654.59	0.0872408	0.0659595	0.180216	0.231926	YHR143W
DSE3	1538.5	-0.36648	0.0949693	7.56445e-05	0.000177272	YOR264W
DSE4	3667.36	0.0427524	0.0658183	0.51173	0.577634	YNR067C
DSF1	86.507	2.80053	0.685287	2.14524e-06	6.30137e-06	YEL070W
DSF2	724.66	-0.0387379	0.0803145	0.623515	0.683867	YBR007C
DSK2	4722.67	0.0729705	0.0849932	0.379715	0.448255	YMR276W
DSL1	3071.25	-0.199366	0.0650693	0.00192939	0.003684	YNL258C
DSN1	2446.1	-0.962466	0.0794153	1.46767e-34	4.99714e-33	YIR010W
DSS1	863.756	-0.201312	0.0764648	0.00748238	0.0129783	YMR287C
DSS4	717.528	0.131153	0.0878808	0.128035	0.171537	YPR017C
DST1	2162.04	-0.100898	0.0617889	0.0983579	0.135567	YGL043W
DTD1	8571.51	-0.9306	0.120231	2.19985e-15	1.7805e-14	YDL219W
DTR1	98.5706	0.065255	0.180215	0.692502	0.744768	YBR180W
DUF1	1848.7	0.431748	0.0664738	4.96414e-11	2.53468e-10	YOL087C
DUG1	3619.73	0.212118	0.0961534	0.0238188	0.0376109	YFR044C
DUG2	1610.07	-0.0605479	0.0913321	0.498021	0.565856	YBR281C
DUG3	611.725	0.217979	0.0991075	0.0240538	0.0379481	YNL191W
DUN1	1512.66	-0.654498	0.0813622	2.99266e-16	2.60369e-15	YDL101C
DUO1	2684.51	-0.799862	0.082556	8.39151e-23	1.39177e-21	YGL061C
DUR1,2	1071.8	0.72411	0.0972603	2.81571e-14	2.06e-13	YBR208C
DUR3	270.873	0.606175	0.123157	3.29884e-07	1.06726e-06	YHL016C
DUS1	1803.97	-0.59532	0.0690116	2.47343e-18	2.65005e-17	YML080W
DUS3	1544.15	0.427957	0.0706082	8.05231e-10	3.61843e-09	YLR401C
DUS4	1869.76	-0.725064	0.0836513	1.26115e-18	1.40212e-17	YLR405W
DUT1	6880.05	-1.23805	0.110288	3.84156e-30	1.07533e-28	YBR252W
DXO1	2040.63	-0.583566	0.0983183	1.17081e-09	5.16293e-09	YDR370C
DYN1	1646.73	0.280777	0.068895	3.65997e-05	9.00935e-05	YKR054C
DYN2	7071.82	-0.967268	0.249819	1.7014e-05	4.40625e-05	YDR424C
DYN3	4154.77	-0.852502	0.0978677	6.7212e-19	7.75237e-18	YMR299C
DYS1	5691.42	0.322152	0.0875369	0.00017155	0.000385444	YHR068W
EAF1	806.04	0.0528495	0.0850993	0.527611	0.592726	YDR359C
EAF3	2655.51	0.227396	0.0680142	0.00071306	0.00145908	YPR023C
EAF5	743.76	-0.404	0.0843152	1.02122e-06	3.12546e-06	YEL018W
EAF6	9587.8	-1.03424	0.259182	1.01013e-05	2.70564e-05	YJR082C
EAF7	1980.65	-0.146267	0.0637974	0.0204519	0.0326658	YNL136W
EAP1	876.548	0.0935025	0.0760462	0.212421	0.268445	YKL204W
EAR1	1405.24	0.408393	0.0784518	1.206e-07	4.14204e-07	YMR171C
EBP2	29268.4	-0.409578	0.0983938	3.27577e-05	8.11438e-05	YKL172W
EBS1	3615.67	0.0315435	0.0557765	0.568994	0.6317	YDR206W
ECI1	950.799	-0.254587	0.0871732	0.00284811	0.00528989	YLR284C
ECL1	906.215	0.376541	0.0844591	5.50677e-06	1.53057e-05	YGR146C
ECM1	6504.15	-0.723644	0.124033	1.54742e-09	6.70264e-09	YAL059W
ECM10	342.392	-0.282408	0.119465	0.0139563	0.0229857	YEL030W
ECM11	377.925	-1.27047	0.158053	1.02384e-16	9.35594e-16	YDR446W
ECM12	107.945	-0.884518	0.19046	6.87779e-07	2.15144e-06	YHR021W-A
ECM13	107.569	0.358244	0.185465	0.0341491	0.0520879	YBL043W
ECM14	2582.67	0.389589	0.114855	0.000438581	0.000928005	YHR132C
ECM15	13795.9	-0.204448	0.0859786	0.0182396	0.0294177	YBL001C
ECM16	4222.87	0.153175	0.062113	0.0127691	0.0212278	YMR128W
ECM18	456.817	-0.261483	0.107241	0.0117923	0.0197338	YDR125C
ECM19	411.246	-0.108418	0.25123	0.601679	0.662684	YLR390W
ECM2	656.872	0.422532	0.0977957	9.33365e-06	2.51526e-05	YBR065C
ECM21	586.577	0.506981	0.106044	8.51995e-07	2.63832e-06	YBL101C
ECM22	996.409	0.594347	0.0797272	3.64926e-14	2.63178e-13	YLR228C
ECM23	8.50259	1.11852	0.837223	0.0130953	0.0217395	YPL021W
ECM25	909.523	-0.291715	0.0815894	0.000269709	0.000590077	YJL201W
ECM27	360.94	0.345355	0.119806	0.00271681	0.00506195	YJR106W
ECM29	3211.41	0.0364021	0.0579187	0.52733	0.592598	YHL030W
ECM3	737.132	0.179464	0.0802327	0.0230063	0.0364253	YOR092W
ECM30	2828.77	-0.19538	0.074799	0.00806428	0.0138957	YLR436C
ECM31	1039.16	0.0297685	0.0692069	0.664897	0.720441	YBR176W
ECM32	2107.37	-0.239393	0.0651043	0.000197877	0.000441515	YER176W
ECM33	16202	0.118188	0.0754107	0.112285	0.152776	YBR078W
ECM34	236.45	0.0883713	0.13507	0.493542	0.561694	YHL043W
ECM38	636.01	0.78002	0.123699	7.45334e-11	3.73828e-10	YLR299W
ECM4	609.788	1.86347	0.097895	8.68067e-82	9.1756e-80	YKR076W
ECM5	1163.5	0.173911	0.0900309	0.0485891	0.0719439	YMR176W
ECM7	1685.91	0.253324	0.076322	0.000752051	0.00153179	YLR443W
ECM8	201.539	0.845986	0.143751	9.12729e-10	4.0782e-09	YBR076W
ECM9	2084.16	-1.05424	0.10059	1.6747e-26	3.82589e-25	YKR004C
ECO1	392.524	0.0619331	0.119483	0.591701	0.653325	YFR027W
ECT1	1562.16	0.386765	0.062676	4.47631e-10	2.05986e-09	YGR007W
EDC1	927.15	-0.295372	0.0853971	0.000416592	0.000885396	YGL222C
EDC2	1037.41	1.17053	0.09318	4.95286e-37	1.83645e-35	YER035W
EDC3	1845.9	-0.0160165	0.0747308	0.827101	0.860642	YEL015W
EDE1	4601.43	0.137727	0.0609683	0.0226138	0.0358922	YBL047C
EDS1	359.669	0.59222	0.108954	2.18726e-08	8.20888e-08	YBR033W
EEB1	2326.05	0.38785	0.0769617	3.03855e-07	9.87112e-07	YPL095C
EFB1	37770.2	-0.600816	0.0810947	4.72195e-14	3.35078e-13	YAL003W
EFG1	14666.2	-1.04657	0.146837	1.58248e-13	1.05132e-12	YGR271C-A
EFM1	2016.69	-0.202226	0.0673996	0.00237313	0.00445205	YHL039W
EFM2	703.717	0.271955	0.081938	0.000725857	0.00148356	YBR271W
EFM3	463.441	0.0785497	0.108664	0.457062	0.525472	YJR129C
EFM4	1866.5	0.28967	0.0958372	0.00194592	0.00371256	YIL064W
EFM5	3027.87	-0.606039	0.101723	9.55238e-10	4.25471e-09	YGR001C
EFM6	510.076	0.526603	0.12302	8.57321e-06	2.32537e-05	YNL024C
EFR3	6524.68	-0.226099	0.0680001	0.000755876	0.00153914	YMR212C
EFT1	8759.25	-0.148373	0.0729387	0.0393302	0.0592127	YOR133W
EFT2	12397.6	0.046518	0.0720885	0.514185	0.57985	YDR385W
EGD1	27248.7	-0.837956	0.119213	4.67032e-13	2.96271e-12	YPL037C
EGD2	30884.5	-0.486379	0.104113	1.44436e-06	4.34534e-06	YHR193C
EGH1	392.584	0.551801	0.108394	1.55413e-07	5.25363e-07	YIR007W
EGO2	1998.33	-1.10551	0.275727	7.76892e-06	2.1243e-05	YCR075W-A
EGO4	4195.73	1.24106	0.275291	7.39149e-07	2.30399e-06	YNR034W-A
EGT2	4968.71	0.309487	0.0823737	0.000130881	0.000297846	YNL327W
EHD3	944.459	0.0182975	0.0875446	0.832133	0.863974	YDR036C
EHT1	2440.66	0.175032	0.0687708	0.0100033	0.0169852	YBR177C
EIS1	5600.37	0.854412	0.0944169	3.57609e-20	4.61309e-19	YMR031C
EKI1	1398.2	-0.177931	0.0678177	0.0079091	0.0136582	YDR147W
ELA1	499.084	0.549993	0.102382	3.42651e-08	1.26257e-07	YNL230C
ELC1	657.042	-0.415922	0.0841934	4.68624e-07	1.49563e-06	YPL046C
ELF1	8625.1	-1.02099	0.0969849	1.08483e-26	2.51893e-25	YKL160W
ELG1	870.458	-0.290085	0.0929361	0.00138944	0.00271224	YOR144C
ELM1	873.881	-0.181456	0.0722171	0.0108267	0.01825	YKL048C
ELO1	3663.24	-0.0157008	0.082654	0.846525	0.876347	YJL196C
ELP2	3333.34	0.489119	0.0840957	3.11634e-09	1.29671e-08	YGR200C
ELP3	2485.49	0.688579	0.117933	1.69926e-09	7.30672e-09	YPL086C
ELP4	1145.19	-0.0172264	0.0691095	0.800214	0.838083	YPL101W
ELP6	1146.67	-0.505829	0.104066	5.68199e-07	1.79242e-06	YMR312W
EMC1	2660.74	0.12697	0.0771179	0.0948022	0.131182	YCL045C
EMC10	3696.2	0.175732	0.0596979	0.00298203	0.00551835	YDR056C
EMC2	9717.33	-0.360558	0.0851225	1.59602e-05	4.15094e-05	YJR088C
EMC4	11508.7	-0.997489	0.140393	2.09751e-13	1.37161e-12	YGL231C
EMC6	10017.3	-0.65455	0.134836	3.97872e-07	1.27962e-06	YLL014W
EMG1	3532.63	-0.392636	0.0744319	8.41083e-08	2.93282e-07	YLR186W
EMI1	5417.62	-0.260065	0.0870615	0.00230904	0.00434218	YDR512C
EMI2	1633.05	0.947382	0.0791949	1.12043e-33	3.72529e-32	YDR516C
EMP24	34171.5	-0.705913	0.128112	1.03458e-08	4.04576e-08	YGL200C
EMP46	1234.95	0.786188	0.0912759	1.8478e-18	2.01635e-17	YLR080W
EMP47	5795.45	-0.0483908	0.0626513	0.434877	0.504059	YFL048C
EMP65	972.696	-0.14731	0.0725388	0.0393178	0.0592066	YER140W
EMP70	3723.84	0.364022	0.0937713	7.00155e-05	0.000165008	YLR083C
EMT1	5.97258	-0.30453	0.496474	0.171932	0.222438	tM(CAU)D
EMT2	26.7548	-1.08561	0.463854	0.00205908	0.0039053	tM(CAU)O2
EMT3	13.0235	-0.417063	0.421323	0.119587	0.161594	tM(CAU)J2
EMT4	16.7639	-0.693018	0.516118	0.0305813	0.0470308	tM(CAU)M
EMT5	1.34435	0.0130808	0.437267	0.905799	0.925132	tM(CAU)J1
EMW1	1352.67	0.461416	0.115259	3.36204e-05	8.30484e-05	YNL313C
ENA1	467.4	0.285265	0.09773	0.00274641	0.00511305	YDR040C
ENA2	19.5108	0.472137	0.429568	0.0898342	0.125016	YDR039C
ENA5	342.923	-0.105704	0.107958	0.312335	0.376759	YDR038C
ENB1	1020.57	-0.00868952	0.0903591	0.920978	0.937391	YOL158C
END3	11701.9	-0.418536	0.0836177	3.32746e-07	1.07554e-06	YNL084C
ENO1	23430.5	3.07776	0.0687513	0	0	YGR254W
ENO2	87802.8	-0.288056	0.0830447	0.000728308	0.00148771	YHR174W
ENP1	2589.13	0.117556	0.0674203	0.0778045	0.109698	YBR247C
ENP2	4478.07	0.333917	0.066894	4.35933e-07	1.39633e-06	YGR145W
ENT1	1919.67	0.0402438	0.0739623	0.582102	0.644636	YDL161W
ENT2	3671.15	-0.229889	0.106419	0.0258472	0.040444	YLR206W
ENT3	2285.08	0.495616	0.080661	4.09662e-10	1.89252e-09	YJR125C
ENT4	404.617	0.379549	0.113901	0.000556554	0.00115859	YLL038C
ENT5	1613.63	-0.1615	0.0643747	0.0111643	0.0187716	YDR153C
ENV10	4168.37	0.126252	0.0892999	0.149666	0.19705	YLR065C
ENV11	1878.08	-0.528211	0.0655989	3.84743e-16	3.31478e-15	YGR071C
ENV7	312.663	0.562522	0.141483	2.94061e-05	7.3303e-05	YPL236C
ENV9	7341.93	-0.33135	0.0931572	0.00026531	0.00058099	YOR246C
EOS1	768.97	0.254249	0.0972047	0.00729595	0.012686	YNL080C
EPL1	4205.52	-0.660771	0.101821	2.88613e-11	1.50291e-10	YFL024C
EPO1	1099.36	0.0181196	0.0855095	0.830313	0.86297	YMR124W
EPS1	1510.11	-0.0824872	0.0882175	0.34039	0.407272	YIL005W
EPT1	1423.66	-0.132858	0.0729191	0.0645838	0.0927942	YHR123W
ERB1	2899.25	0.20834	0.0731499	0.00389021	0.00706603	YMR049C
ERC1	1702.24	0.539582	0.0906627	1.22172e-09	5.36737e-09	YHR032W
ERD1	1274.26	-0.229358	0.0781003	0.00282578	0.00525255	YDR414C
ERD2	11322.3	-0.424483	0.1189	0.000206659	0.000459804	YBL040C
ERF2	479.642	0.325623	0.102847	0.00112364	0.00222777	YLR246W
ERG1	6553.38	0.843799	0.10083	1.38343e-17	1.37798e-16	YGR175C
ERG10	7005.77	0.46342	0.0861325	3.36258e-08	1.24159e-07	YPL028W
ERG11	13753.4	0.209925	0.101564	0.0338487	0.0516853	YHR007C
ERG12	1926.19	0.147255	0.0638381	0.019741	0.0315874	YMR208W
ERG13	4970.99	0.396681	0.074764	7.17205e-08	2.51697e-07	YML126C
ERG2	8201.7	0.184372	0.0637387	0.00347052	0.00634933	YMR202W
ERG20	8160.29	-0.0296918	0.0727829	0.677219	0.731661	YJL167W
ERG24	2093.8	0.236226	0.0605648	8.20351e-05	0.000191235	YNL280C
ERG25	8732.11	0.302379	0.0711836	1.66309e-05	4.31272e-05	YGR060W
ERG26	5895.62	0.0997643	0.0696516	0.147928	0.195125	YGL001C
ERG27	2860.01	0.303388	0.0596915	2.86909e-07	9.36787e-07	YLR100W
ERG28	4938.46	0.289659	0.110781	0.00688562	0.0120286	YER044C
ERG29	925.821	-0.404463	0.0775925	1.13067e-07	3.90224e-07	YMR134W
ERG3	7459.76	-0.387206	0.0650097	1.56643e-09	6.78083e-09	YLR056W
ERG4	8538.52	-0.160002	0.104421	0.11461	0.155522	YGL012W
ERG5	4062.61	0.0606391	0.0889681	0.479576	0.547094	YMR015C
ERG6	5742.26	0.25144	0.101253	0.0105416	0.0178048	YML008C
ERG7	2750.6	0.562778	0.073841	1.08685e-14	8.23217e-14	YHR072W
ERG8	2431.08	0.347367	0.0819291	1.57858e-05	4.1101e-05	YMR220W
ERG9	4921.95	0.166743	0.0599498	0.00501366	0.00896182	YHR190W
ERI1	215.564	-0.517286	0.217802	0.00734566	0.012763	YPL096C-A
ERJ5	1331.09	-0.0859802	0.0621943	0.162441	0.211588	YFR041C
ERO1	2972.71	0.00602331	0.0616315	0.922422	0.938309	YML130C
ERP1	5075.83	0.150851	0.064955	0.0186623	0.0300105	YAR002C-A
ERP2	5284.18	-0.425107	0.0688893	4.03538e-10	1.86666e-09	YAL007C
ERP3	6416.24	-0.980339	0.115309	3.06031e-18	3.2156e-17	YDL018C
ERP4	2657.51	-0.159355	0.0625764	0.0100654	0.017086	YOR016C
ERP5	2385.1	-0.238813	0.0959794	0.0107471	0.0181389	YHR110W
ERP6	1428.98	-0.0446128	0.0618749	0.466222	0.533837	YGL002W
ERR1	1.64364	-0.147911	0.465546	0.257005	0.317147	YOR393W
ERR2	4.608	-0.32684	0.538488	0.128639	0.172183	YPL281C
ERR3	20.872	3.30254	0.604535	7.82627e-09	3.10682e-08	YMR323W
ERS1	869.751	-0.142817	0.0706691	0.0405496	0.0609837	YCR075C
ERT1	469.639	0.118806	0.119244	0.301641	0.365212	YBR239C
ERV1	5465.69	-0.834866	0.0923711	3.71881e-20	4.78847e-19	YGR029W
ERV14	33327.7	-0.718527	0.108936	1.22974e-11	6.70441e-11	YGL054C
ERV15	4946.16	-0.532654	0.0928728	4.32473e-09	1.76224e-08	YBR210W
ERV2	979.463	0.413268	0.0796435	1.29512e-07	4.42881e-07	YPR037C
ERV25	25269.6	-0.0119205	0.0847331	0.910712	0.928543	YML012W
ERV29	7082.91	0.236404	0.068548	0.000479136	0.0010057	YGR284C
ERV41	12846.6	-0.536967	0.0913522	1.86611e-09	7.96612e-09	YML067C
ERV46	4021.44	0.294821	0.0739613	5.21822e-05	0.000125145	YAL042W
ESA1	1937.33	-0.461469	0.0717976	7.10256e-11	3.56993e-10	YOR244W
ESBP6	836.095	0.40703	0.0738576	2.22992e-08	8.36455e-08	YNL125C
ESC1	2065.57	-0.0816443	0.0630855	0.190825	0.243983	YMR219W
ESC2	642.226	0.477915	0.086886	1.99803e-08	7.55073e-08	YDR363W
ESC8	724.013	-0.103613	0.0836256	0.206911	0.26223	YOL017W
ESF1	8580.64	0.0357741	0.062779	0.565512	0.628327	YDR365C
ESF2	1886.77	-0.326496	0.0922123	0.000282528	0.00061546	YNR054C
ESL1	2338.6	0.0566119	0.0704991	0.416534	0.485579	YIL151C
ESL2	1226.01	0.0425509	0.0744324	0.564346	0.627234	YKR096W
ESP1	1923.11	-0.428379	0.0737893	3.77409e-09	1.55125e-08	YGR098C
ESS1	1244.19	0.488325	0.0882797	1.63159e-08	6.22235e-08	YJR017C
EST1	598.468	-0.069694	0.100025	0.474186	0.541468	YLR233C
EST2	950.897	-0.342358	0.102182	0.00056497	0.00117542	YLR318W
EST3	957.867	-0.546811	0.100136	2.09287e-08	7.8755e-08	YIL009C-A
ETP1	768.68	-0.0631035	0.0983376	0.51003	0.576358	YHL010C
ETR1	2639.69	0.33263	0.0711748	2.12469e-06	6.25139e-06	YBR026C
ETS1-1	33.8895	5.08425	0.738026	4.86997e-12	2.7769e-11	ETS1-1
ETS1-2	31.1908	4.16863	0.590522	6.14932e-13	3.86077e-12	ETS1-2
ETS2-1	44.4995	6.39582	0.977556	1.79763e-10	8.6077e-10	ETS2-1
ETS2-2	6368.81	5.71019	0.122485	0	0	ETS2-2
ETT1	7614.48	0.0600725	0.0606068	0.320676	0.385835	YOR051C
EUG1	1872.3	0.231986	0.0892641	0.00796909	0.0137517	YDR518W
EXG1	15931	0.285454	0.0588265	9.95629e-07	3.04844e-06	YLR300W
EXG2	2139.09	0.428359	0.0602087	6.72537e-13	4.20009e-12	YDR261C
EXO1	1587.63	-0.0405069	0.061741	0.507179	0.574051	YOR033C
EXO5	971.614	0.321175	0.0810806	5.54002e-05	0.00013237	YBR163W
EXO70	1577	-0.374046	0.0861894	9.38488e-06	2.5281e-05	YJL085W
EXO84	1010.69	0.0812775	0.0720413	0.253532	0.313354	YBR102C
FAA1	11122.2	0.488681	0.0709224	3.0888e-12	1.80486e-11	YOR317W
FAA2	394.111	0.189201	0.108786	0.0727117	0.103195	YER015W
FAA3	1755.27	-0.708926	0.0761705	3.92547e-21	5.48327e-20	YIL009W
FAA4	3982.44	0.0809728	0.0838265	0.314791	0.379528	YMR246W
FAB1	1583.6	0.171072	0.068516	0.0115158	0.0193121	YFR019W
FAD1	1610.96	-0.223366	0.0971551	0.0183268	0.0295448	YDL045C
FAF1	1615.97	0.159063	0.0804599	0.0442039	0.0660447	YIL019W
FAL1	1193.25	-0.176239	0.0658384	0.00676172	0.0118267	YDR021W
FAP1	1742.39	0.0673892	0.0659018	0.301458	0.36507	YNL023C
FAP7	4298.26	-0.446985	0.0983221	3.0566e-06	8.76745e-06	YDL166C
FAR1	4623.78	0.21545	0.0704699	0.00195499	0.00372784	YJL157C
FAR10	1434.49	-0.605565	0.10745	6.60631e-09	2.63583e-08	YLR238W
FAR11	1314.07	0.0753511	0.0669376	0.255303	0.315431	YNL127W
FAR3	551.773	-0.655492	0.117301	7.71635e-09	3.06834e-08	YMR052W
FAR7	892.136	-0.70927	0.100748	5.70863e-13	3.59684e-12	YFR008W
FAR8	3132.97	-0.466736	0.0576624	3.1288e-16	2.71214e-15	YMR029C
FAS1	27193.7	-0.13105	0.0770508	0.0908704	0.126259	YKL182W
FAS2	16894.8	0.209127	0.0755926	0.00506303	0.00903639	YPL231W
FAT1	2123.83	0.511846	0.0866357	1.72378e-09	7.40764e-09	YBR041W
FAT3	296.604	-0.108844	0.112595	0.317103	0.382056	YKL187C
FAU1	1125.89	-0.431189	0.0761563	8.78449e-09	3.45813e-08	YER183C
FBA1	196116	-0.0722659	0.0960081	0.439911	0.508728	YKL060C
FBP1	123.651	0.0495474	0.167523	0.749528	0.794634	YLR377C
FBP26	2336.14	0.231086	0.0629878	0.000208561	0.000463455	YJL155C
FCF1	5556.37	-0.895377	0.102668	5.13615e-19	5.97278e-18	YDR339C
FCF2	10013	-0.13552	0.11066	0.200955	0.255827	YLR051C
FCP1	1777.46	-0.0770159	0.0706938	0.269724	0.330768	YMR277W
FCY1	7574.22	0.103171	0.115416	0.360673	0.428284	YPR062W
FCY2	4238.99	0.337839	0.115632	0.00245087	0.00458938	YER056C
FCY21	546.161	0.307502	0.126981	0.0114032	0.0191322	YER060W
FCY22	141.067	0.552297	0.187725	0.00133049	0.00260363	YER060W-A
FDC1	1255.41	0.684282	0.0877769	2.08899e-15	1.69659e-14	YDR539W
FDH1	27.9408	0.645081	0.422988	0.0293068	0.0452575	YOR388C
FDH2	41.9704	0.449414	0.276268	0.0480975	0.0712906	YPL275W
FDO1	1013.63	-0.39214	0.0708499	2.00229e-08	7.55472e-08	YMR144W
FEN2	1251.7	0.385586	0.0830206	2.22681e-06	6.51127e-06	YCR028C
FES1	3629.91	-0.663609	0.0649003	5.11813e-25	1.04457e-23	YBR101C
FET3	5091.88	-0.142623	0.0661313	0.0289744	0.0448125	YMR058W
FET4	1236.75	1.87132	0.077078	3.16381e-131	7.00191e-129	YMR319C
FET5	1081	0.186507	0.0723838	0.00900949	0.0154343	YFL041W
FEX1	288.933	-0.167104	0.141625	0.212751	0.268767	YOR390W
FEX2	234.53	-0.296784	0.12944	0.0163873	0.0266792	YPL279C
FHL1	2110.5	-0.135947	0.0772065	0.073622	0.104383	YPR104C
FHN1	586.091	-0.60301	0.113043	3.61918e-08	1.32941e-07	YGR131W
FIG1	485.137	1.19097	0.101132	7.09808e-33	2.29537e-31	YBR040W
FIG2	887.44	0.51296	0.0874315	2.15568e-09	9.10889e-09	YCR089W
FIG4	1602	-0.370132	0.075798	6.9582e-07	2.17467e-06	YNL325C
FIN1	1080.21	-0.606683	0.0693241	8.27818e-19	9.4711e-18	YDR130C
FIP1	608.431	-0.0769067	0.098874	0.424669	0.493682	YJR093C
FIR1	1198.09	-0.581736	0.0869293	8.97085e-12	4.94794e-11	YER032W
FIS1	3102.31	-0.155498	0.0866816	0.0673064	0.0964517	YIL065C
FIT1	87.326	0.441105	0.21817	0.0221001	0.0351872	YDR534C
FIT2	823.249	2.07322	0.0964585	1.46525e-103	2.41324e-101	YOR382W
FIT3	584.299	2.34432	0.118372	2.15691e-88	2.58903e-86	YOR383C
FKH1	1103.26	-0.137333	0.0742347	0.0597441	0.0864191	YIL131C
FKH2	1839.29	-0.555381	0.0929623	9.94064e-10	4.411e-09	YNL068C
FKS1	16618.5	0.687988	0.105955	2.52075e-11	1.32335e-10	YLR342W
FKS3	593.098	0.242235	0.0987223	0.01179	0.0197338	YMR306W
FLC1	2597.1	0.340007	0.0812878	2.06108e-05	5.28669e-05	YPL221W
FLC2	2121.7	0.741263	0.0780521	6.36632e-22	9.7801e-21	YAL053W
FLC3	3241.86	-0.154262	0.0612102	0.0109476	0.0184422	YGL139W
FLO1	296.877	0.700408	0.127543	1.21809e-08	4.73204e-08	YAR050W
FLO10	183.602	0.664868	0.154296	5.38904e-06	1.49961e-05	YKR102W
FLO5	449.072	0.38909	0.0981484	4.72009e-05	0.000113777	YHR211W
FLO9	336.596	0.538209	0.11093	5.54939e-07	1.7545e-06	YAL063C
FLR1	387.819	0.489237	0.114117	9.10546e-06	2.46032e-05	YBR008C
FLX1	924.478	-0.170107	0.0738923	0.0194494	0.0311772	YIL134W
FMC1	1438.84	-0.759356	0.106908	3.23373e-13	2.08953e-12	YIL098C
FMN1	2327.46	-0.0227271	0.0757192	0.760133	0.804072	YDR236C
FMO1	188.176	0.496903	0.157764	0.000779169	0.00158383	YHR176W
FMP10	1316.87	-0.0291838	0.0909739	0.742455	0.788361	YER182W
FMP16	746.374	2.18663	0.2752	1.32501e-16	1.2015e-15	YDR070C
FMP23	329.548	0.123097	0.160868	0.4135	0.482678	YBR047W
FMP25	1125.12	0.195125	0.0673703	0.00340999	0.00625258	YLR077W
FMP27	2817.13	0.170765	0.0877366	0.0471642	0.0700538	YLR454W
FMP30	468.609	0.0600211	0.0975693	0.529469	0.594675	YPL103C
FMP32	6831.48	-0.566242	0.11298	2.2207e-07	7.37317e-07	YFL046W
FMP33	508.941	0.789342	0.123325	3.91297e-11	2.02127e-10	YJL161W
FMP40	328.818	0.662765	0.153733	5.29544e-06	1.47705e-05	YPL222W
FMP41	1971.12	-0.261905	0.0753039	0.000414348	0.000881205	YNL168C
FMP42	1269.19	-0.0730261	0.0809715	0.358752	0.426145	YMR221C
FMP45	485.382	0.396177	0.118384	0.000510233	0.00106623	YDL222C
FMP46	1728.44	0.26548	0.222421	0.173748	0.224459	YKR049C
FMP48	1214.11	0.809541	0.0905025	9.21035e-20	1.14435e-18	YGR052W
FMP49	60.3918	0.417087	0.22493	0.0342631	0.052228	YER038W-A
FMP52	2642.99	0.482584	0.0791223	5.59465e-10	2.54472e-09	YER004W
FMS1	1300.51	0.458321	0.070961	5.87291e-11	2.97937e-10	YMR020W
FMT1	114.307	0.546667	0.185407	0.00133769	0.00261627	YBL013W
FOB1	5738.4	-0.735088	0.0718674	4.23047e-25	8.70937e-24	YDR110W
FOL1	2664.74	-0.189546	0.0595918	0.00132447	0.00259328	YNL256W
FOL2	7297.51	0.00223277	0.0608741	0.971306	0.976546	YGR267C
FOL3	1395.21	-0.266637	0.0780637	0.000513131	0.00107166	YMR113W
FOX2	849.239	0.0708452	0.099707	0.466883	0.534335	YKR009C
FPK1	618.304	-0.091802	0.0817019	0.252718	0.312456	YNR047W
FPR1	59604.6	-0.872493	0.143487	2.45487e-10	1.15825e-09	YNL135C
FPR2	8599.43	0.150431	0.100798	0.12655	0.169836	YDR519W
FPR3	7612.79	-0.0946454	0.0661771	0.148027	0.195219	YML074C
FPR4	7919	-0.0475805	0.0633292	0.447362	0.515745	YLR449W
FPS1	2105.23	-0.0755681	0.0625102	0.221656	0.278476	YLL043W
FRA1	3645.34	0.160391	0.0577388	0.00501665	0.0089649	YLL029W
FRE1	1485.44	-0.396192	0.0670946	2.21723e-09	9.33555e-09	YLR214W
FRE2	163.49	0.49657	0.187743	0.00375838	0.00684237	YKL220C
FRE3	349.824	0.384661	0.109786	0.000293055	0.000637021	YOR381W
FRE4	254.627	0.413607	0.120222	0.000348556	0.00075098	YNR060W
FRE5	293.872	1.0452	0.174246	3.14304e-10	1.46441e-09	YOR384W
FRE6	905.92	0.624649	0.0935326	9.01276e-12	4.96719e-11	YLL051C
FRE7	164.443	-0.0512254	0.158435	0.728784	0.776244	YOL152W
FRE8	443.841	0.724915	0.127127	3.43972e-09	1.4254e-08	YLR047C
FRK1	2057.42	0.197839	0.0747778	0.00725941	0.0126286	YPL141C
FRM2	75.3236	0.380761	0.224626	0.0521538	0.0765822	YCL026C-A
FRQ1	9808.5	-0.289053	0.101991	0.00346547	0.00634173	YDR373W
FRS1	5771.74	0.213478	0.066719	0.00121842	0.00239958	YLR060W
FRS2	3934.9	0.115974	0.0626289	0.0615611	0.0887573	YFL022C
FRT1	696.665	0.0433306	0.0855565	0.606693	0.667692	YOR324C
FRT2	441.825	0.704593	0.109707	4.18316e-11	2.15142e-10	YAL028W
FSF1	2298.61	-0.0143728	0.0614557	0.816691	0.851813	YOR271C
FSH1	2878.66	0.540433	0.0645087	2.47751e-17	2.39043e-16	YHR049W
FSH2	594.629	-0.0326295	0.105945	0.750538	0.795348	YMR222C
FSH3	1382.42	-0.178741	0.062004	0.00358379	0.00654302	YOR280C
FTH1	2021.51	0.251192	0.08218	0.00186056	0.00356604	YBR207W
FTR1	5829.35	0.188637	0.0780544	0.0138693	0.0228584	YER145C
FUB1	1952.87	-0.31393	0.0736184	1.49219e-05	3.89522e-05	YCR076C
FUI1	954.357	0.244906	0.0973793	0.00991913	0.016858	YBL042C
FUM1	2047.07	0.601288	0.0634841	1.11721e-21	1.68702e-20	YPL262W
FUN12	10819.9	-0.0637733	0.0817678	0.42731	0.496344	YAL035W
FUN14	1292.34	0.798983	0.103532	2.90048e-15	2.31842e-14	YAL008W
FUN19	549.25	0.895903	0.0961843	2.61781e-21	3.78354e-20	YAL034C
FUN26	1836.07	0.416546	0.0652438	1.06292e-10	5.23114e-10	YAL022C
FUN30	3458.38	-0.172205	0.065485	0.00780688	0.0134948	YAL019W
FUR1	6206.74	-0.70904	0.0660606	2.11668e-27	5.16909e-26	YHR128W
FUR4	971.6	0.548678	0.0821488	1.07482e-11	5.90985e-11	YBR021W
FUS1	1034.88	0.704358	0.0798579	3.5549e-19	4.21e-18	YCL027W
FUS2	386.66	-0.0832982	0.103048	0.405486	0.473948	YMR232W
FUS3	1343.48	0.820426	0.0768335	3.23366e-27	7.81596e-26	YBL016W
FYV1	992.531	-0.497	0.0762398	3.53094e-11	1.83061e-10	YDR024W
FYV10	1013.74	-0.134641	0.091681	0.132921	0.177178	YIL097W
FYV12	91.3014	-0.602198	0.207884	0.00130744	0.00256276	YOR183W
FYV4	896.515	-0.652033	0.102186	6.04518e-11	3.06018e-10	YHR059W
FYV5	1094.07	-0.138172	0.0919595	0.123819	0.166613	YCL058C
FYV6	2127.71	-0.872283	0.117453	2.34739e-14	1.73893e-13	YNL133C
FYV7	7759.78	-0.645854	0.128543	1.65344e-07	5.56541e-07	YLR068W
FYV8	2567.5	-0.235668	0.0602314	7.77558e-05	0.000181918	YGR196C
FZF1	423.003	-0.714174	0.131832	1.76368e-08	6.68652e-08	YGL254W
FZO1	1751.75	-0.474364	0.0751556	1.45403e-10	7.06274e-10	YBR179C
GAA1	1516.12	0.282088	0.100748	0.00429472	0.00775305	YLR088W
GAB1	1261.05	0.182409	0.0829184	0.0251073	0.0393995	YLR459W
GAC1	611.653	0.288105	0.117328	0.0108084	0.0182249	YOR178C
GAD1	2589.24	1.8774	0.0642427	9.21545e-189	3.43494e-186	YMR250W
GAL1	262.728	0.460397	0.133013	0.000285198	0.000620705	YBR020W
GAL10	300.39	0.0649081	0.112384	0.551534	0.615209	YBR019C
GAL11	1298.99	0.181317	0.0820372	0.0245453	0.0386202	YOL051W
GAL2	193.245	-0.104638	0.157194	0.476363	0.543779	YLR081W
GAL3	132.878	0.247679	0.165498	0.107075	0.14625	YDR009W
GAL4	482.614	-0.0785765	0.0948713	0.396359	0.464968	YPL248C
GAL7	71.092	0.49406	0.242382	0.0181313	0.0292563	YBR018C
GAL80	1215.75	0.304863	0.0677125	5.26816e-06	1.4706e-05	YML051W
GAL83	1349.31	0.370609	0.080301	2.65353e-06	7.65783e-06	YER027C
GAP1	672.991	0.809083	0.118118	1.78964e-12	1.07682e-11	YKR039W
GAR1	10532.7	0.323696	0.0860353	0.000125045	0.000285483	YHR089C
GAS1	20603.1	0.149775	0.078806	0.0523481	0.0768509	YMR307W
GAS2	948.592	0.212642	0.0761605	0.00459095	0.00826045	YLR343W
GAS3	3966.4	-0.545721	0.0652913	2.92087e-17	2.79914e-16	YMR215W
GAS4	259.647	0.115132	0.149137	0.414031	0.483219	YOL132W
GAS5	3392.98	0.855981	0.0784488	2.55342e-28	6.48148e-27	YOL030W
GAT1	516.94	0.398561	0.10377	7.71245e-05	0.00018062	YFL021W
GAT2	954.86	0.115767	0.0857691	0.169363	0.219475	YMR136W
GAT3	16.9024	0.121539	0.322687	0.598354	0.659437	YLR013W
GAT4	35.5202	-0.538856	0.304807	0.0270514	0.04217	YIR013C
GBP2	5911.34	0.328334	0.0944415	0.000368123	0.000790253	YCL011C
GCD1	3993.09	0.0946037	0.0683983	0.161015	0.209886	YOR260W
GCD10	2217	-0.232691	0.0671438	0.000451191	0.000953263	YNL062C
GCD11	7106.74	0.163849	0.0691152	0.0164513	0.0267588	YER025W
GCD14	1867.76	-0.232402	0.0668599	0.000434489	0.000919668	YJL125C
GCD2	5896.83	-0.551065	0.0993248	1.2519e-08	4.85806e-08	YGR083C
GCD6	6951.34	0.412082	0.106895	7.02418e-05	0.000165486	YDR211W
GCD7	1884.49	0.052007	0.0684154	0.442165	0.510896	YLR291C
GCG1	2207.61	0.184171	0.104575	0.0689594	0.0985239	YER163C
GCN1	6430.41	0.42152	0.120246	0.000277175	0.000605104	YGL195W
GCN2	2207.36	0.397481	0.0823664	8.86516e-07	2.73803e-06	YDR283C
GCN20	4461.07	-0.0226171	0.0765879	0.762933	0.80595	YFR009W
GCN3	3355.97	-0.0232326	0.0589876	0.690503	0.742957	YKR026C
GCN4	22088.3	0.287333	0.0836708	0.000466963	0.000983357	YEL009C
GCN5	1355.8	0.00670859	0.0720633	0.925553	0.940425	YGR252W
GCR1	2381.36	-0.0363745	0.0678579	0.587506	0.649503	YPL075W
GCR2	1995.39	0.109394	0.0687885	0.107661	0.146937	YNL199C
GCS1	4768.36	-0.396599	0.0581645	5.04531e-12	2.86995e-11	YDL226C
GCV1	2075.36	-0.313233	0.0677294	2.78206e-06	8.00918e-06	YDR019C
GCV2	985.839	-0.16154	0.0944224	0.0792866	0.111721	YMR189W
GCV3	3355.23	-0.298307	0.0541879	2.8669e-08	1.06636e-07	YAL044C
GCY1	644.138	1.17227	0.0873369	6.62419e-42	2.95047e-40	YOR120W
GDA1	2864.95	-0.0409796	0.0782689	0.591001	0.652653	YEL042W
GDB1	763.42	1.66169	0.09818	2.97761e-65	2.54066e-63	YPR184W
GDE1	669.324	0.505472	0.0899616	9.94741e-09	3.90724e-08	YPL110C
GDH1	5155.94	1.01528	0.0655557	7.50053e-55	5.0112e-53	YOR375C
GDH2	1785.64	0.908429	0.083877	5.26134e-28	1.312e-26	YDL215C
GDH3	577.368	1.32443	0.101732	1.20148e-39	5.00521e-38	YAL062W
GDI1	6989.81	0.0764595	0.0643018	0.229445	0.287091	YER136W
GDS1	3288.85	-0.488586	0.0724123	7.72763e-12	4.31942e-11	YOR355W
GDT1	4421.21	0.221249	0.0812628	0.00567994	0.010079	YBR187W
GEA1	1851.85	-0.171623	0.0949043	0.0639053	0.0918939	YJR031C
GEA2	4424.66	-0.512081	0.0579312	4.77481e-19	5.58929e-18	YEL022W
GEF1	1133.71	0.292138	0.0797705	0.000195557	0.000436476	YJR040W
GEM1	375.511	0.601152	0.114892	6.51085e-08	2.29631e-07	YAL048C
GEP3	837.392	-0.0934359	0.0818577	0.245248	0.304549	YOR205C
GEP4	778.253	-0.243735	0.0970298	0.00991866	0.016858	YHR100C
GEP5	367.468	0.102366	0.101429	0.300564	0.364049	YLR091W
GEP7	569.567	-0.668666	0.0967657	1.60364e-12	9.69027e-12	YGL057C
GET1	4081.94	-0.177997	0.0712713	0.0113949	0.0191229	YGL020C
GET2	1169.87	0.312469	0.079589	6.54461e-05	0.000155169	YER083C
GET3	10320.8	-0.0673618	0.0680328	0.315125	0.379802	YDL100C
GET4	4823.88	-0.018467	0.0774226	0.808228	0.845101	YOR164C
GEX1	4.77786	0.461994	0.685713	0.0642359	0.0923318	YCL073C
GEX2	394.214	0.789065	0.114288	1.30695e-12	7.92449e-12	YKR106W
GFA1	4319.85	0.922091	0.0886119	4.76048e-26	1.05355e-24	YKL104C
GFD1	3070.49	-0.64224	0.125857	1.14587e-07	3.95277e-07	YMR255W
GFD2	2234.36	0.0747532	0.0706116	0.283966	0.346613	YCL036W
GGA1	1862.14	-0.0473145	0.0870744	0.578894	0.641484	YDR358W
GGA2	2076.3	-0.0769685	0.072466	0.281625	0.344052	YHR108W
GGC1	1040.36	0.245537	0.0804797	0.00191202	0.00365476	YDL198C
GIC1	342.765	0.0710514	0.109282	0.503466	0.570762	YHR061C
GIC2	2330.74	0.666377	0.0715635	4.33056e-21	6.02535e-20	YDR309C
GID7	894.293	0.104028	0.0853982	0.214874	0.271062	YCL039W
GID8	1278.66	0.668832	0.0683175	4.21784e-23	7.19778e-22	YMR135C
GIM3	15677.9	-0.82552	0.103901	5.22778e-16	4.44455e-15	YNL153C
GIM4	22331.7	-1.26315	0.152228	1.2874e-17	1.28414e-16	YEL003W
GIM5	2095.36	-0.978303	0.134679	6.56961e-14	4.59289e-13	YML094W
GIN4	3361.81	-0.51995	0.0566448	2.08862e-20	2.75963e-19	YDR507C
GIP1	360.385	0.108978	0.105223	0.286941	0.349761	YBR045C
GIP2	369.873	1.03193	0.130348	4.0198e-16	3.45908e-15	YER054C
GIP3	2150.84	-0.0314731	0.0660519	0.630108	0.689497	YPL137C
GIP4	490.138	0.344837	0.10999	0.00119585	0.00235972	YAL031C
GIR2	5496	-0.605665	0.0750468	2.43399e-16	2.14397e-15	YDR152W
GIS1	1024.02	0.086562	0.0853989	0.302512	0.366096	YDR096W
GIS2	31981.9	-1.4739	0.0929501	1.28717e-57	8.93703e-56	YNL255C
GIS3	556.348	0.150728	0.0943206	0.102185	0.140204	YLR094C
GIS4	1931.02	-0.771523	0.109128	4.01701e-13	2.57452e-12	YML006C
GIT1	122.756	1.02047	0.258628	1.1969e-05	3.16995e-05	YCR098C
GLC3	1137.9	1.66355	0.0815597	1.83229e-93	2.44835e-91	YEL011W
GLC7	57920.9	-0.227231	0.0985419	0.0178703	0.0288812	YER133W
GLC8	16187.6	-0.673215	0.122566	1.25902e-08	4.88034e-08	YMR311C
GLE1	1240.59	-0.10685	0.068946	0.116511	0.15786	YDL207W
GLE2	2394.84	-0.261212	0.0603266	1.22824e-05	3.24809e-05	YER107C
GLG1	734.37	0.285853	0.0830513	0.000454882	0.0009602	YKR058W
GLG2	429.404	0.218976	0.0984372	0.0225285	0.0357728	YJL137C
GLK1	7481.16	1.60203	0.0685618	7.01575e-122	1.46134e-119	YCL040W
GLN1	10760.5	1.3682	0.0614361	1.06999e-110	1.99413e-108	YPR035W
GLN3	1261.95	-0.532394	0.083302	7.50841e-11	3.76324e-10	YER040W
GLN4	9760.39	0.112932	0.06903	0.097759	0.134823	YOR168W
GLO1	9077.17	0.105598	0.0623187	0.085803	0.119924	YML004C
GLO2	9682.64	-0.0162382	0.0807282	0.837232	0.86825	YDR272W
GLO3	6890.75	-0.0300392	0.0567981	0.596092	0.657456	YER122C
GLO4	838.732	0.145474	0.0847748	0.0805924	0.11338	YOR040W
GLR1	3337.92	0.238093	0.090544	0.00699341	0.0122049	YPL091W
GLT1	3740.66	0.575795	0.0918999	1.55306e-10	7.50255e-10	YDL171C
GLY1	4132.86	-0.172651	0.0668354	0.0088904	0.0152376	YEL046C
GMC1	287.509	0.452334	0.144779	0.000949744	0.00190271	YDR506C
GMC2	59.864	-0.200872	0.236789	0.318736	0.383697	YLR445W
GMH1	2301.53	-0.526053	0.0964386	2.18642e-08	8.20888e-08	YKR030W
GNA1	3750.31	-0.48737	0.0841502	3.64802e-09	1.50031e-08	YFL017C
GND1	6780.98	0.3826	0.0641128	1.75753e-09	7.54352e-09	YHR183W
GND2	663.693	3.27583	0.11796	9.98933e-171	3.21566e-168	YGR256W
GNP1	4543.27	-0.0855277	0.0726534	0.232905	0.290496	YDR508C
GNT1	5107.17	-0.32848	0.0664315	5.55505e-07	1.7555e-06	YOR320C
GON7	1612.79	-0.884039	0.115385	3.78475e-15	3.00152e-14	YJL184W
GOR1	1226.73	0.964036	0.0709046	8.00031e-43	3.70315e-41	YNL274C
GOS1	648.976	-0.343738	0.116267	0.00214279	0.00405321	YHL031C
GOT1	4834.84	-0.73279	0.0906957	1.85951e-16	1.66486e-15	YMR292W
GPA1	4712.13	-0.0940595	0.0632075	0.13097	0.174939	YHR005C
GPA2	980.618	0.629437	0.0793561	8.14897e-16	6.84591e-15	YER020W
GPB1	683.448	0.343776	0.107925	0.00101048	0.00201641	YOR371C
GPB2	3358.58	0.344476	0.0654391	9.95044e-08	3.45098e-07	YAL056W
GPC1	1205.53	0.571343	0.075617	1.79035e-14	1.3403e-13	YGR149W
GPD1	4939.7	0.48291	0.0621743	4.15769e-15	3.28751e-14	YDL022W
GPD2	2412.18	0.196439	0.0651952	0.0023159	0.00435161	YOL059W
GPG1	3097.99	2.88864	0.212866	3.42851e-43	1.60799e-41	YGL121C
GPH1	4094.95	2.56757	0.0709641	2.06703e-288	1.21989e-285	YPR160W
GPI1	1893.6	-0.223648	0.0576128	8.94987e-05	0.000207881	YGR216C
GPI10	1087.03	0.191914	0.102551	0.0544563	0.0795502	YGL142C
GPI11	4758.35	-0.481216	0.0823025	2.60883e-09	1.0913e-08	YDR302W
GPI12	900.483	-0.0584449	0.0755772	0.43226	0.501354	YMR281W
GPI13	2212.22	-0.0515237	0.0800616	0.511565	0.577631	YLL031C
GPI14	972.796	0.0122437	0.109573	0.9052	0.924654	YJR013W
GPI15	6581.92	-0.557097	0.111394	2.39373e-07	7.91058e-07	YNL038W
GPI16	2180.44	0.278949	0.0680844	3.34498e-05	8.26847e-05	YHR188C
GPI17	4887.65	-0.233625	0.057278	3.87929e-05	9.503e-05	YDR434W
GPI18	1009.42	0.155064	0.0679658	0.0213315	0.0340324	YBR004C
GPI19	127.561	0.368217	0.183068	0.0277516	0.0430812	YDR437W
GPI2	350.154	0.35463	0.117932	0.00179195	0.00344572	YPL076W
GPI8	1411.13	-0.891085	0.084633	1.315e-26	3.02365e-25	YDR331W
GPM1	105957	0.0965038	0.0798394	0.162756	0.21196	YKL152C
GPM2	812.476	0.302038	0.0970088	0.00140632	0.00274369	YDL021W
GPM3	2248.86	-0.645685	0.0765767	1.20451e-17	1.20485e-16	YOL056W
GPN2	1403.86	0.526927	0.0714386	7.79309e-14	5.42681e-13	YOR262W
GPN3	1774.28	-0.0649157	0.0668567	0.326721	0.392442	YLR243W
GPR1	2680.39	0.168992	0.0623248	0.00617247	0.0108848	YDL035C
GPT2	2155.14	-0.216545	0.107723	0.0378336	0.0571417	YKR067W
GPX1	872.715	0.856597	0.106363	1.85053e-16	1.65892e-15	YKL026C
GPX2	12454.7	-1.33849	0.111422	3.62645e-34	1.22298e-32	YBR244W
GRC3	881.926	0.051081	0.0977401	0.593204	0.654781	YLL035W
GRE1	321.346	1.9073	0.128996	1.71616e-50	1.01282e-48	YPL223C
GRE2	1402.31	-0.0661449	0.0726395	0.35567	0.42291	YOL151W
GRE3	2437.41	0.522245	0.0635772	1.03215e-16	9.41972e-16	YHR104W
GRH1	1965.74	0.295303	0.0702687	2.05712e-05	5.27846e-05	YDR517W
GRR1	2068.74	-0.213629	0.0849194	0.010285	0.0174088	YJR090C
GRS1	15766.2	-0.0389991	0.0822808	0.625136	0.685115	YBR121C
GRS2	669.719	0.440501	0.0866701	2.16303e-07	7.19181e-07	YPR081C
GRX1	10196.5	0.156982	0.0904885	0.0708954	0.100921	YCL035C
GRX2	5492.08	-0.627624	0.135196	1.20249e-06	3.65183e-06	YDR513W
GRX3	7034.62	-0.217152	0.0880806	0.0117289	0.0196369	YDR098C
GRX4	4619.17	-1.07413	0.0874312	1.68642e-35	5.91247e-34	YER174C
GRX5	7751.21	-0.626818	0.10524	9.04338e-10	4.04326e-09	YPL059W
GRX6	618.004	0.523786	0.0905427	3.48132e-09	1.4418e-08	YDL010W
GRX7	11110.2	-0.554808	0.111635	2.90369e-07	9.46775e-07	YBR014C
GRX8	570.239	-0.913986	0.104682	4.97725e-19	5.79751e-18	YLR364W
GSC2	1469.65	2.00265	0.0975546	9.65324e-95	1.36729e-92	YGR032W
GSF2	3962.57	0.285009	0.0686867	2.64128e-05	6.63835e-05	YML048W
GSH1	1951.09	-0.471687	0.0680353	2.20382e-12	1.31155e-11	YJL101C
GSH2	3304.65	0.189598	0.0745407	0.00988224	0.0168034	YOL049W
GSM1	461.506	0.323357	0.0968325	0.000617609	0.00127871	YJL103C
GSP1	15730.1	-0.0654625	0.0995194	0.498633	0.566279	YLR293C
GSP2	1607.31	0.746389	0.0648462	3.43012e-31	1.02068e-29	YOR185C
GSY1	1168.51	1.86164	0.1208	1.17312e-54	7.76454e-53	YFR015C
GSY2	4396.29	1.26568	0.071181	1.24227e-71	1.17303e-69	YLR258W
GTB1	1305.15	0.251446	0.0994078	0.00940986	0.0160618	YDR221W
GTF1	1311.5	0.493237	0.0891306	1.56013e-08	5.96269e-08	YGR102C
GTO1	485.849	-0.19694	0.103518	0.0500981	0.073931	YGR154C
GTO3	72.5203	1.44397	0.307389	2.62293e-07	8.62377e-07	YMR251W
GTR1	1488.94	0.268934	0.0659487	3.71212e-05	9.1282e-05	YML121W
GTR2	722.584	0.303412	0.09048	0.000608435	0.0012614	YGR163W
GTS1	1089.71	0.706475	0.110485	4.15736e-11	2.13971e-10	YGL181W
GTT1	1704.31	0.972795	0.0658806	4.71199e-50	2.75788e-48	YIR038C
GTT2	319.182	0.451624	0.129623	0.0002762	0.00060316	YLL060C
GTT3	810.995	0.081338	0.0734141	0.261727	0.322357	YEL017W
GUA1	17151.4	0.0494404	0.0671761	0.459011	0.527115	YMR217W
GUD1	349.745	0.399825	0.156249	0.00627512	0.0110521	YDL238C
GUF1	655.04	0.0657465	0.108684	0.534978	0.599196	YLR289W
GUK1	7723.83	-0.0428283	0.0654659	0.508212	0.574854	YDR454C
GUP1	1868.78	-0.0526616	0.0700765	0.446578	0.515008	YGL084C
GUP2	104.916	0.774861	0.236788	0.000248812	0.000547742	YPL189W
GUS1	9986.93	-0.0209011	0.0575892	0.710237	0.759689	YGL245W
GUT1	1129.6	0.573619	0.0946214	5.75377e-10	2.61206e-09	YHL032C
GUT2	1340.75	0.171487	0.0794083	0.028262	0.0437681	YIL155C
GVP36	3539.02	0.388773	0.0583047	1.70197e-11	9.15211e-11	YIL041W
GWT1	3274.52	-0.302899	0.0638692	1.6213e-06	4.84562e-06	YJL091C
GYL1	1069.42	-0.24398	0.0796814	0.00182894	0.00351209	YMR192W
GYP1	691.174	0.0509623	0.0975948	0.59359	0.655104	YOR070C
GYP5	614.245	0.647718	0.097721	1.20198e-11	6.56315e-11	YPL249C
GYP6	1956.89	0.408757	0.0767085	6.20236e-08	2.19516e-07	YJL044C
GYP7	1479.86	0.64977	0.0689831	1.63844e-21	2.41833e-20	YDL234C
GYP8	1007.3	-0.0676745	0.0902325	0.442915	0.511533	YFL027C
GZF3	1049.73	-0.172177	0.0813998	0.031229	0.047954	YJL110C
HAA1	1701.49	0.265575	0.0635959	2.43307e-05	6.15833e-05	YPR008W
HAC1	31392.1	-0.171537	0.0937373	0.0589812	0.0854028	YFL031W
HAL1	284.575	0.761629	0.132227	2.29674e-09	9.65885e-09	YPR005C
HAL5	1920.03	0.278974	0.0695107	4.7857e-05	0.00011528	YJL165C
HAL9	700.221	-0.155462	0.095588	0.0956277	0.132118	YOL089C
HAM1	3068.3	-0.306918	0.0666441	3.12151e-06	8.94638e-06	YJR069C
HAP1	3391.58	0.288733	0.0771535	0.000146198	0.000331001	YLR256W
HAP2	595.921	-0.222112	0.104869	0.0290673	0.0449366	YGL237C
HAP3	801.103	-0.175067	0.0936824	0.0556356	0.0810556	YBL021C
HAP4	3148.88	-0.0766636	0.0954325	0.415105	0.484072	YKL109W
HAP5	438.932	0.304113	0.104949	0.00283627	0.00526927	YOR358W
HAS1	2742.85	0.25867	0.0608485	1.76072e-05	4.54923e-05	YMR290C
HAT1	2572.97	-0.582269	0.0791832	7.97659e-14	5.54369e-13	YPL001W
HAT2	1015.1	-0.200402	0.0828158	0.0136772	0.022568	YEL056W
HBN1	231.901	1.43732	0.190068	4.17463e-15	3.29596e-14	YCL026C-B
HBS1	2699.85	0.158658	0.078427	0.0399176	0.0600459	YKR084C
HBT1	690.653	0.733426	0.0884404	3.2335e-17	3.09037e-16	YDL223C
HCA4	2573.1	0.247201	0.0607209	3.93043e-05	9.61496e-05	YJL033W
HCH1	9611.18	-1.15533	0.0774974	4.07745e-51	2.44716e-49	YNL281W
HCM1	1278.22	0.327611	0.0748488	8.85284e-06	2.39846e-05	YCR065W
HCR1	5412.21	0.107016	0.0721219	0.132896	0.177178	YLR192C
HCS1	581.488	0.176973	0.0982989	0.0653711	0.0938302	YKL017C
HDA1	1493.49	0.194126	0.0909677	0.0288317	0.0446113	YNL021W
HDA2	1904.17	-0.462355	0.0789857	2.60572e-09	1.09064e-08	YDR295C
HDA3	2031.39	-0.30519	0.0603994	3.32596e-07	1.07554e-06	YPR179C
HED1	54.4775	0.137875	0.239938	0.499523	0.566926	YDR014W-A
HEF3	228.099	1.41238	0.141936	2.95852e-24	5.72465e-23	YNL014W
HEH2	2555.92	-0.274772	0.0789737	0.000402428	0.000859208	YDR458C
HEK2	3601.07	-0.483031	0.0673015	3.66228e-13	2.35784e-12	YBL032W
HEL1	733.271	0.136888	0.117684	0.228631	0.286223	YKR017C
HEL2	2389.29	-0.266873	0.100663	0.00648352	0.0113739	YDR266C
HEM1	1654.09	0.246031	0.0705326	0.000408309	0.000870928	YDR232W
HEM12	1783.55	0.465005	0.0724823	7.7085e-11	3.85806e-10	YDR047W
HEM13	1239.93	0.349215	0.0725278	1.04259e-06	3.18671e-06	YDR044W
HEM14	1175.97	0.2591	0.0826547	0.00141502	0.00275762	YER014W
HEM15	2749.58	0.31703	0.0610278	1.54266e-07	5.21982e-07	YOR176W
HEM2	2495.42	0.0585081	0.0582036	0.311428	0.37573	YGL040C
HEM25	854.392	-0.0552823	0.0729666	0.442219	0.510896	YDL119C
HEM3	3204.78	0.0666377	0.0844063	0.422095	0.491092	YDL205C
HEM4	824.762	-0.00223191	0.0839297	0.97773	0.981055	YOR278W
HER1	2002.09	0.44492	0.0738123	9.5615e-10	4.2561e-09	YOR227W
HER2	624.182	0.0745032	0.0984598	0.438656	0.507691	YMR293C
HES1	254.55	0.415865	0.126488	0.000600757	0.00124621	YOR237W
HFA1	1408.37	0.0987142	0.0671762	0.137442	0.182723	YMR207C
HFD1	2735.84	0.186332	0.0609348	0.00202331	0.00384158	YMR110C
HFI1	2031.65	-0.603066	0.068683	6.33289e-19	7.3164e-18	YPL254W
HFM1	436.113	-0.046248	0.109075	0.661359	0.717595	YGL251C
HGH1	5652.89	0.109027	0.0869112	0.201489	0.25646	YGR187C
HHF1	47853.7	-0.374094	0.123998	0.00163731	0.00316296	YBR009C
HHF2	25842.4	-0.325661	0.107485	0.00116851	0.00231028	YNL030W
HHO1	1784.34	-0.069345	0.0613449	0.252569	0.312326	YPL127C
HHT1	45129.9	-1.07527	0.107168	1.97078e-24	3.86623e-23	YBR010W
HHT2	38421.7	-0.648001	0.0800274	1.94772e-16	1.7393e-15	YNL031C
HHY1	146.672	0.558588	0.183551	0.000940593	0.00188651	YEL059W
HIF1	942.08	0.659381	0.13393	2.82724e-07	9.25256e-07	YLL022C
HIM1	534.967	-0.345347	0.0994615	0.000356534	0.000766536	YDR317W
HIP1	1932.46	0.449147	0.083886	4.87742e-08	1.7525e-07	YGR191W
HIR1	666.035	0.174228	0.0943179	0.0588364	0.085228	YBL008W
HIR2	860.411	-0.138731	0.082355	0.0863491	0.120569	YOR038C
HIR3	1008.23	0.229137	0.123524	0.0535746	0.078424	YJR140C
HIS1	18333	-0.482235	0.0713839	7.82664e-12	4.361e-11	YER055C
HIS2	3178.96	-0.624983	0.0917071	3.47635e-12	2.01469e-11	YFR025C
HIS3	1350.04	0.359831	0.0711046	2.90187e-07	9.46618e-07	YOR202W
HIS4	3112.27	0.504766	0.068457	8.35983e-14	5.78167e-13	YCL030C
HIS5	2661.57	0.414316	0.0682491	7.78981e-10	3.50715e-09	YIL116W
HIS6	1595.2	-0.0510582	0.0996104	0.598327	0.659437	YIL020C
HIS7	1423.35	0.64711	0.10214	8.31393e-11	4.14351e-10	YBR248C
HIT1	521.842	-0.0655248	0.11738	0.561949	0.625153	YJR055W
HKR1	1293.04	0.135691	0.0755303	0.0684103	0.0978949	YDR420W
HLJ1	6257.48	-0.790889	0.0929148	3.99587e-18	4.15547e-17	YMR161W
HLR1	843.295	-0.286252	0.0890348	0.00101232	0.00201951	YDR528W
HMF1	3235.41	0.17197	0.0929607	0.0577599	0.0838229	YER057C
HMG1	1775.88	0.270983	0.0914572	0.00244721	0.00458375	YML075C
HMG2	1130.4	0.551584	0.0716021	6.24497e-15	4.86544e-14	YLR450W
HMI1	813.468	-0.483329	0.0788687	4.57422e-10	2.09946e-09	YOL095C
HMLALPHA1	2.01921	-0.334932	0.624186	0.0246799	0.0388148	YCL066W
HMLALPHA2	12.2715	-0.828408	0.577906	0.0186615	0.0300105	YCL067C
HMO1	4214.98	-0.0446836	0.0666693	0.497993	0.565856	YDR174W
HMRA1	0.748807	0.0700048	0.456731	0.338537	0.405397	YCR097W
HMRA2	0.654677	-0.0211052	0.445984	0.7745	0.816237	YCR096C
HMS1	204.296	1.10281	0.145059	4.60441e-15	3.62719e-14	YOR032C
HMS2	556.551	-0.0146803	0.0920675	0.869719	0.894994	YJR147W
HMT1	4138.86	-0.258241	0.0905871	0.00354335	0.0064742	YBR034C
HMX1	315.307	0.320038	0.109842	0.00261548	0.00488471	YLR205C
HNM1	5461.86	0.165452	0.0979164	0.0861455	0.120332	YGL077C
HNT1	8593.23	-0.252515	0.082546	0.00181817	0.00349235	YDL125C
HNT2	1747.3	-0.290962	0.0702667	2.66069e-05	6.68191e-05	YDR305C
HNT3	1706.98	-0.636721	0.266282	0.0049214	0.00880803	YOR258W
HO	2634.78	-0.0645847	0.0759602	0.387927	0.456514	YDL227C
HOC1	3368.86	-0.196186	0.0869068	0.0225418	0.035786	YJR075W
HOF1	1549.05	0.187695	0.0661356	0.00410694	0.00743871	YMR032W
HOG1	4259.88	-0.0545354	0.0684247	0.422626	0.491629	YLR113W
HOL1	3194.91	0.520428	0.119573	6.06267e-06	1.67718e-05	YNR055C
HOM2	9355.13	-0.309542	0.0739669	2.13608e-05	5.45733e-05	YDR158W
HOM3	1770.35	0.0541298	0.0694559	0.430964	0.500014	YER052C
HOM6	16933.3	0.0839549	0.0617956	0.171176	0.221702	YJR139C
HOP1	300.207	0.685982	0.132368	6.90872e-08	2.42696e-07	YIL072W
HOP2	109.086	-0.850412	0.185394	9.47539e-07	2.91506e-06	YGL033W
HOR7	107324	-0.176453	0.143145	0.191908	0.245279	YMR251W-A
HOS1	650.076	-0.109279	0.100646	0.264612	0.325458	YPR068C
HOS2	1363.24	-0.505899	0.0778653	4.02591e-11	2.07507e-10	YGL194C
HOS3	1428.32	-0.181405	0.0675808	0.00659017	0.0115352	YPL116W
HOS4	3151.52	-0.0802949	0.0693428	0.241192	0.299906	YIL112W
HOT1	628.974	0.319652	0.0971161	0.000734576	0.00149876	YMR172W
HOT13	403.359	-0.291015	0.112812	0.00753609	0.013068	YKL084W
HPA2	82.5731	0.42639	0.228701	0.0324961	0.0497486	YPR193C
HPA3	996.157	0.12611	0.0996476	0.194859	0.248647	YEL066W
HPC2	1108.77	0.040409	0.0784681	0.601383	0.662467	YBR215W
HPF1	5605.9	1.01918	0.0756603	3.35686e-42	1.52393e-40	YOL155C
HPM1	6042.91	-0.731847	0.0907545	2.1105e-16	1.86832e-15	YIL110W
HPR1	1578.85	-0.400268	0.0671793	1.64057e-09	7.08016e-09	YDR138W
HPT1	17490.9	-0.28216	0.0988349	0.00342522	0.00627455	YDR399W
HRA2	100.726	0.38385	0.179585	0.0198588	0.0317616	HRA1
HRB1	3035.04	0.324454	0.0928672	0.000363546	0.000780781	YNL004W
HRD1	1305.45	0.427184	0.0985456	8.58864e-06	2.32867e-05	YOL013C
HRD3	953.411	0.317042	0.081417	7.37795e-05	0.000173073	YLR207W
HRI1	27018.9	-0.676528	0.0900146	2.71217e-14	1.98631e-13	YLR301W
HRK1	1356.76	0.634236	0.0727404	1.03646e-18	1.16883e-17	YOR267C
HRP1	7298.02	-0.405666	0.0739336	2.5861e-08	9.66477e-08	YOL123W
HRQ1	1347.04	0.255308	0.0919708	0.00437323	0.00788874	YDR291W
HRR25	2857.35	0.509477	0.0738917	2.65197e-12	1.56903e-11	YPL204W
HRT1	1324.41	-0.524808	0.102259	1.32372e-07	4.52004e-07	YOL133W
HRT3	1042.03	0.205269	0.0706969	0.00327095	0.00601529	YLR097C
HSC82	52324.2	-0.767243	0.0876213	5.33099e-19	6.18919e-18	YMR186W
HSE1	957.438	0.295273	0.0717168	2.97298e-05	7.40839e-05	YHL002W
HSF1	1062.18	0.290714	0.0717486	3.9789e-05	9.72682e-05	YGL073W
HSH155	640.852	0.124687	0.100848	0.205131	0.260581	YMR288W
HSH49	4592.2	-0.996581	0.136018	3.97609e-14	2.85875e-13	YOR319W
HSK3	4212.08	-0.558062	0.101345	1.55459e-08	5.94472e-08	YKL138C-A
HSL1	6979.65	-0.301818	0.0741017	3.55129e-05	8.75399e-05	YKL101W
HSL7	1593.17	0.0174477	0.0682828	0.796608	0.834924	YBR133C
HSM3	1036.63	0.00575002	0.0761019	0.939753	0.952756	YBR272C
HSP10	36353.7	-1.41098	0.142488	4.2621e-24	8.1359e-23	YOR020C
HSP104	10895.6	0.679539	0.0727237	3.09271e-21	4.42674e-20	YLL026W
HSP12	37860.7	1.21133	0.111182	2.05e-28	5.24118e-27	YFL014W
HSP150	15789.9	0.968831	0.0762336	9.90592e-38	3.8546e-36	YJL159W
HSP26	4926	4.51766	0.109581	0	0	YBR072W
HSP30	1661.03	3.00952	0.0839862	2.48588e-282	1.35423e-279	YCR021C
HSP31	2706.45	0.95736	0.0654104	3.40966e-49	1.96319e-47	YDR533C
HSP32	99.5375	0.953543	0.217461	2.07004e-06	6.10326e-06	YPL280W
HSP33	79.7241	1.44621	0.272451	1.11912e-08	4.35475e-08	YOR391C
HSP42	2864.08	1.60351	0.0753832	1.87393e-101	3.01617e-99	YDR171W
HSP60	6945.98	0.206453	0.113864	0.051109	0.0752504	YLR259C
HSP78	2911.19	0.463461	0.0701067	2.11611e-11	1.12089e-10	YDR258C
HSP82	11904.5	0.0119235	0.0829342	0.884714	0.908182	YPL240C
HST1	2312.64	-0.301266	0.0845459	0.000278312	0.000607211	YOL068C
HST2	1195.39	1.04521	0.0807202	4.07463e-39	1.68752e-37	YPL015C
HST3	1744.05	-0.340865	0.0698659	7.57393e-07	2.35774e-06	YOR025W
HST4	623.672	-0.299979	0.0999047	0.00201069	0.00382069	YDR191W
HSV2	890.944	0.467757	0.088049	5.89176e-08	2.08941e-07	YGR223C
HSX1	8.55833	-1.14865	0.711041	0.00795917	0.0137413	tR(CCU)J
HTA1	33434.3	-0.880477	0.0920073	2.5879e-22	4.09097e-21	YDR225W
HTA2	70628.1	-1.17761	0.117166	9.65959e-25	1.92702e-23	YBL003C
HTB1	17215.4	-0.601724	0.0862121	1.14301e-12	6.99639e-12	YDR224C
HTB2	13004.6	-0.494645	0.0747015	1.85192e-11	9.9208e-11	YBL002W
HTD2	1572.14	-0.554782	0.068074	1.57918e-16	1.42469e-15	YHR067W
HTL1	5925.75	-1.15629	0.142126	5.50771e-17	5.13231e-16	YCR020W-B
HTS1	6344.92	0.490632	0.0923702	6.47316e-08	2.28529e-07	YPR033C
HTZ1	2817.21	-0.191375	0.0658273	0.00326608	0.00600789	YOL012C
HUA1	386.371	0.648635	0.10908	9.66026e-10	4.29466e-09	YGR268C
HUA2	779.089	-0.312118	0.0808255	8.40288e-05	0.000195754	YOR284W
HUB1	4460.04	-0.27686	0.123396	0.0193447	0.0310233	YNR032C-A
HUG1	778.212	0.0572844	0.230609	0.774515	0.816237	YML058W-A
HUL4	309.13	0.330089	0.14553	0.0162812	0.0265249	YJR036C
HUL5	994.997	0.713787	0.0723294	1.80003e-23	3.19494e-22	YGL141W
HUR1	606.556	-0.566381	0.126072	2.8728e-06	8.25026e-06	YGL168W
HUT1	2785.65	-0.121073	0.0685687	0.0738488	0.104662	YPL244C
HVG1	131.22	0.478747	0.162782	0.00163685	0.00316294	YER039C
HXK1	3747.38	1.88483	0.116575	5.93345e-60	4.51835e-58	YFR053C
HXK2	12385.9	0.0724705	0.0985895	0.450261	0.518664	YGL253W
HXT1	5685.75	-0.552072	0.0958305	3.62153e-09	1.49028e-08	YHR094C
HXT10	36.8489	1.23501	0.31784	1.26908e-05	3.34609e-05	YFL011W
HXT11	231.608	1.18977	0.168346	2.18608e-13	1.42558e-12	YOL156W
HXT12	152.31	1.13793	0.177993	2.31983e-11	1.22422e-10	YIL170W
HXT13	41.2455	2.13238	0.382265	2.10799e-09	8.92334e-09	YEL069C
HXT14	36.9222	0.41408	0.285985	0.0731723	0.103787	YNL318C
HXT15	63.7898	1.66161	0.261281	2.07937e-11	1.10473e-10	YDL245C
HXT16	0.869583	-0.0557322	0.447158	0.53597	0.600006	YJR158W
HXT17	89.5477	0.865997	0.22622	2.58901e-05	6.5204e-05	YNR072W
HXT2	6748.24	2.39258	0.118336	4.89683e-92	6.30534e-90	YMR011W
HXT3	8760.95	1.47865	0.0981221	2.90552e-52	1.80499e-50	YDR345C
HXT4	2413.23	4.31259	0.106674	0	0	YHR092C
HXT5	394.095	1.39205	0.11049	2.56715e-37	9.67049e-36	YHR096C
HXT6	180.694	3.07597	0.431686	5.98519e-14	4.21343e-13	YDR343C
HXT7	1491.73	2.56312	0.0951437	5.02294e-161	1.54663e-158	YDR342C
HXT8	504.583	-0.936384	0.11385	3.63626e-17	3.45664e-16	YJL214W
HXT9	78.5124	1.2671	0.247679	3.75081e-08	1.37207e-07	YJL219W
HYM1	915.902	-0.0740862	0.115661	0.506603	0.573492	YKL189W
HYP2	23930.5	0.0541217	0.0891021	0.537797	0.601592	YEL034W
HYR1	2554.43	0.522786	0.0626172	3.33138e-17	3.17535e-16	YIR037W
IAH1	825.828	-0.0111578	0.1083	0.908805	0.9274	YOR126C
IBA57	613.527	-0.206167	0.0995807	0.0334123	0.0510741	YJR122W
IBD2	4199.22	-0.833881	0.0844223	1.11934e-23	2.03783e-22	YNL164C
ICE2	1804.55	-0.0234267	0.0670772	0.724113	0.771966	YIL090W
ICL1	634.214	0.274499	0.0869775	0.00127973	0.00251262	YER065C
ICL2	3283.67	-0.602203	0.102506	1.52041e-09	6.5937e-09	YPR006C
ICP55	894.896	0.186074	0.0849466	0.0256834	0.0402233	YER078C
ICR2	218.863	0.591244	0.127842	1.49282e-06	4.48352e-06	ICR1
ICS2	963.948	0.397213	0.0789552	3.13399e-07	1.01625e-06	YBR157C
ICS3	360.4	0.358413	0.117529	0.00154291	0.00299284	YJL077C
ICT1	637.671	0.0132902	0.0819114	0.86966	0.894994	YLR099C
ICY1	3004.77	-1.2027	0.129529	2.07884e-21	3.03397e-20	YMR195W
IDH1	2830.77	0.390093	0.0747268	1.16089e-07	3.99873e-07	YNL037C
IDH2	2559.21	0.447771	0.0717756	2.53448e-10	1.19422e-09	YOR136W
IDI1	14208.4	-0.279225	0.0835269	0.000656107	0.00135074	YPL117C
IDP1	2990.31	0.127364	0.0631952	0.0417717	0.0626487	YDL066W
IDP2	274.518	0.677426	0.129107	5.02731e-08	1.79997e-07	YLR174W
IDP3	1262.86	-0.38294	0.11929	0.000836399	0.00169046	YNL009W
IDS2	1119.41	-0.453169	0.0866111	9.2374e-08	3.21313e-07	YJL146W
IES1	1008.26	-0.130267	0.0733258	0.0713461	0.101461	YFL013C
IES2	1853.88	0.296785	0.106105	0.00401809	0.0072871	YNL215W
IES3	1309.21	-0.37247	0.0794699	1.84025e-06	5.45757e-06	YLR052W
IES4	2736.69	-0.49637	0.0968628	1.4764e-07	5.01001e-07	YOR189W
IES5	2864.41	-0.799973	0.0941655	4.90879e-18	5.07504e-17	YER092W
IES6	7864.6	-0.415092	0.142942	0.00215195	0.00406836	YEL044W
IFA38	8784.58	0.047116	0.0610627	0.436628	0.50584	YBR159W
IFH1	4562.14	-0.0853644	0.069209	0.211732	0.267621	YLR223C
IFM1	519.501	0.102567	0.0985548	0.286679	0.349502	YOL023W
IGD1	417.999	2.08719	0.126255	1.96277e-62	1.56184e-60	YFR017C
IGO1	5805.52	-0.522183	0.102369	1.56017e-07	5.27152e-07	YNL157W
IGO2	2533.71	-0.335537	0.0773527	1.03747e-05	2.7691e-05	YHR132W-A
IKI1	1098.04	-0.117434	0.068728	0.0836044	0.117198	YHR187W
IKI3	4361.41	0.363134	0.0768258	1.62159e-06	4.84562e-06	YLR384C
IKS1	2244.19	-0.30021	0.0728483	2.88094e-05	7.19169e-05	YJL057C
ILM1	6902	-0.918371	0.102344	5.66004e-20	7.20943e-19	YJR118C
ILS1	15788.4	-0.145833	0.062501	0.0186666	0.0300107	YBL076C
ILV1	3112.97	0.326806	0.0692821	1.73885e-06	5.17417e-06	YER086W
ILV2	4881.33	0.346171	0.0639432	4.37561e-08	1.58345e-07	YMR108W
ILV3	7823.49	0.976168	0.0948663	2.37241e-25	4.97084e-24	YJR016C
ILV5	23332.8	0.134404	0.0661437	0.0409493	0.0615456	YLR355C
ILV6	4319.35	0.474577	0.0593831	7.23464e-16	6.085e-15	YCL009C
IMA1	248.175	-0.256231	0.128117	0.0363131	0.0550095	YGR287C
IMA2	638.159	-0.882563	0.0989021	9.32194e-20	1.15618e-18	YOL157C
IMA3	0.477956	0.00644319	0.446973	0.94003	0.952811	YIL172C
IMA4	0.683617	0.0326612	0.446872	0.673084	0.727864	YJL221C
IMA5	209.493	-0.312012	0.171398	0.0481499	0.0713485	YJL216C
IMD1	16.1736	2.31917	0.597792	9.71451e-06	2.60895e-05	YAR073W
IMD2	2463.93	1.31479	0.0856322	4.14512e-54	2.69319e-52	YHR216W
IMD3	5902.84	0.351841	0.0811287	1.01186e-05	2.70926e-05	YLR432W
IMD4	10600.4	0.288253	0.0733741	6.76993e-05	0.000160082	YML056C
IME1	218.846	-0.500901	0.15998	0.00081849	0.00165663	YJR094C
IME2	429.267	0.115799	0.115579	0.30013	0.363585	YJL106W
IME4	298.587	0.674634	0.130313	7.34493e-08	2.57382e-07	YGL192W
IMG1	837.442	0.267435	0.110373	0.0122594	0.0204334	YCR046C
IMG2	1336.25	-0.490256	0.0884785	1.52927e-08	5.85104e-08	YCR071C
IMH1	12602.7	-0.41313	0.0747918	2.02307e-08	7.62499e-08	YLR309C
IML1	1245.41	-0.0288215	0.0701334	0.676829	0.731355	YJR138W
IML2	658.614	0.992195	0.101546	2.72787e-23	4.74664e-22	YJL082W
IML3	642.349	-0.0290108	0.111703	0.787184	0.82725	YBR107C
IMO32	962.425	-0.125087	0.0929184	0.168075	0.218085	YGR031W
IMP1	4473.48	-0.216535	0.103378	0.0290672	0.0449366	YMR150C
IMP2	1425.11	-0.0910242	0.0787965	0.240147	0.298843	YMR035W
IMP3	1972.6	-0.616401	0.0844419	1.07154e-13	7.27578e-13	YHR148W
IMP4	2182.79	0.33964	0.0789359	1.21004e-05	3.20356e-05	YNL075W
IMT1	14.6834	-1.53297	0.528447	0.000278505	0.000607444	tM(CAU)O1
IMT2	6.76424	-0.741965	0.800314	0.0322437	0.0493837	tM(CAU)P
IMT3	0.417294	-0.035369	0.452548	0.530498	0.595332	tM(CAU)J3
IMT4	16.5084	-1.29118	0.480595	0.000630403	0.00130313	tM(CAU)E
INA1	2486.24	-0.345512	0.0671923	1.90969e-07	6.39754e-07	YLR413W
INH1	4015.7	0.0887125	0.0980433	0.354441	0.421662	YDL181W
INM1	924.334	0.748286	0.0869032	2.08789e-18	2.26438e-17	YHR046C
INM2	573.318	0.502984	0.114082	5.08836e-06	1.4249e-05	YDR287W
INN1	427.04	-0.127293	0.0941524	0.16628	0.216026	YNL152W
INO1	1127.29	2.21109	0.107479	4.03696e-95	5.83464e-93	YJL153C
INO2	582	-0.311153	0.0965667	0.000945328	0.00189494	YDR123C
INO4	2936.84	-0.414165	0.10758	7.08129e-05	0.000166721	YOL108C
INO80	2580.2	0.194078	0.076351	0.0100036	0.0169852	YGL150C
INP1	501.371	-0.0587339	0.0981351	0.539003	0.602846	YMR204C
INP2	615.537	-0.225654	0.0950288	0.0149522	0.0244796	YMR163C
INP51	1489.8	0.00248239	0.062921	0.968719	0.974757	YIL002C
INP52	374.887	0.145741	0.146327	0.292485	0.355393	YNL106C
INP53	1861.09	0.417837	0.0778553	4.88267e-08	1.7535e-07	YOR109W
INP54	634.524	0.304909	0.0959591	0.00112812	0.00223602	YOL065C
IOC2	1146.66	0.12073	0.0915325	0.17809	0.229399	YLR095C
IOC3	2274.4	-0.559204	0.0755968	6.07524e-14	4.26834e-13	YFR013W
IOC4	2363.93	-0.164198	0.080509	0.0379607	0.0572971	YMR044W
IPA1	3380.67	-0.532197	0.0849444	1.7187e-10	8.25208e-10	YJR141W
IPI1	2951.46	-0.863595	0.0839952	1.89112e-25	3.98598e-24	YHR085W
IPI3	2892.69	-0.542019	0.0742454	1.2866e-13	8.66956e-13	YNL182C
IPK1	3322.88	-0.835113	0.132496	6.56504e-11	3.31387e-10	YDR315C
IPL1	387.76	-0.580681	0.121409	6.93798e-07	2.1693e-06	YPL209C
IPP1	12617.4	0.278949	0.0717569	8.47401e-05	0.000197346	YBR011C
IPT1	1980.35	0.0642091	0.0713616	0.362533	0.430132	YDR072C
IQG1	3969.06	-0.179896	0.0574455	0.0015787	0.00305725	YPL242C
IRA1	2569.8	0.378072	0.0766686	5.1872e-07	1.64808e-06	YBR140C
IRA2	3204.55	0.473386	0.0599023	1.48565e-15	1.22342e-14	YOL081W
IRC10	191.724	0.37379	0.140631	0.00505924	0.00903189	YOL015W
IRC11	323.218	-0.0441972	0.107622	0.671711	0.72679	YOR013W
IRC13	39.4871	-0.170653	0.275503	0.437151	0.506115	YOR235W
IRC14	479.482	0.814142	0.101035	1.95659e-16	1.74296e-15	YOR135C
IRC15	368.037	0.70551	0.147867	5.49301e-07	1.73823e-06	YPL017C
IRC16	537.222	0.476637	0.112839	1.24115e-05	3.27489e-05	YPR038W
IRC18	135.77	0.717367	0.176285	1.33231e-05	3.50499e-05	YJL037W
IRC19	673.745	-1.03408	0.0885935	2.8041e-32	8.74831e-31	YLL033W
IRC2	279.599	-0.137437	0.118406	0.227775	0.285303	YDR112W
IRC20	2314.94	0.0595854	0.0637544	0.345079	0.412117	YLR247C
IRC21	1456.39	-0.247736	0.0826566	0.00225521	0.00424657	YMR073C
IRC22	7906.62	-0.488226	0.0733784	1.46859e-11	7.9515e-11	YEL001C
IRC23	4653.05	0.131647	0.112413	0.225294	0.282495	YOR044W
IRC24	697.17	1.04554	0.12241	2.23427e-18	2.41574e-17	YIR036C
IRC25	1669.78	-0.69651	0.0738415	1.24637e-21	1.87008e-20	YLR021W
IRC3	1065.03	-0.168083	0.0730662	0.019284	0.030933	YDR332W
IRC4	1908.93	-0.390098	0.120842	0.000774391	0.00157503	YDR540C
IRC5	1572.02	-0.110242	0.0686665	0.104077	0.142567	YFR038W
IRC6	1167.56	-0.800619	0.118156	3.01007e-12	1.76322e-11	YFR043C
IRC7	683.583	0.47667	0.0900147	6.48655e-08	2.28888e-07	YFR055W
IRC8	1044.06	-0.288646	0.0888183	0.00088734	0.00178781	YJL051W
IRC9	323.966	0.190189	0.124846	0.112621	0.153145	YJL142C
IRE1	1105.99	0.419446	0.0908109	2.33331e-06	6.79818e-06	YHR079C
IRR1	1536.65	-0.438964	0.066615	2.57607e-11	1.34839e-10	YIL026C
IRS4	511.197	-0.126015	0.0915605	0.159326	0.207952	YKR019C
IRT2	228.851	0.136662	0.135748	0.291129	0.354136	IRT1
ISA1	1451.02	0.206145	0.0699257	0.0028323	0.00526328	YLL027W
ISA2	581.006	0.0872097	0.101637	0.3791	0.447614	YPR067W
ISC1	2107.5	-0.448404	0.0972297	2.16149e-06	6.33598e-06	YER019W
ISC10	532.587	0.251747	0.0990823	0.00914536	0.0156547	YER180C
ISD11	15281.1	-0.747995	0.124041	4.45185e-10	2.04993e-09	YER048W-A
ISF1	434.127	1.14129	0.147835	1.62802e-15	1.33137e-14	YMR081C
ISM1	560.95	0.107116	0.103903	0.289339	0.352442	YPL040C
ISN1	958.403	0.862624	0.0889952	6.62964e-23	1.10214e-21	YOR155C
ISR1	682.745	-0.197522	0.09163	0.0274492	0.0426679	YPR106W
IST1	1415.13	-0.236919	0.0760019	0.00154008	0.00298818	YNL265C
IST2	4874.11	-0.12779	0.0615014	0.0353949	0.0538258	YBR086C
IST3	2224.11	-0.978124	0.122914	3.0543e-16	2.65406e-15	YIR005W
ISU1	1471	0.0200823	0.0644399	0.753341	0.797722	YPL135W
ISU2	871.064	0.154191	0.072573	0.0313247	0.0480801	YOR226C
ISW1	1909.1	-0.0238613	0.0651405	0.711129	0.760298	YBR245C
ISW2	3598.49	-0.481049	0.0652045	8.44532e-14	5.82373e-13	YOR304W
ISY1	3554.08	-0.988425	0.118684	1.40522e-17	1.39772e-16	YJR050W
ITC1	2001.08	-0.244679	0.0590521	2.88276e-05	7.19369e-05	YGL133W
ITR1	28375.2	0.641076	0.0936452	2.45242e-12	1.45583e-11	YDR497C
ITR2	5754.39	0.0227915	0.0650146	0.723598	0.771649	YOL103W
ITS1-1	1.55674	0.239088	0.534729	0.0356427	0.0541213	ITS1-1
ITS1-2	1.93557	0.338418	0.634364	0.0142953	0.0235112	ITS1-2
ITS2-1	2.52918	0.630805	1.45907	0.00434609	0.00784379	ITS2-1
ITS2-2	5.67069	0.28908	0.47731	0.205292	0.260738	ITS2-2
ITT1	663.52	0.253108	0.112807	0.0204921	0.0327228	YML068W
IVY1	1097.02	0.0535435	0.0694112	0.436757	0.505906	YDR229W
IWR1	1444.68	0.472067	0.11374	1.75379e-05	4.53298e-05	YDL115C
IXR1	1290.6	0.496402	0.0723128	3.41776e-12	1.98398e-11	YKL032C
IZH1	883.396	0.582427	0.0766503	1.23208e-14	9.28252e-14	YDR492W
IZH2	3568.01	0.307677	0.0890237	0.000374312	0.000802567	YOL002C
IZH3	1241.77	0.227225	0.0777681	0.00298717	0.00552642	YLR023C
IZH4	971.645	-0.0176877	0.0864041	0.833971	0.865248	YOL101C
JAC1	327.625	0.148475	0.115647	0.184205	0.236673	YGL018C
JEM1	1385.7	0.329167	0.0670831	6.81424e-07	2.1325e-06	YJL073W
JEN1	382.994	0.367239	0.109395	0.000524271	0.00109428	YKL217W
JHD1	912.169	0.335367	0.0857935	6.70971e-05	0.000158764	YER051W
JHD2	563.333	-0.177384	0.112104	0.101373	0.139268	YJR119C
JID1	268.631	-0.186501	0.125471	0.120907	0.163129	YPR061C
JIP3	210.995	0.600185	0.150352	2.50758e-05	6.33109e-05	YLR331C
JIP4	846.746	0.696414	0.0784559	2.20565e-19	2.64753e-18	YDR475C
JIP5	3364.02	0.181379	0.0735591	0.0124348	0.0207062	YPR169W
JJJ1	1519.89	-0.470179	0.0711766	2.09864e-11	1.1133e-10	YNL227C
JJJ2	2175.45	-0.778932	0.085136	1.44722e-20	1.93746e-19	YJL162C
JJJ3	1339.5	-0.629536	0.0840571	2.50565e-14	1.84652e-13	YJR097W
JLP1	280.621	-0.0815037	0.142441	0.544914	0.608687	YLL057C
JLP2	2681.28	-1.13783	0.111532	2.6372e-25	5.50934e-24	YMR132C
JNM1	2379.28	-0.206323	0.102383	0.0377608	0.0570561	YMR294W
JSN1	1529.37	0.348177	0.0802177	1.00223e-05	2.6855e-05	YJR091C
KAE1	1606.81	0.201258	0.0791611	0.00970077	0.0165385	YKR038C
KAP104	2599.41	0.217559	0.0712659	0.00197103	0.0037554	YBR017C
KAP114	2312.25	-0.39596	0.0575676	3.86598e-12	2.23137e-11	YGL241W
KAP120	4760.64	-0.512716	0.0746871	3.06899e-12	1.79477e-11	YPL125W
KAP122	2324	-0.164781	0.0634826	0.00858937	0.0147466	YGL016W
KAP123	6606.81	-0.133942	0.058006	0.0194555	0.0311799	YER110C
KAP95	2062.98	-0.341528	0.0587018	4.25277e-09	1.73392e-08	YLR347C
KAR1	4169.35	-1.10776	0.0886225	9.91116e-37	3.63683e-35	YNL188W
KAR2	15484.2	0.105768	0.0762748	0.160148	0.208919	YJL034W
KAR3	2775.33	-0.909878	0.0660609	7.4062e-44	3.59252e-42	YPR141C
KAR4	8328.52	-0.285685	0.111947	0.00828925	0.0142694	YCL055W
KAR5	1976.05	-0.506199	0.0859741	1.90839e-09	8.13681e-09	YMR065W
KAR9	479.749	0.302689	0.110377	0.00458448	0.00825089	YPL269W
KCC4	1161.15	-0.236458	0.068486	0.000470524	0.000990268	YCL024W
KCH1	1530.95	-0.4198	0.0625245	1.13649e-11	6.22479e-11	YJR054W
KCS1	2105.25	0.165408	0.0774873	0.0302045	0.046522	YDR017C
KDX1	491.954	0.758907	0.100914	1.52887e-14	1.1482e-13	YKL161C
KEG1	2904.7	-0.752214	0.0850177	2.46272e-19	2.94114e-18	YFR042W
KEI1	1785.22	-0.607133	0.0984996	2.71106e-10	1.26982e-09	YDR367W
KEL1	3216.74	-0.953925	0.0959525	5.1709e-24	9.73944e-23	YHR158C
KEL2	1182.83	-0.302442	0.087576	0.000418167	0.000888126	YGR238C
[truncated: 5,128 more rows]
