# Supplementary material for: Potassium ion homeostasis modulates mitochondrial function
Source: J Cell Biol. 2026 Jan 13;225(4):e202505110. doi: 10.1083/jcb.202505110 (PMC12798708; doi:10.1083/jcb.202505110)
Supplement: Table S2 — shows summary data for the deletion mutants and includes data from the initial screen, lifespan data, and the MMP ratio after 24 h compared with WT. [file jcb_202505110_tables2.xlsx]

## Sheet: column description
				screen data							lifespan data						MMP data at 24 hrs
id	gene	known mitochondrial function	Main annotated function	ratio counts	ratio lfc	ratio padj	gfp lfc	gfp padj	mcherry lfc	mcherry padj	median lifespan	0.95LCL	0.95UCL	log(HR)	log(HR) SE	log(HR) p-value	mmp ratio lfc	mmp ratio se	mmp ratio padj
Systematic name of ORF.	Common name of ORF.	Whether gene has a known mitochondrial function (according to SGD summary).	Brief summary of gene function found on SGD.	The average normalized barcode counts for this deletion mutant.	The log2 of the fold change of barcodes found in the "high" vs "low" gates in the MMP ratio channel.	The adjusted p-value of the ratio lfc.	The log2 of the fold change of barcodes found in the "high" vs "low" gates in the GFP channel.	The adjusted p-value of the gfp lfc.	The log2 of the fold change of barcodes found in the "high" vs "low" gates in the mCherry channel.	The adjusted p-value of the mcherry lfc.	The median lifespan of this deletion mutant.	The lower 95% confidence limit of the median lifespan estimate.	The upper 95% confidence limit of the median lifespan estimate.	The log of the hazard ratio of this mutant vs WT.	The standard error of the log(HR) estimate.	The adjusted p-value of the log(HR).	The log of the fold change of the MMP ratio of this mutant vs WT after aging for 24 hours	The standard error of the lfc estimate.	The adjusted p-value of the lfc estimate.

## Sheet: data
				screen data							lifespan data						MMP data at 24 hrs
id	gene	known mitochondrial function	Main annotated function (from SGD)	ratio counts	ratio lfc	ratio padj	gfp lfc	gfp padj	mcherry lfc	mcherry padj	median lifespan	0.95LCL	0.95UCL	log(HR)	log(HR) SE	log(HR) p-value	mmp ratio lfc	mmp ratio se	mmp ratio padj
YML035C	amd1	No	AMP deaminase involved in purine nucleotide pool regulation	2591.73	3.21817	4e-48	4.07455	2.20282e-77	3.27479	4.50108e-50	15	15	15	0.92134	0.0201611	0	0.636576	0.0190454	0
YBR164C	arl1	No	ER to Golgi transport; protein quality control; ion homeostasis	2561.02	2.48335	4.8e-36	2.19364	1.17672e-28	0.314786	0.20865	19	19	20	0.191383	0.0100993	0	-0.0273637	0.0170407	0.801457
YER114C	boi2	No	Controls cell growth and division	5440.92	2.57012	5.4e-38	4.42758	9.14448e-118	2.16388	1.10067e-28	21	19	25	-0.102512	0.00975599	8.73746e-14	0.218973	0.0188202	0
YDR241W	bud26	No	Dubious ORF; overlaps ORF of SNU56	1888.81	2.20564	4.5e-18	3.53103	8.85924e-45	1.84969	7.54008e-13	21	20	21	-0.0436919	0.00992298	0.000355293	0.407742	0.0274845	0
YLR128W	dcn1	No	E3 ligase	1226.4	3.00938	5.2e-11	1.15904	0.012012	-0.0157064	0.984702	22	22	23	-0.259612	0.0100794	0	0.0391085	0.0180601	0.428876
YFL001W	deg1	No	tRNA:pseudouridine synthase	77.0743	11.3406	6.1e-28	11.2924	5.1416e-28	8.65379	7.16723e-06	17	17	18	0.485982	0.019226	0	0.930289	0.0265815	0
YAL013W	dep1	Yes	Component of the Rpd3L histone deacetylase complex; regulates mitophagy	1393.23	2.10892	9.3e-12	1.37205	1.25543e-05	-0.569503	0.0907247	22	19	27	-0.111515	0.0107505	7.73825e-14	0.177456	0.017414	7.68274e-14
YCR075W-A	ego2	No	regulates exit from rapamycin-induced growth arrest	14874.9	2.37707	1.6e-90	1.59259	2.36916e-41	-1.27994	1.21358e-26	21	20	21	-0.0130494	0.00969855	0.916326	0.123223	0.0181309	3.75528e-10
YML012W	erv25	No	ESCRT-I componenet; protein sorting	2617.54	2.19551	6.2e-22	1.93326	2.82147e-17	0.777732	0.00139471	19	18	19	0.237803	0.0103484	0	-0.011225	0.0210883	0.999824
YMR052W	far3	Yes	member of FAR complex which regulates mitophagy	1330.63	2.32697	9.5e-12	2.64618	7.9361e-15	1.09455	0.00180431	26	25	27	-0.662657	0.0234714	0	0.42504	0.0147784	0
YLR047C	fre8	No	ADP-ribose pyrophosphatase	806.966	3.34044	7.2e-10	2.65505	8.67516e-07	1.65439	0.00211623	20	19	20	0.170282	0.0103205	0	-0.00284437	0.0234545	1
YDR295C	hda2	No	Subunit of HDA1 histone deacetylase complex	1084.79	2.81898	8.5e-10	3.26255	1.24883e-12	0.326693	0.50708	27	27	28	-0.838564	0.0127704	0	0.477585	0.021437	0
YDL119C	hem25	Yes	Mitochondrial glycine transporter	1452.66	2.15857	4.1e-09	1.20562	0.0012394	-0.502494	0.200396	21	21	22	-0.14064	0.00982254	0	0.120558	0.027364	0.000351103
YCR021C	hsp30	No	phospholipase involved in lipid metabolism	1072.08	2.24837	2.4e-10	2.3016	9.29586e-11	-0.11948	0.813281	18	18	19	0.306316	0.00991686	0	-0.00329144	0.0181708	1
YGL192W	ime4	Yes	GTPase that regulates membrane traffic; regulates potassium influx and involved in autophagy; deletion causes mitochondrial fragmentation	1333.4	2.59878	2.9e-15	2.01468	1.06857e-09	0.0158703	0.986194	19	19	20	0.181588	0.0102427	0	0.0301344	0.0180908	0.767299
YDR497C	itr1	No	iron/copper reductase; iron homeostasis	1186.14	2.44462	1.6e-11	1.67896	4.0972e-06	0.287307	0.512257	20	20	21	0.0559663	0.0100739	9.62302e-07	0.0448194	0.0179135	0.23005
YDL056W	mbp1	No	cell cycle transcription factor	4522.88	2.22337	2.9e-24	1.95622	4.59857e-19	-0.478224	0.0558452	21	20	21	-0.0334528	0.00970119	0.0161642	0.112555	0.0186997	6.12373e-08
YFR011C	mic19	Yes	MICOS complex; mitochondrial cristae morphology	3658.5	2.20982	2.7e-20	2.80722	3.63078e-32	2.01117	1.00816e-16	24	22	26	-0.420297	0.0608241	1.69579e-10	0.200417	0.0170483	0
YMR008C	plb1	No	Negative regulator of Pma1p	620.29	2.08015	4.4e-06	1.39373	0.00211183	0.300837	0.537525	18	18	18	0.400541	0.0103365	0	0.0509514	0.0187468	0.140392
YML017W	psp2	Yes	possible role in mitochondrial mRNA splicing	1268.89	4.05801	2.4e-27	4.09241	3.36025e-28	3.87468	7.34572e-25	21	20	24	-0.100038	0.0105744	7.52731e-14	0.601408	0.0201766	0
YOL138C	rtc1	No	Myoinositol transporter	1049.7	2.63548	1.8e-09	1.65221	0.00017286	-0.26047	0.596055	20	18	25	0.162964	0.0101447	0	0.330224	0.0184706	0
YJL098W	sap185	No	required for Sit4p phosphatase function	6354.69	2.42401	7e-35	1.95648	3.22365e-23	-1.08285	1.08758e-07	22	22	23	-0.26178	0.00983538	0	0.254933	0.0175622	0
YKR072C	sis2	No	coenzyme a biosynthesis; inhibitor of Ppz1p	4677.67	2.95891	5.3e-57	1.85155	4.93346e-23	-0.994764	3.1211e-07	32	31	33	-1.25371	0.0286735	0	0.552068	0.00831016	0
YGR229C	smi1	No	cell wall synthesis	18633.2	2.84951	2.1e-68	4.62639	3.94313e-179	3.45584	6.23703e-100	22	22	23	-0.276143	0.0102575	0	0.208934	0.0188954	4.59632e-14
YLR119W	srn2	No	Unknown function; next to MSD1 which is a Mitochondrial aspartyl-tRNA synthetase	2169.58	2.48261	1.4e-07	3.63863	1.04935e-14	1.66093	0.000492065	19	17	21	0.260711	0.0107122	0	0.176469	0.0171248	8.85958e-14
YPL105C	syh1	No	mRNA N6-adenosine methyltransferase esential for meiosis	820.644	2.37708	2e-06	1.89351	0.000160453	-0.808054	0.0881027	19	19	20	0.175286	0.00971781	0	0.0886351	0.0192519	0.000139956
YBL039C	ura7	No	catalyzes final step in de novo biosynthesis of pyrimidines	5004.13	2.60287	3.6e-73	2.40466	4.42986e-63	-0.394118	0.0168415	22	22	23	-0.281565	0.0107674	0	0.115422	0.0197856	1.89138e-07
YDR484W	vps52	No	GARP complex; recycling of proteins from endosomes to late Golgi	2722.73	2.42924	2.2e-09	4.1081	1.96824e-24	2.3463	1.19787e-08	24	21	34	-0.632941	0.0101325	0	0.0751475	0.0171191	0.00037752
YBR134W	ybr134w	No	Dubious ORF; overlaps with HSL7	857.954	2.38526	2.6e-08	1.43521	0.000868135	0.605219	0.162179	22	21	23	-0.171026	0.00987541	0	0.201774	0.0231929	7.13873e-14
YLL044W	yll044w	No	Dubious ORF; inside RPL8B ORF	1769.58	2.26759	1.1e-16	1.41516	3.45385e-07	-1.13089	6.58901e-05	22	22	23	-0.236896	0.00999252	0	0.165107	0.0180073	1.01696e-13
YLR402W	ylr402w	No	Dubious ORF	1235.08	2.29258	3e-08	0.913439	0.0321336	-1.67768	6.74005e-05	24	22	26	-0.448938	0.0108047	0	0.308721	0.0190782	0
YMR052C-A	ymr052c-a	No	Dubious ORF; overlaps with FAR3	6593.26	2.60322	4.6e-43	3.89108	2.69392e-95	2.3121	6.18633e-34	23	23	24	-0.392389	0.0163469	0	0.300958	0.0138595	0
YOL106W	yol106w	No	Dubious ORF	816.154	2.78455	1.9e-06	0.62952	0.269553	-0.175122	0.759892	22	22	23	-0.248112	0.0102131	0	0.0686136	0.0180108	0.00431271
YPR084W	ypr084w	No	Putative ORF of unknown function; is next to mitochondrial gene MDM36	1429.56	2.41826	4.9e-10	1.99412	3.07656e-07	0.237477	0.620148	22	21	24	-0.314233	0.00981893	0	0.128569	0.0195539	1.70083e-09
YBR111C	ysa1	No	SEACAT member, TORC1 signalling	2067.09	2.01066	5.2e-15	1.5341	2.98808e-09	0.611282	0.0272101	20	19	20	0.0950242	0.00978365	1.01918e-13	0.0331323	0.0188506	0.710393
