# Supplementary material for: Potassium ion homeostasis modulates mitochondrial function
Source: J Cell Biol. 2026 Jan 13;225(4):e202505110. doi: 10.1083/jcb.202505110 (PMC12798708; doi:10.1083/jcb.202505110)
Supplement: Table S3 — shows metabolomics data of the sis2Δ mutant compared with WT in standard (7.35 mM) KCl. [file jcb_202505110_tables3.xlsx]

## Sheet: raw data
strain	gene	dilution	Replicate	compoundName	transitionName	log2_abundance	SignalBackgroundRatio
CGY41.30	WT	10x	1	Proline	Proline	29.57	24.3038
CGY41.30	WT	10x	2	Proline	Proline	29.62	24.454
CGY41.30	WT	10x	3	Proline	Proline	29.58	24.3446
CGY41.30	WT	10x	1	Serine	Serine	27.67	14.2019
CGY41.30	WT	10x	2	Serine	Serine	27.7	14.2658
CGY41.30	WT	10x	3	Serine	Serine	27.53	13.7622
CGY41.30	WT	10x	1	Dimethylglycine	Dimethylglycine 1	22.67	8.75504
CGY41.30	WT	10x	2	Dimethylglycine	Dimethylglycine 1	23.43	11.0411
CGY41.30	WT	10x	3	Dimethylglycine	Dimethylglycine 1	22.94	9.57317
CGY41.30	WT	10x	1	Fumaric acid	Fumarate 2	15.32	4.48256
CGY41.30	WT	10x	2	Fumaric acid	Fumarate 2	15.43	4.81662
CGY41.30	WT	10x	3	Fumaric acid	Fumarate 2	15.58	5.27819
CGY41.30	WT	10x	1	Guanidoacetic acid	Guanidinoacetate 2	19.82	9.35622
CGY41.30	WT	10x	2	Guanidoacetic acid	Guanidinoacetate 2	19.7	8.99239
CGY41.30	WT	10x	3	Guanidoacetic acid	Guanidinoacetate 2	19.83	9.37359
CGY41.30	WT	10x	1	Homoserine	Homoserine 1	23.96	19.1429
CGY41.30	WT	10x	2	Homoserine	Homoserine 1	24.01	19.2971
CGY41.30	WT	10x	3	Homoserine	Homoserine 1	24.02	19.315
CGY41.30	WT	10x	1	Valine	Valine 2	29.1	22.6618
CGY41.30	WT	10x	2	Valine	Valine 2	29.09	22.63
CGY41.30	WT	10x	3	Valine	Valine 2	29.09	22.6394
CGY41.30	WT	10x	1	Threonine	Threonine 2	25.15	18.8838
CGY41.30	WT	10x	2	Threonine	Threonine 2	25.14	18.8572
CGY41.30	WT	10x	3	Threonine	Threonine 2	25.13	18.8315
CGY41.30	WT	10x	1	Picolinic acid	Picolinic acid 2	23.86	15.8687
CGY41.30	WT	10x	2	Picolinic acid	Picolinic acid 2	23.89	15.9624
CGY41.30	WT	10x	3	Picolinic acid	Picolinic acid 2	24.06	16.4779
CGY41.30	WT	10x	1	Nicotinate	Nicotinate 1	20.76	8.44849
CGY41.30	WT	10x	2	Nicotinate	Nicotinate 1	20.78	8.50907
CGY41.30	WT	10x	3	Nicotinate	Nicotinate 1	20.14	6.57364
CGY41.30	WT	10x	1	N-acetylputrescine	N-Acetylputrescine	23.97	26.0372
CGY41.30	WT	10x	2	N-acetylputrescine	N-Acetylputrescine	23.9	25.8412
CGY41.30	WT	10x	3	N-acetylputrescine	N-Acetylputrescine	23.84	25.655
CGY41.30	WT	10x	1	Leucine	Leucine 2	27.68	27.9108
CGY41.30	WT	10x	2	Leucine	Leucine 2	27.62	27.7265
CGY41.30	WT	10x	3	Leucine	Leucine 2	27.54	27.4816
CGY41.30	WT	10x	1	Aspartic acid	Aspartic Acid 1	26.96	28.9552
CGY41.30	WT	10x	2	Aspartic acid	Aspartic Acid 1	26.86	28.6418
CGY41.30	WT	10x	3	Aspartic acid	Aspartic Acid 1	26.84	28.5883
CGY41.30	WT	10x	1	Isoleucine	isoleucine	26.07	25.3356
CGY41.30	WT	10x	2	Isoleucine	isoleucine	25.99	25.0944
CGY41.30	WT	10x	3	Isoleucine	isoleucine	25.98	25.0822
CGY41.30	WT	10x	1	Asparagine	Asparagine 2	26.68	26.0107
CGY41.30	WT	10x	2	Asparagine	Asparagine 2	26.66	25.9493
CGY41.30	WT	10x	3	Asparagine	Asparagine 2	26.57	25.6679
CGY41.30	WT	10x	1	Ornithine	Ornithine	23.64	9.14581
CGY41.30	WT	10x	2	Ornithine	Ornithine	23.7	9.32945
CGY41.30	WT	10x	3	Ornithine	Ornithine	22.86	6.79722
CGY41.30	WT	10x	1	Gly-gly	Gly-gly 1	17.23	3.11332
CGY41.30	WT	10x	2	Gly-gly	Gly-gly 1	17.36	3.51174
CGY41.30	WT	10x	1	Malate	Malate 1	24.76	3.49608
CGY41.30	WT	10x	2	Malate	Malate 1	24.76	3.47992
CGY41.30	WT	10x	3	Malate	Malate 1	24.79	3.57919
CGY41.30	WT	10x	1	Homocysteine	Homocysteine	16.13	13.9322
CGY41.30	WT	10x	2	Homocysteine	Homocysteine	16.84	16.0539
CGY41.30	WT	10x	3	Homocysteine	Homocysteine	15.73	12.7253
CGY41.30	WT	10x	1	Hypoxanthine	Hypoxanthine 2	24.77	23.1686
CGY41.30	WT	10x	2	Hypoxanthine	Hypoxanthine 2	24.98	23.8019
CGY41.30	WT	10x	3	Hypoxanthine	Hypoxanthine 2	24.72	23.0208
CGY41.30	WT	10x	1	Adenine	Adenine 2	28.34	26.7756
CGY41.30	WT	10x	2	Adenine	Adenine 2	28.33	26.7439
CGY41.30	WT	10x	3	Adenine	Adenine 2	28.43	27.0478
CGY41.30	WT	10x	1	Nicotinamide n-oxide	Nicotinamide N-oxide 2	17.85	9.67723
CGY41.30	WT	10x	2	Nicotinamide n-oxide	Nicotinamide N-oxide 2	17.8	9.53987
CGY41.30	WT	10x	3	Nicotinamide n-oxide	Nicotinamide N-oxide 2	17.74	9.33946
CGY41.30	WT	10x	1	1-Methylnicotinamide	Methylnicotinamide	18.93	19.6871
CGY41.30	WT	10x	2	1-Methylnicotinamide	Methylnicotinamide	18.82	19.3444
CGY41.30	WT	10x	3	1-Methylnicotinamide	Methylnicotinamide	18.77	19.1958
CGY41.30	WT	10x	1	2-Oxoglutarate	Alpha-Ketoglutarate 1	23.43	13.0519
CGY41.30	WT	10x	2	2-Oxoglutarate	Alpha-Ketoglutarate 1	23.32	12.7139
CGY41.30	WT	10x	3	2-Oxoglutarate	Alpha-Ketoglutarate 1	23.08	11.9888
CGY41.30	WT	10x	1	Phosphoethanolamine	o-Phosphoethanolamine	13.81	3.22533
CGY41.30	WT	10x	1	Trigonelline	Trigonelline 1	21.32	21.5686
CGY41.30	WT	10x	2	Trigonelline	Trigonelline 1	21.29	21.4788
CGY41.30	WT	10x	3	Trigonelline	Trigonelline 1	21.32	21.5473
CGY41.30	WT	10x	1	2-Methylglutaric acid	2-methylglutaric acid	21.26	15.7081
CGY41.30	WT	10x	2	2-Methylglutaric acid	2-methylglutaric acid	21.27	15.7623
CGY41.30	WT	10x	3	2-Methylglutaric acid	2-methylglutaric acid	21.2	15.5398
CGY41.30	WT	10x	1	Glutamine	Glutamine 2	28.56	30.5135
CGY41.30	WT	10x	2	Glutamine	Glutamine 2	28.49	30.293
CGY41.30	WT	10x	3	Glutamine	Glutamine 2	28.51	30.3373
CGY41.30	WT	10x	1	Lysine	Lysine 2	29.76	23.8059
CGY41.30	WT	10x	2	Lysine	Lysine 2	29.79	23.9174
CGY41.30	WT	10x	3	Lysine	Lysine 2	29.5	23.0472
CGY41.30	WT	10x	1	Acetylcholine	Acetylcholine 1	20.99	13.1901
CGY41.30	WT	10x	2	Acetylcholine	Acetylcholine 1	20.74	12.4353
CGY41.30	WT	10x	3	Acetylcholine	Acetylcholine 1	20.93	12.9954
CGY41.30	WT	10x	1	Glutamate	Glutamic acid 2	28.44	32.9405
CGY41.30	WT	10x	2	Glutamate	Glutamic acid 2	28.46	33.0099
CGY41.30	WT	10x	3	Glutamate	Glutamic acid 2	28.42	32.8893
CGY41.30	WT	10x	1	Methionine	Methionine 1	29.65	47.4415
CGY41.30	WT	10x	2	Methionine	Methionine 1	29.7	47.5866
CGY41.30	WT	10x	3	Methionine	Methionine 1	29.65	47.4445
CGY41.30	WT	10x	1	Histidine	Histidine	27.67	16.8704
CGY41.30	WT	10x	2	Histidine	Histidine	27.69	16.932
CGY41.30	WT	10x	3	Histidine	Histidine	27.62	16.7138
CGY41.30	WT	10x	1	Guanine	Guanine 1	22.55	17.731
CGY41.30	WT	10x	2	Guanine	Guanine 1	22.77	18.3783
CGY41.30	WT	10x	3	Guanine	Guanine 1	22.54	17.6908
CGY41.30	WT	10x	1	N6-methyllysine	N-Methyllysine 2	19.69	6.84631
CGY41.30	WT	10x	2	N6-methyllysine	N-Methyllysine 2	20.93	10.5848
CGY41.30	WT	10x	3	N6-methyllysine	N-Methyllysine 2	20.41	9.02002
CGY41.30	WT	10x	1	Orotate	Orotate 2	16.89	8.61876
CGY41.30	WT	10x	2	Orotate	Orotate 2	16.73	8.15095
CGY41.30	WT	10x	3	Orotate	Orotate 2	16.93	8.75829
CGY41.30	WT	10x	1	Dihydroorotate	Dihydroorotate 2	18.05	10.6663
CGY41.30	WT	10x	2	Dihydroorotate	Dihydroorotate 2	18.32	11.4831
CGY41.30	WT	10x	3	Dihydroorotate	Dihydroorotate 2	18.1	10.8098
CGY41.30	WT	10x	1	3-Hydroxymethylglutarate	3-Hydroxymethylglutarate 2	22.29	30.6473
CGY41.30	WT	10x	2	3-Hydroxymethylglutarate	3-Hydroxymethylglutarate 2	22.24	30.5022
CGY41.30	WT	10x	3	3-Hydroxymethylglutarate	3-Hydroxymethylglutarate 2	22.23	30.4587
CGY41.30	WT	10x	1	4-Hydroxycinnamic acid	4-Hydroxycinnamic acid	18.49	18.2198
CGY41.30	WT	10x	2	4-Hydroxycinnamic acid	4-Hydroxycinnamic acid	18.48	18.2046
CGY41.30	WT	10x	3	4-Hydroxycinnamic acid	4-Hydroxycinnamic acid	18.53	18.3296
CGY41.30	WT	10x	1	7-Methylguanine	7-Methylguanine 2	27.32	25.92
CGY41.30	WT	10x	2	7-Methylguanine	7-Methylguanine 2	27.32	25.9131
CGY41.30	WT	10x	3	7-Methylguanine	7-Methylguanine 2	27.22	25.6204
CGY41.30	WT	10x	1	Pyridoxine	Pyridoxine	26.15	24.2654
CGY41.30	WT	10x	2	Pyridoxine	Pyridoxine	26.07	24.0479
CGY41.30	WT	10x	3	Pyridoxine	Pyridoxine	26.16	24.3192
CGY41.30	WT	10x	1	Glyceraldehyde 3-p	Glyceraldehyde-3-phosphate 1	19.73	25.0583
CGY41.30	WT	10x	2	Glyceraldehyde 3-p	Glyceraldehyde-3-phosphate 1	19.98	25.8232
CGY41.30	WT	10x	3	Glyceraldehyde 3-p	Glyceraldehyde-3-phosphate 1	19.66	24.8345
CGY41.30	WT	10x	1	Phosphoenolpyruvate	Phosphoenolpyruvic Acid (PEP)	17.56	19.6027
CGY41.30	WT	10x	2	Phosphoenolpyruvate	Phosphoenolpyruvic Acid (PEP)	17.59	19.7
CGY41.30	WT	10x	3	Phosphoenolpyruvate	Phosphoenolpyruvic Acid (PEP)	17.2	18.5308
CGY41.30	WT	10x	1	Quinolinate	Quinolinic Acid	19.7	14.8072
CGY41.30	WT	10x	2	Quinolinate	Quinolinic Acid	20	15.6886
CGY41.30	WT	10x	3	Quinolinate	Quinolinic Acid	20	15.7035
CGY41.30	WT	10x	1	Phenylalanine	Phenylalanine 2	29.69	23.9832
CGY41.30	WT	10x	2	Phenylalanine	Phenylalanine 2	29.67	23.9378
CGY41.30	WT	10x	3	Phenylalanine	Phenylalanine 2	29.66	23.8998
CGY41.30	WT	10x	1	Glycerol 3-phosphate	Glycerol 3 Phosphate	19.44	19.2349
CGY41.30	WT	10x	2	Glycerol 3-phosphate	Glycerol 3 Phosphate	19.5	19.4188
CGY41.30	WT	10x	3	Glycerol 3-phosphate	Glycerol 3 Phosphate	19.13	18.3157
CGY41.30	WT	10x	1	N-acetylaspartate	N-Acetylaspartate 1	14.05	3.56026
CGY41.30	WT	10x	2	N-acetylaspartate	N-Acetylaspartate 1	14.41	4.64316
CGY41.30	WT	10x	1	N-Carbamoyl-L-aspartate	N-Carbamoyl Aspartate 1	19.98	24.6271
CGY41.30	WT	10x	2	N-Carbamoyl-L-aspartate	N-Carbamoyl Aspartate 1	20.06	24.8574
CGY41.30	WT	10x	3	N-Carbamoyl-L-aspartate	N-Carbamoyl Aspartate 1	19.73	23.8648
CGY41.30	WT	10x	1	Arginine	Arginine 2	29.89	19.3979
CGY41.30	WT	10x	2	Arginine	Arginine 2	29.38	17.8669
CGY41.30	WT	10x	3	Arginine	Arginine 2	29.63	18.623
CGY41.30	WT	10x	1	N-acetylornithine	N-acetylornithine 2	22.28	21.8907
CGY41.30	WT	10x	2	N-acetylornithine	N-acetylornithine 2	22.34	22.095
CGY41.30	WT	10x	3	N-acetylornithine	N-acetylornithine 2	22.19	21.6276
CGY41.30	WT	10x	1	Glucose	Glucose	27.6	30.172
CGY41.30	WT	10x	2	Glucose	Glucose	27.36	29.4558
CGY41.30	WT	10x	3	Glucose	Glucose	27.72	30.5351
CGY41.30	WT	10x	1	Gluconolactone	Gluconolactone	14.41	12.0353
CGY41.30	WT	10x	2	Gluconolactone	Gluconolactone	14.51	12.3164
CGY41.30	WT	10x	3	Gluconolactone	Gluconolactone	12.25	5.51046
CGY41.30	WT	10x	1	Tyrosine	Tyrosine 2	28.06	20.1218
CGY41.30	WT	10x	2	Tyrosine	Tyrosine 2	28.12	20.306
CGY41.30	WT	10x	3	Tyrosine	Tyrosine 2	28.04	20.0746
CGY41.30	WT	10x	1	N-acetylglutamate	N-Acetylglutamate	21.49	30.8158
CGY41.30	WT	10x	2	N-acetylglutamate	N-Acetylglutamate	21.54	30.9761
CGY41.30	WT	10x	3	N-acetylglutamate	N-Acetylglutamate	21.28	30.1907
CGY41.30	WT	10x	1	Ala-pro	Ala-pro 2	17.51	10.9467
CGY41.30	WT	10x	2	Ala-pro	Ala-pro 2	16.29	7.27409
CGY41.30	WT	10x	3	Ala-pro	Ala-pro 2	17.16	9.88354
CGY41.30	WT	10x	1	N6-acetyllysine	N-acetyllysine 2	24.98	34.3812
CGY41.30	WT	10x	2	N6-acetyllysine	N-acetyllysine 2	25.06	34.6107
CGY41.30	WT	10x	3	N6-acetyllysine	N-acetyllysine 2	24.86	34.0227
CGY41.30	WT	10x	1	Gly-asp	Gly-asp 1	16.32	22.3719
CGY41.30	WT	10x	2	Gly-asp	Gly-asp 1	16.04	21.5564
CGY41.30	WT	10x	3	Gly-asp	Gly-asp 1	16.08	21.6623
CGY41.30	WT	10x	1	Trimethyllysine	N6-Trimethyllysine	19.66	15.4512
CGY41.30	WT	10x	2	Trimethyllysine	N6-Trimethyllysine	20.2	17.0733
CGY41.30	WT	10x	3	Trimethyllysine	N6-Trimethyllysine	19.79	15.8497
CGY41.30	WT	10x	1	5-Hydroxyindoleacetic acid	5-Hydroxyindole-3-acetic acid	18.71	25.1305
CGY41.30	WT	10x	2	5-Hydroxyindoleacetic acid	5-Hydroxyindole-3-acetic acid	18.67	25.0178
CGY41.30	WT	10x	3	5-Hydroxyindoleacetic acid	5-Hydroxyindole-3-acetic acid	18.57	24.7307
CGY41.30	WT	10x	1	Kynurenate	Kynurenate 1	20.84	14.6492
CGY41.30	WT	10x	2	Kynurenate	Kynurenate 1	20.85	14.6627
CGY41.30	WT	10x	3	Kynurenate	Kynurenate 1	20.13	12.5013
CGY41.30	WT	10x	3	Erythrose 4-phosphate	Erythrose-4-phosphate	13.67	4.92422
CGY41.30	WT	10x	1	Tryptophan	Tryptophan	24.91	35.5327
CGY41.30	WT	10x	2	Tryptophan	Tryptophan	24.85	35.3507
CGY41.30	WT	10x	3	Tryptophan	Tryptophan	24.92	35.5643
CGY41.30	WT	10x	1	N-acetylmethionine	N-Acetylmethionine	14.42	7.5079
CGY41.30	WT	10x	2	N-acetylmethionine	N-Acetylmethionine	14.55	7.91883
CGY41.30	WT	10x	3	N-acetylmethionine	N-Acetylmethionine	14.33	7.24024
CGY41.30	WT	10x	1	Indolelactic acid	Indole-3-Lactate 1	13.95	3.14138
CGY41.30	WT	10x	2	Acetylcarnitine	Acetylcarnitine	16.14	7.30185
CGY41.30	WT	10x	3	Acetylcarnitine	Acetylcarnitine	16.48	8.32094
CGY41.30	WT	10x	1	Kynurenine	L-Kynurenine 2	21.88	8.06007
CGY41.30	WT	10x	2	Kynurenine	L-Kynurenine 2	21.82	7.8815
CGY41.30	WT	10x	3	Kynurenine	L-Kynurenine 2	21.8	7.81214
CGY41.30	WT	10x	1	Pantothenic acid	Pantothenate	23.34	30.8937
CGY41.30	WT	10x	2	Pantothenic acid	Pantothenate	23.32	30.8261
CGY41.30	WT	10x	3	Pantothenic acid	Pantothenate	23.31	30.7859
CGY41.30	WT	10x	1	Gly-phe	Gly-Phe 1	20.03	20.3453
CGY41.30	WT	10x	2	Gly-phe	Gly-Phe 1	20.11	20.5919
CGY41.30	WT	10x	3	Gly-phe	Gly-Phe 1	20.03	20.3414
CGY41.30	WT	10x	1	Cystathionine	Cystathionine 2	23.83	35.6628
CGY41.30	WT	10x	2	Cystathionine	Cystathionine 2	23.76	35.4697
CGY41.30	WT	10x	3	Cystathionine	Cystathionine 2	23.13	33.5606
CGY41.30	WT	10x	2	Ribulose 5-phosphate	Ribulose 5-phosphate 1	18.09	3.61159
CGY41.30	WT	10x	1	Cystine	Cystine 1	25.08	30.6755
CGY41.30	WT	10x	2	Cystine	Cystine 1	24.95	30.2795
CGY41.30	WT	10x	3	Cystine	Cystine 1	24.88	30.0728
CGY41.30	WT	10x	1	Pseudouridine	Pseudouridine	22	33.3059
CGY41.30	WT	10x	2	Pseudouridine	Pseudouridine	22.17	33.8237
CGY41.30	WT	10x	3	Pseudouridine	Pseudouridine	21.95	33.152
CGY41.30	WT	10x	1	Deoxycytidine	2-Deoxycytidine	17.97	10.6536
CGY41.30	WT	10x	2	Deoxycytidine	2-Deoxycytidine	17.78	10.0794
CGY41.30	WT	10x	3	Deoxycytidine	2-Deoxycytidine	17.86	10.3279
CGY41.30	WT	10x	1	Biotin	Biotin 1	21.18	10.9768
CGY41.30	WT	10x	2	Biotin	Biotin 1	20.96	10.2978
CGY41.30	WT	10x	3	Biotin	Biotin 1	21.09	10.7008
CGY41.30	WT	10x	1	Uridine	Uridine 3	15.67	5.06922
CGY41.30	WT	10x	2	Uridine	Uridine 3	15.91	5.80347
CGY41.30	WT	10x	3	Uridine	Uridine 3	15.7	5.15372
CGY41.30	WT	10x	1	Gamma-glutamylcysteine	Gamma-Glutamylcysteine 1	20.81	27.8367
CGY41.30	WT	10x	2	Gamma-glutamylcysteine	Gamma-Glutamylcysteine 1	20.59	27.1588
CGY41.30	WT	10x	3	Gamma-glutamylcysteine	Gamma-Glutamylcysteine 1	20.48	26.8476
CGY41.30	WT	10x	1	Cytidine	Cytidine 1	18.38	6.55333
CGY41.30	WT	10x	2	Cytidine	Cytidine 1	18.38	6.53297
CGY41.30	WT	10x	3	Cytidine	Cytidine 1	18.16	5.88921
CGY41.30	WT	10x	1	Nicotinamide riboside	NR 1	23.57	29.5062
CGY41.30	WT	10x	2	Nicotinamide riboside	NR 1	23.61	29.6339
CGY41.30	WT	10x	3	Nicotinamide riboside	NR 1	22.05	24.9337
CGY41.30	WT	10x	1	Fructose 6-phosphate	Fructose 6-phosphate 1	17.79	16.2795
CGY41.30	WT	10x	2	Fructose 6-phosphate	Fructose 6-phosphate 1	18.35	17.9466
CGY41.30	WT	10x	3	Fructose 6-phosphate	Fructose 6-phosphate 1	17.37	15.0027
CGY41.30	WT	10x	1	Glucose 6-phosphate	Glucose-6-Phosphate 1	20.03	25.2755
CGY41.30	WT	10x	2	Glucose 6-phosphate	Glucose-6-Phosphate 1	20.37	26.3054
CGY41.30	WT	10x	3	Glucose 6-phosphate	Glucose-6-Phosphate 1	19.94	25.0034
CGY41.30	WT	10x	1	Homocystine	homocystine 1	13.64	12.2094
CGY41.30	WT	10x	2	Homocystine	homocystine 1	13.39	11.468
CGY41.30	WT	10x	3	Homocystine	homocystine 1	13.75	12.5341
CGY41.30	WT	10x	1	O-phosphotyrosine	O-phosphotyrosine 1	12.95	9.33851
CGY41.30	WT	10x	2	O-phosphotyrosine	O-phosphotyrosine 1	12.46	7.87855
CGY41.30	WT	10x	3	O-phosphotyrosine	O-phosphotyrosine 1	11.26	4.2653
CGY41.30	WT	10x	1	Inosine	Inosine	24.05	24.127
CGY41.30	WT	10x	2	Inosine	Inosine	24.07	24.1848
CGY41.30	WT	10x	3	Inosine	Inosine	23.88	23.619
CGY41.30	WT	10x	1	1-Methyladenosine	1-Methyladenosine 2	15.78	9.11595
CGY41.30	WT	10x	2	1-Methyladenosine	1-Methyladenosine 2	16.46	11.1452
CGY41.30	WT	10x	3	1-Methyladenosine	1-Methyladenosine 2	15.85	9.33004
CGY41.30	WT	10x	1	Sedoheptulose-7-phosphate	Sedoheptulose-7-phosphate 1	17.99	23.9632
CGY41.30	WT	10x	2	Sedoheptulose-7-phosphate	Sedoheptulose-7-phosphate 1	18.25	24.7616
CGY41.30	WT	10x	3	Sedoheptulose-7-phosphate	Sedoheptulose-7-phosphate 1	17.59	22.7612
CGY41.30	WT	10x	1	Guanosine	Guanosine 1	22.11	16.8195
CGY41.30	WT	10x	2	Guanosine	Guanosine 1	22.36	17.5749
CGY41.30	WT	10x	3	Guanosine	Guanosine 1	21.79	15.8724
CGY41.30	WT	10x	1	Xanthosine	Xanthosine	18.39	17.1266
CGY41.30	WT	10x	2	Xanthosine	Xanthosine	18.38	17.0978
CGY41.30	WT	10x	3	Xanthosine	Xanthosine	17.86	15.5299
CGY41.30	WT	10x	1	5'-Methylthioadenosine	5-Methylthioadenosine 1	21.49	17.2589
CGY41.30	WT	10x	2	5'-Methylthioadenosine	5-Methylthioadenosine 1	21.46	17.18
CGY41.30	WT	10x	3	5'-Methylthioadenosine	5-Methylthioadenosine 1	21.25	16.545
CGY41.30	WT	10x	1	Glutathione	Glutathione	25.98	37.9155
CGY41.30	WT	10x	2	Glutathione	Glutathione	26.09	38.2274
CGY41.30	WT	10x	3	Glutathione	Glutathione	24.61	33.7827
CGY41.30	WT	10x	1	Nicotinamide ribotide	NMN 1	19.79	21.7731
CGY41.30	WT	10x	2	Nicotinamide ribotide	NMN 1	19.83	21.8891
CGY41.30	WT	10x	3	Nicotinamide ribotide	NMN 1	19.13	19.8
CGY41.30	WT	10x	1	Uridine monophosphate	UMP	14.49	6.39719
CGY41.30	WT	10x	2	Uridine monophosphate	UMP	14.47	6.32482
CGY41.30	WT	10x	3	Uridine monophosphate	UMP	13.45	3.27705
CGY41.30	WT	10x	1	Cyclic AMP	cAMP n	17.78	19.4303
CGY41.30	WT	10x	2	Cyclic AMP	cAMP n	17.13	17.4831
CGY41.30	WT	10x	3	Cyclic AMP	cAMP n	18.49	21.573
CGY41.30	WT	10x	1	Aicar	AICAR 1	17.12	8.36392
CGY41.30	WT	10x	2	Aicar	AICAR 1	17.04	8.13149
CGY41.30	WT	10x	3	Aicar	AICAR 1	17	7.99961
CGY41.30	WT	10x	1	Fructose-1,6-bisphosphate	Fructose 1,6-Bisphosphate 3	16.87	12.5326
CGY41.30	WT	10x	2	Fructose-1,6-bisphosphate	Fructose 1,6-Bisphosphate 3	17.14	13.3254
CGY41.30	WT	10x	3	Fructose-1,6-bisphosphate	Fructose 1,6-Bisphosphate 3	16.14	10.3255
CGY41.30	WT	10x	1	Thymidine monophosphate	TMP	18.03	17.5832
CGY41.30	WT	10x	2	Thymidine monophosphate	TMP	17.97	17.3804
CGY41.30	WT	10x	3	Thymidine monophosphate	TMP	17.3	15.3602
CGY41.30	WT	10x	1	Inosine-monophosphate	IMP	16.01	9.45962
CGY41.30	WT	10x	2	Inosine-monophosphate	IMP	16.25	10.1874
CGY41.30	WT	10x	3	Inosine-monophosphate	IMP	15.5	7.92728
CGY41.30	WT	10x	1	Cellobiose	Cellobiose 1	19.97	17.6741
CGY41.30	WT	10x	2	Cellobiose	Cellobiose 1	19.95	17.5998
CGY41.30	WT	10x	3	Cellobiose	Cellobiose 1	20.07	17.9749
CGY41.30	WT	10x	1	Guanosine monophosphate	GMP 1	15.2	5.48451
CGY41.30	WT	10x	2	Guanosine monophosphate	GMP 1	15.68	6.9322
CGY41.30	WT	10x	3	Guanosine monophosphate	GMP 1	14.54	3.49218
CGY41.30	WT	10x	1	Farnesyl pyrophosphate	Farnesyl Pyrophosphate 1	16.81	12.4421
CGY41.30	WT	10x	2	Farnesyl pyrophosphate	Farnesyl Pyrophosphate 1	16.87	12.6166
CGY41.30	WT	10x	3	Farnesyl pyrophosphate	Farnesyl Pyrophosphate 1	16.53	11.6017
CGY41.30	WT	10x	1	Riboflavin	Riboflavin 2	16.38	13.6751
CGY41.30	WT	10x	2	Riboflavin	Riboflavin 2	16.06	12.6947
CGY41.30	WT	10x	3	Riboflavin	Riboflavin 2	15.61	11.3629
CGY41.30	WT	10x	1	S-adenosylhomocysteine	SAH	21.92	28.2549
CGY41.30	WT	10x	2	S-adenosylhomocysteine	SAH	22.15	28.945
CGY41.30	WT	10x	3	S-adenosylhomocysteine	SAH	21.37	26.5906
CGY41.30	WT	10x	1	Xanthosine monophosphate	Xanthosine monophosphate 1	11.26	6.13533
CGY41.30	WT	10x	2	Xanthosine monophosphate	Xanthosine monophosphate 1	12.22	9.00296
CGY41.30	WT	10x	3	Xanthosine monophosphate	Xanthosine monophosphate 1	11.61	7.17132
CGY41.30	WT	10x	1	S-adenosylmethionine	SAM 1	20.11	22.1693
CGY41.30	WT	10x	2	S-adenosylmethionine	SAM 1	20.23	22.5158
CGY41.30	WT	10x	3	S-adenosylmethionine	SAM 1	18.96	18.7028
CGY41.30	WT	10x	2	Cytidine diphosphate	CDP	14.74	5.48872
CGY41.30	WT	10x	3	Cytidine diphosphate	CDP	14.52	4.84467
CGY41.30	WT	10x	1	Adenosine diphosphate	ADP	18.93	5.34227
CGY41.30	WT	10x	2	Adenosine diphosphate	ADP	19.28	6.39957
CGY41.30	WT	10x	3	Adenosine diphosphate	ADP	18.63	4.45218
CGY41.30	WT	10x	1	Trehalose 6-Phosphate	Trehalose 6-Phosphate 1	15.93	3.69133
CGY41.30	WT	10x	1	CDP-ethanolamine	CDP-ethanolamine	12.41	9.10817
CGY41.30	WT	10x	2	CDP-ethanolamine	CDP-ethanolamine	12.29	8.72121
CGY41.30	WT	10x	3	CDP-ethanolamine	CDP-ethanolamine	12.42	9.13464
CGY41.30	WT	10x	1	Adenylsuccinic acid	Adenylsuccinic acid 1	13.84	12.7849
CGY41.30	WT	10x	3	Adenylsuccinic acid	Adenylsuccinic acid 1	12.05	7.40523
CGY41.30	WT	10x	1	Uridine triphosphate	UTP 1	14	5.97613
CGY41.30	WT	10x	2	Uridine triphosphate	UTP 1	13.95	5.82137
CGY41.30	WT	10x	3	Uridine triphosphate	UTP 1	13.17	3.46896
CGY41.30	WT	10x	1	Cytidine triphosphate	CTP 2	14.68	4.12835
CGY41.30	WT	10x	2	Cytidine triphosphate	CTP 2	14.85	4.65108
CGY41.30	WT	10x	2	Adenosine triphosphate	ATP 1	17.5	3.35193
CGY41.30	WT	10x	1	Taurocholic acid	Taurocholate 2	11.9	8.05786
CGY41.30	WT	10x	2	Taurocholic acid	Taurocholate 2	11.86	7.94097
CGY41.30	WT	10x	3	Taurocholic acid	Taurocholate 2	12.46	9.74083
CGY41.30	WT	10x	1	Guanosine triphosphate	GTP	13.28	5.77953
CGY41.30	WT	10x	2	Guanosine triphosphate	GTP	12.4	3.14813
CGY41.30	WT	10x	1	ADP-ribose	ADPR n1	13.99	10.9651
CGY41.30	WT	10x	2	ADP-ribose	ADPR n1	14.16	11.4794
CGY41.30	WT	10x	3	ADP-ribose	ADPR n1	14.27	11.8228
CGY41.30	WT	10x	1	UDP-glucose	UDP-Glucose	18.81	25.9421
CGY41.30	WT	10x	2	UDP-glucose	UDP-Glucose	19.07	26.7274
CGY41.30	WT	10x	3	UDP-glucose	UDP-Glucose	18.07	23.7111
CGY41.30	WT	10x	1	GDP-mannose	GDP-Mannose	17.66	25.4432
CGY41.30	WT	10x	2	GDP-mannose	GDP-Mannose	17.97	26.3573
CGY41.30	WT	10x	3	GDP-mannose	GDP-Mannose	16.71	22.5642
CGY41.30	WT	10x	1	Oxidized glutathione	Oxidized glutathione 1	15.73	4.65176
CGY41.30	WT	10x	2	Oxidized glutathione	Oxidized glutathione 1	16.1	5.76086
CGY41.30	WT	10x	1	UDP-n-acetylglucosamine	UDP-N-acetylglucosamine	17.83	23.6624
CGY41.30	WT	10x	2	UDP-n-acetylglucosamine	UDP-N-acetylglucosamine	17.94	24.0127
CGY41.30	WT	10x	3	UDP-n-acetylglucosamine	UDP-N-acetylglucosamine	16.92	20.9356
CGY41.30	WT	10x	1	NAD	NAD	23.87	30.0264
CGY41.30	WT	10x	2	NAD	NAD	23.88	30.0529
CGY41.30	WT	10x	3	NAD	NAD	22.7	26.502
CGY41.30	WT	10x	1	NADP	NADP n1	15.85	17.182
CGY41.30	WT	10x	2	NADP	NADP n1	15.96	17.5387
CGY41.30	WT	10x	3	NADP	NADP n1	14.36	12.7222
CGY41.30	WT	10x	1	NADH	NADH 1	18.02	14.7179
CGY41.30	WT	10x	2	NADH	NADH 1	18.44	15.9922
CGY41.30	WT	10x	3	NADH	NADH 1	18.36	15.7626
CGY41.30	WT	10x	1	Glycine	Glycine 2	22.27	17.4885
CGY41.30	WT	10x	2	Glycine	Glycine 2	22.24	17.3843
CGY41.30	WT	10x	3	Glycine	Glycine 2	22.15	17.112
CGY41.30	WT	10x	1	Coenzyme a	CoA	12.06	5.24297
CGY41.30	WT	10x	2	Coenzyme a	CoA	12.5	6.57318
CGY41.30	WT	10x	3	Coenzyme a	CoA	12.03	5.1536
CGY41.30	WT	10x	1	FAD	FAD	13.99	12.5431
CGY41.30	WT	10x	2	FAD	FAD	13.44	10.8824
CGY41.30	WT	10x	3	FAD	FAD	10.85	3.09038
CGY41.30	WT	10x	1	Pyruvate	Pyruvate 1	19.37	9.20586
CGY41.30	WT	10x	2	Pyruvate	Pyruvate 1	19.39	9.26558
CGY41.30	WT	10x	3	Pyruvate	Pyruvate 1	19.31	9.04619
CGY41.30	WT	10x	1	Acetyl-CoA	Acetyl-CoA	18.29	22.2311
CGY41.30	WT	10x	2	Acetyl-CoA	Acetyl-CoA	18.41	22.5953
CGY41.30	WT	10x	3	Acetyl-CoA	Acetyl-CoA	17.46	19.736
CGY41.30	WT	10x	1	Lactate	Lactate 3	12.5	5.38192
CGY41.30	WT	10x	2	Lactate	Lactate 3	12.51	5.42966
CGY41.30	WT	10x	3	Lactate	Lactate 3	12.25	4.64493
CGY41.30	WT	10x	1	Alanine	Alanine	21.28	16.0769
CGY41.30	WT	10x	2	Alanine	Alanine	21.14	15.668
CGY41.30	WT	10x	3	Alanine	Alanine	21.2	15.8481
CGY41.30	WT	10x	1	6-Phosphogluconic acid	6-phosphogluconate 2	18.53	NA
CGY41.30	WT	10x	2	6-Phosphogluconic acid	6-phosphogluconate 2	18.46	NA
CGY41.30	WT	10x	3	6-Phosphogluconic acid	6-phosphogluconate 2	18.36	NA
CGY41.30	WT	10x	1	2-Hydroxyglutarate	2-Hydroxyglutarate 2	18.52	NA
CGY41.30	WT	10x	2	2-Hydroxyglutarate	2-Hydroxyglutarate 2	18.39	NA
CGY41.30	WT	10x	3	2-Hydroxyglutarate	2-Hydroxyglutarate 2	18.4	NA
CGY41.34	sis2	10x	1	Proline	Proline	29.55	24.2493
CGY41.34	sis2	10x	2	Proline	Proline	29.58	24.3313
CGY41.34	sis2	10x	3	Proline	Proline	29.54	24.2158
CGY41.34	sis2	10x	1	Serine	Serine	27.29	13.0554
CGY41.34	sis2	10x	2	Serine	Serine	27.23	12.8542
CGY41.34	sis2	10x	3	Serine	Serine	27.26	12.939
CGY41.34	sis2	10x	1	Dimethylglycine	Dimethylglycine 1	23	9.7374
CGY41.34	sis2	10x	2	Dimethylglycine	Dimethylglycine 1	23.04	9.87134
CGY41.34	sis2	10x	3	Dimethylglycine	Dimethylglycine 1	23.66	11.7125
CGY41.34	sis2	10x	1	Fumaric acid	Fumarate 2	14.99	3.48809
CGY41.34	sis2	10x	2	Fumaric acid	Fumarate 2	15.6	5.34831
CGY41.34	sis2	10x	3	Fumaric acid	Fumarate 2	15.09	3.79452
CGY41.34	sis2	10x	1	Guanidoacetic acid	Guanidinoacetate 2	19.93	9.67789
CGY41.34	sis2	10x	2	Guanidoacetic acid	Guanidinoacetate 2	19.76	9.15492
CGY41.34	sis2	10x	3	Guanidoacetic acid	Guanidinoacetate 2	19.79	9.25586
CGY41.34	sis2	10x	1	Homoserine	Homoserine 1	23.76	18.5442
CGY41.34	sis2	10x	2	Homoserine	Homoserine 1	23.77	18.5578
CGY41.34	sis2	10x	3	Homoserine	Homoserine 1	23.63	18.1519
CGY41.34	sis2	10x	1	Valine	Valine 2	29.07	22.5577
CGY41.34	sis2	10x	2	Valine	Valine 2	29.05	22.507
CGY41.34	sis2	10x	3	Valine	Valine 2	29.06	22.5438
CGY41.34	sis2	10x	1	Threonine	Threonine 2	25.02	18.4891
CGY41.34	sis2	10x	2	Threonine	Threonine 2	25.06	18.6172
CGY41.34	sis2	10x	3	Threonine	Threonine 2	25.04	18.562
CGY41.34	sis2	10x	1	Picolinic acid	Picolinic acid 2	23.93	16.0864
CGY41.34	sis2	10x	2	Picolinic acid	Picolinic acid 2	23.92	16.0543
CGY41.34	sis2	10x	3	Picolinic acid	Picolinic acid 2	24.02	16.3313
CGY41.34	sis2	10x	1	Nicotinate	Nicotinate 1	20.83	8.64121
CGY41.34	sis2	10x	2	Nicotinate	Nicotinate 1	20.95	8.99737
CGY41.34	sis2	10x	3	Nicotinate	Nicotinate 1	21.66	11.1585
CGY41.34	sis2	10x	1	N-acetylputrescine	N-Acetylputrescine	23.85	25.6693
CGY41.34	sis2	10x	2	N-acetylputrescine	N-Acetylputrescine	23.91	25.8753
CGY41.34	sis2	10x	3	N-acetylputrescine	N-Acetylputrescine	24.1	26.4272
CGY41.34	sis2	10x	1	Leucine	Leucine 2	27.62	27.7144
CGY41.34	sis2	10x	2	Leucine	Leucine 2	27.53	27.45
CGY41.34	sis2	10x	3	Leucine	Leucine 2	27.58	27.607
CGY41.34	sis2	10x	1	Aspartic acid	Aspartic Acid 1	26.57	27.7878
CGY41.34	sis2	10x	2	Aspartic acid	Aspartic Acid 1	26.57	27.7934
CGY41.34	sis2	10x	3	Aspartic acid	Aspartic Acid 1	26.71	28.2079
CGY41.34	sis2	10x	1	Isoleucine	isoleucine	25.97	25.0333
CGY41.34	sis2	10x	2	Isoleucine	isoleucine	25.93	24.9272
CGY41.34	sis2	10x	3	Isoleucine	isoleucine	26	25.125
CGY41.34	sis2	10x	1	Asparagine	Asparagine 2	26.57	25.6604
CGY41.34	sis2	10x	2	Asparagine	Asparagine 2	26.67	25.9615
CGY41.34	sis2	10x	3	Asparagine	Asparagine 2	26.6	25.7497
CGY41.34	sis2	10x	1	Ornithine	Ornithine	22.81	6.6353
CGY41.34	sis2	10x	2	Ornithine	Ornithine	22.74	6.43937
CGY41.34	sis2	10x	3	Ornithine	Ornithine	22.83	6.69902
CGY41.34	sis2	10x	1	Malate	Malate 1	24.67	3.20897
CGY41.34	sis2	10x	2	Malate	Malate 1	24.78	3.55067
CGY41.34	sis2	10x	3	Malate	Malate 1	24.83	3.70892
CGY41.34	sis2	10x	1	Homocysteine	Homocysteine	16.47	14.9408
CGY41.34	sis2	10x	2	Homocysteine	Homocysteine	15.81	12.954
CGY41.34	sis2	10x	3	Homocysteine	Homocysteine	15.72	12.686
CGY41.34	sis2	10x	1	Hypoxanthine	Hypoxanthine 2	24.44	22.1738
CGY41.34	sis2	10x	2	Hypoxanthine	Hypoxanthine 2	24.36	21.9167
CGY41.34	sis2	10x	3	Hypoxanthine	Hypoxanthine 2	24.39	22.0305
CGY41.34	sis2	10x	1	Adenine	Adenine 2	28.42	27.0351
CGY41.34	sis2	10x	2	Adenine	Adenine 2	28.41	27.0037
CGY41.34	sis2	10x	3	Adenine	Adenine 2	28.44	27.0795
CGY41.34	sis2	10x	1	Nicotinamide n-oxide	Nicotinamide N-oxide 2	17.81	9.55075
CGY41.34	sis2	10x	2	Nicotinamide n-oxide	Nicotinamide N-oxide 2	17.69	9.20606
CGY41.34	sis2	10x	3	Nicotinamide n-oxide	Nicotinamide N-oxide 2	17.73	9.32722
CGY41.34	sis2	10x	1	1-Methylnicotinamide	Methylnicotinamide	18.68	18.9448
CGY41.34	sis2	10x	2	1-Methylnicotinamide	Methylnicotinamide	18.78	19.2237
CGY41.34	sis2	10x	3	1-Methylnicotinamide	Methylnicotinamide	18.54	18.5281
CGY41.34	sis2	10x	1	2-Oxoglutarate	Alpha-Ketoglutarate 1	22.75	11.0093
CGY41.34	sis2	10x	2	2-Oxoglutarate	Alpha-Ketoglutarate 1	22.86	11.3396
CGY41.34	sis2	10x	3	2-Oxoglutarate	Alpha-Ketoglutarate 1	23.04	11.8811
CGY41.34	sis2	10x	1	Phosphoethanolamine	o-Phosphoethanolamine	13.82	3.23869
CGY41.34	sis2	10x	3	Phosphoethanolamine	o-Phosphoethanolamine	14.35	4.83538
CGY41.34	sis2	10x	1	Trigonelline	Trigonelline 1	21.3	21.5157
CGY41.34	sis2	10x	2	Trigonelline	Trigonelline 1	21.21	21.2252
CGY41.34	sis2	10x	3	Trigonelline	Trigonelline 1	21.2	21.2018
CGY41.34	sis2	10x	1	2-Methylglutaric acid	2-methylglutaric acid	20.93	14.7168
CGY41.34	sis2	10x	2	2-Methylglutaric acid	2-methylglutaric acid	20.89	14.6236
CGY41.34	sis2	10x	3	2-Methylglutaric acid	2-methylglutaric acid	20.91	14.6576
CGY41.34	sis2	10x	1	Glutamine	Glutamine 2	28.33	29.7983
CGY41.34	sis2	10x	2	Glutamine	Glutamine 2	28.25	29.5824
CGY41.34	sis2	10x	3	Glutamine	Glutamine 2	28.29	29.6979
CGY41.34	sis2	10x	1	Lysine	Lysine 2	29.57	23.2525
CGY41.34	sis2	10x	2	Lysine	Lysine 2	29.56	23.2042
CGY41.34	sis2	10x	3	Lysine	Lysine 2	29.57	23.2449
CGY41.34	sis2	10x	1	Acetylcholine	Acetylcholine 1	21.08	13.4442
CGY41.34	sis2	10x	2	Acetylcholine	Acetylcholine 1	20.97	13.1259
CGY41.34	sis2	10x	3	Acetylcholine	Acetylcholine 1	20.78	12.5454
CGY41.34	sis2	10x	1	Glutamate	Glutamic acid 2	28.19	32.2029
CGY41.34	sis2	10x	2	Glutamate	Glutamic acid 2	28.22	32.2859
CGY41.34	sis2	10x	3	Glutamate	Glutamic acid 2	28.25	32.3867
CGY41.34	sis2	10x	1	Methionine	Methionine 1	29.62	47.3328
CGY41.34	sis2	10x	2	Methionine	Methionine 1	29.67	47.4855
CGY41.34	sis2	10x	3	Methionine	Methionine 1	29.64	47.415
CGY41.34	sis2	10x	3	Xanthine	xanthine	15.86	4.91212
CGY41.34	sis2	10x	1	Histidine	Histidine	27.64	16.7592
CGY41.34	sis2	10x	2	Histidine	Histidine	27.63	16.7528
CGY41.34	sis2	10x	3	Histidine	Histidine	27.66	16.8417
CGY41.34	sis2	10x	1	Guanine	Guanine 1	22.58	17.8252
CGY41.34	sis2	10x	2	Guanine	Guanine 1	22.34	17.085
CGY41.34	sis2	10x	3	Guanine	Guanine 1	22.47	17.474
CGY41.34	sis2	10x	1	N6-methyllysine	N-Methyllysine 2	20.89	10.472
CGY41.34	sis2	10x	2	N6-methyllysine	N-Methyllysine 2	20.72	9.95979
CGY41.34	sis2	10x	3	N6-methyllysine	N-Methyllysine 2	19.94	7.60402
CGY41.34	sis2	10x	1	Orotate	Orotate 2	17.32	9.9297
CGY41.34	sis2	10x	2	Orotate	Orotate 2	17.15	9.42971
CGY41.34	sis2	10x	3	Orotate	Orotate 2	17.23	9.66522
CGY41.34	sis2	10x	1	Dihydroorotate	Dihydroorotate 2	18.51	12.0531
CGY41.34	sis2	10x	2	Dihydroorotate	Dihydroorotate 2	18.44	11.8384
CGY41.34	sis2	10x	3	Dihydroorotate	Dihydroorotate 2	18.81	12.9603
CGY41.34	sis2	10x	1	3-Hydroxymethylglutarate	3-Hydroxymethylglutarate 2	22.31	30.7203
CGY41.34	sis2	10x	2	3-Hydroxymethylglutarate	3-Hydroxymethylglutarate 2	22.21	30.4119
CGY41.34	sis2	10x	3	3-Hydroxymethylglutarate	3-Hydroxymethylglutarate 2	22.05	29.9361
CGY41.34	sis2	10x	1	4-Hydroxycinnamic acid	4-Hydroxycinnamic acid	18.62	18.6104
CGY41.34	sis2	10x	2	4-Hydroxycinnamic acid	4-Hydroxycinnamic acid	18.49	18.2368
CGY41.34	sis2	10x	3	4-Hydroxycinnamic acid	4-Hydroxycinnamic acid	18.45	18.1085
CGY41.34	sis2	10x	1	7-Methylguanine	7-Methylguanine 2	27.21	25.5871
CGY41.34	sis2	10x	2	7-Methylguanine	7-Methylguanine 2	27.23	25.6478
CGY41.34	sis2	10x	3	7-Methylguanine	7-Methylguanine 2	27.26	25.7168
CGY41.34	sis2	10x	1	Pyridoxine	Pyridoxine	26.15	24.2785
CGY41.34	sis2	10x	2	Pyridoxine	Pyridoxine	26.03	23.9079
CGY41.34	sis2	10x	3	Pyridoxine	Pyridoxine	26.04	23.9594
CGY41.34	sis2	10x	1	Glyceraldehyde 3-p	Glyceraldehyde-3-phosphate 1	19.45	24.2254
CGY41.34	sis2	10x	2	Glyceraldehyde 3-p	Glyceraldehyde-3-phosphate 1	19.57	24.5748
CGY41.34	sis2	10x	3	Glyceraldehyde 3-p	Glyceraldehyde-3-phosphate 1	19.98	25.8174
CGY41.34	sis2	10x	1	Phosphoenolpyruvate	Phosphoenolpyruvic Acid (PEP)	17.4	19.132
CGY41.34	sis2	10x	2	Phosphoenolpyruvate	Phosphoenolpyruvic Acid (PEP)	17.26	18.7169
CGY41.34	sis2	10x	3	Phosphoenolpyruvate	Phosphoenolpyruvic Acid (PEP)	17.35	18.9906
CGY41.34	sis2	10x	1	Quinolinate	Quinolinic Acid	19.65	14.6441
CGY41.34	sis2	10x	2	Quinolinate	Quinolinic Acid	19.47	14.1097
CGY41.34	sis2	10x	3	Quinolinate	Quinolinic Acid	19.94	15.5178
CGY41.34	sis2	10x	1	Phenylalanine	Phenylalanine 2	29.65	23.8869
CGY41.34	sis2	10x	2	Phenylalanine	Phenylalanine 2	29.65	23.8709
CGY41.34	sis2	10x	3	Phenylalanine	Phenylalanine 2	29.65	23.8774
CGY41.34	sis2	10x	1	Glycerol 3-phosphate	Glycerol 3 Phosphate	18.64	16.8236
CGY41.34	sis2	10x	2	Glycerol 3-phosphate	Glycerol 3 Phosphate	18.68	16.9618
CGY41.34	sis2	10x	3	Glycerol 3-phosphate	Glycerol 3 Phosphate	18.81	17.3452
CGY41.34	sis2	10x	2	N-acetylaspartate	N-Acetylaspartate 1	14.09	3.67259
CGY41.34	sis2	10x	3	N-acetylaspartate	N-Acetylaspartate 1	14.28	4.25043
CGY41.34	sis2	10x	1	N-Carbamoyl-L-aspartate	N-Carbamoyl Aspartate 1	20.02	24.7492
CGY41.34	sis2	10x	2	N-Carbamoyl-L-aspartate	N-Carbamoyl Aspartate 1	20.07	24.8961
CGY41.34	sis2	10x	3	N-Carbamoyl-L-aspartate	N-Carbamoyl Aspartate 1	20.03	24.7528
CGY41.34	sis2	10x	1	Arginine	Arginine 2	29.82	19.1928
CGY41.34	sis2	10x	2	Arginine	Arginine 2	29.75	18.9643
CGY41.34	sis2	10x	3	Arginine	Arginine 2	29.73	18.9197
CGY41.34	sis2	10x	1	N-acetylornithine	N-acetylornithine 2	21.7	20.1704
CGY41.34	sis2	10x	2	N-acetylornithine	N-acetylornithine 2	21.5	19.5407
CGY41.34	sis2	10x	3	N-acetylornithine	N-acetylornithine 2	21.76	20.3337
CGY41.34	sis2	10x	1	Glucose	Glucose	27.54	29.9951
CGY41.34	sis2	10x	2	Glucose	Glucose	27.62	30.2356
CGY41.34	sis2	10x	3	Glucose	Glucose	27.58	30.1182
CGY41.34	sis2	10x	1	Gluconolactone	Gluconolactone	12.85	7.33991
CGY41.34	sis2	10x	2	Gluconolactone	Gluconolactone	13.93	10.5833
CGY41.34	sis2	10x	3	Gluconolactone	Gluconolactone	13.15	8.22058
CGY41.34	sis2	10x	1	Tyrosine	Tyrosine 2	28.14	20.3819
CGY41.34	sis2	10x	2	Tyrosine	Tyrosine 2	28.06	20.1286
CGY41.34	sis2	10x	3	Tyrosine	Tyrosine 2	28.07	20.1578
CGY41.34	sis2	10x	1	N-acetylglutamate	N-Acetylglutamate	19.65	25.2683
CGY41.34	sis2	10x	2	N-acetylglutamate	N-Acetylglutamate	19.61	25.1595
CGY41.34	sis2	10x	3	N-acetylglutamate	N-Acetylglutamate	20.46	27.7077
CGY41.34	sis2	10x	1	Ala-pro	Ala-pro 2	16.54	8.03673
CGY41.34	sis2	10x	2	Ala-pro	Ala-pro 2	16.83	8.893
CGY41.34	sis2	10x	3	Ala-pro	Ala-pro 2	16.88	9.06144
CGY41.34	sis2	10x	1	N6-acetyllysine	N-acetyllysine 2	24.97	34.3494
CGY41.34	sis2	10x	2	N6-acetyllysine	N-acetyllysine 2	24.92	34.1797
CGY41.34	sis2	10x	3	N6-acetyllysine	N-acetyllysine 2	24.97	34.3295
CGY41.34	sis2	10x	1	Gly-asp	Gly-asp 1	16.12	21.7877
CGY41.34	sis2	10x	2	Gly-asp	Gly-asp 1	15.9	21.1072
CGY41.34	sis2	10x	3	Gly-asp	Gly-asp 1	15.8	20.8072
CGY41.34	sis2	10x	1	Trimethyllysine	N6-Trimethyllysine	20.13	16.8829
CGY41.34	sis2	10x	2	Trimethyllysine	N6-Trimethyllysine	20.01	16.5087
CGY41.34	sis2	10x	3	Trimethyllysine	N6-Trimethyllysine	20.34	17.5187
CGY41.34	sis2	10x	1	5-Hydroxyindoleacetic acid	5-Hydroxyindole-3-acetic acid	18.68	25.0435
CGY41.34	sis2	10x	2	5-Hydroxyindoleacetic acid	5-Hydroxyindole-3-acetic acid	18.53	24.5954
CGY41.34	sis2	10x	3	5-Hydroxyindoleacetic acid	5-Hydroxyindole-3-acetic acid	18.7	25.1011
CGY41.34	sis2	10x	1	Kynurenate	Kynurenate 1	20.72	14.2902
CGY41.34	sis2	10x	2	Kynurenate	Kynurenate 1	20.57	13.828
CGY41.34	sis2	10x	3	Kynurenate	Kynurenate 1	20.51	13.665
CGY41.34	sis2	10x	1	Erythrose 4-phosphate	Erythrose-4-phosphate	14.62	7.79603
CGY41.34	sis2	10x	2	Erythrose 4-phosphate	Erythrose-4-phosphate	13.88	5.56493
CGY41.34	sis2	10x	3	Erythrose 4-phosphate	Erythrose-4-phosphate	15.14	9.35827
CGY41.34	sis2	10x	1	Tryptophan	Tryptophan	24.91	35.5173
CGY41.34	sis2	10x	2	Tryptophan	Tryptophan	24.85	35.3343
CGY41.34	sis2	10x	3	Tryptophan	Tryptophan	24.9	35.5024
CGY41.34	sis2	10x	1	N-acetylmethionine	N-Acetylmethionine	14.25	7.00577
CGY41.34	sis2	10x	2	N-acetylmethionine	N-Acetylmethionine	13.79	5.60806
CGY41.34	sis2	10x	3	N-acetylmethionine	N-Acetylmethionine	14.05	6.4124
CGY41.34	sis2	10x	1	Indolelactic acid	Indole-3-Lactate 1	14.2	3.91199
CGY41.34	sis2	10x	2	Indolelactic acid	Indole-3-Lactate 1	14.06	3.47636
CGY41.34	sis2	10x	3	Indolelactic acid	Indole-3-Lactate 1	14.41	4.52329
CGY41.34	sis2	10x	3	Acetylcarnitine	Acetylcarnitine	15.43	5.16032
CGY41.34	sis2	10x	1	Kynurenine	L-Kynurenine 2	22.23	9.10785
CGY41.34	sis2	10x	2	Kynurenine	L-Kynurenine 2	22.34	9.44215
CGY41.34	sis2	10x	3	Kynurenine	L-Kynurenine 2	22.25	9.17991
CGY41.34	sis2	10x	1	Pantothenic acid	Pantothenate	23.28	30.6986
CGY41.34	sis2	10x	2	Pantothenic acid	Pantothenate	23.19	30.4282
CGY41.34	sis2	10x	3	Pantothenic acid	Pantothenate	23.2	30.4793
CGY41.34	sis2	10x	1	Gly-phe	Gly-Phe 1	20.23	20.9472
CGY41.34	sis2	10x	2	Gly-phe	Gly-Phe 1	20.09	20.5453
CGY41.34	sis2	10x	3	Gly-phe	Gly-Phe 1	20.15	20.7058
CGY41.34	sis2	10x	1	Cystathionine	Cystathionine 2	22.82	32.6364
CGY41.34	sis2	10x	2	Cystathionine	Cystathionine 2	22.47	31.569
CGY41.34	sis2	10x	3	Cystathionine	Cystathionine 2	22.74	32.3944
CGY41.34	sis2	10x	3	Ribulose 5-phosphate	Ribulose 5-phosphate 1	18.12	3.69829
CGY41.34	sis2	10x	1	Cystine	Cystine 1	24.99	30.4142
CGY41.34	sis2	10x	2	Cystine	Cystine 1	24.93	30.2071
CGY41.34	sis2	10x	3	Cystine	Cystine 1	24.92	30.1894
CGY41.34	sis2	10x	1	Pseudouridine	Pseudouridine	22.26	34.1025
CGY41.34	sis2	10x	2	Pseudouridine	Pseudouridine	22.17	33.8162
CGY41.34	sis2	10x	3	Pseudouridine	Pseudouridine	22.16	33.783
CGY41.34	sis2	10x	1	Deoxycytidine	2-Deoxycytidine	18.18	11.2803
CGY41.34	sis2	10x	2	Deoxycytidine	2-Deoxycytidine	18.09	11.0015
CGY41.34	sis2	10x	3	Deoxycytidine	2-Deoxycytidine	18.37	11.8483
CGY41.34	sis2	10x	1	Biotin	Biotin 1	21.42	11.7011
CGY41.34	sis2	10x	2	Biotin	Biotin 1	21.14	10.8597
CGY41.34	sis2	10x	3	Biotin	Biotin 1	21.38	11.5569
CGY41.34	sis2	10x	1	Uridine	Uridine 3	15.83	5.55494
CGY41.34	sis2	10x	2	Uridine	Uridine 3	16.08	6.31276
CGY41.34	sis2	10x	3	Uridine	Uridine 3	15.8	5.44913
CGY41.34	sis2	10x	1	Gamma-glutamylcysteine	Gamma-Glutamylcysteine 1	20.75	27.664
CGY41.34	sis2	10x	2	Gamma-glutamylcysteine	Gamma-Glutamylcysteine 1	20.88	28.0538
CGY41.34	sis2	10x	3	Gamma-glutamylcysteine	Gamma-Glutamylcysteine 1	20.92	28.1494
CGY41.34	sis2	10x	1	Cytidine	Cytidine 1	18.68	7.46012
CGY41.34	sis2	10x	2	Cytidine	Cytidine 1	18.33	6.38194
CGY41.34	sis2	10x	3	Cytidine	Cytidine 1	18.62	7.26892
CGY41.34	sis2	10x	1	Nicotinamide riboside	NR 1	23.92	30.578
CGY41.34	sis2	10x	2	Nicotinamide riboside	NR 1	24.51	32.3365
CGY41.34	sis2	10x	3	Nicotinamide riboside	NR 1	24.63	32.7178
CGY41.34	sis2	10x	1	Fructose 6-phosphate	Fructose 6-phosphate 1	18.2	17.5057
CGY41.34	sis2	10x	2	Fructose 6-phosphate	Fructose 6-phosphate 1	17.46	15.268
CGY41.34	sis2	10x	3	Fructose 6-phosphate	Fructose 6-phosphate 1	17.8	16.3149
CGY41.34	sis2	10x	1	Glucose 6-phosphate	Glucose-6-Phosphate 1	19.79	24.555
CGY41.34	sis2	10x	2	Glucose 6-phosphate	Glucose-6-Phosphate 1	20.02	25.2634
CGY41.34	sis2	10x	3	Glucose 6-phosphate	Glucose-6-Phosphate 1	20.2	25.7836
CGY41.34	sis2	10x	1	Homocystine	homocystine 1	12.55	8.94362
CGY41.34	sis2	10x	2	Homocystine	homocystine 1	11.9	6.96562
CGY41.34	sis2	10x	3	Homocystine	homocystine 1	13.52	11.8546
CGY41.34	sis2	10x	1	O-phosphotyrosine	O-phosphotyrosine 1	13.5	10.991
CGY41.34	sis2	10x	2	O-phosphotyrosine	O-phosphotyrosine 1	12.33	7.49028
CGY41.34	sis2	10x	3	O-phosphotyrosine	O-phosphotyrosine 1	11.89	6.1509
CGY41.34	sis2	10x	1	Inosine	Inosine	24.06	24.1764
CGY41.34	sis2	10x	2	Inosine	Inosine	24.22	24.641
CGY41.34	sis2	10x	3	Inosine	Inosine	24.3	24.8948
CGY41.34	sis2	10x	1	1-Methyladenosine	1-Methyladenosine 2	16.61	11.6049
CGY41.34	sis2	10x	2	1-Methyladenosine	1-Methyladenosine 2	16.23	10.4684
CGY41.34	sis2	10x	3	1-Methyladenosine	1-Methyladenosine 2	16.5	11.2665
CGY41.34	sis2	10x	1	Sedoheptulose-7-phosphate	Sedoheptulose-7-phosphate 1	17.81	23.4389
CGY41.34	sis2	10x	2	Sedoheptulose-7-phosphate	Sedoheptulose-7-phosphate 1	17.44	22.2998
CGY41.34	sis2	10x	3	Sedoheptulose-7-phosphate	Sedoheptulose-7-phosphate 1	17.94	23.8154
CGY41.34	sis2	10x	1	Guanosine	Guanosine 1	21.59	15.2703
CGY41.34	sis2	10x	2	Guanosine	Guanosine 1	21.51	15.0239
CGY41.34	sis2	10x	3	Guanosine	Guanosine 1	21.58	15.2308
CGY41.34	sis2	10x	1	Xanthosine	Xanthosine	17.68	14.9943
CGY41.34	sis2	10x	2	Xanthosine	Xanthosine	17.81	15.3917
CGY41.34	sis2	10x	3	Xanthosine	Xanthosine	17.68	15.0035
CGY41.34	sis2	10x	1	5'-Methylthioadenosine	5-Methylthioadenosine 1	21.18	16.322
CGY41.34	sis2	10x	2	5'-Methylthioadenosine	5-Methylthioadenosine 1	21.16	16.2566
CGY41.34	sis2	10x	3	5'-Methylthioadenosine	5-Methylthioadenosine 1	21.31	16.7169
CGY41.34	sis2	10x	1	Glutathione	Glutathione	25.84	37.4808
CGY41.34	sis2	10x	2	Glutathione	Glutathione	25.59	36.7434
CGY41.34	sis2	10x	3	Glutathione	Glutathione	25.77	37.2679
CGY41.34	sis2	10x	1	Nicotinamide ribotide	NMN 1	19.76	21.68
CGY41.34	sis2	10x	2	Nicotinamide ribotide	NMN 1	19.7	21.5164
CGY41.34	sis2	10x	3	Nicotinamide ribotide	NMN 1	19.93	22.1808
CGY41.34	sis2	10x	1	Uridine monophosphate	UMP	14.09	5.19599
CGY41.34	sis2	10x	2	Uridine monophosphate	UMP	14.26	5.7079
CGY41.34	sis2	10x	3	Uridine monophosphate	UMP	14.48	6.36315
CGY41.34	sis2	10x	1	Cyclic AMP	cAMP n	18.55	21.744
CGY41.34	sis2	10x	2	Cyclic AMP	cAMP n	18.14	20.5151
CGY41.34	sis2	10x	3	Cyclic AMP	cAMP n	18.49	21.5627
CGY41.34	sis2	10x	1	Aicar	AICAR 1	17.03	8.09472
CGY41.34	sis2	10x	2	Aicar	AICAR 1	16.97	7.91727
CGY41.34	sis2	10x	3	Aicar	AICAR 1	17.09	8.27548
CGY41.34	sis2	10x	1	Fructose-1,6-bisphosphate	Fructose 1,6-Bisphosphate 3	16.45	11.2557
CGY41.34	sis2	10x	2	Fructose-1,6-bisphosphate	Fructose 1,6-Bisphosphate 3	15.93	9.69272
CGY41.34	sis2	10x	3	Fructose-1,6-bisphosphate	Fructose 1,6-Bisphosphate 3	16.6	11.715
CGY41.34	sis2	10x	1	Thymidine monophosphate	TMP	16.81	13.9123
CGY41.34	sis2	10x	2	Thymidine monophosphate	TMP	17.69	16.5638
CGY41.34	sis2	10x	3	Thymidine monophosphate	TMP	17.87	17.0899
CGY41.34	sis2	10x	1	Inosine-monophosphate	IMP	15.07	6.62399
CGY41.34	sis2	10x	2	Inosine-monophosphate	IMP	15.18	6.96346
CGY41.34	sis2	10x	3	Inosine-monophosphate	IMP	15.85	8.98173
CGY41.34	sis2	10x	1	Cellobiose	Cellobiose 1	19.84	17.2833
CGY41.34	sis2	10x	2	Cellobiose	Cellobiose 1	19.8	17.1539
CGY41.34	sis2	10x	3	Cellobiose	Cellobiose 1	20.09	18.0425
CGY41.34	sis2	10x	1	Guanosine monophosphate	GMP 1	14.58	3.61756
CGY41.34	sis2	10x	3	Guanosine monophosphate	GMP 1	15.36	5.9689
CGY41.34	sis2	10x	1	Farnesyl pyrophosphate	Farnesyl Pyrophosphate 1	17.11	13.3319
CGY41.34	sis2	10x	2	Farnesyl pyrophosphate	Farnesyl Pyrophosphate 1	16.62	11.8624
CGY41.34	sis2	10x	3	Farnesyl pyrophosphate	Farnesyl Pyrophosphate 1	16.77	12.3118
CGY41.34	sis2	10x	1	Riboflavin	Riboflavin 2	16.5	14.0171
CGY41.34	sis2	10x	2	Riboflavin	Riboflavin 2	15.79	11.8867
CGY41.34	sis2	10x	3	Riboflavin	Riboflavin 2	16.08	12.7534
CGY41.34	sis2	10x	1	S-adenosylhomocysteine	SAH	21.67	27.5051
CGY41.34	sis2	10x	2	S-adenosylhomocysteine	SAH	21.39	26.6723
CGY41.34	sis2	10x	3	S-adenosylhomocysteine	SAH	21.64	27.4087
CGY41.34	sis2	10x	1	Xanthosine monophosphate	Xanthosine monophosphate 1	10.86	4.91142
CGY41.34	sis2	10x	1	S-adenosylmethionine	SAM 1	19.82	21.2726
CGY41.34	sis2	10x	2	S-adenosylmethionine	SAM 1	19.77	21.1266
CGY41.34	sis2	10x	3	S-adenosylmethionine	SAM 1	20.53	23.4225
CGY41.34	sis2	10x	2	Cytidine diphosphate	CDP	14.7	5.37032
CGY41.34	sis2	10x	3	Cytidine diphosphate	CDP	14.85	5.83524
CGY41.34	sis2	10x	1	Adenosine diphosphate	ADP	18.78	4.88849
CGY41.34	sis2	10x	2	Adenosine diphosphate	ADP	18.36	3.64323
CGY41.34	sis2	10x	3	Adenosine diphosphate	ADP	19.35	6.59619
CGY41.34	sis2	10x	3	Uridine diphosphate	UDP 2	15.03	3.41571
CGY41.34	sis2	10x	1	Trehalose 6-Phosphate	Trehalose 6-Phosphate 1	16.12	4.2596
CGY41.34	sis2	10x	1	CDP-ethanolamine	CDP-ethanolamine	12.69	9.94632
CGY41.34	sis2	10x	2	CDP-ethanolamine	CDP-ethanolamine	11.89	7.52811
CGY41.34	sis2	10x	3	CDP-ethanolamine	CDP-ethanolamine	12.07	8.07624
CGY41.34	sis2	10x	1	Adenylsuccinic acid	Adenylsuccinic acid 1	12.14	7.6521
CGY41.34	sis2	10x	2	Adenylsuccinic acid	Adenylsuccinic acid 1	11.9	6.93642
CGY41.34	sis2	10x	3	Adenylsuccinic acid	Adenylsuccinic acid 1	10.98	4.16157
CGY41.34	sis2	10x	1	Uridine triphosphate	UTP 1	13.6	4.76588
CGY41.34	sis2	10x	2	Uridine triphosphate	UTP 1	13.05	3.12849
CGY41.34	sis2	10x	3	Uridine triphosphate	UTP 1	14.06	6.14089
CGY41.34	sis2	10x	3	Adenosine triphosphate	ATP 1	17.82	4.3074
CGY41.34	sis2	10x	1	Taurocholic acid	Taurocholate 2	11.81	7.78763
CGY41.34	sis2	10x	2	Taurocholic acid	Taurocholate 2	11.58	7.07642
CGY41.34	sis2	10x	3	Taurocholic acid	Taurocholate 2	12.05	8.49324
CGY41.34	sis2	10x	1	ADP-ribose	ADPR n1	13.51	9.52906
CGY41.34	sis2	10x	2	ADP-ribose	ADPR n1	13.85	10.5482
CGY41.34	sis2	10x	3	ADP-ribose	ADPR n1	13.94	10.8317
CGY41.34	sis2	10x	1	UDP-glucose	UDP-Glucose	18.39	24.6853
CGY41.34	sis2	10x	2	UDP-glucose	UDP-Glucose	17.94	23.3404
CGY41.34	sis2	10x	3	UDP-glucose	UDP-Glucose	18.88	26.1463
CGY41.34	sis2	10x	1	GDP-mannose	GDP-Mannose	16.74	22.6736
CGY41.34	sis2	10x	2	GDP-mannose	GDP-Mannose	16.69	22.5228
CGY41.34	sis2	10x	3	GDP-mannose	GDP-Mannose	17.71	25.5853
CGY41.34	sis2	10x	1	Oxidized glutathione	Oxidized glutathione 1	16.26	6.24251
CGY41.34	sis2	10x	2	Oxidized glutathione	Oxidized glutathione 1	15.8	4.8538
CGY41.34	sis2	10x	3	Oxidized glutathione	Oxidized glutathione 1	16.7	7.55269
CGY41.34	sis2	10x	1	UDP-n-acetylglucosamine	UDP-N-acetylglucosamine	17.38	22.3146
CGY41.34	sis2	10x	2	UDP-n-acetylglucosamine	UDP-N-acetylglucosamine	16.95	21.0098
CGY41.34	sis2	10x	3	UDP-n-acetylglucosamine	UDP-N-acetylglucosamine	17.83	23.6734
CGY41.34	sis2	10x	1	NAD	NAD	23.15	27.8553
CGY41.34	sis2	10x	2	NAD	NAD	22.71	26.5284
CGY41.34	sis2	10x	3	NAD	NAD	23.73	29.6036
CGY41.34	sis2	10x	1	NADP	NADP n1	14.92	14.4062
CGY41.34	sis2	10x	2	NADP	NADP n1	14.53	13.2167
CGY41.34	sis2	10x	3	NADP	NADP n1	15.77	16.9687
CGY41.34	sis2	10x	1	NADH	NADH 1	18.09	14.9314
CGY41.34	sis2	10x	2	NADH	NADH 1	18.56	16.344
CGY41.34	sis2	10x	3	NADH	NADH 1	18.93	17.4607
CGY41.34	sis2	10x	1	Glycine	Glycine 2	22.11	17.0058
CGY41.34	sis2	10x	2	Glycine	Glycine 2	22.02	16.7218
CGY41.34	sis2	10x	3	Glycine	Glycine 2	22.08	16.899
CGY41.34	sis2	10x	1	Coenzyme a	CoA	12.4	6.25491
CGY41.34	sis2	10x	3	Coenzyme a	CoA	14.23	11.754
CGY41.34	sis2	10x	1	FAD	FAD	13.15	9.99088
CGY41.34	sis2	10x	2	FAD	FAD	11.11	3.87178
CGY41.34	sis2	10x	3	FAD	FAD	13.86	12.1373
CGY41.34	sis2	10x	1	Pyruvate	Pyruvate 1	18.84	7.61062
CGY41.34	sis2	10x	2	Pyruvate	Pyruvate 1	18.78	7.45111
CGY41.34	sis2	10x	3	Pyruvate	Pyruvate 1	19.13	8.49619
CGY41.34	sis2	10x	1	Acetyl-CoA	Acetyl-CoA	17.64	20.2843
CGY41.34	sis2	10x	2	Acetyl-CoA	Acetyl-CoA	17.21	18.987
CGY41.34	sis2	10x	3	Acetyl-CoA	Acetyl-CoA	18.52	22.9115
CGY41.34	sis2	10x	1	Lactate	Lactate 3	12.27	4.70309
CGY41.34	sis2	10x	2	Lactate	Lactate 3	11.78	3.22408
CGY41.34	sis2	10x	3	Lactate	Lactate 3	12.51	5.41785
CGY41.34	sis2	10x	1	Alanine	Alanine	21.17	15.741
CGY41.34	sis2	10x	2	Alanine	Alanine	21.15	15.6976
CGY41.34	sis2	10x	3	Alanine	Alanine	21.14	15.6564
CGY41.34	sis2	10x	1	6-Phosphogluconic acid	6-phosphogluconate 2	18.43	NA
CGY41.34	sis2	10x	2	6-Phosphogluconic acid	6-phosphogluconate 2	18.46	NA
CGY41.34	sis2	10x	3	6-Phosphogluconic acid	6-phosphogluconate 2	18.42	NA
CGY41.34	sis2	10x	1	2-Hydroxyglutarate	2-Hydroxyglutarate 2	18.31	NA
CGY41.34	sis2	10x	2	2-Hydroxyglutarate	2-Hydroxyglutarate 2	18.4	NA
CGY41.34	sis2	10x	3	2-Hydroxyglutarate	2-Hydroxyglutarate 2	18.42	NA
CGY41.30	WT	1x	1	Dihydrouracil	5,6-dihydrouracil	19.18	16.3489
CGY41.30	WT	1x	2	Dihydrouracil	5,6-dihydrouracil	18.99	15.7643
CGY41.30	WT	1x	3	Dihydrouracil	5,6-dihydrouracil	18.86	15.392
CGY41.30	WT	1x	1	2-Hydroxybutyric acid	2-Hydroxybutyrate 1	15.59	5.65389
CGY41.30	WT	1x	2	2-Hydroxybutyric acid	2-Hydroxybutyrate 1	15.54	5.49568
CGY41.30	WT	1x	3	2-Hydroxybutyric acid	2-Hydroxybutyrate 1	15.46	5.25011
CGY41.30	WT	1x	1	Creatinine	Creatinine 1	14.21	10.6423
CGY41.30	WT	1x	2	Creatinine	Creatinine 1	14.24	10.7206
CGY41.30	WT	1x	3	Creatinine	Creatinine 1	13.68	9.03238
CGY41.30	WT	1x	1	Succinate	Succinate 3	23.43	9.66417
CGY41.30	WT	1x	2	Succinate	Succinate 3	23.37	9.47183
CGY41.30	WT	1x	3	Succinate	Succinate 3	23.5	9.86157
CGY41.30	WT	1x	1	Guanidoacetic acid	Guanidinoacetate 2	22.18	19.5816
CGY41.30	WT	1x	2	Guanidoacetic acid	Guanidinoacetate 2	22.2	19.6556
CGY41.30	WT	1x	3	Guanidoacetic acid	Guanidinoacetate 2	22.29	19.9334
CGY41.30	WT	1x	1	Dimethylglycine	Dimethylglycine 2	19.38	15.6926
CGY41.30	WT	1x	2	Dimethylglycine	Dimethylglycine 2	19.32	15.5031
CGY41.30	WT	1x	3	Dimethylglycine	Dimethylglycine 2	19.29	15.4031
CGY41.30	WT	1x	1	Homoserine	Homoserine 1	26.29	28.3457
CGY41.30	WT	1x	2	Homoserine	Homoserine 1	26.13	27.8672
CGY41.30	WT	1x	3	Homoserine	Homoserine 1	26.16	27.9771
CGY41.30	WT	1x	1	Cysteine	Cysteine 2	14.17	10.5879
CGY41.30	WT	1x	2	Cysteine	Cysteine 2	15.95	15.9389
CGY41.30	WT	1x	3	Cysteine	Cysteine 2	16.06	16.2741
CGY41.30	WT	1x	1	Nicotinate	Nicotinate 1	24.76	20.2822
CGY41.30	WT	1x	2	Nicotinate	Nicotinate 1	24.06	18.1985
CGY41.30	WT	1x	3	Nicotinate	Nicotinate 1	24.37	19.1061
CGY41.30	WT	1x	1	5-Methylcytosine	5-Methylcytosine 1	21.86	5.85468
CGY41.30	WT	1x	2	5-Methylcytosine	5-Methylcytosine 1	21.84	5.78892
CGY41.30	WT	1x	3	5-Methylcytosine	5-Methylcytosine 1	21.74	5.49418
CGY41.30	WT	1x	1	Picolinic acid	Picolinic acid 2	25.75	19.9498
CGY41.30	WT	1x	2	Picolinic acid	Picolinic acid 2	26.04	20.8287
CGY41.30	WT	1x	3	Picolinic acid	Picolinic acid 2	26.12	21.0592
CGY41.30	WT	1x	1	Itaconic acid	Itaconate 1	18.73	13.6798
CGY41.30	WT	1x	2	Itaconic acid	Itaconate 1	18.86	14.0943
CGY41.30	WT	1x	3	Itaconic acid	Itaconate 1	18.66	13.4726
CGY41.30	WT	1x	1	3-Methyl-2-oxovalericÔøΩacid	2-keto-methylvalerate	18.6	18.3788
CGY41.30	WT	1x	2	3-Methyl-2-oxovalericÔøΩacid	2-keto-methylvalerate	18.68	18.6287
CGY41.30	WT	1x	3	3-Methyl-2-oxovalericÔøΩacid	2-keto-methylvalerate	18.61	18.4351
CGY41.30	WT	1x	1	N-acetylalanine	N-Acetylalanine	15.73	6.06982
CGY41.30	WT	1x	2	N-acetylalanine	N-Acetylalanine	15.54	5.50276
CGY41.30	WT	1x	3	N-acetylalanine	N-Acetylalanine	16.18	7.42296
CGY41.30	WT	1x	1	N-acetylputrescine	N-Acetylputrescine	27.01	31.956
CGY41.30	WT	1x	2	N-acetylputrescine	N-Acetylputrescine	26.99	31.8785
CGY41.30	WT	1x	3	N-acetylputrescine	N-Acetylputrescine	26.95	31.7666
CGY41.30	WT	1x	1	Isoleucine	isoleucine	28.33	35.7047
CGY41.30	WT	1x	2	Isoleucine	isoleucine	28.22	35.3819
CGY41.30	WT	1x	3	Isoleucine	isoleucine	28.28	35.5482
CGY41.30	WT	1x	1	Ornithine	Ornithine	26.42	23.4119
CGY41.30	WT	1x	2	Ornithine	Ornithine	26.48	23.5972
CGY41.30	WT	1x	3	Ornithine	Ornithine	25.82	21.6058
CGY41.30	WT	1x	1	Gly-gly	Gly-gly 1	19.67	27.9894
CGY41.30	WT	1x	2	Gly-gly	Gly-gly 1	20.54	30.5886
CGY41.30	WT	1x	3	Gly-gly	Gly-gly 1	20.43	30.2705
CGY41.30	WT	1x	1	Malate	Malate 1	27.49	11.7242
CGY41.30	WT	1x	2	Malate	Malate 1	27.53	11.8361
CGY41.30	WT	1x	3	Malate	Malate 1	27.51	11.7982
CGY41.30	WT	1x	1	Homocysteine	Homocysteine	19.39	22.6099
CGY41.30	WT	1x	2	Homocysteine	Homocysteine	19.53	23.0481
CGY41.30	WT	1x	3	Homocysteine	Homocysteine	19.48	22.8962
CGY41.30	WT	1x	1	Hypoxanthine	Hypoxanthine 2	26.9	21.9111
CGY41.30	WT	1x	2	Hypoxanthine	Hypoxanthine 2	26.88	21.8584
CGY41.30	WT	1x	3	Hypoxanthine	Hypoxanthine 2	26.71	21.3506
CGY41.30	WT	1x	1	1-Methylnicotinamide	Methylnicotinamide	20.79	22.8294
CGY41.30	WT	1x	2	1-Methylnicotinamide	Methylnicotinamide	20.84	22.9998
CGY41.30	WT	1x	3	1-Methylnicotinamide	Methylnicotinamide	20.95	23.3158
CGY41.30	WT	1x	1	2-Oxoglutarate	Alpha-Ketoglutarate 1	26.4	25.1227
CGY41.30	WT	1x	2	2-Oxoglutarate	Alpha-Ketoglutarate 1	26.48	25.3655
CGY41.30	WT	1x	3	2-Oxoglutarate	Alpha-Ketoglutarate 1	26.24	24.6406
CGY41.30	WT	1x	1	Phosphoethanolamine	o-Phosphoethanolamine	17.33	18.4239
CGY41.30	WT	1x	2	Phosphoethanolamine	o-Phosphoethanolamine	16.72	16.5892
CGY41.30	WT	1x	3	Phosphoethanolamine	o-Phosphoethanolamine	17.11	17.771
CGY41.30	WT	1x	1	2-Methylglutaric acid	2-methylglutaric acid	23.01	21.046
CGY41.30	WT	1x	2	2-Methylglutaric acid	2-methylglutaric acid	23.02	21.071
CGY41.30	WT	1x	3	2-Methylglutaric acid	2-methylglutaric acid	23.03	21.0973
CGY41.30	WT	1x	1	Trigonelline	Trigonelline 1	24.17	28.6933
CGY41.30	WT	1x	2	Trigonelline	Trigonelline 1	24.01	28.2155
CGY41.30	WT	1x	3	Trigonelline	Trigonelline 1	24.03	28.2931
CGY41.30	WT	1x	1	Acetylcholine	Acetylcholine 1	24.24	24.4568
CGY41.30	WT	1x	2	Acetylcholine	Acetylcholine 1	24.23	24.4318
CGY41.30	WT	1x	3	Acetylcholine	Acetylcholine 1	24.28	24.5839
CGY41.30	WT	1x	3	4-Guanidinobutanoic acid	4-Guanidinobutanoate	21.5	3.31807
CGY41.30	WT	1x	1	2-Hydroxyglutarate	2-Hydroxyglutarate 2	19.4	13.711
CGY41.30	WT	1x	2	2-Hydroxyglutarate	2-Hydroxyglutarate 2	19.22	13.1776
CGY41.30	WT	1x	3	2-Hydroxyglutarate	2-Hydroxyglutarate 2	19.23	13.2178
CGY41.30	WT	1x	1	Lysine	Lysine	27.93	28.5676
CGY41.30	WT	1x	2	Lysine	Lysine	27.99	28.7357
CGY41.30	WT	1x	3	Lysine	Lysine	27.62	27.6458
CGY41.30	WT	1x	1	Xanthine	xanthine	17.75	6.19563
CGY41.30	WT	1x	2	Xanthine	xanthine	17.59	5.74043
CGY41.30	WT	1x	3	Xanthine	xanthine	17.63	5.85403
CGY41.30	WT	1x	1	Aminoadipic acid	2-Aminoadipate	17.14	3.8955
CGY41.30	WT	1x	2	Aminoadipic acid	2-Aminoadipate	16.98	3.40418
CGY41.30	WT	1x	3	Aminoadipic acid	2-Aminoadipate	17.12	3.84214
CGY41.30	WT	1x	1	3-Hydroxymethylglutarate	3-Hydroxymethylglutarate 2	23.69	34.3561
CGY41.30	WT	1x	2	3-Hydroxymethylglutarate	3-Hydroxymethylglutarate 2	23.66	34.2551
CGY41.30	WT	1x	3	3-Hydroxymethylglutarate	3-Hydroxymethylglutarate 2	23.79	34.6539
CGY41.30	WT	1x	1	Orotate	Orotate 2	19.91	15.0367
CGY41.30	WT	1x	2	Orotate	Orotate 2	19.75	14.5499
CGY41.30	WT	1x	3	Orotate	Orotate 2	19.94	15.1241
CGY41.30	WT	1x	1	Dihydroorotate	Dihydroorotate 2	21.31	25.7423
CGY41.30	WT	1x	2	Dihydroorotate	Dihydroorotate 2	21.51	26.339
CGY41.30	WT	1x	3	Dihydroorotate	Dihydroorotate 2	21.41	26.0319
CGY41.30	WT	1x	1	Guanine	Guanine 1	25.7	18.6341
CGY41.30	WT	1x	2	Guanine	Guanine 1	25.55	18.1645
CGY41.30	WT	1x	3	Guanine	Guanine 1	25.59	18.295
CGY41.30	WT	1x	1	N6-methyllysine	N-Methyllysine 2	23.64	17.0186
CGY41.30	WT	1x	2	N6-methyllysine	N-Methyllysine 2	23.74	17.3058
CGY41.30	WT	1x	3	N6-methyllysine	N-Methyllysine 2	23.2	15.7019
CGY41.30	WT	1x	1	5-Hydroxylysine	Hydroxylysine 1	16.58	11.521
CGY41.30	WT	1x	3	5-Hydroxylysine	Hydroxylysine 1	16.92	12.5423
CGY41.30	WT	1x	1	4-Hydroxycinnamic acid	4-Hydroxycinnamic acid	20.66	23.8601
CGY41.30	WT	1x	2	4-Hydroxycinnamic acid	4-Hydroxycinnamic acid	20.48	23.2988
CGY41.30	WT	1x	3	4-Hydroxycinnamic acid	4-Hydroxycinnamic acid	20.64	23.8004
CGY41.30	WT	1x	1	Phosphoenolpyruvate	Phosphoenolpyruvic Acid (PEP)	19.1	22.8714
CGY41.30	WT	1x	2	Phosphoenolpyruvate	Phosphoenolpyruvic Acid (PEP)	19.05	22.7436
CGY41.30	WT	1x	3	Phosphoenolpyruvate	Phosphoenolpyruvic Acid (PEP)	18.46	20.9679
CGY41.30	WT	1x	1	Quinolinate	Quinolinic Acid	19.95	8.07608
CGY41.30	WT	1x	2	Quinolinate	Quinolinic Acid	19.79	7.6017
CGY41.30	WT	1x	3	Quinolinate	Quinolinic Acid	20.2	8.83166
CGY41.30	WT	1x	1	Glycerol 3-phosphate	Glycerol 3 Phosphate	22.53	27.7383
CGY41.30	WT	1x	2	Glycerol 3-phosphate	Glycerol 3 Phosphate	22.66	28.1136
CGY41.30	WT	1x	3	Glycerol 3-phosphate	Glycerol 3 Phosphate	22.35	27.1724
CGY41.30	WT	1x	1	Glyceraldehyde 3-p	Glyceraldehyde-3-phosphate 1	22.94	37.12
CGY41.30	WT	1x	2	Glyceraldehyde 3-p	Glyceraldehyde-3-phosphate 1	23.11	37.6408
CGY41.30	WT	1x	3	Glyceraldehyde 3-p	Glyceraldehyde-3-phosphate 1	22.79	36.6762
CGY41.30	WT	1x	1	1-Methylhistidine	1-Methyl-Histidine 3	17.53	7.72143
CGY41.30	WT	1x	2	1-Methylhistidine	1-Methyl-Histidine 3	18	9.14451
CGY41.30	WT	1x	3	1-Methylhistidine	1-Methyl-Histidine 3	17.69	8.18853
CGY41.30	WT	1x	1	Indoleacetic acid	Indoleacetic acid n	19.07	29.9049
CGY41.30	WT	1x	2	Indoleacetic acid	Indoleacetic acid n	18.97	29.6166
CGY41.30	WT	1x	3	Indoleacetic acid	Indoleacetic acid n	18.32	27.6566
CGY41.30	WT	1x	1	N-acetylornithine	N-acetylornithine 2	24.75	20.7229
CGY41.30	WT	1x	2	N-acetylornithine	N-acetylornithine 2	24.8	20.8542
CGY41.30	WT	1x	3	N-acetylornithine	N-acetylornithine 2	24.65	20.3936
CGY41.30	WT	1x	1	N-Carbamoyl-L-aspartate	N-Carbamoyl Aspartate 1	24.67	37.4612
CGY41.30	WT	1x	2	N-Carbamoyl-L-aspartate	N-Carbamoyl Aspartate 1	25.04	38.5792
CGY41.30	WT	1x	3	N-Carbamoyl-L-aspartate	N-Carbamoyl Aspartate 1	24.89	38.1451
CGY41.30	WT	1x	1	Gluconolactone	Gluconolactone	17.79	22.5391
CGY41.30	WT	1x	2	Gluconolactone	Gluconolactone	17.41	21.4045
CGY41.30	WT	1x	3	Gluconolactone	Gluconolactone	16.52	18.7142
CGY41.30	WT	1x	1	Citrulline	Citrulline 2	27.84	27.1743
CGY41.30	WT	1x	2	Citrulline	Citrulline 2	27.82	27.1206
CGY41.30	WT	1x	3	Citrulline	Citrulline 2	27.78	26.9829
CGY41.30	WT	1x	1	Glucose	Glucose	28.55	29.5204
CGY41.30	WT	1x	2	Glucose	Glucose	28.78	30.2119
CGY41.30	WT	1x	3	Glucose	Glucose	28.62	29.74
CGY41.30	WT	1x	1	Phosphoserine	phosphoserine	17.09	19.7437
CGY41.30	WT	1x	2	Phosphoserine	phosphoserine	15.72	15.6039
CGY41.30	WT	1x	3	Phosphoserine	phosphoserine	16.19	17.0389
CGY41.30	WT	1x	1	3-Phosphoglycerate	3-Phosphoglycerate 1	24.83	38.1712
CGY41.30	WT	1x	2	3-Phosphoglycerate	3-Phosphoglycerate 1	24.83	38.1934
CGY41.30	WT	1x	3	3-Phosphoglycerate	3-Phosphoglycerate 1	23.86	35.2664
CGY41.30	WT	1x	1	Ala-pro	Ala-pro 2	20.82	12.575
CGY41.30	WT	1x	2	Ala-pro	Ala-pro 2	20.78	12.4698
CGY41.30	WT	1x	3	Ala-pro	Ala-pro 2	20.71	12.2563
CGY41.30	WT	1x	1	N-acetylglutamate	N-Acetylglutamate	24.85	29.133
CGY41.30	WT	1x	2	N-acetylglutamate	N-Acetylglutamate	24.95	29.4126
CGY41.30	WT	1x	3	N-acetylglutamate	N-Acetylglutamate	24.94	29.4118
CGY41.30	WT	1x	1	Gly-asp	Gly-asp 1	18.73	6.44742
CGY41.30	WT	1x	2	Gly-asp	Gly-asp 1	19.09	7.5526
CGY41.30	WT	1x	3	Gly-asp	Gly-asp 1	18.45	5.6095
CGY41.30	WT	1x	1	N6-acetyllysine	N-acetyllysine 2	27.58	40.0494
CGY41.30	WT	1x	2	N6-acetyllysine	N-acetyllysine 2	27.55	39.9734
CGY41.30	WT	1x	3	N6-acetyllysine	N-acetyllysine 2	27.55	39.9564
CGY41.30	WT	1x	1	Kynurenate	Kynurenate 1	23.15	18.0402
CGY41.30	WT	1x	2	Kynurenate	Kynurenate 1	22.88	17.2263
CGY41.30	WT	1x	3	Kynurenate	Kynurenate 1	22.66	16.5613
CGY41.30	WT	1x	1	Dopa	L-Dopa 1	19.62	9.03454
CGY41.30	WT	1x	2	Dopa	L-Dopa 1	19.4	8.3741
CGY41.30	WT	1x	3	Dopa	L-Dopa 1	19.87	9.78221
CGY41.30	WT	1x	1	Trimethyllysine	N6-Trimethyllysine	23.39	24.976
CGY41.30	WT	1x	2	Trimethyllysine	N6-Trimethyllysine	23.46	25.1764
CGY41.30	WT	1x	3	Trimethyllysine	N6-Trimethyllysine	22.83	23.2782
CGY41.30	WT	1x	1	N-acetylmethionine	N-Acetylmethionine	17.03	13.1023
CGY41.30	WT	1x	2	N-acetylmethionine	N-Acetylmethionine	16.72	12.1492
CGY41.30	WT	1x	3	N-acetylmethionine	N-Acetylmethionine	16.82	12.4631
CGY41.30	WT	1x	1	Citrate	Citric Acid 1	24.22	NA
CGY41.30	WT	1x	2	Citrate	Citric Acid 1	24.28	NA
CGY41.30	WT	1x	3	Citrate	Citric Acid 1	23.13	NA
CGY41.30	WT	1x	1	5-Hydroxyindoleacetic acid	5-Hydroxyindole-3-acetic acid	21.7	36.748
CGY41.30	WT	1x	2	5-Hydroxyindoleacetic acid	5-Hydroxyindole-3-acetic acid	21.65	36.5923
CGY41.30	WT	1x	3	5-Hydroxyindoleacetic acid	5-Hydroxyindole-3-acetic acid	21.7	36.7485
CGY41.30	WT	1x	1	Erythrose 4-phosphate	Erythrose-4-phosphate	17.93	18.1806
CGY41.30	WT	1x	2	Erythrose 4-phosphate	Erythrose-4-phosphate	18.06	18.5707
CGY41.30	WT	1x	3	Erythrose 4-phosphate	Erythrose-4-phosphate	17.72	17.5307
CGY41.30	WT	1x	1	Gly-glu	Gly-glu 2	15.8	11.1467
CGY41.30	WT	1x	2	Gly-glu	Gly-glu 2	15.92	11.5022
CGY41.30	WT	1x	3	Gly-glu	Gly-glu 2	15.34	9.75594
CGY41.30	WT	1x	1	Tryptophan	Tryptophan	27.91	51.8456
CGY41.30	WT	1x	2	Tryptophan	Tryptophan	27.8	51.4982
CGY41.30	WT	1x	3	Tryptophan	Tryptophan	27.82	51.5692
CGY41.30	WT	1x	1	Indolelactic acid	Indole-3-Lactate 1	16.28	9.7265
CGY41.30	WT	1x	2	Indolelactic acid	Indole-3-Lactate 1	16.65	10.851
CGY41.30	WT	1x	3	Indolelactic acid	Indole-3-Lactate 1	16.5	10.3986
CGY41.30	WT	1x	1	Pantothenic acid	Pantothenate	26.56	36.6936
CGY41.30	WT	1x	2	Pantothenic acid	Pantothenate	26.51	36.56
CGY41.30	WT	1x	3	Pantothenic acid	Pantothenate	26.5	36.5017
CGY41.30	WT	1x	1	Acetylcarnitine	Acetylcarnitine	18.75	13.5735
CGY41.30	WT	1x	2	Acetylcarnitine	Acetylcarnitine	19.78	16.7015
CGY41.30	WT	1x	3	Acetylcarnitine	Acetylcarnitine	18.15	11.7833
CGY41.30	WT	1x	1	Gly-phe	Gly-Phe 1	23.41	31.0003
CGY41.30	WT	1x	2	Gly-phe	Gly-Phe 1	23.29	30.6154
CGY41.30	WT	1x	3	Gly-phe	Gly-Phe 1	23.31	30.6906
CGY41.30	WT	1x	1	5-Hydroxy-tryptophan	5-Hydroxytryptophan 1	18.81	13.9362
CGY41.30	WT	1x	2	5-Hydroxy-tryptophan	5-Hydroxytryptophan 1	18.61	13.3288
CGY41.30	WT	1x	3	5-Hydroxy-tryptophan	5-Hydroxytryptophan 1	18.7	13.5919
CGY41.30	WT	1x	1	Cystathionine	Cystathionine 2	27.91	43.4459
CGY41.30	WT	1x	2	Cystathionine	Cystathionine 2	28.01	43.7439
CGY41.30	WT	1x	3	Cystathionine	Cystathionine 2	27.53	42.2994
CGY41.30	WT	1x	1	Ribulose 5-phosphate	Ribulose 5-phosphate 1	21.03	11.8445
CGY41.30	WT	1x	2	Ribulose 5-phosphate	Ribulose 5-phosphate 1	21.29	12.6192
CGY41.30	WT	1x	3	Ribulose 5-phosphate	Ribulose 5-phosphate 1	20.78	11.0699
CGY41.30	WT	1x	1	Deoxycytidine	2-Deoxycytidine	21.13	19.6614
CGY41.30	WT	1x	2	Deoxycytidine	2-Deoxycytidine	21.02	19.3315
CGY41.30	WT	1x	3	Deoxycytidine	2-Deoxycytidine	20.91	18.9884
CGY41.30	WT	1x	1	Deoxyuridine	2-Deoxyuridine	15.3	9.3757
CGY41.30	WT	1x	2	Deoxyuridine	2-Deoxyuridine	15.65	10.4438
CGY41.30	WT	1x	3	Deoxyuridine	2-Deoxyuridine	14.28	6.3006
CGY41.30	WT	1x	1	Cystine	Cystine 1	28.48	43.2797
CGY41.30	WT	1x	2	Cystine	Cystine 1	28.41	43.0575
CGY41.30	WT	1x	3	Cystine	Cystine 1	28.43	43.119
CGY41.30	WT	1x	1	Pseudouridine	Pseudouridine	25.16	38.9705
CGY41.30	WT	1x	2	Pseudouridine	Pseudouridine	24.94	38.3161
CGY41.30	WT	1x	3	Pseudouridine	Pseudouridine	25.06	38.6641
CGY41.30	WT	1x	1	Cytidine	Cytidine 1	21.24	15.5479
CGY41.30	WT	1x	2	Cytidine	Cytidine 1	21.18	15.367
CGY41.30	WT	1x	3	Cytidine	Cytidine 1	21.08	15.0779
CGY41.30	WT	1x	1	Biotin	Biotin 2	20.44	20.2041
CGY41.30	WT	1x	2	Biotin	Biotin 2	20.64	20.8144
CGY41.30	WT	1x	3	Biotin	Biotin 2	20.66	20.8857
CGY41.30	WT	1x	1	Uridine	Uridine 3	16.45	6.54241
CGY41.30	WT	1x	2	Uridine	Uridine 3	16.63	7.09931
CGY41.30	WT	1x	3	Uridine	Uridine 3	16.48	6.63487
CGY41.30	WT	1x	1	Nicotinamide riboside	NR 1	26.75	40.5629
CGY41.30	WT	1x	2	Nicotinamide riboside	NR 1	26.78	40.668
CGY41.30	WT	1x	3	Nicotinamide riboside	NR 1	25.39	36.4904
CGY41.30	WT	1x	1	Gamma-glutamylcysteine	Gamma-Glutamylcysteine 1	24.41	40.4235
CGY41.30	WT	1x	2	Gamma-glutamylcysteine	Gamma-Glutamylcysteine 1	25.18	42.7453
CGY41.30	WT	1x	3	Gamma-glutamylcysteine	Gamma-Glutamylcysteine 1	24.9	41.9011
CGY41.30	WT	1x	1	Fructose 6-phosphate	Fructose 6-phosphate 2	21.51	22.1654
CGY41.30	WT	1x	2	Fructose 6-phosphate	Fructose 6-phosphate 2	21.53	22.2316
CGY41.30	WT	1x	3	Fructose 6-phosphate	Fructose 6-phosphate 2	21.22	21.3048
CGY41.30	WT	1x	1	Glucose 6-phosphate	Glucose-6-Phosphate 1	24.13	33.0315
CGY41.30	WT	1x	2	Glucose 6-phosphate	Glucose-6-Phosphate 1	24.43	33.9441
CGY41.30	WT	1x	3	Glucose 6-phosphate	Glucose-6-Phosphate 1	23.98	32.5759
CGY41.30	WT	1x	1	6-Phosphogluconic acid	6-phosphogluconate 2	18.5	4.4081
CGY41.30	WT	1x	2	6-Phosphogluconic acid	6-phosphogluconate 2	18.59	4.6785
CGY41.30	WT	1x	3	6-Phosphogluconic acid	6-phosphogluconate 2	18.65	4.86618
CGY41.30	WT	1x	1	Inosine	Inosine	26.97	34.1396
CGY41.30	WT	1x	2	Inosine	Inosine	27.04	34.3583
CGY41.30	WT	1x	3	Inosine	Inosine	26.89	33.8966
CGY41.30	WT	1x	1	1-Methyladenosine	1-Methyladenosine 2	19.75	21.0619
CGY41.30	WT	1x	2	1-Methyladenosine	1-Methyladenosine 2	19.72	20.9765
CGY41.30	WT	1x	3	1-Methyladenosine	1-Methyladenosine 2	19.32	19.781
CGY41.30	WT	1x	1	Adenosine	Adenosine	24.2	8.35564
CGY41.30	WT	1x	2	Adenosine	Adenosine	24.45	9.10285
CGY41.30	WT	1x	3	Adenosine	Adenosine	23.08	4.96748
CGY41.30	WT	1x	1	Guanosine	Guanosine 1	24.25	20.0715
CGY41.30	WT	1x	2	Guanosine	Guanosine 1	24.3	20.2218
CGY41.30	WT	1x	3	Guanosine	Guanosine 1	24.09	19.5846
CGY41.30	WT	1x	1	Sedoheptulose-7-phosphate	Sedoheptulose-7-phosphate 1	21.84	32.3483
CGY41.30	WT	1x	2	Sedoheptulose-7-phosphate	Sedoheptulose-7-phosphate 1	22.17	33.3437
CGY41.30	WT	1x	3	Sedoheptulose-7-phosphate	Sedoheptulose-7-phosphate 1	21.43	31.102
CGY41.30	WT	1x	1	Argininosuccinic acid	Argininosuccinate 2	15.83	13.99
CGY41.30	WT	1x	2	Argininosuccinic acid	Argininosuccinate 2	16.37	15.6247
CGY41.30	WT	1x	3	Argininosuccinic acid	Argininosuccinate 2	15.31	12.4239
CGY41.30	WT	1x	1	5'-Methylthioadenosine	5-Methylthioadenosine 1	23.24	21.4331
CGY41.30	WT	1x	2	5'-Methylthioadenosine	5-Methylthioadenosine 1	23.15	21.1389
CGY41.30	WT	1x	3	5'-Methylthioadenosine	5-Methylthioadenosine 1	22.77	19.9998
CGY41.30	WT	1x	1	N-acetylasparthylglutamate	N-acetylaspartylglutamate 1	14.46	7.78906
CGY41.30	WT	1x	2	N-acetylasparthylglutamate	N-acetylaspartylglutamate 1	15.65	11.3707
CGY41.30	WT	1x	3	N-acetylasparthylglutamate	N-acetylaspartylglutamate 1	14.64	8.32667
CGY41.30	WT	1x	1	Sphinganine	Sphinganine 1	11.42	4.3882
CGY41.30	WT	1x	2	Sphinganine	Sphinganine 1	12.01	6.18809
CGY41.30	WT	1x	3	Sphinganine	Sphinganine 1	11.58	4.88182
CGY41.30	WT	1x	1	Cytidine monophosphate	CMP	18.4	7.86813
CGY41.30	WT	1x	2	Cytidine monophosphate	CMP	18.6	8.48246
CGY41.30	WT	1x	3	Cytidine monophosphate	CMP	17.75	5.90666
CGY41.30	WT	1x	1	Uridine monophosphate	UMP	17.13	11.0775
CGY41.30	WT	1x	2	Uridine monophosphate	UMP	17.59	12.4608
CGY41.30	WT	1x	3	Uridine monophosphate	UMP	16.7	9.77787
CGY41.30	WT	1x	1	Nicotinamide ribotide	NMN 1	22.8	26.7857
CGY41.30	WT	1x	2	Nicotinamide ribotide	NMN 1	23.01	27.3936
CGY41.30	WT	1x	3	Nicotinamide ribotide	NMN 1	22.33	25.3572
CGY41.30	WT	1x	1	Cyclic AMP	cAMP n	21.42	28.1365
CGY41.30	WT	1x	2	Cyclic AMP	cAMP n	21.95	29.7361
CGY41.30	WT	1x	3	Cyclic AMP	cAMP n	21.3	27.7706
CGY41.30	WT	1x	1	Aicar	AICAR 1	21.04	20.2533
CGY41.30	WT	1x	2	Aicar	AICAR 1	20.96	20.0181
CGY41.30	WT	1x	3	Aicar	AICAR 1	21	20.1229
CGY41.30	WT	1x	1	Fructose-1,6-bisphosphate	Fructose 1,6-Bisphosphate 3	20.37	18.3721
CGY41.30	WT	1x	2	Fructose-1,6-bisphosphate	Fructose 1,6-Bisphosphate 3	20.61	19.0992
CGY41.30	WT	1x	3	Fructose-1,6-bisphosphate	Fructose 1,6-Bisphosphate 3	19.53	15.8368
CGY41.30	WT	1x	1	Thymidine monophosphate	TMP	21.86	29.8323
CGY41.30	WT	1x	2	Thymidine monophosphate	TMP	22.09	30.5312
CGY41.30	WT	1x	3	Thymidine monophosphate	TMP	21.15	27.6995
CGY41.30	WT	1x	1	Trehalose	Trehalose 2	16.55	9.40293
CGY41.30	WT	1x	2	Trehalose	Trehalose 2	16.23	8.44492
CGY41.30	WT	1x	3	Trehalose	Trehalose 2	16.09	8.03536
CGY41.30	WT	1x	1	Inosine-monophosphate	IMP	19.32	16.6446
CGY41.30	WT	1x	2	Inosine-monophosphate	IMP	19.29	16.5446
CGY41.30	WT	1x	3	Inosine-monophosphate	IMP	18.72	14.8201
CGY41.30	WT	1x	1	Adenosine monophosphate	AMP 1	24.7	11.5597
CGY41.30	WT	1x	2	Adenosine monophosphate	AMP 1	24.7	11.564
CGY41.30	WT	1x	3	Adenosine monophosphate	AMP 1	23.76	8.72972
CGY41.30	WT	1x	1	Xanthosine monophosphate	Xanthosine monophosphate 1	14.46	12.8372
CGY41.30	WT	1x	2	Xanthosine monophosphate	Xanthosine monophosphate 1	14.78	13.7909
CGY41.30	WT	1x	3	Xanthosine monophosphate	Xanthosine monophosphate 1	13.7	10.5359
CGY41.30	WT	1x	1	Farnesyl pyrophosphate	Farnesyl Pyrophosphate 1	19.9	23.5831
CGY41.30	WT	1x	2	Farnesyl pyrophosphate	Farnesyl Pyrophosphate 1	19.86	23.4617
CGY41.30	WT	1x	3	Farnesyl pyrophosphate	Farnesyl Pyrophosphate 1	19.46	22.2747
CGY41.30	WT	1x	1	Guanosine monophosphate	GMP 1	18.26	11.3805
CGY41.30	WT	1x	2	Guanosine monophosphate	GMP 1	18.45	11.9488
CGY41.30	WT	1x	3	Guanosine monophosphate	GMP 1	17.01	7.62649
CGY41.30	WT	1x	1	Riboflavin	Riboflavin 2	19.6	20.9661
CGY41.30	WT	1x	2	Riboflavin	Riboflavin 2	19.42	20.4275
CGY41.30	WT	1x	3	Riboflavin	Riboflavin 2	19.17	19.6632
CGY41.30	WT	1x	1	Orotidylic acid	Orotidine monophosphate 2	20.81	16.4259
CGY41.30	WT	1x	2	Orotidylic acid	Orotidine monophosphate 2	20.66	15.9537
CGY41.30	WT	1x	3	Orotidylic acid	Orotidine monophosphate 2	20.14	14.4084
CGY41.30	WT	1x	1	Phosphoribosyl pyrophosphate	PRPP	17.13	9.98011
CGY41.30	WT	1x	2	Phosphoribosyl pyrophosphate	PRPP	15.89	6.24333
CGY41.30	WT	1x	3	Phosphoribosyl pyrophosphate	PRPP	16.71	8.72324
CGY41.30	WT	1x	1	S-adenosylhomocysteine	SAH	24.98	37.7827
CGY41.30	WT	1x	2	S-adenosylhomocysteine	SAH	25.27	38.6328
CGY41.30	WT	1x	3	S-adenosylhomocysteine	SAH	24.44	36.1409
CGY41.30	WT	1x	1	S-adenosylmethionine	SAM 1	23.12	25.977
CGY41.30	WT	1x	2	S-adenosylmethionine	SAM 1	23.51	27.1276
CGY41.30	WT	1x	3	S-adenosylmethionine	SAM 1	22.33	23.5797
CGY41.30	WT	1x	1	Thymidine diphosphate	Thymidine diphosphate 2	12.33	3.41874
CGY41.30	WT	1x	2	Thymidine diphosphate	Thymidine diphosphate 2	12.31	3.36233
CGY41.30	WT	1x	1	Uridine diphosphate	UDP 2	19.12	13.8018
CGY41.30	WT	1x	2	Uridine diphosphate	UDP 2	19.34	14.4635
CGY41.30	WT	1x	3	Uridine diphosphate	UDP 2	18.14	10.8584
CGY41.30	WT	1x	1	Trehalose 6-Phosphate	Trehalose 6-Phosphate 1	20.06	15.8443
CGY41.30	WT	1x	2	Trehalose 6-Phosphate	Trehalose 6-Phosphate 1	19.93	15.4464
CGY41.30	WT	1x	3	Trehalose 6-Phosphate	Trehalose 6-Phosphate 1	20.1	15.9598
CGY41.30	WT	1x	1	Deoxyguanosine diphosphate	dGDP	14.88	12.1695
CGY41.30	WT	1x	2	Deoxyguanosine diphosphate	dGDP	15.13	12.9344
CGY41.30	WT	1x	3	Deoxyguanosine diphosphate	dGDP	13.31	7.46252
CGY41.30	WT	1x	1	Adenosine diphosphate	ADP	22.04	11.9178
CGY41.30	WT	1x	2	Adenosine diphosphate	ADP	22.2	12.4016
CGY41.30	WT	1x	3	Adenosine diphosphate	ADP	21.07	9.00815
CGY41.30	WT	1x	1	Cytidine diphosphate	CDP	17.9	14.9818
CGY41.30	WT	1x	2	Cytidine diphosphate	CDP	18.18	15.8392
CGY41.30	WT	1x	3	Cytidine diphosphate	CDP	17.21	12.9224
CGY41.30	WT	1x	1	Dihydrofolic acid	Dihydrofolate 1	15.23	14.0722
CGY41.30	WT	1x	2	Dihydrofolic acid	Dihydrofolate 1	15.11	13.7375
CGY41.30	WT	1x	3	Dihydrofolic acid	Dihydrofolate 1	15.3	14.2837
CGY41.30	WT	1x	1	Guanosine diphosphate	GDP 3	14.9	13.0993
CGY41.30	WT	1x	2	Guanosine diphosphate	GDP 3	14.86	12.9887
CGY41.30	WT	1x	3	Guanosine diphosphate	GDP 3	13.93	10.199
CGY41.30	WT	1x	1	Thymidine triphosphate	Thymidine Triphosphate 1	17.08	18.6245
CGY41.30	WT	1x	2	Thymidine triphosphate	Thymidine Triphosphate 1	16.95	18.2537
CGY41.30	WT	1x	3	Thymidine triphosphate	Thymidine Triphosphate 1	15.83	14.8773
CGY41.30	WT	1x	1	Adenylsuccinic acid	Adenylsuccinic acid 1	16.79	18.7618
CGY41.30	WT	1x	2	Adenylsuccinic acid	Adenylsuccinic acid 1	16.92	19.1589
CGY41.30	WT	1x	3	Adenylsuccinic acid	Adenylsuccinic acid 1	15.43	14.673
CGY41.30	WT	1x	1	Deoxycytidine triphosphate	dCTP 1	13.04	10.1963
CGY41.30	WT	1x	2	Deoxycytidine triphosphate	dCTP 1	13.75	12.3363
CGY41.30	WT	1x	3	Deoxycytidine triphosphate	dCTP 1	11.42	5.32681
CGY41.30	WT	1x	1	Uridine triphosphate	UTP 1	17.41	15.3363
CGY41.30	WT	1x	2	Uridine triphosphate	UTP 1	17.42	15.3857
CGY41.30	WT	1x	3	Uridine triphosphate	UTP 1	16.18	11.6446
CGY41.30	WT	1x	1	Cytidine triphosphate	CTP 2	18.03	16.8547
CGY41.30	WT	1x	2	Cytidine triphosphate	CTP 2	18.23	17.4693
CGY41.30	WT	1x	3	Cytidine triphosphate	CTP 2	17.16	14.2592
CGY41.30	WT	1x	1	Adenosine triphosphate	ATP 1	20.79	13.236
CGY41.30	WT	1x	2	Adenosine triphosphate	ATP 1	20.9	13.5596
CGY41.30	WT	1x	3	Adenosine triphosphate	ATP 1	19.69	9.91711
CGY41.30	WT	1x	1	Taurocholic acid	Taurocholate 2	13.35	15.475
CGY41.30	WT	1x	2	Taurocholic acid	Taurocholate 2	13.7	16.5404
CGY41.30	WT	1x	3	Taurocholic acid	Taurocholate 2	13.7	16.551
CGY41.30	WT	1x	1	Nicotinic acid adenine dinucleotide	NAAD n1	15.88	14.6154
CGY41.30	WT	1x	2	Nicotinic acid adenine dinucleotide	NAAD n1	16.33	15.9665
CGY41.30	WT	1x	3	Nicotinic acid adenine dinucleotide	NAAD n1	14.63	10.8382
CGY41.30	WT	1x	1	Guanosine triphosphate	GTP	17.05	20.6414
CGY41.30	WT	1x	2	Guanosine triphosphate	GTP	17.06	20.6657
CGY41.30	WT	1x	3	Guanosine triphosphate	GTP	15.94	17.3014
CGY41.30	WT	1x	1	UDP-glucose	UDP-Glucose	24.14	40.6971
CGY41.30	WT	1x	2	UDP-glucose	UDP-Glucose	24.3	41.1597
CGY41.30	WT	1x	3	UDP-glucose	UDP-Glucose	23.12	37.6224
CGY41.30	WT	1x	1	UDP-n-acetylglucosamine	UDP-N-acetylglucosamine	20.98	30.7057
CGY41.30	WT	1x	2	UDP-n-acetylglucosamine	UDP-N-acetylglucosamine	21.14	31.1895
CGY41.30	WT	1x	3	UDP-n-acetylglucosamine	UDP-N-acetylglucosamine	20.12	28.1159
CGY41.30	WT	1x	1	GDP-mannose	GDP-Mannose	20.76	32.4361
CGY41.30	WT	1x	2	GDP-mannose	GDP-Mannose	21.08	33.3806
CGY41.30	WT	1x	3	GDP-mannose	GDP-Mannose	19.71	29.2812
CGY41.30	WT	1x	1	Oxidized glutathione	Oxidized glutathione 1	18.87	14.9861
CGY41.30	WT	1x	2	Oxidized glutathione	Oxidized glutathione 1	19.15	15.8102
CGY41.30	WT	1x	3	Oxidized glutathione	Oxidized glutathione 1	18.33	13.349
CGY41.30	WT	1x	1	ADP-ribose	ADPR n1	14.7	11.1905
CGY41.30	WT	1x	2	ADP-ribose	ADPR n1	14.94	11.921
CGY41.30	WT	1x	3	ADP-ribose	ADPR n1	14.03	9.17722
CGY41.30	WT	1x	1	NAD	NAD	26.97	38.411
CGY41.30	WT	1x	2	NAD	NAD	27.19	39.0535
CGY41.30	WT	1x	3	NAD	NAD	25.94	35.289
CGY41.30	WT	1x	1	NADP	NADP n1	18.92	22.0237
CGY41.30	WT	1x	2	NADP	NADP n1	19.05	22.426
CGY41.30	WT	1x	3	NADP	NADP n1	17.52	17.8098
CGY41.30	WT	1x	1	NADH	NADH 1	21.7	25.085
CGY41.30	WT	1x	2	NADH	NADH 1	21.98	25.9218
CGY41.30	WT	1x	3	NADH	NADH 1	21.85	25.5285
CGY41.30	WT	1x	1	FAD	FAD	17.07	21.9847
CGY41.30	WT	1x	2	FAD	FAD	17.24	22.4929
CGY41.30	WT	1x	3	FAD	FAD	16.12	19.1206
CGY41.30	WT	1x	1	Coenzyme a	CoA	17.05	18.9003
CGY41.30	WT	1x	2	Coenzyme a	CoA	17.49	20.2313
CGY41.30	WT	1x	3	Coenzyme a	CoA	16.27	16.5325
CGY41.30	WT	1x	1	Glycine	Glycine 2	24.04	27.662
CGY41.30	WT	1x	2	Glycine	Glycine 2	23.95	27.3885
CGY41.30	WT	1x	3	Glycine	Glycine 2	24.06	27.7292
CGY41.30	WT	1x	1	Lactate	Lactate 3	13.8	10.7936
CGY41.30	WT	1x	2	Lactate	Lactate 3	13.65	10.3337
CGY41.30	WT	1x	3	Lactate	Lactate 3	13.75	10.632
CGY41.30	WT	1x	1	Acetyl-CoA	Acetyl-CoA	21.64	33.5024
CGY41.30	WT	1x	2	Acetyl-CoA	Acetyl-CoA	21.74	33.8111
CGY41.30	WT	1x	3	Acetyl-CoA	Acetyl-CoA	20.64	30.4807
CGY41.30	WT	1x	1	Pyruvate	Pyruvate 1	22.4	17.1826
CGY41.30	WT	1x	2	Pyruvate	Pyruvate 1	22.42	17.2385
CGY41.30	WT	1x	3	Pyruvate	Pyruvate 1	22.36	17.0644
CGY41.30	WT	1x	1	Alanine	Alanine	23.92	26.1386
CGY41.30	WT	1x	2	Alanine	Alanine	23.84	25.8879
CGY41.30	WT	1x	3	Alanine	Alanine	23.86	25.9523
CGY41.34	sis2	1x	1	Dihydrouracil	5,6-dihydrouracil	18.51	14.3407
CGY41.34	sis2	1x	2	Dihydrouracil	5,6-dihydrouracil	18.57	14.4994
CGY41.34	sis2	1x	3	Dihydrouracil	5,6-dihydrouracil	18.52	14.3549
CGY41.34	sis2	1x	1	2-Hydroxybutyric acid	2-Hydroxybutyrate 1	15.37	4.98806
CGY41.34	sis2	1x	2	2-Hydroxybutyric acid	2-Hydroxybutyrate 1	15.38	5.00682
CGY41.34	sis2	1x	3	2-Hydroxybutyric acid	2-Hydroxybutyrate 1	15.94	6.70478
CGY41.34	sis2	1x	1	Creatinine	Creatinine 1	14.11	10.3369
CGY41.34	sis2	1x	2	Creatinine	Creatinine 1	13.68	9.02624
CGY41.34	sis2	1x	3	Creatinine	Creatinine 1	14.23	10.6867
CGY41.34	sis2	1x	1	Succinate	Succinate 3	23.04	8.49592
CGY41.34	sis2	1x	2	Succinate	Succinate 3	23.14	8.77758
CGY41.34	sis2	1x	3	Succinate	Succinate 3	23.16	8.84349
CGY41.34	sis2	1x	1	Guanidoacetic acid	Guanidinoacetate 2	22.57	20.7657
CGY41.34	sis2	1x	2	Guanidoacetic acid	Guanidinoacetate 2	22.65	20.9924
CGY41.34	sis2	1x	3	Guanidoacetic acid	Guanidinoacetate 2	22.7	21.1637
CGY41.34	sis2	1x	1	Dimethylglycine	Dimethylglycine 2	19.46	15.9217
CGY41.34	sis2	1x	2	Dimethylglycine	Dimethylglycine 2	19.26	15.3299
CGY41.34	sis2	1x	3	Dimethylglycine	Dimethylglycine 2	19.48	15.9758
CGY41.34	sis2	1x	1	Homoserine	Homoserine 1	26.1	27.7906
CGY41.34	sis2	1x	2	Homoserine	Homoserine 1	26.11	27.8206
CGY41.34	sis2	1x	3	Homoserine	Homoserine 1	26.37	28.6066
CGY41.34	sis2	1x	1	Cysteine	Cysteine 2	12.21	4.68633
CGY41.34	sis2	1x	2	Cysteine	Cysteine 2	14.91	12.822
CGY41.34	sis2	1x	3	Cysteine	Cysteine 2	15.53	14.6921
CGY41.34	sis2	1x	1	Nicotinate	Nicotinate 1	23.9	17.6978
CGY41.34	sis2	1x	2	Nicotinate	Nicotinate 1	24.13	18.4122
CGY41.34	sis2	1x	3	Nicotinate	Nicotinate 1	25.14	21.4273
CGY41.34	sis2	1x	1	5-Methylcytosine	5-Methylcytosine 1	21.76	5.53552
CGY41.34	sis2	1x	2	5-Methylcytosine	5-Methylcytosine 1	21.75	5.52589
CGY41.34	sis2	1x	3	5-Methylcytosine	5-Methylcytosine 1	21.77	5.57369
CGY41.34	sis2	1x	1	Picolinic acid	Picolinic acid 2	26.08	20.9428
CGY41.34	sis2	1x	2	Picolinic acid	Picolinic acid 2	26.12	21.0649
CGY41.34	sis2	1x	3	Picolinic acid	Picolinic acid 2	26.12	21.0636
CGY41.34	sis2	1x	1	Itaconic acid	Itaconate 1	18.68	13.5303
CGY41.34	sis2	1x	2	Itaconic acid	Itaconate 1	18.71	13.6243
CGY41.34	sis2	1x	3	Itaconic acid	Itaconate 1	17.46	9.8621
CGY41.34	sis2	1x	1	3-Methyl-2-oxovalericÔøΩacid	2-keto-methylvalerate	17.97	16.4904
CGY41.34	sis2	1x	2	3-Methyl-2-oxovalericÔøΩacid	2-keto-methylvalerate	18.3	17.473
CGY41.34	sis2	1x	3	3-Methyl-2-oxovalericÔøΩacid	2-keto-methylvalerate	17.87	16.1867
CGY41.34	sis2	1x	1	N-acetylalanine	N-Acetylalanine	15.32	4.839
CGY41.34	sis2	1x	2	N-acetylalanine	N-Acetylalanine	15.74	6.09647
CGY41.34	sis2	1x	3	N-acetylalanine	N-Acetylalanine	15.9	6.57988
CGY41.34	sis2	1x	1	N-acetylputrescine	N-Acetylputrescine	27	31.9081
CGY41.34	sis2	1x	2	N-acetylputrescine	N-Acetylputrescine	27.08	32.1449
CGY41.34	sis2	1x	3	N-acetylputrescine	N-Acetylputrescine	27.2	32.5266
CGY41.34	sis2	1x	1	Isoleucine	isoleucine	28.26	35.5031
CGY41.34	sis2	1x	2	Isoleucine	isoleucine	28.23	35.4089
CGY41.34	sis2	1x	3	Isoleucine	isoleucine	28.25	35.47
CGY41.34	sis2	1x	1	Ornithine	Ornithine	25.82	21.6086
CGY41.34	sis2	1x	2	Ornithine	Ornithine	25.55	20.8015
CGY41.34	sis2	1x	3	Ornithine	Ornithine	25.83	21.6321
CGY41.34	sis2	1x	1	Gly-gly	Gly-gly 1	19.25	26.7008
CGY41.34	sis2	1x	2	Gly-gly	Gly-gly 1	19.26	26.7435
CGY41.34	sis2	1x	3	Gly-gly	Gly-gly 1	20.28	29.8126
CGY41.34	sis2	1x	1	Malate	Malate 1	27.46	11.6489
CGY41.34	sis2	1x	2	Malate	Malate 1	27.54	11.8864
CGY41.34	sis2	1x	3	Malate	Malate 1	27.58	11.9978
CGY41.34	sis2	1x	1	Homocysteine	Homocysteine	18.59	20.2221
CGY41.34	sis2	1x	2	Homocysteine	Homocysteine	17.92	18.2074
CGY41.34	sis2	1x	3	Homocysteine	Homocysteine	18.69	20.5079
CGY41.34	sis2	1x	1	Hypoxanthine	Hypoxanthine 2	26.5	20.7143
CGY41.34	sis2	1x	2	Hypoxanthine	Hypoxanthine 2	26.34	20.2371
CGY41.34	sis2	1x	3	Hypoxanthine	Hypoxanthine 2	26.43	20.5072
CGY41.34	sis2	1x	1	1-Methylnicotinamide	Methylnicotinamide	20.78	22.8055
CGY41.34	sis2	1x	2	1-Methylnicotinamide	Methylnicotinamide	20.84	23.0078
CGY41.34	sis2	1x	3	1-Methylnicotinamide	Methylnicotinamide	20.59	22.2462
CGY41.34	sis2	1x	1	2-Oxoglutarate	Alpha-Ketoglutarate 1	25.85	23.4816
CGY41.34	sis2	1x	2	2-Oxoglutarate	Alpha-Ketoglutarate 1	25.82	23.3936
CGY41.34	sis2	1x	3	2-Oxoglutarate	Alpha-Ketoglutarate 1	26.01	23.9558
CGY41.34	sis2	1x	1	Phosphoethanolamine	o-Phosphoethanolamine	16.1	14.7331
CGY41.34	sis2	1x	2	Phosphoethanolamine	o-Phosphoethanolamine	16.19	15.0141
CGY41.34	sis2	1x	3	Phosphoethanolamine	o-Phosphoethanolamine	15.21	12.0357
CGY41.34	sis2	1x	1	2-Methylglutaric acid	2-methylglutaric acid	22.8	20.4215
CGY41.34	sis2	1x	2	2-Methylglutaric acid	2-methylglutaric acid	22.88	20.6467
CGY41.34	sis2	1x	3	2-Methylglutaric acid	2-methylglutaric acid	22.85	20.5457
CGY41.34	sis2	1x	1	Trigonelline	Trigonelline 1	24.03	28.272
CGY41.34	sis2	1x	2	Trigonelline	Trigonelline 1	23.98	28.1171
CGY41.34	sis2	1x	3	Trigonelline	Trigonelline 1	24	28.1756
CGY41.34	sis2	1x	1	Acetylcholine	Acetylcholine 1	24.18	24.2799
CGY41.34	sis2	1x	2	Acetylcholine	Acetylcholine 1	24.2	24.3386
CGY41.34	sis2	1x	3	Acetylcholine	Acetylcholine 1	24.05	23.9032
CGY41.34	sis2	1x	3	4-Guanidinobutanoic acid	4-Guanidinobutanoate	22.13	5.2033
CGY41.34	sis2	1x	1	2-Hydroxyglutarate	2-Hydroxyglutarate 2	19	12.5176
CGY41.34	sis2	1x	2	2-Hydroxyglutarate	2-Hydroxyglutarate 2	19.01	12.5324
CGY41.34	sis2	1x	3	2-Hydroxyglutarate	2-Hydroxyglutarate 2	19.13	12.9034
CGY41.34	sis2	1x	1	Lysine	Lysine	27.76	28.0583
CGY41.34	sis2	1x	2	Lysine	Lysine	27.63	27.6556
CGY41.34	sis2	1x	3	Lysine	Lysine	27.69	27.8538
CGY41.34	sis2	1x	1	Xanthine	xanthine	17.38	5.09332
CGY41.34	sis2	1x	2	Xanthine	xanthine	17.63	5.84943
CGY41.34	sis2	1x	3	Xanthine	xanthine	18.76	9.2429
CGY41.34	sis2	1x	2	Aminoadipic acid	2-Aminoadipate	17.03	3.56833
CGY41.34	sis2	1x	3	Aminoadipic acid	2-Aminoadipate	16.98	3.40474
CGY41.34	sis2	1x	1	3-Hydroxymethylglutarate	3-Hydroxymethylglutarate 2	23.74	34.4949
CGY41.34	sis2	1x	2	3-Hydroxymethylglutarate	3-Hydroxymethylglutarate 2	23.55	33.9323
CGY41.34	sis2	1x	3	3-Hydroxymethylglutarate	3-Hydroxymethylglutarate 2	23.79	34.6388
CGY41.34	sis2	1x	1	Orotate	Orotate 2	20.24	16.027
CGY41.34	sis2	1x	2	Orotate	Orotate 2	20.31	16.2543
CGY41.34	sis2	1x	3	Orotate	Orotate 2	20.36	16.4003
CGY41.34	sis2	1x	1	Dihydroorotate	Dihydroorotate 2	21.77	27.1252
CGY41.34	sis2	1x	2	Dihydroorotate	Dihydroorotate 2	21.83	27.3001
CGY41.34	sis2	1x	3	Dihydroorotate	Dihydroorotate 2	22.14	28.2307
CGY41.34	sis2	1x	1	Guanine	Guanine 1	25.5	18.0304
CGY41.34	sis2	1x	2	Guanine	Guanine 1	25.36	17.5995
CGY41.34	sis2	1x	3	Guanine	Guanine 1	25.4	17.7045
CGY41.34	sis2	1x	1	N6-methyllysine	N-Methyllysine 2	23.78	17.4422
CGY41.34	sis2	1x	2	N6-methyllysine	N-Methyllysine 2	23.69	17.181
CGY41.34	sis2	1x	3	N6-methyllysine	N-Methyllysine 2	23.9	17.804
CGY41.34	sis2	1x	1	5-Hydroxylysine	Hydroxylysine 1	14.8	6.15456
CGY41.34	sis2	1x	2	5-Hydroxylysine	Hydroxylysine 1	16.69	11.8349
CGY41.34	sis2	1x	3	5-Hydroxylysine	Hydroxylysine 1	14.42	5.01345
CGY41.34	sis2	1x	1	4-Hydroxycinnamic acid	4-Hydroxycinnamic acid	20.53	23.4738
CGY41.34	sis2	1x	2	4-Hydroxycinnamic acid	4-Hydroxycinnamic acid	20.52	23.4404
CGY41.34	sis2	1x	3	4-Hydroxycinnamic acid	4-Hydroxycinnamic acid	20.54	23.4937
CGY41.34	sis2	1x	1	Phosphoenolpyruvate	Phosphoenolpyruvic Acid (PEP)	18.81	22.008
CGY41.34	sis2	1x	2	Phosphoenolpyruvate	Phosphoenolpyruvic Acid (PEP)	18.25	20.3134
CGY41.34	sis2	1x	3	Phosphoenolpyruvate	Phosphoenolpyruvic Acid (PEP)	18.66	21.5478
CGY41.34	sis2	1x	1	Quinolinate	Quinolinic Acid	20.1	8.52957
CGY41.34	sis2	1x	2	Quinolinate	Quinolinic Acid	20.13	8.63397
CGY41.34	sis2	1x	3	Quinolinate	Quinolinic Acid	20.04	8.34946
CGY41.34	sis2	1x	1	Glycerol 3-phosphate	Glycerol 3 Phosphate	21.85	25.6924
CGY41.34	sis2	1x	2	Glycerol 3-phosphate	Glycerol 3 Phosphate	21.86	25.7001
CGY41.34	sis2	1x	3	Glycerol 3-phosphate	Glycerol 3 Phosphate	21.88	25.7828
CGY41.34	sis2	1x	1	Glyceraldehyde 3-p	Glyceraldehyde-3-phosphate 1	22.68	36.3244
CGY41.34	sis2	1x	2	Glyceraldehyde 3-p	Glyceraldehyde-3-phosphate 1	22.73	36.4918
CGY41.34	sis2	1x	3	Glyceraldehyde 3-p	Glyceraldehyde-3-phosphate 1	23.11	37.6402
CGY41.34	sis2	1x	1	1-Methylhistidine	1-Methyl-Histidine 3	17.56	7.80728
CGY41.34	sis2	1x	2	1-Methylhistidine	1-Methyl-Histidine 3	17.47	7.53603
CGY41.34	sis2	1x	3	1-Methylhistidine	1-Methyl-Histidine 3	17.93	8.91341
CGY41.34	sis2	1x	1	Indoleacetic acid	Indoleacetic acid n	18.64	28.603
CGY41.34	sis2	1x	2	Indoleacetic acid	Indoleacetic acid n	18.69	28.7626
CGY41.34	sis2	1x	3	Indoleacetic acid	Indoleacetic acid n	18.67	28.6997
CGY41.34	sis2	1x	1	N-acetylornithine	N-acetylornithine 2	24.25	19.2027
CGY41.34	sis2	1x	2	N-acetylornithine	N-acetylornithine 2	24.14	18.8753
CGY41.34	sis2	1x	3	N-acetylornithine	N-acetylornithine 2	24.38	19.5892
CGY41.34	sis2	1x	1	N-Carbamoyl-L-aspartate	N-Carbamoyl Aspartate 1	24.9	38.1684
CGY41.34	sis2	1x	2	N-Carbamoyl-L-aspartate	N-Carbamoyl Aspartate 1	24.88	38.1032
CGY41.34	sis2	1x	3	N-Carbamoyl-L-aspartate	N-Carbamoyl Aspartate 1	24.85	38.0226
CGY41.34	sis2	1x	1	Gluconolactone	Gluconolactone	17.63	22.0427
CGY41.34	sis2	1x	2	Gluconolactone	Gluconolactone	17.21	20.7903
CGY41.34	sis2	1x	3	Gluconolactone	Gluconolactone	17.81	22.5856
CGY41.34	sis2	1x	1	Citrulline	Citrulline 2	26.8	24.0436
CGY41.34	sis2	1x	2	Citrulline	Citrulline 2	27	24.6386
CGY41.34	sis2	1x	3	Citrulline	Citrulline 2	27.12	25.0109
CGY41.34	sis2	1x	1	Glucose	Glucose	28.89	30.5444
CGY41.34	sis2	1x	2	Glucose	Glucose	29.01	30.8958
CGY41.34	sis2	1x	3	Glucose	Glucose	28.9	30.5797
CGY41.34	sis2	1x	1	Phosphoserine	phosphoserine	16.8	18.8605
CGY41.34	sis2	1x	2	Phosphoserine	phosphoserine	15.73	15.6354
CGY41.34	sis2	1x	3	Phosphoserine	phosphoserine	17.05	19.635
CGY41.34	sis2	1x	1	3-Phosphoglycerate	3-Phosphoglycerate 1	24.3	36.5825
CGY41.34	sis2	1x	2	3-Phosphoglycerate	3-Phosphoglycerate 1	22.66	31.6631
CGY41.34	sis2	1x	3	3-Phosphoglycerate	3-Phosphoglycerate 1	24.24	36.4245
CGY41.34	sis2	1x	1	Ala-pro	Ala-pro 2	20.41	11.3355
CGY41.34	sis2	1x	2	Ala-pro	Ala-pro 2	20.34	11.1379
CGY41.34	sis2	1x	3	Ala-pro	Ala-pro 2	20.49	11.5709
CGY41.34	sis2	1x	1	N-acetylglutamate	N-Acetylglutamate	24.05	26.7038
CGY41.34	sis2	1x	2	N-acetylglutamate	N-Acetylglutamate	24.05	26.7042
CGY41.34	sis2	1x	3	N-acetylglutamate	N-Acetylglutamate	24.16	27.0631
CGY41.34	sis2	1x	1	Gly-asp	Gly-asp 1	18.28	5.11109
CGY41.34	sis2	1x	2	Gly-asp	Gly-asp 1	18.58	5.99848
CGY41.34	sis2	1x	3	Gly-asp	Gly-asp 1	18.61	6.0853
CGY41.34	sis2	1x	1	N6-acetyllysine	N-acetyllysine 2	27.47	39.72
CGY41.34	sis2	1x	2	N6-acetyllysine	N-acetyllysine 2	27.48	39.7466
CGY41.34	sis2	1x	3	N6-acetyllysine	N-acetyllysine 2	27.49	39.7835
CGY41.34	sis2	1x	1	Kynurenate	Kynurenate 1	22.65	16.5529
CGY41.34	sis2	1x	2	Kynurenate	Kynurenate 1	22.6	16.4017
CGY41.34	sis2	1x	3	Kynurenate	Kynurenate 1	22.71	16.7229
CGY41.34	sis2	1x	1	Dopa	L-Dopa 1	19.21	7.824
CGY41.34	sis2	1x	2	Dopa	L-Dopa 1	19.33	8.15659
CGY41.34	sis2	1x	3	Dopa	L-Dopa 1	19.64	9.11893
CGY41.34	sis2	1x	1	Trimethyllysine	N6-Trimethyllysine	23.44	25.1164
CGY41.34	sis2	1x	2	Trimethyllysine	N6-Trimethyllysine	23.27	24.6282
CGY41.34	sis2	1x	3	Trimethyllysine	N6-Trimethyllysine	23.49	25.2691
CGY41.34	sis2	1x	1	N-acetylmethionine	N-Acetylmethionine	16.3	10.9067
CGY41.34	sis2	1x	2	N-acetylmethionine	N-Acetylmethionine	16.2	10.5888
CGY41.34	sis2	1x	3	N-acetylmethionine	N-Acetylmethionine	16.42	11.2539
CGY41.34	sis2	1x	1	Citrate	Citric Acid 1	23.43	NA
CGY41.34	sis2	1x	2	Citrate	Citric Acid 1	23.4	NA
CGY41.34	sis2	1x	3	Citrate	Citric Acid 1	23.54	NA
CGY41.34	sis2	1x	1	5-Hydroxyindoleacetic acid	5-Hydroxyindole-3-acetic acid	21.7	36.7437
CGY41.34	sis2	1x	2	5-Hydroxyindoleacetic acid	5-Hydroxyindole-3-acetic acid	21.6	36.4431
CGY41.34	sis2	1x	3	5-Hydroxyindoleacetic acid	5-Hydroxyindole-3-acetic acid	21.57	36.3442
CGY41.34	sis2	1x	1	Erythrose 4-phosphate	Erythrose-4-phosphate	18.48	19.8332
CGY41.34	sis2	1x	2	Erythrose 4-phosphate	Erythrose-4-phosphate	17.71	17.4954
CGY41.34	sis2	1x	3	Erythrose 4-phosphate	Erythrose-4-phosphate	18.42	19.6335
CGY41.34	sis2	1x	1	Gly-glu	Gly-glu 2	15.37	9.85176
CGY41.34	sis2	1x	2	Gly-glu	Gly-glu 2	15.13	9.13526
CGY41.34	sis2	1x	3	Gly-glu	Gly-glu 2	15.43	10.0492
CGY41.34	sis2	1x	1	Tryptophan	Tryptophan	27.81	51.5302
CGY41.34	sis2	1x	2	Tryptophan	Tryptophan	27.73	51.2948
CGY41.34	sis2	1x	3	Tryptophan	Tryptophan	27.78	51.4529
CGY41.34	sis2	1x	1	Indolelactic acid	Indole-3-Lactate 1	16.37	10.0055
CGY41.34	sis2	1x	2	Indolelactic acid	Indole-3-Lactate 1	16.42	10.1713
CGY41.34	sis2	1x	3	Indolelactic acid	Indole-3-Lactate 1	16.25	9.64011
CGY41.34	sis2	1x	1	Pantothenic acid	Pantothenate	26.5	36.5257
CGY41.34	sis2	1x	2	Pantothenic acid	Pantothenate	26.57	36.7194
CGY41.34	sis2	1x	3	Pantothenic acid	Pantothenate	26.52	36.5714
CGY41.34	sis2	1x	1	Acetylcarnitine	Acetylcarnitine	17.78	10.6581
CGY41.34	sis2	1x	2	Acetylcarnitine	Acetylcarnitine	17.67	10.3209
CGY41.34	sis2	1x	3	Acetylcarnitine	Acetylcarnitine	17.93	11.1243
CGY41.34	sis2	1x	1	Gly-phe	Gly-Phe 1	23.35	30.8124
CGY41.34	sis2	1x	2	Gly-phe	Gly-Phe 1	23.33	30.7353
CGY41.34	sis2	1x	3	Gly-phe	Gly-Phe 1	23.29	30.6255
CGY41.34	sis2	1x	1	5-Hydroxy-tryptophan	5-Hydroxytryptophan 1	17.84	11.0277
CGY41.34	sis2	1x	2	5-Hydroxy-tryptophan	5-Hydroxytryptophan 1	17.94	11.3086
CGY41.34	sis2	1x	3	5-Hydroxy-tryptophan	5-Hydroxytryptophan 1	18.23	12.1771
CGY41.34	sis2	1x	1	Cystathionine	Cystathionine 2	27.09	40.9655
CGY41.34	sis2	1x	2	Cystathionine	Cystathionine 2	26.73	39.8821
CGY41.34	sis2	1x	3	Cystathionine	Cystathionine 2	26.91	40.45
CGY41.34	sis2	1x	1	Ribulose 5-phosphate	Ribulose 5-phosphate 1	21	11.7352
CGY41.34	sis2	1x	2	Ribulose 5-phosphate	Ribulose 5-phosphate 1	20.96	11.6149
CGY41.34	sis2	1x	3	Ribulose 5-phosphate	Ribulose 5-phosphate 1	21.48	13.1884
CGY41.34	sis2	1x	1	Deoxycytidine	2-Deoxycytidine	21.43	20.5653
CGY41.34	sis2	1x	2	Deoxycytidine	2-Deoxycytidine	21.33	20.2614
CGY41.34	sis2	1x	3	Deoxycytidine	2-Deoxycytidine	21.57	20.9676
CGY41.34	sis2	1x	1	Deoxyuridine	2-Deoxyuridine	15.64	10.4205
CGY41.34	sis2	1x	2	Deoxyuridine	2-Deoxyuridine	15.54	10.1092
CGY41.34	sis2	1x	3	Deoxyuridine	2-Deoxyuridine	16.02	11.5641
CGY41.34	sis2	1x	1	Cystine	Cystine 1	28.32	42.7922
CGY41.34	sis2	1x	2	Cystine	Cystine 1	28.36	42.926
CGY41.34	sis2	1x	3	Cystine	Cystine 1	28.35	42.8972
CGY41.34	sis2	1x	1	Pseudouridine	Pseudouridine	25.27	39.3155
CGY41.34	sis2	1x	2	Pseudouridine	Pseudouridine	25.27	39.3139
CGY41.34	sis2	1x	3	Pseudouridine	Pseudouridine	25.11	38.8253
CGY41.34	sis2	1x	1	Cytidine	Cytidine 1	21.37	15.963
CGY41.34	sis2	1x	2	Cytidine	Cytidine 1	21.23	15.5391
CGY41.34	sis2	1x	3	Cytidine	Cytidine 1	21.42	16.0935
CGY41.34	sis2	1x	1	Biotin	Biotin 2	20.72	21.048
CGY41.34	sis2	1x	2	Biotin	Biotin 2	20.82	21.3627
CGY41.34	sis2	1x	3	Biotin	Biotin 2	20.9	21.61
CGY41.34	sis2	1x	1	Uridine	Uridine 3	16.94	8.02338
CGY41.34	sis2	1x	2	Uridine	Uridine 3	17.23	8.89559
CGY41.34	sis2	1x	3	Uridine	Uridine 3	17.34	9.24426
CGY41.34	sis2	1x	1	Nicotinamide riboside	NR 1	27.95	44.1812
CGY41.34	sis2	1x	2	Nicotinamide riboside	NR 1	26.79	40.6928
CGY41.34	sis2	1x	3	Nicotinamide riboside	NR 1	27.79	43.7166
CGY41.34	sis2	1x	1	Gamma-glutamylcysteine	Gamma-Glutamylcysteine 1	24.85	41.7329
CGY41.34	sis2	1x	2	Gamma-glutamylcysteine	Gamma-Glutamylcysteine 1	24.79	41.5773
CGY41.34	sis2	1x	3	Gamma-glutamylcysteine	Gamma-Glutamylcysteine 1	25.17	42.7123
CGY41.34	sis2	1x	1	Fructose 6-phosphate	Fructose 6-phosphate 2	21.46	22.0265
CGY41.34	sis2	1x	2	Fructose 6-phosphate	Fructose 6-phosphate 2	21.17	21.1623
CGY41.34	sis2	1x	3	Fructose 6-phosphate	Fructose 6-phosphate 2	21.11	20.9824
CGY41.34	sis2	1x	1	Glucose 6-phosphate	Glucose-6-Phosphate 1	24.13	33.0186
CGY41.34	sis2	1x	2	Glucose 6-phosphate	Glucose-6-Phosphate 1	24.21	33.2685
CGY41.34	sis2	1x	3	Glucose 6-phosphate	Glucose-6-Phosphate 1	24.38	33.7747
CGY41.34	sis2	1x	1	6-Phosphogluconic acid	6-phosphogluconate 2	18.6	4.72647
CGY41.34	sis2	1x	2	6-Phosphogluconic acid	6-phosphogluconate 2	18.48	4.35282
CGY41.34	sis2	1x	3	6-Phosphogluconic acid	6-phosphogluconate 2	18.62	4.76733
CGY41.34	sis2	1x	1	Inosine	Inosine	27	34.2477
CGY41.34	sis2	1x	2	Inosine	Inosine	27.15	34.6841
CGY41.34	sis2	1x	3	Inosine	Inosine	27.23	34.9311
CGY41.34	sis2	1x	1	1-Methyladenosine	1-Methyladenosine 2	19.8	21.1996
CGY41.34	sis2	1x	2	1-Methyladenosine	1-Methyladenosine 2	19.7	20.9124
CGY41.34	sis2	1x	3	1-Methyladenosine	1-Methyladenosine 2	20.11	22.1533
CGY41.34	sis2	1x	1	Adenosine	Adenosine	24.02	7.79826
CGY41.34	sis2	1x	2	Adenosine	Adenosine	23.41	5.95647
CGY41.34	sis2	1x	3	Adenosine	Adenosine	23.68	6.7834
CGY41.34	sis2	1x	1	Guanosine	Guanosine 1	23.62	18.1595
CGY41.34	sis2	1x	2	Guanosine	Guanosine 1	23.53	17.9055
CGY41.34	sis2	1x	3	Guanosine	Guanosine 1	23.64	18.2258
CGY41.34	sis2	1x	1	Sedoheptulose-7-phosphate	Sedoheptulose-7-phosphate 1	21.54	31.4453
CGY41.34	sis2	1x	2	Sedoheptulose-7-phosphate	Sedoheptulose-7-phosphate 1	21.35	30.8524
CGY41.34	sis2	1x	3	Sedoheptulose-7-phosphate	Sedoheptulose-7-phosphate 1	21.74	32.0352
CGY41.34	sis2	1x	1	Argininosuccinic acid	Argininosuccinate 2	15.28	12.352
CGY41.34	sis2	1x	2	Argininosuccinic acid	Argininosuccinate 2	14.68	10.5408
CGY41.34	sis2	1x	3	Argininosuccinic acid	Argininosuccinate 2	15.2	12.1128
CGY41.34	sis2	1x	1	5'-Methylthioadenosine	5-Methylthioadenosine 1	22.85	20.2537
CGY41.34	sis2	1x	2	5'-Methylthioadenosine	5-Methylthioadenosine 1	22.69	19.7711
CGY41.34	sis2	1x	3	5'-Methylthioadenosine	5-Methylthioadenosine 1	22.88	20.3496
CGY41.34	sis2	1x	1	N-acetylasparthylglutamate	N-acetylaspartylglutamate 1	14.72	8.57134
CGY41.34	sis2	1x	2	N-acetylasparthylglutamate	N-acetylaspartylglutamate 1	14.41	7.65401
CGY41.34	sis2	1x	3	N-acetylasparthylglutamate	N-acetylaspartylglutamate 1	15.21	10.059
CGY41.34	sis2	1x	1	Sphinganine	Sphinganine 1	12.01	6.18367
CGY41.34	sis2	1x	2	Sphinganine	Sphinganine 1	12.89	8.82274
CGY41.34	sis2	1x	3	Sphinganine	Sphinganine 1	12.12	6.49509
CGY41.34	sis2	1x	1	Cytidine monophosphate	CMP	18.17	7.19259
CGY41.34	sis2	1x	2	Cytidine monophosphate	CMP	17.66	5.64012
CGY41.34	sis2	1x	3	Cytidine monophosphate	CMP	18.06	6.85176
CGY41.34	sis2	1x	1	Uridine monophosphate	UMP	17.02	10.7481
CGY41.34	sis2	1x	2	Uridine monophosphate	UMP	17.37	11.7998
CGY41.34	sis2	1x	3	Uridine monophosphate	UMP	17.39	11.8635
CGY41.34	sis2	1x	1	Nicotinamide ribotide	NMN 1	23.14	27.7923
CGY41.34	sis2	1x	2	Nicotinamide ribotide	NMN 1	22.8	26.7632
CGY41.34	sis2	1x	3	Nicotinamide ribotide	NMN 1	23.14	27.8103
CGY41.34	sis2	1x	1	Cyclic AMP	cAMP n	21.67	28.8852
CGY41.34	sis2	1x	2	Cyclic AMP	cAMP n	21.77	29.2033
CGY41.34	sis2	1x	3	Cyclic AMP	cAMP n	21.33	27.8678
CGY41.34	sis2	1x	1	Aicar	AICAR 1	20.96	20.0154
CGY41.34	sis2	1x	2	Aicar	AICAR 1	21.02	20.2059
CGY41.34	sis2	1x	3	Aicar	AICAR 1	21.02	20.1792
CGY41.34	sis2	1x	1	Fructose-1,6-bisphosphate	Fructose 1,6-Bisphosphate 3	19.86	16.8455
CGY41.34	sis2	1x	2	Fructose-1,6-bisphosphate	Fructose 1,6-Bisphosphate 3	19.42	15.5248
CGY41.34	sis2	1x	3	Fructose-1,6-bisphosphate	Fructose 1,6-Bisphosphate 3	20.06	17.4458
CGY41.34	sis2	1x	1	Thymidine monophosphate	TMP	21.96	30.1279
CGY41.34	sis2	1x	2	Thymidine monophosphate	TMP	21.6	29.0508
CGY41.34	sis2	1x	3	Thymidine monophosphate	TMP	22.03	30.347
CGY41.34	sis2	1x	1	Trehalose	Trehalose 2	16.53	9.36379
CGY41.34	sis2	1x	2	Trehalose	Trehalose 2	16.15	8.19789
CGY41.34	sis2	1x	3	Trehalose	Trehalose 2	16.26	8.53637
CGY41.34	sis2	1x	1	Inosine-monophosphate	IMP	18.69	14.7319
CGY41.34	sis2	1x	2	Inosine-monophosphate	IMP	18.31	13.5834
CGY41.34	sis2	1x	3	Inosine-monophosphate	IMP	19.22	16.3406
CGY41.34	sis2	1x	1	Adenosine monophosphate	AMP 1	24.28	10.2979
CGY41.34	sis2	1x	2	Adenosine monophosphate	AMP 1	23.99	9.43589
CGY41.34	sis2	1x	3	Adenosine monophosphate	AMP 1	24.33	10.4497
CGY41.34	sis2	1x	1	Xanthosine monophosphate	Xanthosine monophosphate 1	13.82	10.9086
CGY41.34	sis2	1x	2	Xanthosine monophosphate	Xanthosine monophosphate 1	12.2	6.02926
CGY41.34	sis2	1x	3	Xanthosine monophosphate	Xanthosine monophosphate 1	13.59	10.2071
CGY41.34	sis2	1x	1	Farnesyl pyrophosphate	Farnesyl Pyrophosphate 1	20.1	24.1983
CGY41.34	sis2	1x	2	Farnesyl pyrophosphate	Farnesyl Pyrophosphate 1	19.63	22.7734
CGY41.34	sis2	1x	3	Farnesyl pyrophosphate	Farnesyl Pyrophosphate 1	19.63	22.7695
CGY41.34	sis2	1x	1	Guanosine monophosphate	GMP 1	17.47	9.01751
CGY41.34	sis2	1x	2	Guanosine monophosphate	GMP 1	17.31	8.5259
CGY41.34	sis2	1x	3	Guanosine monophosphate	GMP 1	17.53	9.1795
CGY41.34	sis2	1x	1	Riboflavin	Riboflavin 2	19.7	21.2508
CGY41.34	sis2	1x	2	Riboflavin	Riboflavin 2	19.41	20.3755
CGY41.34	sis2	1x	3	Riboflavin	Riboflavin 2	19.28	19.9865
CGY41.34	sis2	1x	1	Orotidylic acid	Orotidine monophosphate 2	20.24	14.6918
CGY41.34	sis2	1x	2	Orotidylic acid	Orotidine monophosphate 2	19.78	13.3215
CGY41.34	sis2	1x	3	Orotidylic acid	Orotidine monophosphate 2	19.92	13.7453
CGY41.34	sis2	1x	1	Phosphoribosyl pyrophosphate	PRPP	16.86	9.17947
CGY41.34	sis2	1x	2	Phosphoribosyl pyrophosphate	PRPP	16.23	7.25835
CGY41.34	sis2	1x	3	Phosphoribosyl pyrophosphate	PRPP	16.95	9.44749
CGY41.34	sis2	1x	1	S-adenosylhomocysteine	SAH	24.71	36.9619
CGY41.34	sis2	1x	2	S-adenosylhomocysteine	SAH	24.44	36.1371
CGY41.34	sis2	1x	3	S-adenosylhomocysteine	SAH	24.89	37.5111
CGY41.34	sis2	1x	1	S-adenosylmethionine	SAM 1	23.19	26.1903
CGY41.34	sis2	1x	2	S-adenosylmethionine	SAM 1	22.99	25.5675
CGY41.34	sis2	1x	3	S-adenosylmethionine	SAM 1	23.68	27.6643
CGY41.34	sis2	1x	1	Thymidine diphosphate	Thymidine diphosphate 2	13.25	6.17633
CGY41.34	sis2	1x	2	Thymidine diphosphate	Thymidine diphosphate 2	13.43	6.72699
CGY41.34	sis2	1x	3	Thymidine diphosphate	Thymidine diphosphate 2	12.39	3.59699
CGY41.34	sis2	1x	1	Uridine diphosphate	UDP 2	18.8	12.8406
CGY41.34	sis2	1x	2	Uridine diphosphate	UDP 2	18.55	12.0856
CGY41.34	sis2	1x	3	Uridine diphosphate	UDP 2	19.15	13.9004
CGY41.34	sis2	1x	1	Trehalose 6-Phosphate	Trehalose 6-Phosphate 1	20.03	15.7667
CGY41.34	sis2	1x	2	Trehalose 6-Phosphate	Trehalose 6-Phosphate 1	20.02	15.7284
CGY41.34	sis2	1x	3	Trehalose 6-Phosphate	Trehalose 6-Phosphate 1	20.11	16.0011
CGY41.34	sis2	1x	1	Deoxyguanosine diphosphate	dGDP	14.42	10.8044
CGY41.34	sis2	1x	2	Deoxyguanosine diphosphate	dGDP	13.25	7.27132
CGY41.34	sis2	1x	3	Deoxyguanosine diphosphate	dGDP	14.83	12.0403
CGY41.34	sis2	1x	1	Adenosine diphosphate	ADP	21.52	10.3671
CGY41.34	sis2	1x	2	Adenosine diphosphate	ADP	21.41	10.0335
CGY41.34	sis2	1x	3	Adenosine diphosphate	ADP	22.09	12.0842
CGY41.34	sis2	1x	1	Cytidine diphosphate	CDP	17.26	13.0719
CGY41.34	sis2	1x	2	Cytidine diphosphate	CDP	17.25	13.0367
CGY41.34	sis2	1x	3	Cytidine diphosphate	CDP	18.2	15.8787
CGY41.34	sis2	1x	1	Dihydrofolic acid	Dihydrofolate 1	15.4	14.6035
CGY41.34	sis2	1x	2	Dihydrofolic acid	Dihydrofolate 1	14.79	12.7654
CGY41.34	sis2	1x	3	Dihydrofolic acid	Dihydrofolate 1	13.8	9.79049
CGY41.34	sis2	1x	1	Guanosine diphosphate	GDP 3	14.53	11.9883
CGY41.34	sis2	1x	2	Guanosine diphosphate	GDP 3	13.97	10.32
CGY41.34	sis2	1x	3	Guanosine diphosphate	GDP 3	14.93	13.1968
CGY41.34	sis2	1x	1	Thymidine triphosphate	Thymidine Triphosphate 1	16.61	17.2092
CGY41.34	sis2	1x	2	Thymidine triphosphate	Thymidine Triphosphate 1	16.07	15.5832
CGY41.34	sis2	1x	3	Thymidine triphosphate	Thymidine Triphosphate 1	17.11	18.7096
CGY41.34	sis2	1x	1	Adenylsuccinic acid	Adenylsuccinic acid 1	15.86	15.9641
CGY41.34	sis2	1x	2	Adenylsuccinic acid	Adenylsuccinic acid 1	15.57	15.0853
CGY41.34	sis2	1x	3	Adenylsuccinic acid	Adenylsuccinic acid 1	16.36	17.463
CGY41.34	sis2	1x	1	Deoxycytidine triphosphate	dCTP 1	12.47	8.49117
CGY41.34	sis2	1x	2	Deoxycytidine triphosphate	dCTP 1	12.18	7.61427
CGY41.34	sis2	1x	3	Deoxycytidine triphosphate	dCTP 1	13.77	12.3946
CGY41.34	sis2	1x	1	Uridine triphosphate	UTP 1	16.75	13.3627
CGY41.34	sis2	1x	2	Uridine triphosphate	UTP 1	16.5	12.6164
CGY41.34	sis2	1x	3	Uridine triphosphate	UTP 1	17.46	15.4982
CGY41.34	sis2	1x	1	Cytidine triphosphate	CTP 2	17.46	15.1519
CGY41.34	sis2	1x	2	Cytidine triphosphate	CTP 2	17.36	14.8448
CGY41.34	sis2	1x	3	Cytidine triphosphate	CTP 2	18.3	17.6952
CGY41.34	sis2	1x	1	Adenosine triphosphate	ATP 1	20.27	11.6671
CGY41.34	sis2	1x	2	Adenosine triphosphate	ATP 1	20.14	11.2681
CGY41.34	sis2	1x	3	Adenosine triphosphate	ATP 1	20.89	13.5332
CGY41.34	sis2	1x	1	Taurocholic acid	Taurocholate 2	13.69	16.5184
CGY41.34	sis2	1x	2	Taurocholic acid	Taurocholate 2	13.81	16.8564
CGY41.34	sis2	1x	3	Taurocholic acid	Taurocholate 2	13.47	15.8529
CGY41.34	sis2	1x	1	Nicotinic acid adenine dinucleotide	NAAD n1	15.58	13.712
CGY41.34	sis2	1x	2	Nicotinic acid adenine dinucleotide	NAAD n1	15.11	12.3072
CGY41.34	sis2	1x	3	Nicotinic acid adenine dinucleotide	NAAD n1	15.77	14.2804
CGY41.34	sis2	1x	1	Guanosine triphosphate	GTP	16.48	18.9148
CGY41.34	sis2	1x	2	Guanosine triphosphate	GTP	16.22	18.1442
CGY41.34	sis2	1x	3	Guanosine triphosphate	GTP	17.12	20.8472
CGY41.34	sis2	1x	1	UDP-glucose	UDP-Glucose	23.51	38.7837
CGY41.34	sis2	1x	2	UDP-glucose	UDP-Glucose	23.09	37.5218
CGY41.34	sis2	1x	3	UDP-glucose	UDP-Glucose	24.09	40.5218
CGY41.34	sis2	1x	1	UDP-n-acetylglucosamine	UDP-N-acetylglucosamine	20.69	29.8398
CGY41.34	sis2	1x	2	UDP-n-acetylglucosamine	UDP-N-acetylglucosamine	20.21	28.3847
CGY41.34	sis2	1x	3	UDP-n-acetylglucosamine	UDP-N-acetylglucosamine	21.05	30.914
CGY41.34	sis2	1x	1	GDP-mannose	GDP-Mannose	20.07	30.3475
CGY41.34	sis2	1x	2	GDP-mannose	GDP-Mannose	19.78	29.4661
CGY41.34	sis2	1x	3	GDP-mannose	GDP-Mannose	20.88	32.7803
CGY41.34	sis2	1x	1	Oxidized glutathione	Oxidized glutathione 1	18.87	14.9782
CGY41.34	sis2	1x	2	Oxidized glutathione	Oxidized glutathione 1	18.77	14.671
CGY41.34	sis2	1x	3	Oxidized glutathione	Oxidized glutathione 1	19.6	17.1826
CGY41.34	sis2	1x	1	ADP-ribose	ADPR n1	14.31	10.0413
CGY41.34	sis2	1x	2	ADP-ribose	ADPR n1	14.66	11.0861
CGY41.34	sis2	1x	3	ADP-ribose	ADPR n1	14.53	10.6942
CGY41.34	sis2	1x	1	NAD	NAD	26.4	36.6852
CGY41.34	sis2	1x	2	NAD	NAD	25.86	35.0754
CGY41.34	sis2	1x	3	NAD	NAD	26.9	38.1844
CGY41.34	sis2	1x	1	NADP	NADP n1	18.16	19.7462
CGY41.34	sis2	1x	2	NADP	NADP n1	17.91	18.9988
CGY41.34	sis2	1x	3	NADP	NADP n1	18.96	22.1553
CGY41.34	sis2	1x	1	NADH	NADH 1	21.38	24.1132
CGY41.34	sis2	1x	2	NADH	NADH 1	21.96	25.8685
CGY41.34	sis2	1x	3	NADH	NADH 1	22.33	26.9784
CGY41.34	sis2	1x	1	FAD	FAD	16.85	21.3227
CGY41.34	sis2	1x	2	FAD	FAD	16.04	18.8835
CGY41.34	sis2	1x	3	FAD	FAD	17.06	21.9638
CGY41.34	sis2	1x	1	Coenzyme a	CoA	16.65	17.6929
CGY41.34	sis2	1x	2	Coenzyme a	CoA	16.52	17.3024
CGY41.34	sis2	1x	3	Coenzyme a	CoA	17.44	20.0735
CGY41.34	sis2	1x	1	Glycine	Glycine 2	23.95	27.3838
CGY41.34	sis2	1x	2	Glycine	Glycine 2	23.98	27.4732
CGY41.34	sis2	1x	3	Glycine	Glycine 2	23.96	27.4106
CGY41.34	sis2	1x	1	Lactate	Lactate 3	13.91	11.1215
CGY41.34	sis2	1x	2	Lactate	Lactate 3	13.64	10.2996
CGY41.34	sis2	1x	3	Lactate	Lactate 3	14.02	11.4529
CGY41.34	sis2	1x	1	Acetyl-CoA	Acetyl-CoA	20.77	30.884
CGY41.34	sis2	1x	2	Acetyl-CoA	Acetyl-CoA	20.34	29.5729
CGY41.34	sis2	1x	3	Acetyl-CoA	Acetyl-CoA	21.52	33.1286
CGY41.34	sis2	1x	1	Pyruvate	Pyruvate 1	21.71	15.1167
CGY41.34	sis2	1x	2	Pyruvate	Pyruvate 1	21.71	15.1088
CGY41.34	sis2	1x	3	Pyruvate	Pyruvate 1	22.05	16.1133
CGY41.34	sis2	1x	1	Alanine	Alanine	23.85	25.933
CGY41.34	sis2	1x	2	Alanine	Alanine	23.79	25.7411
CGY41.34	sis2	1x	3	Alanine	Alanine	23.85	25.9205

## Sheet: regression results
compound	dilution	contrast	estimate	SE	df	t.ratio	p.value	qvalue
2-Methylglutaric acid	10x	sis2 - WT	-0.333333	0.0247207	4	-13.484	0.000175032	0.00593743
2-Methylglutaric acid	1x	sis2 - WT	-0.176667	0.024037	4	-7.34978	0.00182504	0.0353515
2-Oxoglutarate	1x	sis2 - WT	-0.48	0.0919541	4	-5.22	0.00642749	0.0447759
5-Hydroxy-tryptophan	1x	sis2 - WT	-0.703333	0.130469	4	-5.3908	0.00572722	0.0447759
Ala-pro	1x	sis2 - WT	-0.356667	0.0539547	4	-6.61048	0.0027146	0.0368542
Aspartic acid	10x	sis2 - WT	-0.27	0.0596285	4	-4.52804	0.0105932	0.0297167
Citrulline	1x	sis2 - WT	-0.84	0.0949854	4	-8.84347	0.000902648	0.0326202
Cystathionine	1x	sis2 - WT	-0.906667	0.179382	4	-5.0544	0.00720879	0.0447759
Dihydrouracil	1x	sis2 - WT	-0.476667	0.0947511	4	-5.03072	0.00732976	0.0447759
Glutamate	10x	sis2 - WT	-0.22	0.0208167	4	-10.5685	0.000453542	0.00593743
Glutamine	10x	sis2 - WT	-0.23	0.0310913	4	-7.39758	0.00178096	0.0139652
Glycerol 3-phosphate	10x	sis2 - WT	-0.646667	0.12561	4	-5.14823	0.00675274	0.024237
Glycerol 3-phosphate	1x	sis2 - WT	-0.65	0.0903081	4	-7.19758	0.00197463	0.0353515
Guanidoacetic acid	1x	sis2 - WT	0.416667	0.0507718	4	8.20665	0.00120137	0.0326202
Guanosine	1x	sis2 - WT	-0.616667	0.0718022	4	-8.58841	0.00100979	0.0326202
Homoserine	10x	sis2 - WT	-0.276667	0.0487625	4	-5.67376	0.00476084	0.023372
Hypoxanthine	10x	sis2 - WT	-0.426667	0.0829993	4	-5.1406	0.00678844	0.024237
Hypoxanthine	1x	sis2 - WT	-0.406667	0.0760117	4	-5.35005	0.00588543	0.0447759
Kynurenine	10x	sis2 - WT	0.44	0.0414997	4	10.6025	0.000447911	0.00593743
N-acetylglutamate	1x	sis2 - WT	-0.826667	0.0485341	4	-17.0327	6.9679e-05	0.00756786
N-acetylglutamate	10x	sis2 - WT	-1.53	0.288136	4	-5.31	0.00604621	0.024237
N-acetylmethionine	1x	sis2 - WT	-0.55	0.111305	4	-4.94136	0.00780919	0.0447759
N-acetylornithine	10x	sis2 - WT	-0.616667	0.0898765	4	-6.86127	0.00236268	0.0139652
N-acetylornithine	1x	sis2 - WT	-0.476667	0.0821922	4	-5.79942	0.00439627	0.0434074
N6-acetyllysine	1x	sis2 - WT	-0.08	0.011547	4	-6.9282	0.00227843	0.0353515
Orotate	10x	sis2 - WT	0.383333	0.0783865	4	4.8903	0.00810031	0.0244715
Orotate	1x	sis2 - WT	0.436667	0.0684755	4	6.37698	0.00310205	0.0374349
Pyruvate	10x	sis2 - WT	-0.44	0.110705	4	-3.97453	0.0164762	0.0431387
Pyruvate	1x	sis2 - WT	-0.57	0.114698	4	-4.96959	0.00765374	0.0447759
Serine	10x	sis2 - WT	-0.373333	0.0551765	4	-6.76617	0.00248911	0.0139652
Succinate	1x	sis2 - WT	-0.32	0.0528099	4	-6.05947	0.00374459	0.0406702
Threonine	10x	sis2 - WT	-0.1	0.0129099	4	-7.74597	0.00149648	0.0139652
Uridine	1x	sis2 - WT	0.65	0.131656	4	4.9371	0.00783296	0.0447759
Valine	10x	sis2 - WT	-0.0333333	0.00666667	4	-5	0.00749043	0.0244715
Cystathionine	10x	sis2 - WT	-0.896667	0.246486	4	-3.63779	0.0220076	0.0540199
Pantothenic acid	10x	sis2 - WT	-0.1	0.0298142	4	-3.3541	0.0284602	0.0588283
Deoxycytidine	10x	sis2 - WT	0.343333	0.0992192	4	3.46035	0.0258095	0.0588283
Glycine	10x	sis2 - WT	-0.15	0.0447214	4	-3.3541	0.0284602	0.0588283
Deoxycytidine	1x	sis2 - WT	0.423333	0.094222	4	4.49294	0.0108813	0.059091
3-Methyl-2-oxovalericÔøΩacid	1x	sis2 - WT	-0.583333	0.13233	4	-4.40819	0.011617	0.0599883
Homocysteine	1x	sis2 - WT	-1.06667	0.245176	4	-4.35062	0.0121512	0.0599883
Guanosine	10x	sis2 - WT	-0.526667	0.166867	4	-3.15621	0.0343085	0.0673712
Dihydroorotate	10x	sis2 - WT	0.43	0.140554	4	3.05931	0.0376838	0.0704754
Cystine	1x	sis2 - WT	-0.0966667	0.024037	4	-4.02158	0.0158437	0.074817
2-Oxoglutarate	10x	sis2 - WT	-0.393333	0.1335	4	-2.94632	0.0421233	0.0751972
Dihydroorotate	1x	sis2 - WT	0.503333	0.128366	4	3.92109	0.0172319	0.0779818
N-acetylmethionine	10x	sis2 - WT	-0.403333	0.147686	4	-2.73102	0.0523877	0.0886047
Xanthosine	10x	sis2 - WT	-0.486667	0.180308	4	-2.69908	0.0541459	0.0886047
Phenylalanine	10x	sis2 - WT	-0.0233333	0.00881917	4	-2.64575	0.0572352	0.0899136
Glucose	1x	sis2 - WT	0.283333	0.0781736	4	3.62441	0.0222699	0.0967496
ADP-ribose	10x	sis2 - WT	-0.373333	0.1542	4	-2.42109	0.0726772	0.109781
Phosphoethanolamine	1x	sis2 - WT	-1.22	0.360031	4	-3.3886	0.0275656	0.115151
2-Hydroxyglutarate	1x	sis2 - WT	-0.236667	0.0718022	4	-3.29609	0.0300433	0.120852
Ornithine	10x	sis2 - WT	-0.606667	0.271927	4	-2.23099	0.0895126	0.121652
1-Methylnicotinamide	10x	sis2 - WT	-0.173333	0.0841295	4	-2.06032	0.108414	0.121652
Trigonelline	10x	sis2 - WT	-0.0733333	0.0333333	4	-2.2	0.0926527	0.121652
Gly-phe	10x	sis2 - WT	0.1	0.0485341	4	2.06041	0.108402	0.121652
Pseudouridine	10x	sis2 - WT	0.156667	0.0737865	4	2.12324	0.100973	0.121652
Biotin	10x	sis2 - WT	0.236667	0.108269	4	2.18591	0.094121	0.121652
Nicotinamide riboside	10x	sis2 - WT	1.27667	0.558381	4	2.28637	0.0841928	0.121652
Inosine	10x	sis2 - WT	0.193333	0.0927961	4	2.08342	0.105613	0.121652
5'-Methylthioadenosine	10x	sis2 - WT	-0.183333	0.0889444	4	-2.06121	0.108304	0.121652
Gamma-glutamylcysteine	10x	sis2 - WT	0.223333	0.109747	4	2.03498	0.111579	0.121725
Homocystine	10x	sis2 - WT	-0.936667	0.482586	4	-1.94093	0.124244	0.131879
Guanine	1x	sis2 - WT	-0.193333	0.0611919	4	-3.15946	0.0342017	0.132667
Cytidine	10x	sis2 - WT	0.236667	0.130597	4	1.81219	0.144179	0.149012
Proline	10x	sis2 - WT	-0.0333333	0.0194365	4	-1.71499	0.161495	0.15191
Nicotinate	10x	sis2 - WT	0.586667	0.333483	4	1.75921	0.153358	0.15191
Adenine	10x	sis2 - WT	0.0566667	0.0329983	4	1.71726	0.161066	0.15191
1-Methyladenosine	10x	sis2 - WT	0.416667	0.243676	4	1.70992	0.162455	0.15191
Inosine-monophosphate	10x	sis2 - WT	-0.553333	0.329107	4	-1.68132	0.167995	0.153437
Gly-asp	10x	sis2 - WT	-0.206667	0.128755	4	-1.60512	0.183738	0.164002
Guanine	10x	sis2 - WT	-0.156667	0.102198	4	-1.53297	0.200056	0.170746
7-Methylguanine	10x	sis2 - WT	-0.0533333	0.0363624	4	-1.46672	0.216345	0.170746
Trimethyllysine	10x	sis2 - WT	0.276667	0.18915	4	1.46268	0.217379	0.170746
Acetylcarnitine	10x	sis2 - WT	-0.88	0.294449	1	-2.98864	0.205559	0.170746
Adenylsuccinic acid	10x	sis2 - WT	-1.27167	0.808276	3	-1.57331	0.213706	0.170746
Coenzyme a	10x	sis2 - WT	1.11833	0.709639	3	1.57592	0.213131	0.170746
Cyclic AMP	10x	sis2 - WT	0.593333	0.413011	4	1.43661	0.224185	0.172639
Isoleucine	10x	sis2 - WT	-0.0466667	0.0349603	4	-1.33485	0.252836	0.190958
Lysine	10x	sis2 - WT	-0.116667	0.0921352	4	-1.26626	0.274142	0.194072
Quinolinate	10x	sis2 - WT	-0.213333	0.169542	4	-1.25829	0.276725	0.194072
Xanthosine monophosphate	10x	sis2 - WT	-0.836667	0.560991	2	-1.49141	0.274363	0.194072
Alanine	10x	sis2 - WT	-0.0533333	0.0414997	4	-1.28515	0.268105	0.194072
Uridine	10x	sis2 - WT	0.143333	0.116524	4	1.23008	0.286065	0.197102
Fumaric acid	10x	sis2 - WT	-0.216667	0.203361	4	-1.06543	0.34672	0.207101
Nicotinamide n-oxide	10x	sis2 - WT	-0.0533333	0.0474927	4	-1.12298	0.32429	0.207101
Methionine	10x	sis2 - WT	-0.0233333	0.0221108	4	-1.05529	0.350815	0.207101
Pyridoxine	10x	sis2 - WT	-0.0533333	0.0478423	4	-1.11477	0.327406	0.207101
N-Carbamoyl-L-aspartate	10x	sis2 - WT	0.116667	0.100554	4	1.16024	0.310483	0.207101
Erythrose 4-phosphate	10x	sis2 - WT	0.876667	0.731148	2	1.19903	0.353308	0.207101
Indolelactic acid	10x	sis2 - WT	0.273333	0.203415	2	1.34372	0.311192	0.207101
Fructose-1,6-bisphosphate	10x	sis2 - WT	-0.39	0.36114	4	-1.07991	0.340947	0.207101
Taurocholic acid	10x	sis2 - WT	-0.26	0.236479	4	-1.09946	0.333291	0.207101
2-Hydroxyglutarate	10x	sis2 - WT	-0.06	0.0537484	4	-1.11631	0.326819	0.207101
Biotin	1x	sis2 - WT	0.233333	0.0874325	4	2.66872	0.0558801	0.209281
Lactate	10x	sis2 - WT	-0.233333	0.231036	4	-1.00994	0.369654	0.213495
S-adenosylhomocysteine	10x	sis2 - WT	-0.246667	0.247835	4	-0.995286	0.37593	0.213973
Cytidine diphosphate	10x	sis2 - WT	0.145	0.133135	2	1.08912	0.389845	0.218724
Arginine	10x	sis2 - WT	0.133333	0.149741	4	0.890429	0.423553	0.222402
Sedoheptulose-7-phosphate	10x	sis2 - WT	-0.213333	0.24347	4	-0.876219	0.430379	0.222402
Nicotinamide ribotide	10x	sis2 - WT	0.213333	0.237183	4	0.899448	0.419267	0.222402
Cellobiose	10x	sis2 - WT	-0.0866667	0.0980363	4	-0.884027	0.426617	0.222402
Oxidized glutathione	10x	sis2 - WT	0.338333	0.362674	3	0.932886	0.419695	0.222402
NADH	10x	sis2 - WT	0.253333	0.275056	4	0.921026	0.409158	0.222402
Phosphoenolpyruvate	10x	sis2 - WT	-0.113333	0.131825	4	-0.859727	0.438414	0.223612
3-Hydroxymethylglutarate	10x	sis2 - WT	-0.0633333	0.0779601	4	-0.812381	0.462154	0.232699
GDP-mannose	10x	sis2 - WT	-0.4	0.503874	4	-0.793849	0.471719	0.234508
Leucine	10x	sis2 - WT	-0.0366667	0.0481894	4	-0.760886	0.48911	0.23715
Thymidine monophosphate	10x	sis2 - WT	-0.31	0.402478	4	-0.770228	0.484132	0.23715
Histidine	10x	sis2 - WT	-0.0166667	0.0226078	4	-0.73721	0.501899	0.240384
Dimethylglycine	10x	sis2 - WT	0.22	0.308419	4	0.713316	0.515058	0.243714
Guanidoacetic acid	10x	sis2 - WT	0.0433333	0.0669992	4	0.646774	0.55302	0.251109
N-acetylputrescine	10x	sis2 - WT	0.05	0.0841955	4	0.593856	0.584564	0.251109
Homocysteine	10x	sis2 - WT	-0.233333	0.401553	4	-0.581078	0.592356	0.251109
Glyceraldehyde 3-p	10x	sis2 - WT	-0.123333	0.187557	4	-0.657576	0.546726	0.251109
Ala-pro	10x	sis2 - WT	-0.236667	0.377859	4	-0.626335	0.565063	0.251109
Glucose 6-phosphate	10x	sis2 - WT	-0.11	0.176698	4	-0.622531	0.567324	0.251109
S-adenosylmethionine	10x	sis2 - WT	0.273333	0.473404	4	0.577379	0.594625	0.251109
CDP-ethanolamine	10x	sis2 - WT	-0.156667	0.245877	4	-0.637175	0.558654	0.251109
UDP-glucose	10x	sis2 - WT	-0.246667	0.404241	4	-0.610196	0.574698	0.251109
NAD	10x	sis2 - WT	-0.286667	0.490567	4	-0.584358	0.590349	0.251109
Asparagine	10x	sis2 - WT	-0.0233333	0.0449691	4	-0.518875	0.631233	0.252253
Phosphoethanolamine	10x	sis2 - WT	0.275	0.458993	1	0.599137	0.656362	0.252253
Acetylcholine	10x	sis2 - WT	0.0566667	0.115566	4	0.490339	0.649574	0.252253
Gluconolactone	10x	sis2 - WT	-0.413333	0.804432	4	-0.51382	0.634459	0.252253
Tyrosine	10x	sis2 - WT	0.0166667	0.034801	4	0.478913	0.657005	0.252253
O-phosphotyrosine	10x	sis2 - WT	0.35	0.694854	4	0.503703	0.640946	0.252253
Aicar	10x	sis2 - WT	-0.0233333	0.0494413	4	-0.47194	0.661563	0.252253
Farnesyl pyrophosphate	10x	sis2 - WT	0.0966667	0.178854	4	0.540477	0.617557	0.252253
NADP	10x	sis2 - WT	-0.316667	0.632649	4	-0.500541	0.642981	0.252253
Acetyl-CoA	10x	sis2 - WT	-0.263333	0.487693	4	-0.539957	0.617884	0.252253
UDP-n-acetylglucosamine	10x	sis2 - WT	-0.176667	0.411123	4	-0.429717	0.689538	0.260392
N6-methyllysine	10x	sis2 - WT	0.173333	0.463453	4	0.374004	0.727382	0.263272
4-Hydroxycinnamic acid	10x	sis2 - WT	0.02	0.0535413	4	0.373544	0.727699	0.263272
Cystine	10x	sis2 - WT	-0.0233333	0.0625389	4	-0.373101	0.728003	0.263272
Glutathione	10x	sis2 - WT	0.173333	0.481848	4	0.359726	0.73724	0.263272
Uridine monophosphate	10x	sis2 - WT	0.14	0.361463	4	0.387315	0.718249	0.263272
Riboflavin	10x	sis2 - WT	0.106667	0.303901	4	0.350992	0.743301	0.263272
Adenosine diphosphate	10x	sis2 - WT	-0.116667	0.342896	4	-0.340239	0.750794	0.263272
Uridine triphosphate	10x	sis2 - WT	-0.136667	0.396793	4	-0.344428	0.74787	0.263272
Guanosine monophosphate	10x	sis2 - WT	-0.17	0.516236	3	-0.329307	0.763575	0.265384
Picolinic acid	10x	sis2 - WT	0.02	0.0699206	4	0.286039	0.789051	0.271833
6-Phosphogluconic acid	10x	sis2 - WT	-0.0133333	0.0507718	4	-0.262613	0.80582	0.275196
Malate	10x	sis2 - WT	-0.01	0.0483046	4	-0.20702	0.846106	0.279242
N-acetylaspartate	10x	sis2 - WT	-0.045	0.203531	2	-0.221096	0.845538	0.279242
N6-acetyllysine	10x	sis2 - WT	-0.0133333	0.0604612	4	-0.220527	0.836259	0.279242
Tryptophan	10x	sis2 - WT	-0.00666667	0.0286744	4	-0.232495	0.827565	0.279242
5-Hydroxyindoleacetic acid	10x	sis2 - WT	-0.0133333	0.0679052	4	-0.196352	0.853907	0.279468
Glucose	10x	sis2 - WT	0.02	0.108321	4	0.184637	0.862497	0.279946
Cytidine	1x	sis2 - WT	0.173333	0.0735603	4	2.35634	0.0779733	0.28229
Acetylcarnitine	1x	sis2 - WT	-1.1	0.481894	4	-2.28266	0.0845384	0.288587
Orotidylic acid	1x	sis2 - WT	-0.556667	0.244427	4	-2.27744	0.0850266	0.288587
Ornithine	1x	sis2 - WT	-0.506667	0.229807	4	-2.20475	0.0921633	0.301526
Acetylcholine	1x	sis2 - WT	-0.106667	0.0494413	4	-2.15744	0.0971675	0.301526
Argininosuccinic acid	1x	sis2 - WT	-0.783333	0.359197	4	-2.18079	0.0946606	0.301526
Fructose 6-phosphate	10x	sis2 - WT	-0.0166667	0.355403	4	-0.0468952	0.964845	0.309257
FAD	10x	sis2 - WT	-0.0533333	1.27145	4	-0.041947	0.968551	0.309257
Kynurenate	10x	sis2 - WT	-0.00666667	0.246396	4	-0.0270567	0.979711	0.310297
Nicotinamide riboside	1x	sis2 - WT	1.20333	0.584703	4	2.05802	0.108696	0.324964
Sphinganine	1x	sis2 - WT	0.67	0.328126	4	2.0419	0.110704	0.324964
Inosine	1x	sis2 - WT	0.16	0.0801388	4	1.99654	0.116577	0.333196
Pseudouridine	1x	sis2 - WT	0.163333	0.0829993	4	1.96789	0.120461	0.335469
Gly-glu	1x	sis2 - WT	-0.376667	0.199109	4	-1.89176	0.131483	0.357011
Xanthosine monophosphate	1x	sis2 - WT	-1.11	0.598879	4	-1.85346	0.137437	0.364075
N-acetylputrescine	1x	sis2 - WT	0.11	0.0607362	4	1.81111	0.144361	0.373312
Tryptophan	1x	sis2 - WT	-0.07	0.0410961	4	-1.70332	0.163716	0.413517
Kynurenate	1x	sis2 - WT	-0.243333	0.14522	4	-1.67562	0.169122	0.417465
5'-Methylthioadenosine	1x	sis2 - WT	-0.246667	0.155635	4	-1.58491	0.188166	0.444309
Thymidine diphosphate	1x	sis2 - WT	0.703333	0.414349	3	1.69744	0.188179	0.444309
N6-methyllysine	1x	sis2 - WT	0.263333	0.176667	4	1.49057	0.210332	0.45745
5-Hydroxylysine	1x	sis2 - WT	-1.44667	0.915039	3	-1.58099	0.212018	0.45745
Deoxyuridine	1x	sis2 - WT	0.656667	0.436183	4	1.50548	0.206657	0.45745
1-Methyladenosine	1x	sis2 - WT	0.273333	0.185592	4	1.47276	0.214804	0.45745
Glycine	1x	sis2 - WT	-0.0533333	0.0349603	4	-1.52554	0.201819	0.45745
5-Methylcytosine	1x	sis2 - WT	-0.0533333	0.0375648	4	-1.41977	0.228692	0.461715
Gly-gly	1x	sis2 - WT	-0.616667	0.437671	4	-1.40897	0.23163	0.461715
1-Methylnicotinamide	1x	sis2 - WT	-0.123333	0.0889444	4	-1.38663	0.237829	0.461715
5-Hydroxyindoleacetic acid	1x	sis2 - WT	-0.06	0.0426875	4	-1.40556	0.232566	0.461715
Alanine	1x	sis2 - WT	-0.0433333	0.0312694	4	-1.3858	0.238062	0.461715
Nicotinamide ribotide	1x	sis2 - WT	0.313333	0.230772	4	1.35776	0.246084	0.468899
Trigonelline	1x	sis2 - WT	-0.0666667	0.0523874	4	-1.27257	0.272111	0.49531
Lysine	1x	sis2 - WT	-0.153333	0.120646	4	-1.27093	0.272636	0.49531
Dopa	1x	sis2 - WT	-0.236667	0.186667	4	-1.26786	0.273625	0.49531
Gly-asp	1x	sis2 - WT	-0.266667	0.213099	4	-1.25138	0.278988	0.496737
Picolinic acid	1x	sis2 - WT	0.136667	0.113186	4	1.20745	0.293772	0.498323
Itaconic acid	1x	sis2 - WT	-0.466667	0.415906	4	-1.12205	0.324642	0.498323
4-Hydroxycinnamic acid	1x	sis2 - WT	-0.0633333	0.0572519	4	-1.10622	0.330681	0.498323
Phosphoenolpyruvate	1x	sis2 - WT	-0.296667	0.265037	4	-1.11934	0.325668	0.498323
3-Phosphoglycerate	1x	sis2 - WT	-0.773333	0.626782	4	-1.23382	0.284811	0.498323
Citrate	1x	sis2 - WT	-0.42	0.37615	4	-1.11658	0.326719	0.498323
Erythrose 4-phosphate	1x	sis2 - WT	0.3	0.266375	4	1.12623	0.323062	0.498323
Indolelactic acid	1x	sis2 - WT	-0.13	0.118697	4	-1.09523	0.334936	0.498323
Fructose 6-phosphate	1x	sis2 - WT	-0.173333	0.147347	4	-1.17636	0.304678	0.498323
Sedoheptulose-7-phosphate	1x	sis2 - WT	-0.27	0.241845	4	-1.11642	0.326779	0.498323
Inosine-monophosphate	1x	sis2 - WT	-0.37	0.328228	4	-1.12727	0.322673	0.498323
Dihydrofolic acid	1x	sis2 - WT	-0.55	0.469491	4	-1.17148	0.306425	0.498323
Aminoadipic acid	1x	sis2 - WT	-0.075	0.0675977	3	-1.10951	0.348153	0.510986
Fructose-1,6-bisphosphate	1x	sis2 - WT	-0.39	0.378065	4	-1.03157	0.360561	0.516356
Guanosine monophosphate	1x	sis2 - WT	-0.47	0.456423	4	-1.02975	0.361319	0.516356
Lactate	1x	sis2 - WT	0.123333	0.121198	4	1.01762	0.366402	0.51682
Cysteine	1x	sis2 - WT	-1.17667	1.18906	4	-0.98958	0.378398	0.526897
Cytidine monophosphate	1x	sis2 - WT	-0.286667	0.299741	4	-0.956382	0.393038	0.540354
Dimethylglycine	1x	sis2 - WT	0.07	0.0750555	4	0.932643	0.403801	0.541445
Acetyl-CoA	1x	sis2 - WT	-0.463333	0.492149	4	-0.941448	0.39978	0.541445
Isoleucine	1x	sis2 - WT	-0.03	0.0329983	4	-0.909137	0.414702	0.548201
Quinolinate	1x	sis2 - WT	0.11	0.122202	4	0.900149	0.418935	0.548201
Adenylsuccinic acid	1x	sis2 - WT	-0.45	0.529402	4	-0.850015	0.443202	0.573052
Trimethyllysine	1x	sis2 - WT	0.173333	0.210185	4	0.82467	0.455896	0.575756
Oxidized glutathione	1x	sis2 - WT	0.296667	0.35545	4	0.834624	0.450877	0.575756
S-adenosylhomocysteine	1x	sis2 - WT	-0.216667	0.276124	4	-0.784672	0.476512	0.594875
Gluconolactone	1x	sis2 - WT	0.31	0.416213	4	0.744811	0.497766	0.607827
S-adenosylmethionine	1x	sis2 - WT	0.3	0.403099	4	0.744234	0.498079	0.607827
N-acetylalanine	1x	sis2 - WT	-0.163333	0.256753	4	-0.636149	0.559258	0.659032
Xanthine	1x	sis2 - WT	0.266667	0.427226	4	0.624181	0.566342	0.659032
Glyceraldehyde 3-p	1x	sis2 - WT	-0.106667	0.164249	4	-0.64942	0.551474	0.659032
UDP-glucose	1x	sis2 - WT	-0.29	0.469704	4	-0.61741	0.570378	0.659032
NAD	1x	sis2 - WT	-0.313333	0.488478	4	-0.641448	0.556141	0.659032
Adenosine monophosphate	1x	sis2 - WT	-0.186667	0.330774	4	-0.564334	0.602669	0.689011
Indoleacetic acid	1x	sis2 - WT	-0.12	0.235561	4	-0.509423	0.637274	0.699477
Ribulose 5-phosphate	1x	sis2 - WT	0.113333	0.222686	4	0.508939	0.637584	0.699477
Thymidine monophosphate	1x	sis2 - WT	0.163333	0.312694	4	0.522342	0.629026	0.699477
GDP-mannose	1x	sis2 - WT	-0.273333	0.52873	4	-0.516962	0.632453	0.699477
Malate	1x	sis2 - WT	0.0166667	0.0371184	4	0.449013	0.676675	0.713117
1-Methylhistidine	1x	sis2 - WT	-0.0866667	0.19709	4	-0.439732	0.682846	0.713117
Adenosine	1x	sis2 - WT	-0.206667	0.456703	4	-0.452519	0.674352	0.713117
Cytidine diphosphate	1x	sis2 - WT	-0.193333	0.426979	4	-0.452793	0.67417	0.713117
Taurocholic acid	1x	sis2 - WT	0.0733333	0.15337	4	0.478148	0.657504	0.713117
Gamma-glutamylcysteine	1x	sis2 - WT	0.106667	0.254056	4	0.419855	0.696162	0.713306
Uridine monophosphate	1x	sis2 - WT	0.12	0.283666	4	0.423032	0.694025	0.713306
Glucose 6-phosphate	1x	sis2 - WT	0.06	0.151438	4	0.396203	0.712181	0.716207
Trehalose 6-Phosphate	1x	sis2 - WT	0.0233333	0.0586894	4	0.397573	0.711248	0.716207
Riboflavin	1x	sis2 - WT	0.0666667	0.175942	4	0.378913	0.724007	0.721419
Deoxyguanosine diphosphate	1x	sis2 - WT	-0.273333	0.740615	4	-0.369062	0.730787	0.721555
Phosphoserine	1x	sis2 - WT	0.193333	0.570458	4	0.338909	0.751723	0.728972
FAD	1x	sis2 - WT	-0.16	0.467047	4	-0.342578	0.749161	0.728972
2-Hydroxybutyric acid	1x	sis2 - WT	0.0333333	0.192123	4	0.1735	0.870684	0.730613
Creatinine	1x	sis2 - WT	-0.0366667	0.246892	4	-0.148513	0.889124	0.730613
3-Hydroxymethylglutarate	1x	sis2 - WT	-0.02	0.0829993	4	-0.240966	0.821429	0.730613
Pantothenic acid	1x	sis2 - WT	0.00666667	0.0278887	4	0.239046	0.822819	0.730613
Gly-phe	1x	sis2 - WT	-0.0133333	0.0410961	4	-0.324443	0.761861	0.730613
6-Phosphogluconic acid	1x	sis2 - WT	-0.0133333	0.0617342	4	-0.21598	0.83957	0.730613
N-acetylasparthylglutamate	1x	sis2 - WT	-0.136667	0.437467	4	-0.312404	0.770342	0.730613
Cyclic AMP	1x	sis2 - WT	0.0333333	0.240023	4	0.138875	0.89626	0.730613
Trehalose	1x	sis2 - WT	0.0233333	0.176855	4	0.131935	0.901406	0.730613
Farnesyl pyrophosphate	1x	sis2 - WT	0.0466667	0.210423	4	0.221776	0.835351	0.730613
Phosphoribosyl pyrophosphate	1x	sis2 - WT	0.103333	0.42881	4	0.240977	0.821421	0.730613
Adenosine diphosphate	1x	sis2 - WT	-0.0966667	0.41115	4	-0.235113	0.825667	0.730613
Guanosine diphosphate	1x	sis2 - WT	-0.0866667	0.421808	4	-0.205465	0.847242	0.730613
Uridine triphosphate	1x	sis2 - WT	-0.1	0.502151	4	-0.199143	0.851864	0.730613
Cytidine triphosphate	1x	sis2 - WT	-0.1	0.443534	4	-0.225462	0.832671	0.730613
Nicotinic acid adenine dinucleotide	1x	sis2 - WT	-0.126667	0.545059	4	-0.232391	0.82764	0.730613
Guanosine triphosphate	1x	sis2 - WT	-0.0766667	0.457882	4	-0.167438	0.87515	0.730613
UDP-n-acetylglucosamine	1x	sis2 - WT	-0.0966667	0.399388	4	-0.242037	0.820654	0.730613
ADP-ribose	1x	sis2 - WT	-0.0566667	0.290823	4	-0.19485	0.855007	0.730613
NADP	1x	sis2 - WT	-0.153333	0.583229	4	-0.262904	0.80561	0.730613
NADH	1x	sis2 - WT	0.0466667	0.288059	4	0.162004	0.879157	0.730613
Coenzyme a	1x	sis2 - WT	-0.0666667	0.458124	4	-0.145521	0.891338	0.730613
N-Carbamoyl-L-aspartate	1x	sis2 - WT	0.01	0.108423	4	0.0922313	0.930949	0.744246
Uridine diphosphate	1x	sis2 - WT	-0.0333333	0.407826	4	-0.0817342	0.938785	0.744246
Deoxycytidine triphosphate	1x	sis2 - WT	0.07	0.845235	4	0.0828172	0.937976	0.744246
Adenosine triphosphate	1x	sis2 - WT	-0.0266667	0.450309	4	-0.0592187	0.955618	0.752102
Thymidine triphosphate	1x	sis2 - WT	-0.0233333	0.497605	4	-0.0468912	0.964848	0.753903
Homoserine	1x	sis2 - WT	-5.13834e-15	0.101105	4	-5.08218e-14	1	0.764862
Nicotinate	1x	sis2 - WT	-0.00666667	0.431329	4	-0.0154561	0.988408	0.764862
Aicar	1x	sis2 - WT	-4.42223e-15	0.0305505	4	-1.44751e-13	1	0.764862
Xanthine	10x	NA	NA	NA	NA	NA	NA	NA
Ribulose 5-phosphate	10x	sis2 - WT	0.03	NA	0	NA	NA	NA
Cytidine monophosphate	10x	NA	NA	NA	NA	NA	NA	NA
Adenosine monophosphate	10x	NA	NA	NA	NA	NA	NA	NA
Uridine diphosphate	10x	NA	NA	NA	NA	NA	NA	NA
Adenosine triphosphate	10x	sis2 - WT	0.32	NA	0	NA	NA	NA
Guanosine triphosphate	10x	NA	NA	NA	NA	NA	NA	NA
N-acetylalanine	10x	NA	NA	NA	NA	NA	NA	NA
Trehalose 6-Phosphate	10x	sis2 - WT	0.19	NA	0	NA	NA	NA
Guanosine diphosphate	10x	NA	NA	NA	NA	NA	NA	NA
Cytidine triphosphate	10x	NA	NA	NA	NA	NA	NA	NA
Gly-gly	10x	NA	NA	NA	NA	NA	NA	NA
4-Guanidinobutanoic acid	1x	sis2 - WT	0.63	NA	0	NA	NA	NA
