# Supplementary material for: Potassium ion homeostasis modulates mitochondrial function
Source: J Cell Biol. 2026 Jan 13;225(4):e202505110. doi: 10.1083/jcb.202505110 (PMC12798708; doi:10.1083/jcb.202505110)
Supplement: Table S4 — shows RNAseq data comparing WT and sis2Δ mutant in standard (7.35 mM) and low (0.5 mM) KCl. [file jcb_202505110_tables4.xlsx]

## Sheet: counts
gene_id	gene_symbol	gene	strain	kcl_conc	rep	count
YAL001C	TFC3	WT	CGY4130	0.5mM	A	1810.66
YAL001C	TFC3	WT	CGY4130	0.5mM	B	1744.2
YAL001C	TFC3	WT	CGY4130	0.5mM	C	1769.77
YAL001C	TFC3	WT	CGY4130	7.35mM	A	1621.97
YAL001C	TFC3	WT	CGY4130	7.35mM	B	1795.91
YAL001C	TFC3	WT	CGY4130	7.35mM	C	1576.75
YAL001C	TFC3	sis2	CGY4134	0.5mM	A	1614.86
YAL001C	TFC3	sis2	CGY4134	0.5mM	B	1712.99
YAL001C	TFC3	sis2	CGY4134	0.5mM	C	1550.75
YAL001C	TFC3	sis2	CGY4134	7.35mM	A	1609.81
YAL001C	TFC3	sis2	CGY4134	7.35mM	B	1569.99
YAL001C	TFC3	sis2	CGY4134	7.35mM	C	1633.84
YAL002W	VPS8	WT	CGY4130	0.5mM	A	1913.63
YAL002W	VPS8	WT	CGY4130	0.5mM	B	1665.45
YAL002W	VPS8	WT	CGY4130	0.5mM	C	1696.91
YAL002W	VPS8	WT	CGY4130	7.35mM	A	1550.9
YAL002W	VPS8	WT	CGY4130	7.35mM	B	1760.54
YAL002W	VPS8	WT	CGY4130	7.35mM	C	1475.41
YAL002W	VPS8	sis2	CGY4134	0.5mM	A	1556.03
YAL002W	VPS8	sis2	CGY4134	0.5mM	B	1700.97
YAL002W	VPS8	sis2	CGY4134	0.5mM	C	1454.24
YAL002W	VPS8	sis2	CGY4134	7.35mM	A	1540.04
YAL002W	VPS8	sis2	CGY4134	7.35mM	B	1436.37
YAL002W	VPS8	sis2	CGY4134	7.35mM	C	1444.22
YAL003W	EFB1	WT	CGY4130	0.5mM	A	85208.9
YAL003W	EFB1	WT	CGY4130	0.5mM	B	85721.1
YAL003W	EFB1	WT	CGY4130	0.5mM	C	85838.8
YAL003W	EFB1	WT	CGY4130	7.35mM	A	104202
YAL003W	EFB1	WT	CGY4130	7.35mM	B	102776
YAL003W	EFB1	WT	CGY4130	7.35mM	C	113911
YAL003W	EFB1	sis2	CGY4134	0.5mM	A	91567.4
YAL003W	EFB1	sis2	CGY4134	0.5mM	B	85248.4
YAL003W	EFB1	sis2	CGY4134	0.5mM	C	91047.4
YAL003W	EFB1	sis2	CGY4134	7.35mM	A	103981
YAL003W	EFB1	sis2	CGY4134	7.35mM	B	110405
YAL003W	EFB1	sis2	CGY4134	7.35mM	C	108917
YAL004W	YAL004W	WT	CGY4130	0.5mM	A	9348.61
YAL004W	YAL004W	WT	CGY4130	0.5mM	B	8126.11
YAL004W	YAL004W	WT	CGY4130	0.5mM	C	8908.31
YAL004W	YAL004W	WT	CGY4130	7.35mM	A	9026.54
YAL004W	YAL004W	WT	CGY4130	7.35mM	B	9631.43
YAL004W	YAL004W	WT	CGY4130	7.35mM	C	8139.09
YAL004W	YAL004W	sis2	CGY4134	0.5mM	A	9718
YAL004W	YAL004W	sis2	CGY4134	0.5mM	B	8419.57
YAL004W	YAL004W	sis2	CGY4134	0.5mM	C	8653.29
YAL004W	YAL004W	sis2	CGY4134	7.35mM	A	9798.42
YAL004W	YAL004W	sis2	CGY4134	7.35mM	B	9038.01
YAL004W	YAL004W	sis2	CGY4134	7.35mM	C	9036.72
YAL005C	SSA1	WT	CGY4130	0.5mM	A	50887.9
YAL005C	SSA1	WT	CGY4130	0.5mM	B	44829.8
YAL005C	SSA1	WT	CGY4130	0.5mM	C	48661.1
YAL005C	SSA1	WT	CGY4130	7.35mM	A	50946.3
YAL005C	SSA1	WT	CGY4130	7.35mM	B	54118.9
YAL005C	SSA1	WT	CGY4130	7.35mM	C	46114.7
YAL005C	SSA1	sis2	CGY4134	0.5mM	A	51093.8
YAL005C	SSA1	sis2	CGY4134	0.5mM	B	44804.5
YAL005C	SSA1	sis2	CGY4134	0.5mM	C	48624.3
YAL005C	SSA1	sis2	CGY4134	7.35mM	A	55165
YAL005C	SSA1	sis2	CGY4134	7.35mM	B	51663.7
YAL005C	SSA1	sis2	CGY4134	7.35mM	C	51299.4
YAL007C	ERP2	WT	CGY4130	0.5mM	A	7031.85
YAL007C	ERP2	WT	CGY4130	0.5mM	B	7227.94
YAL007C	ERP2	WT	CGY4130	0.5mM	C	7195.1
YAL007C	ERP2	WT	CGY4130	7.35mM	A	7450.13
YAL007C	ERP2	WT	CGY4130	7.35mM	B	7453.49
YAL007C	ERP2	WT	CGY4130	7.35mM	C	7633.43
YAL007C	ERP2	sis2	CGY4134	0.5mM	A	7069.85
YAL007C	ERP2	sis2	CGY4134	0.5mM	B	6866.18
YAL007C	ERP2	sis2	CGY4134	0.5mM	C	7516.7
YAL007C	ERP2	sis2	CGY4134	7.35mM	A	7005.92
YAL007C	ERP2	sis2	CGY4134	7.35mM	B	7524.81
YAL007C	ERP2	sis2	CGY4134	7.35mM	C	7578.74
YAL008W	FUN14	WT	CGY4130	0.5mM	A	1645.53
YAL008W	FUN14	WT	CGY4130	0.5mM	B	1702.7
YAL008W	FUN14	WT	CGY4130	0.5mM	C	1759.23
YAL008W	FUN14	WT	CGY4130	7.35mM	A	1474.35
YAL008W	FUN14	WT	CGY4130	7.35mM	B	1391.66
YAL008W	FUN14	WT	CGY4130	7.35mM	C	1238.29
YAL008W	FUN14	sis2	CGY4134	0.5mM	A	1739.16
YAL008W	FUN14	sis2	CGY4134	0.5mM	B	1709.71
YAL008W	FUN14	sis2	CGY4134	0.5mM	C	1605.1
YAL008W	FUN14	sis2	CGY4134	7.35mM	A	1466.87
YAL008W	FUN14	sis2	CGY4134	7.35mM	B	1437.49
YAL008W	FUN14	sis2	CGY4134	7.35mM	C	1311.59
YAL009W	SPO7	WT	CGY4130	0.5mM	A	1111.26
YAL009W	SPO7	WT	CGY4130	0.5mM	B	1097.17
YAL009W	SPO7	WT	CGY4130	0.5mM	C	989.386
YAL009W	SPO7	WT	CGY4130	7.35mM	A	1244.73
YAL009W	SPO7	WT	CGY4130	7.35mM	B	1277.45
YAL009W	SPO7	WT	CGY4130	7.35mM	C	1198.77
YAL009W	SPO7	sis2	CGY4134	0.5mM	A	1234.17
YAL009W	SPO7	sis2	CGY4134	0.5mM	B	1119.4
YAL009W	SPO7	sis2	CGY4134	0.5mM	C	1160.02
YAL009W	SPO7	sis2	CGY4134	7.35mM	A	1142.7
YAL009W	SPO7	sis2	CGY4134	7.35mM	B	1252.65
YAL009W	SPO7	sis2	CGY4134	7.35mM	C	1281.13
YAL010C	MDM10	WT	CGY4130	0.5mM	A	740.195
YAL010C	MDM10	WT	CGY4130	0.5mM	B	725.774
YAL010C	MDM10	WT	CGY4130	0.5mM	C	772.718
YAL010C	MDM10	WT	CGY4130	7.35mM	A	667.924
YAL010C	MDM10	WT	CGY4130	7.35mM	B	654.897
YAL010C	MDM10	WT	CGY4130	7.35mM	C	635.36
YAL010C	MDM10	sis2	CGY4134	0.5mM	A	734.732
YAL010C	MDM10	sis2	CGY4134	0.5mM	B	735.701
YAL010C	MDM10	sis2	CGY4134	0.5mM	C	654.033
YAL010C	MDM10	sis2	CGY4134	7.35mM	A	658.56
YAL010C	MDM10	sis2	CGY4134	7.35mM	B	623.541
YAL010C	MDM10	sis2	CGY4134	7.35mM	C	684.778
YAL011W	SWC3	WT	CGY4130	0.5mM	A	1446.39
YAL011W	SWC3	WT	CGY4130	0.5mM	B	1325.97
YAL011W	SWC3	WT	CGY4130	0.5mM	C	1409.3
YAL011W	SWC3	WT	CGY4130	7.35mM	A	1487.11
YAL011W	SWC3	WT	CGY4130	7.35mM	B	1412.88
YAL011W	SWC3	WT	CGY4130	7.35mM	C	1588.91
YAL011W	SWC3	sis2	CGY4134	0.5mM	A	1344.05
YAL011W	SWC3	sis2	CGY4134	0.5mM	B	1377.39
YAL011W	SWC3	sis2	CGY4134	0.5mM	C	1349.29
YAL011W	SWC3	sis2	CGY4134	7.35mM	A	1371.57
YAL011W	SWC3	sis2	CGY4134	7.35mM	B	1385.15
YAL011W	SWC3	sis2	CGY4134	7.35mM	C	1353.84
YAL012W	CYS3	WT	CGY4130	0.5mM	A	34414.2
YAL012W	CYS3	WT	CGY4130	0.5mM	B	34773.3
YAL012W	CYS3	WT	CGY4130	0.5mM	C	35201.8
YAL012W	CYS3	WT	CGY4130	7.35mM	A	37011
YAL012W	CYS3	WT	CGY4130	7.35mM	B	36663.1
YAL012W	CYS3	WT	CGY4130	7.35mM	C	36763.7
YAL012W	CYS3	sis2	CGY4134	0.5mM	A	37596.7
YAL012W	CYS3	sis2	CGY4134	0.5mM	B	34397.6
YAL012W	CYS3	sis2	CGY4134	0.5mM	C	36369.1
YAL012W	CYS3	sis2	CGY4134	7.35mM	A	38902.7
YAL012W	CYS3	sis2	CGY4134	7.35mM	B	43002.1
YAL012W	CYS3	sis2	CGY4134	7.35mM	C	40465.8
YAL013W	DEP1	WT	CGY4130	0.5mM	A	1449.31
YAL013W	DEP1	WT	CGY4130	0.5mM	B	1280.21
YAL013W	DEP1	WT	CGY4130	0.5mM	C	1363.28
YAL013W	DEP1	WT	CGY4130	7.35mM	A	1406.01
YAL013W	DEP1	WT	CGY4130	7.35mM	B	1464.42
YAL013W	DEP1	WT	CGY4130	7.35mM	C	1751.04
YAL013W	DEP1	sis2	CGY4134	0.5mM	A	1527.18
YAL013W	DEP1	sis2	CGY4134	0.5mM	B	1354.43
YAL013W	DEP1	sis2	CGY4134	0.5mM	C	1426.13
YAL013W	DEP1	sis2	CGY4134	7.35mM	A	1533.24
YAL013W	DEP1	sis2	CGY4134	7.35mM	B	1396.29
YAL013W	DEP1	sis2	CGY4134	7.35mM	C	1582.75
YAL014C	SYN8	WT	CGY4130	0.5mM	A	1892.26
YAL014C	SYN8	WT	CGY4130	0.5mM	B	1797.41
YAL014C	SYN8	WT	CGY4130	0.5mM	C	1804.29
YAL014C	SYN8	WT	CGY4130	7.35mM	A	1998.31
YAL014C	SYN8	WT	CGY4130	7.35mM	B	1938.41
YAL014C	SYN8	WT	CGY4130	7.35mM	C	2004.37
YAL014C	SYN8	sis2	CGY4134	0.5mM	A	1942.27
YAL014C	SYN8	sis2	CGY4134	0.5mM	B	1734.86
YAL014C	SYN8	sis2	CGY4134	0.5mM	C	2145.75
YAL014C	SYN8	sis2	CGY4134	7.35mM	A	1948.45
YAL014C	SYN8	sis2	CGY4134	7.35mM	B	1804.93
YAL014C	SYN8	sis2	CGY4134	7.35mM	C	1788.09
YAL015C	NTG1	WT	CGY4130	0.5mM	A	1001.5
YAL015C	NTG1	WT	CGY4130	0.5mM	B	1038.64
YAL015C	NTG1	WT	CGY4130	0.5mM	C	962.542
YAL015C	NTG1	WT	CGY4130	7.35mM	A	1202.81
YAL015C	NTG1	WT	CGY4130	7.35mM	B	1101.6
YAL015C	NTG1	WT	CGY4130	7.35mM	C	1132.91
YAL015C	NTG1	sis2	CGY4134	0.5mM	A	1081.01
YAL015C	NTG1	sis2	CGY4134	0.5mM	B	1099.73
YAL015C	NTG1	sis2	CGY4134	0.5mM	C	1130.03
YAL015C	NTG1	sis2	CGY4134	7.35mM	A	1066.97
YAL015C	NTG1	sis2	CGY4134	7.35mM	B	1117.92
YAL015C	NTG1	sis2	CGY4134	7.35mM	C	1110.19
YAL016C-A	YAL016C-A	WT	CGY4130	0.5mM	A	557.575
YAL016C-A	YAL016C-A	WT	CGY4130	0.5mM	B	461.856
YAL016C-A	YAL016C-A	WT	CGY4130	0.5mM	C	519.619
YAL016C-A	YAL016C-A	WT	CGY4130	7.35mM	A	586.826
YAL016C-A	YAL016C-A	WT	CGY4130	7.35mM	B	582.13
YAL016C-A	YAL016C-A	WT	CGY4130	7.35mM	C	569.493
YAL016C-A	YAL016C-A	sis2	CGY4134	0.5mM	A	499.44
YAL016C-A	YAL016C-A	sis2	CGY4134	0.5mM	B	483.18
YAL016C-A	YAL016C-A	sis2	CGY4134	0.5mM	C	446.954
YAL016C-A	YAL016C-A	sis2	CGY4134	7.35mM	A	631.333
YAL016C-A	YAL016C-A	sis2	CGY4134	7.35mM	B	592.364
YAL016C-A	YAL016C-A	sis2	CGY4134	7.35mM	C	512.847
YAL016C-B	YAL016C-B	WT	CGY4130	0.5mM	A	68.9683
YAL016C-B	YAL016C-B	WT	CGY4130	0.5mM	B	74.4929
YAL016C-B	YAL016C-B	WT	CGY4130	0.5mM	C	72.8617
YAL016C-B	YAL016C-B	WT	CGY4130	7.35mM	A	66.5191
YAL016C-B	YAL016C-B	WT	CGY4130	7.35mM	B	66.7024
YAL016C-B	YAL016C-B	WT	CGY4130	7.35mM	C	60.8
YAL016C-B	YAL016C-B	sis2	CGY4134	0.5mM	A	66.592
YAL016C-B	YAL016C-B	sis2	CGY4134	0.5mM	B	63.4037
YAL016C-B	YAL016C-B	sis2	CGY4134	0.5mM	C	69.3388
YAL016C-B	YAL016C-B	sis2	CGY4134	7.35mM	A	71.4716
YAL016C-B	YAL016C-B	sis2	CGY4134	7.35mM	B	63.4676
YAL016C-B	YAL016C-B	sis2	CGY4134	7.35mM	C	72.7024
YAL016W	TPD3	WT	CGY4130	0.5mM	A	5001.66
YAL016W	TPD3	WT	CGY4130	0.5mM	B	4782.45
YAL016W	TPD3	WT	CGY4130	0.5mM	C	5066.77
YAL016W	TPD3	WT	CGY4130	7.35mM	A	5641.36
YAL016W	TPD3	WT	CGY4130	7.35mM	B	5909.23
YAL016W	TPD3	WT	CGY4130	7.35mM	C	5536.85
YAL016W	TPD3	sis2	CGY4134	0.5mM	A	4660.33
YAL016W	TPD3	sis2	CGY4134	0.5mM	B	4776.04
YAL016W	TPD3	sis2	CGY4134	0.5mM	C	4698.17
YAL016W	TPD3	sis2	CGY4134	7.35mM	A	5999.36
YAL016W	TPD3	sis2	CGY4134	7.35mM	B	5835.68
YAL016W	TPD3	sis2	CGY4134	7.35mM	C	5376.05
YAL017W	PSK1	WT	CGY4130	0.5mM	A	2711.13
YAL017W	PSK1	WT	CGY4130	0.5mM	B	2538.08
YAL017W	PSK1	WT	CGY4130	0.5mM	C	2464.84
YAL017W	PSK1	WT	CGY4130	7.35mM	A	2451.18
YAL017W	PSK1	WT	CGY4130	7.35mM	B	2713.58
YAL017W	PSK1	WT	CGY4130	7.35mM	C	2217.17
YAL017W	PSK1	sis2	CGY4134	0.5mM	A	2359.58
YAL017W	PSK1	sis2	CGY4134	0.5mM	B	2413.71
YAL017W	PSK1	sis2	CGY4134	0.5mM	C	2162.62
YAL017W	PSK1	sis2	CGY4134	7.35mM	A	2624.03
YAL017W	PSK1	sis2	CGY4134	7.35mM	B	2385.05
YAL017W	PSK1	sis2	CGY4134	7.35mM	C	2312.72
YAL018C	LDS1	WT	CGY4130	0.5mM	A	9.71385
YAL018C	LDS1	WT	CGY4130	0.5mM	B	6.38511
YAL018C	LDS1	WT	CGY4130	0.5mM	C	3.83483
YAL018C	LDS1	WT	CGY4130	7.35mM	A	2.73366
YAL018C	LDS1	WT	CGY4130	7.35mM	B	6.06386
YAL018C	LDS1	WT	CGY4130	7.35mM	C	11.1467
YAL018C	LDS1	sis2	CGY4134	0.5mM	A	9.9888
YAL018C	LDS1	sis2	CGY4134	0.5mM	B	15.3043
YAL018C	LDS1	sis2	CGY4134	0.5mM	C	20.6142
YAL018C	LDS1	sis2	CGY4134	7.35mM	A	8.50853
YAL018C	LDS1	sis2	CGY4134	7.35mM	B	6.6808
YAL018C	LDS1	sis2	CGY4134	7.35mM	C	5.89479
YAL019W	FUN30	WT	CGY4130	0.5mM	A	3610.64
YAL019W	FUN30	WT	CGY4130	0.5mM	B	3392.62
YAL019W	FUN30	WT	CGY4130	0.5mM	C	3456.14
YAL019W	FUN30	WT	CGY4130	7.35mM	A	3760.6
YAL019W	FUN30	WT	CGY4130	7.35mM	B	3922.31
YAL019W	FUN30	WT	CGY4130	7.35mM	C	4148.58
YAL019W	FUN30	sis2	CGY4134	0.5mM	A	3156.46
YAL019W	FUN30	sis2	CGY4134	0.5mM	B	3557.16
YAL019W	FUN30	sis2	CGY4134	0.5mM	C	2965.64
YAL019W	FUN30	sis2	CGY4134	7.35mM	A	4019.43
YAL019W	FUN30	sis2	CGY4134	7.35mM	B	3557.53
YAL019W	FUN30	sis2	CGY4134	7.35mM	C	3700.95
YAL019W-A	YAL019W-A	WT	CGY4130	0.5mM	A	371.069
YAL019W-A	YAL019W-A	WT	CGY4130	0.5mM	B	299.036
YAL019W-A	YAL019W-A	WT	CGY4130	0.5mM	C	276.108
YAL019W-A	YAL019W-A	WT	CGY4130	7.35mM	A	541.265
YAL019W-A	YAL019W-A	WT	CGY4130	7.35mM	B	472.981
YAL019W-A	YAL019W-A	WT	CGY4130	7.35mM	C	511.733
YAL019W-A	YAL019W-A	sis2	CGY4134	0.5mM	A	392.893
YAL019W-A	YAL019W-A	sis2	CGY4134	0.5mM	B	286.41
YAL019W-A	YAL019W-A	sis2	CGY4134	0.5mM	C	347.631
YAL019W-A	YAL019W-A	sis2	CGY4134	7.35mM	A	405.857
YAL019W-A	YAL019W-A	sis2	CGY4134	7.35mM	B	472.11
YAL019W-A	YAL019W-A	sis2	CGY4134	7.35mM	C	397.898
YAL020C	ATS1	WT	CGY4130	0.5mM	A	732.424
YAL020C	ATS1	WT	CGY4130	0.5mM	B	672.565
YAL020C	ATS1	WT	CGY4130	0.5mM	C	631.788
YAL020C	ATS1	WT	CGY4130	7.35mM	A	1139.94
YAL020C	ATS1	WT	CGY4130	7.35mM	B	1010.64
YAL020C	ATS1	WT	CGY4130	7.35mM	C	1084.27
YAL020C	ATS1	sis2	CGY4134	0.5mM	A	831.29
YAL020C	ATS1	sis2	CGY4134	0.5mM	B	636.223
YAL020C	ATS1	sis2	CGY4134	0.5mM	C	781.467
YAL020C	ATS1	sis2	CGY4134	7.35mM	A	850.853
YAL020C	ATS1	sis2	CGY4134	7.35mM	B	913.043
YAL020C	ATS1	sis2	CGY4134	7.35mM	C	882.254
YAL021C	CCR4	WT	CGY4130	0.5mM	A	3810.74
YAL021C	CCR4	WT	CGY4130	0.5mM	B	3294.72
YAL021C	CCR4	WT	CGY4130	0.5mM	C	3403.41
YAL021C	CCR4	WT	CGY4130	7.35mM	A	3650.35
YAL021C	CCR4	WT	CGY4130	7.35mM	B	3800.02
YAL021C	CCR4	WT	CGY4130	7.35mM	C	3902.34
YAL021C	CCR4	sis2	CGY4134	0.5mM	A	3327.38
YAL021C	CCR4	sis2	CGY4134	0.5mM	B	3290.43
YAL021C	CCR4	sis2	CGY4134	0.5mM	C	3160.54
YAL021C	CCR4	sis2	CGY4134	7.35mM	A	3869.68
YAL021C	CCR4	sis2	CGY4134	7.35mM	B	3008.59
YAL021C	CCR4	sis2	CGY4134	7.35mM	C	3235.26
YAL022C	FUN26	WT	CGY4130	0.5mM	A	3928.28
YAL022C	FUN26	WT	CGY4130	0.5mM	B	3764.02
YAL022C	FUN26	WT	CGY4130	0.5mM	C	3669.93
YAL022C	FUN26	WT	CGY4130	7.35mM	A	4887.78
YAL022C	FUN26	WT	CGY4130	7.35mM	B	4814.7
YAL022C	FUN26	WT	CGY4130	7.35mM	C	4452.58
YAL022C	FUN26	sis2	CGY4134	0.5mM	A	3850.13
YAL022C	FUN26	sis2	CGY4134	0.5mM	B	3381.16
YAL022C	FUN26	sis2	CGY4134	0.5mM	C	4314.93
YAL022C	FUN26	sis2	CGY4134	7.35mM	A	4609.92
YAL022C	FUN26	sis2	CGY4134	7.35mM	B	4654.29
YAL022C	FUN26	sis2	CGY4134	7.35mM	C	4249.16
YAL023C	PMT2	WT	CGY4130	0.5mM	A	22801.3
YAL023C	PMT2	WT	CGY4130	0.5mM	B	20348.3
YAL023C	PMT2	WT	CGY4130	0.5mM	C	20866.3
YAL023C	PMT2	WT	CGY4130	7.35mM	A	23418.4
YAL023C	PMT2	WT	CGY4130	7.35mM	B	24654.6
YAL023C	PMT2	WT	CGY4130	7.35mM	C	22510.2
YAL023C	PMT2	sis2	CGY4134	0.5mM	A	20568.1
YAL023C	PMT2	sis2	CGY4134	0.5mM	B	19827.9
YAL023C	PMT2	sis2	CGY4134	0.5mM	C	20793.2
YAL023C	PMT2	sis2	CGY4134	7.35mM	A	22728
YAL023C	PMT2	sis2	CGY4134	7.35mM	B	21909.7
YAL023C	PMT2	sis2	CGY4134	7.35mM	C	21235
YAL024C	LTE1	WT	CGY4130	0.5mM	A	1159.83
YAL024C	LTE1	WT	CGY4130	0.5mM	B	1071.63
YAL024C	LTE1	WT	CGY4130	0.5mM	C	1088.13
YAL024C	LTE1	WT	CGY4130	7.35mM	A	1145.4
YAL024C	LTE1	WT	CGY4130	7.35mM	B	1229.95
YAL024C	LTE1	WT	CGY4130	7.35mM	C	1229.17
YAL024C	LTE1	sis2	CGY4134	0.5mM	A	897.882
YAL024C	LTE1	sis2	CGY4134	0.5mM	B	1087.7
YAL024C	LTE1	sis2	CGY4134	0.5mM	C	904.215
YAL024C	LTE1	sis2	CGY4134	7.35mM	A	1131.63
YAL024C	LTE1	sis2	CGY4134	7.35mM	B	1055.57
YAL024C	LTE1	sis2	CGY4134	7.35mM	C	1094.47
YAL025C	MAK16	WT	CGY4130	0.5mM	A	5119.2
YAL025C	MAK16	WT	CGY4130	0.5mM	B	5281.55
YAL025C	MAK16	WT	CGY4130	0.5mM	C	5259.47
YAL025C	MAK16	WT	CGY4130	7.35mM	A	5636.81
YAL025C	MAK16	WT	CGY4130	7.35mM	B	5299.81
YAL025C	MAK16	WT	CGY4130	7.35mM	C	6250.24
YAL025C	MAK16	sis2	CGY4134	0.5mM	A	4651.45
YAL025C	MAK16	sis2	CGY4134	0.5mM	B	5610.13
YAL025C	MAK16	sis2	CGY4134	0.5mM	C	5087.97
YAL025C	MAK16	sis2	CGY4134	7.35mM	A	5985.75
YAL025C	MAK16	sis2	CGY4134	7.35mM	B	5988.22
YAL025C	MAK16	sis2	CGY4134	7.35mM	C	5635.42
YAL026C	DRS2	WT	CGY4130	0.5mM	A	3990.45
YAL026C	DRS2	WT	CGY4130	0.5mM	B	4003.46
YAL026C	DRS2	WT	CGY4130	0.5mM	C	3725.54
YAL026C	DRS2	WT	CGY4130	7.35mM	A	4225.33
YAL026C	DRS2	WT	CGY4130	7.35mM	B	4415.5
YAL026C	DRS2	WT	CGY4130	7.35mM	C	3907.41
YAL026C	DRS2	sis2	CGY4134	0.5mM	A	3372.89
YAL026C	DRS2	sis2	CGY4134	0.5mM	B	3818.43
YAL026C	DRS2	sis2	CGY4134	0.5mM	C	3090.26
YAL026C	DRS2	sis2	CGY4134	7.35mM	A	4217.68
YAL026C	DRS2	sis2	CGY4134	7.35mM	B	4044.11
YAL026C	DRS2	sis2	CGY4134	7.35mM	C	3895.48
YAL026C-A	YAL026C-A	WT	CGY4130	0.5mM	A	371.069
YAL026C-A	YAL026C-A	WT	CGY4130	0.5mM	B	412.904
YAL026C-A	YAL026C-A	WT	CGY4130	0.5mM	C	376.772
YAL026C-A	YAL026C-A	WT	CGY4130	7.35mM	A	414.605
YAL026C-A	YAL026C-A	WT	CGY4130	7.35mM	B	447.715
YAL026C-A	YAL026C-A	WT	CGY4130	7.35mM	C	444.853
YAL026C-A	YAL026C-A	sis2	CGY4134	0.5mM	A	352.938
YAL026C-A	YAL026C-A	sis2	CGY4134	0.5mM	B	391.354
YAL026C-A	YAL026C-A	sis2	CGY4134	0.5mM	C	345.757
YAL026C-A	YAL026C-A	sis2	CGY4134	7.35mM	A	391.392
YAL026C-A	YAL026C-A	sis2	CGY4134	7.35mM	B	408.642
YAL026C-A	YAL026C-A	sis2	CGY4134	7.35mM	C	418.53
YAL027W	SAW1	WT	CGY4130	0.5mM	A	371.069
YAL027W	SAW1	WT	CGY4130	0.5mM	B	394.813
YAL027W	SAW1	WT	CGY4130	0.5mM	C	410.327
YAL027W	SAW1	WT	CGY4130	7.35mM	A	441.942
YAL027W	SAW1	WT	CGY4130	7.35mM	B	423.459
YAL027W	SAW1	WT	CGY4130	7.35mM	C	449.92
YAL027W	SAW1	sis2	CGY4134	0.5mM	A	361.817
YAL027W	SAW1	sis2	CGY4134	0.5mM	B	401.192
YAL027W	SAW1	sis2	CGY4134	0.5mM	C	386.985
YAL027W	SAW1	sis2	CGY4134	7.35mM	A	375.226
YAL027W	SAW1	sis2	CGY4134	7.35mM	B	452.067
YAL027W	SAW1	sis2	CGY4134	7.35mM	C	448.004
YAL028W	FRT2	WT	CGY4130	0.5mM	A	423.524
YAL028W	FRT2	WT	CGY4130	0.5mM	B	430.995
YAL028W	FRT2	WT	CGY4130	0.5mM	C	579.059
YAL028W	FRT2	WT	CGY4130	7.35mM	A	315.282
YAL028W	FRT2	WT	CGY4130	7.35mM	B	369.895
YAL028W	FRT2	WT	CGY4130	7.35mM	C	360.746
YAL028W	FRT2	sis2	CGY4134	0.5mM	A	431.738
YAL028W	FRT2	sis2	CGY4134	0.5mM	B	425.242
YAL028W	FRT2	sis2	CGY4134	0.5mM	C	462.883
YAL028W	FRT2	sis2	CGY4134	7.35mM	A	283.334
YAL028W	FRT2	sis2	CGY4134	7.35mM	B	251.643
YAL028W	FRT2	sis2	CGY4134	7.35mM	C	312.424
YAL029C	MYO4	WT	CGY4130	0.5mM	A	4145.87
YAL029C	MYO4	WT	CGY4130	0.5mM	B	4171.6
YAL029C	MYO4	WT	CGY4130	0.5mM	C	4061.08
YAL029C	MYO4	WT	CGY4130	7.35mM	A	4335.58
YAL029C	MYO4	WT	CGY4130	7.35mM	B	4502.42
YAL029C	MYO4	WT	CGY4130	7.35mM	C	4298.56
YAL029C	MYO4	sis2	CGY4134	0.5mM	A	3711.4
YAL029C	MYO4	sis2	CGY4134	0.5mM	B	4312.54
YAL029C	MYO4	sis2	CGY4134	0.5mM	C	3414.47
YAL029C	MYO4	sis2	CGY4134	7.35mM	A	4475.49
YAL029C	MYO4	sis2	CGY4134	7.35mM	B	4349.2
YAL029C	MYO4	sis2	CGY4134	7.35mM	C	4338.57
YAL030W	SNC1	WT	CGY4130	0.5mM	A	1462.91
YAL030W	SNC1	WT	CGY4130	0.5mM	B	1404.72
YAL030W	SNC1	WT	CGY4130	0.5mM	C	1581.87
YAL030W	SNC1	WT	CGY4130	7.35mM	A	1470.71
YAL030W	SNC1	WT	CGY4130	7.35mM	B	1400.75
YAL030W	SNC1	WT	CGY4130	7.35mM	C	1485.55
YAL030W	SNC1	sis2	CGY4134	0.5mM	A	1450.6
YAL030W	SNC1	sis2	CGY4134	0.5mM	B	1366.46
YAL030W	SNC1	sis2	CGY4134	0.5mM	C	1521.7
YAL030W	SNC1	sis2	CGY4134	7.35mM	A	1351.15
YAL030W	SNC1	sis2	CGY4134	7.35mM	B	1269.35
YAL030W	SNC1	sis2	CGY4134	7.35mM	C	1319.45
YAL031C	GIP4	WT	CGY4130	0.5mM	A	1425.99
YAL031C	GIP4	WT	CGY4130	0.5mM	B	1292.98
YAL031C	GIP4	WT	CGY4130	0.5mM	C	1259.74
YAL031C	GIP4	WT	CGY4130	7.35mM	A	1235.61
YAL031C	GIP4	WT	CGY4130	7.35mM	B	1306.76
YAL031C	GIP4	WT	CGY4130	7.35mM	C	1224.11
YAL031C	GIP4	sis2	CGY4134	0.5mM	A	1239.72
YAL031C	GIP4	sis2	CGY4134	0.5mM	B	1215.6
YAL031C	GIP4	sis2	CGY4134	0.5mM	C	1160.02
YAL031C	GIP4	sis2	CGY4134	7.35mM	A	1255.01
YAL031C	GIP4	sis2	CGY4134	7.35mM	B	1084.52
YAL031C	GIP4	sis2	CGY4134	7.35mM	C	1104.29
YAL031W-A	YAL031W-A	WT	CGY4130	0.5mM	A	186.506
YAL031W-A	YAL031W-A	WT	CGY4130	0.5mM	B	172.398
YAL031W-A	YAL031W-A	WT	CGY4130	0.5mM	C	178.319
YAL031W-A	YAL031W-A	WT	CGY4130	7.35mM	A	172.221
YAL031W-A	YAL031W-A	WT	CGY4130	7.35mM	B	173.831
YAL031W-A	YAL031W-A	WT	CGY4130	7.35mM	C	176.32
YAL031W-A	YAL031W-A	sis2	CGY4134	0.5mM	A	185.348
YAL031W-A	YAL031W-A	sis2	CGY4134	0.5mM	B	197.863
YAL031W-A	YAL031W-A	sis2	CGY4134	0.5mM	C	172.41
YAL031W-A	YAL031W-A	sis2	CGY4134	7.35mM	A	159.96
YAL031W-A	YAL031W-A	sis2	CGY4134	7.35mM	B	138.07
YAL031W-A	YAL031W-A	sis2	CGY4134	7.35mM	C	127.721
YAL032C	PRP45	WT	CGY4130	0.5mM	A	1106.41
YAL032C	PRP45	WT	CGY4130	0.5mM	B	1055.67
YAL032C	PRP45	WT	CGY4130	0.5mM	C	1084.3
YAL032C	PRP45	WT	CGY4130	7.35mM	A	947.669
YAL032C	PRP45	WT	CGY4130	7.35mM	B	899.472
YAL032C	PRP45	WT	CGY4130	7.35mM	C	948.479
YAL032C	PRP45	sis2	CGY4134	0.5mM	A	1037.73
YAL032C	PRP45	sis2	CGY4134	0.5mM	B	1058.19
YAL032C	PRP45	sis2	CGY4134	0.5mM	C	1137.53
YAL032C	PRP45	sis2	CGY4134	7.35mM	A	959.762
YAL032C	PRP45	sis2	CGY4134	7.35mM	B	1015.48
YAL032C	PRP45	sis2	CGY4134	7.35mM	C	874.394
YAL033W	POP5	WT	CGY4130	0.5mM	A	840.248
YAL033W	POP5	WT	CGY4130	0.5mM	B	927.969
YAL033W	POP5	WT	CGY4130	0.5mM	C	911.73
YAL033W	POP5	WT	CGY4130	7.35mM	A	1042.44
YAL033W	POP5	WT	CGY4130	7.35mM	B	913.621
YAL033W	POP5	WT	CGY4130	7.35mM	C	938.346
YAL033W	POP5	sis2	CGY4134	0.5mM	A	975.573
YAL033W	POP5	sis2	CGY4134	0.5mM	B	900.769
YAL033W	POP5	sis2	CGY4134	0.5mM	C	1055.07
YAL033W	POP5	sis2	CGY4134	7.35mM	A	1029.53
YAL033W	POP5	sis2	CGY4134	7.35mM	B	1037.75
YAL033W	POP5	sis2	CGY4134	7.35mM	C	1192.71
YAL034C	FUN19	WT	CGY4130	0.5mM	A	985.955
YAL034C	FUN19	WT	CGY4130	0.5mM	B	858.797
YAL034C	FUN19	WT	CGY4130	0.5mM	C	914.606
YAL034C	FUN19	WT	CGY4130	7.35mM	A	840.145
YAL034C	FUN19	WT	CGY4130	7.35mM	B	960.111
YAL034C	FUN19	WT	CGY4130	7.35mM	C	907.946
YAL034C	FUN19	sis2	CGY4134	0.5mM	A	857.927
YAL034C	FUN19	sis2	CGY4134	0.5mM	B	876.72
YAL034C	FUN19	sis2	CGY4134	0.5mM	C	803.955
YAL034C	FUN19	sis2	CGY4134	7.35mM	A	813.415
YAL034C	FUN19	sis2	CGY4134	7.35mM	B	742.682
YAL034C	FUN19	sis2	CGY4134	7.35mM	C	717.2
YAL034C-B	YAL034C-B	WT	CGY4130	0.5mM	A	186.506
YAL034C-B	YAL034C-B	WT	CGY4130	0.5mM	B	209.644
YAL034C-B	YAL034C-B	WT	CGY4130	0.5mM	C	214.75
YAL034C-B	YAL034C-B	WT	CGY4130	7.35mM	A	229.627
YAL034C-B	YAL034C-B	WT	CGY4130	7.35mM	B	247.608
YAL034C-B	YAL034C-B	WT	CGY4130	7.35mM	C	250.293
YAL034C-B	YAL034C-B	sis2	CGY4134	0.5mM	A	201.996
YAL034C-B	YAL034C-B	sis2	CGY4134	0.5mM	B	215.354
YAL034C-B	YAL034C-B	sis2	CGY4134	0.5mM	C	174.284
YAL034C-B	YAL034C-B	sis2	CGY4134	7.35mM	A	236.537
YAL034C-B	YAL034C-B	sis2	CGY4134	7.35mM	B	224.92
YAL034C-B	YAL034C-B	sis2	CGY4134	7.35mM	C	216.142
YAL034W-A	MTW1	WT	CGY4130	0.5mM	A	413.81
YAL034W-A	MTW1	WT	CGY4130	0.5mM	B	466.113
YAL034W-A	MTW1	WT	CGY4130	0.5mM	C	464.014
YAL034W-A	MTW1	WT	CGY4130	7.35mM	A	408.227
YAL034W-A	MTW1	WT	CGY4130	7.35mM	B	367.874
YAL034W-A	MTW1	WT	CGY4130	7.35mM	C	399.253
YAL034W-A	MTW1	sis2	CGY4134	0.5mM	A	402.882
YAL034W-A	MTW1	sis2	CGY4134	0.5mM	B	447.105
YAL034W-A	MTW1	sis2	CGY4134	0.5mM	C	465.694
YAL034W-A	MTW1	sis2	CGY4134	7.35mM	A	401.602
YAL034W-A	MTW1	sis2	CGY4134	7.35mM	B	440.933
YAL034W-A	MTW1	sis2	CGY4134	7.35mM	C	404.776
YAL035W	FUN12	WT	CGY4130	0.5mM	A	25125.8
YAL035W	FUN12	WT	CGY4130	0.5mM	B	24008
YAL035W	FUN12	WT	CGY4130	0.5mM	C	22933.2
YAL035W	FUN12	WT	CGY4130	7.35mM	A	32472.2
YAL035W	FUN12	WT	CGY4130	7.35mM	B	33269.4
YAL035W	FUN12	WT	CGY4130	7.35mM	C	35157.6
YAL035W	FUN12	sis2	CGY4134	0.5mM	A	22969.8
YAL035W	FUN12	sis2	CGY4134	0.5mM	B	24871.7
YAL035W	FUN12	sis2	CGY4134	0.5mM	C	21047.1
YAL035W	FUN12	sis2	CGY4134	7.35mM	A	34434
YAL035W	FUN12	sis2	CGY4134	7.35mM	B	31161.5
YAL035W	FUN12	sis2	CGY4134	7.35mM	C	30097.8
YAL036C	RBG1	WT	CGY4130	0.5mM	A	8171.29
YAL036C	RBG1	WT	CGY4130	0.5mM	B	8006.93
YAL036C	RBG1	WT	CGY4130	0.5mM	C	7471.2
YAL036C	RBG1	WT	CGY4130	7.35mM	A	9398.32
YAL036C	RBG1	WT	CGY4130	7.35mM	B	9004.83
YAL036C	RBG1	WT	CGY4130	7.35mM	C	9393.59
YAL036C	RBG1	sis2	CGY4134	0.5mM	A	7460.53
YAL036C	RBG1	sis2	CGY4134	0.5mM	B	7232.39
YAL036C	RBG1	sis2	CGY4134	0.5mM	C	7243.09
YAL036C	RBG1	sis2	CGY4134	7.35mM	A	9127.95
YAL036C	RBG1	sis2	CGY4134	7.35mM	B	9957.73
YAL036C	RBG1	sis2	CGY4134	7.35mM	C	9015.1
YAL037C-A	YAL037C-A	WT	CGY4130	0.5mM	A	4581.05
YAL037C-A	YAL037C-A	WT	CGY4130	0.5mM	B	4246.1
YAL037C-A	YAL037C-A	WT	CGY4130	0.5mM	C	4457.99
YAL037C-A	YAL037C-A	WT	CGY4130	7.35mM	A	3881.8
YAL037C-A	YAL037C-A	WT	CGY4130	7.35mM	B	3911.19
YAL037C-A	YAL037C-A	WT	CGY4130	7.35mM	C	3771.62
YAL037C-A	YAL037C-A	sis2	CGY4134	0.5mM	A	4666.99
YAL037C-A	YAL037C-A	sis2	CGY4134	0.5mM	B	4531.18
YAL037C-A	YAL037C-A	sis2	CGY4134	0.5mM	C	4240.91
YAL037C-A	YAL037C-A	sis2	CGY4134	7.35mM	A	4054.31
YAL037C-A	YAL037C-A	sis2	CGY4134	7.35mM	B	4030.75
YAL037C-A	YAL037C-A	sis2	CGY4134	7.35mM	C	3748.11
YAL037C-B	YAL037C-B	WT	CGY4130	0.5mM	A	190266
YAL037C-B	YAL037C-B	WT	CGY4130	0.5mM	B	167826
YAL037C-B	YAL037C-B	WT	CGY4130	0.5mM	C	177312
YAL037C-B	YAL037C-B	WT	CGY4130	7.35mM	A	165138
YAL037C-B	YAL037C-B	WT	CGY4130	7.35mM	B	172911
YAL037C-B	YAL037C-B	WT	CGY4130	7.35mM	C	171264
YAL037C-B	YAL037C-B	sis2	CGY4134	0.5mM	A	196489
YAL037C-B	YAL037C-B	sis2	CGY4134	0.5mM	B	175800
YAL037C-B	YAL037C-B	sis2	CGY4134	0.5mM	C	176254
YAL037C-B	YAL037C-B	sis2	CGY4134	7.35mM	A	171973
YAL037C-B	YAL037C-B	sis2	CGY4134	7.35mM	B	157142
YAL037C-B	YAL037C-B	sis2	CGY4134	7.35mM	C	149328
YAL037W	YAL037W	WT	CGY4130	0.5mM	A	260.331
YAL037W	YAL037W	WT	CGY4130	0.5mM	B	278.816
YAL037W	YAL037W	WT	CGY4130	0.5mM	C	269.397
YAL037W	YAL037W	WT	CGY4130	7.35mM	A	246.941
YAL037W	YAL037W	WT	CGY4130	7.35mM	B	217.288
YAL037W	YAL037W	WT	CGY4130	7.35mM	C	206.72
YAL037W	YAL037W	sis2	CGY4134	0.5mM	A	312.982
YAL037W	YAL037W	sis2	CGY4134	0.5mM	B	284.223
YAL037W	YAL037W	sis2	CGY4134	0.5mM	C	282.977
YAL037W	YAL037W	sis2	CGY4134	7.35mM	A	214.415
YAL037W	YAL037W	sis2	CGY4134	7.35mM	B	228.261
YAL037W	YAL037W	sis2	CGY4134	7.35mM	C	192.563
YAL038W	CDC19	WT	CGY4130	0.5mM	A	354726
YAL038W	CDC19	WT	CGY4130	0.5mM	B	311442
YAL038W	CDC19	WT	CGY4130	0.5mM	C	336609
YAL038W	CDC19	WT	CGY4130	7.35mM	A	304682
YAL038W	CDC19	WT	CGY4130	7.35mM	B	318488
YAL038W	CDC19	WT	CGY4130	7.35mM	C	324257
YAL038W	CDC19	sis2	CGY4134	0.5mM	A	366560
YAL038W	CDC19	sis2	CGY4134	0.5mM	B	330263
YAL038W	CDC19	sis2	CGY4134	0.5mM	C	329606
YAL038W	CDC19	sis2	CGY4134	7.35mM	A	317752
YAL038W	CDC19	sis2	CGY4134	7.35mM	B	287625
YAL038W	CDC19	sis2	CGY4134	7.35mM	C	275589
YAL039C	CYC3	WT	CGY4130	0.5mM	A	1042.3
YAL039C	CYC3	WT	CGY4130	0.5mM	B	952.445
YAL039C	CYC3	WT	CGY4130	0.5mM	C	947.202
YAL039C	CYC3	WT	CGY4130	7.35mM	A	1149.05
YAL039C	CYC3	WT	CGY4130	7.35mM	B	1070.27
YAL039C	CYC3	WT	CGY4130	7.35mM	C	1272.75
YAL039C	CYC3	sis2	CGY4134	0.5mM	A	1183.12
YAL039C	CYC3	sis2	CGY4134	0.5mM	B	1023.2
YAL039C	CYC3	sis2	CGY4134	0.5mM	C	1221.86
YAL039C	CYC3	sis2	CGY4134	7.35mM	A	1082.28
YAL039C	CYC3	sis2	CGY4134	7.35mM	B	1036.64
YAL039C	CYC3	sis2	CGY4134	7.35mM	C	1008.01
YAL040C	CLN3	WT	CGY4130	0.5mM	A	5509.69
YAL040C	CLN3	WT	CGY4130	0.5mM	B	4728.17
YAL040C	CLN3	WT	CGY4130	0.5mM	C	5180.85
YAL040C	CLN3	WT	CGY4130	7.35mM	A	4530.59
YAL040C	CLN3	WT	CGY4130	7.35mM	B	5119.92
YAL040C	CLN3	WT	CGY4130	7.35mM	C	4661.33
YAL040C	CLN3	sis2	CGY4134	0.5mM	A	4883.41
YAL040C	CLN3	sis2	CGY4134	0.5mM	B	5319.35
YAL040C	CLN3	sis2	CGY4134	0.5mM	C	3959.81
YAL040C	CLN3	sis2	CGY4134	7.35mM	A	4410.82
YAL040C	CLN3	sis2	CGY4134	7.35mM	B	4168.82
YAL040C	CLN3	sis2	CGY4134	7.35mM	C	4074.28
YAL041W	CDC24	WT	CGY4130	0.5mM	A	2989.92
YAL041W	CDC24	WT	CGY4130	0.5mM	B	2718.99
YAL041W	CDC24	WT	CGY4130	0.5mM	C	2842.57
YAL041W	CDC24	WT	CGY4130	7.35mM	A	2817.49
YAL041W	CDC24	WT	CGY4130	7.35mM	B	2969.27
YAL041W	CDC24	WT	CGY4130	7.35mM	C	2872.8
YAL041W	CDC24	sis2	CGY4134	0.5mM	A	2714.73
YAL041W	CDC24	sis2	CGY4134	0.5mM	B	2784.3
YAL041W	CDC24	sis2	CGY4134	0.5mM	C	2721.08
YAL041W	CDC24	sis2	CGY4134	7.35mM	A	2769.53
YAL041W	CDC24	sis2	CGY4134	7.35mM	B	2627.78
YAL041W	CDC24	sis2	CGY4134	7.35mM	C	2781.36
YAL042C-A	YAL042C-A	WT	CGY4130	0.5mM	A	1816.49
YAL042C-A	YAL042C-A	WT	CGY4130	0.5mM	B	1764.42
YAL042C-A	YAL042C-A	WT	CGY4130	0.5mM	C	1685.41
YAL042C-A	YAL042C-A	WT	CGY4130	7.35mM	A	2198.77
YAL042C-A	YAL042C-A	WT	CGY4130	7.35mM	B	2041.5
YAL042C-A	YAL042C-A	WT	CGY4130	7.35mM	C	1999.31
YAL042C-A	YAL042C-A	sis2	CGY4134	0.5mM	A	1831.28
YAL042C-A	YAL042C-A	sis2	CGY4134	0.5mM	B	1570.88
YAL042C-A	YAL042C-A	sis2	CGY4134	0.5mM	C	1778.45
YAL042C-A	YAL042C-A	sis2	CGY4134	7.35mM	A	1928.03
YAL042C-A	YAL042C-A	sis2	CGY4134	7.35mM	B	2009.81
YAL042C-A	YAL042C-A	sis2	CGY4134	7.35mM	C	1967.88
YAL042W	ERV46	WT	CGY4130	0.5mM	A	10593.9
YAL042W	ERV46	WT	CGY4130	0.5mM	B	10234.3
YAL042W	ERV46	WT	CGY4130	0.5mM	C	9593.78
YAL042W	ERV46	WT	CGY4130	7.35mM	A	13334.8
YAL042W	ERV46	WT	CGY4130	7.35mM	B	12752.3
YAL042W	ERV46	WT	CGY4130	7.35mM	C	12245.1
YAL042W	ERV46	sis2	CGY4134	0.5mM	A	10671.4
YAL042W	ERV46	sis2	CGY4134	0.5mM	B	8936.64
YAL042W	ERV46	sis2	CGY4134	0.5mM	C	10257.5
YAL042W	ERV46	sis2	CGY4134	7.35mM	A	11191.3
YAL042W	ERV46	sis2	CGY4134	7.35mM	B	12385.1
YAL042W	ERV46	sis2	CGY4134	7.35mM	C	11854.4
YAL043C	PTA1	WT	CGY4130	0.5mM	A	2248.76
YAL043C	PTA1	WT	CGY4130	0.5mM	B	1877.22
YAL043C	PTA1	WT	CGY4130	0.5mM	C	1939.46
YAL043C	PTA1	WT	CGY4130	7.35mM	A	3266.72
YAL043C	PTA1	WT	CGY4130	7.35mM	B	3308.85
YAL043C	PTA1	WT	CGY4130	7.35mM	C	3167.68
YAL043C	PTA1	sis2	CGY4134	0.5mM	A	1940.05
YAL043C	PTA1	sis2	CGY4134	0.5mM	B	1886.81
YAL043C	PTA1	sis2	CGY4134	0.5mM	C	1963.97
YAL043C	PTA1	sis2	CGY4134	7.35mM	A	2605.31
YAL043C	PTA1	sis2	CGY4134	7.35mM	B	2368.34
YAL043C	PTA1	sis2	CGY4134	7.35mM	C	2548.52
YAL044C	GCV3	WT	CGY4130	0.5mM	A	4407.17
YAL044C	GCV3	WT	CGY4130	0.5mM	B	4383.38
YAL044C	GCV3	WT	CGY4130	0.5mM	C	4445.52
YAL044C	GCV3	WT	CGY4130	7.35mM	A	6039.57
YAL044C	GCV3	WT	CGY4130	7.35mM	B	5736.41
YAL044C	GCV3	WT	CGY4130	7.35mM	C	6126.61
YAL044C	GCV3	sis2	CGY4134	0.5mM	A	4679.2
YAL044C	GCV3	sis2	CGY4134	0.5mM	B	3862.16
YAL044C	GCV3	sis2	CGY4134	0.5mM	C	4756.26
YAL044C	GCV3	sis2	CGY4134	7.35mM	A	5528.84
YAL044C	GCV3	sis2	CGY4134	7.35mM	B	6396.87
YAL044C	GCV3	sis2	CGY4134	7.35mM	C	6103.08
YAL044W-A	BOL1	WT	CGY4130	0.5mM	A	780.993
YAL044W-A	BOL1	WT	CGY4130	0.5mM	B	792.818
YAL044W-A	BOL1	WT	CGY4130	0.5mM	C	860.919
YAL044W-A	BOL1	WT	CGY4130	7.35mM	A	574.069
YAL044W-A	BOL1	WT	CGY4130	7.35mM	B	532.609
YAL044W-A	BOL1	WT	CGY4130	7.35mM	C	598.88
YAL044W-A	BOL1	sis2	CGY4134	0.5mM	A	853.488
YAL044W-A	BOL1	sis2	CGY4134	0.5mM	B	725.863
YAL044W-A	BOL1	sis2	CGY4134	0.5mM	C	960.436
YAL044W-A	BOL1	sis2	CGY4134	7.35mM	A	682.384
YAL044W-A	BOL1	sis2	CGY4134	7.35mM	B	631.336
YAL044W-A	BOL1	sis2	CGY4134	7.35mM	C	640.567
YAL045C	YAL045C	WT	CGY4130	0.5mM	A	769.337
YAL045C	YAL045C	WT	CGY4130	0.5mM	B	776.855
YAL045C	YAL045C	WT	CGY4130	0.5mM	C	854.208
YAL045C	YAL045C	WT	CGY4130	7.35mM	A	570.424
YAL045C	YAL045C	WT	CGY4130	7.35mM	B	522.503
YAL045C	YAL045C	WT	CGY4130	7.35mM	C	589.76
YAL045C	YAL045C	sis2	CGY4134	0.5mM	A	847.938
YAL045C	YAL045C	sis2	CGY4134	0.5mM	B	710.558
YAL045C	YAL045C	sis2	CGY4134	0.5mM	C	952.94
YAL045C	YAL045C	sis2	CGY4134	7.35mM	A	672.174
YAL045C	YAL045C	sis2	CGY4134	7.35mM	B	619.087
YAL045C	YAL045C	sis2	CGY4134	7.35mM	C	626.813
YAL046C	BOL3	WT	CGY4130	0.5mM	A	1501.76
YAL046C	BOL3	WT	CGY4130	0.5mM	B	1588.83
YAL046C	BOL3	WT	CGY4130	0.5mM	C	1564.61
YAL046C	BOL3	WT	CGY4130	7.35mM	A	1478.91
YAL046C	BOL3	WT	CGY4130	7.35mM	B	1353.25
YAL046C	BOL3	WT	CGY4130	7.35mM	C	1502.77
YAL046C	BOL3	sis2	CGY4134	0.5mM	A	1701.43
YAL046C	BOL3	sis2	CGY4134	0.5mM	B	1565.41
YAL046C	BOL3	sis2	CGY4134	0.5mM	C	1771.89
YAL046C	BOL3	sis2	CGY4134	7.35mM	A	1426.03
YAL046C	BOL3	sis2	CGY4134	7.35mM	B	1519.88
YAL046C	BOL3	sis2	CGY4134	7.35mM	C	1499.24
YAL047C	SPC72	WT	CGY4130	0.5mM	A	657.627
YAL047C	SPC72	WT	CGY4130	0.5mM	B	661.923
YAL047C	SPC72	WT	CGY4130	0.5mM	C	719.03
YAL047C	SPC72	WT	CGY4130	7.35mM	A	582.27
YAL047C	SPC72	WT	CGY4130	7.35mM	B	607.397
YAL047C	SPC72	WT	CGY4130	7.35mM	C	631.306
YAL047C	SPC72	sis2	CGY4134	0.5mM	A	631.514
YAL047C	SPC72	sis2	CGY4134	0.5mM	B	655.9
YAL047C	SPC72	sis2	CGY4134	0.5mM	C	624.049
YAL047C	SPC72	sis2	CGY4134	7.35mM	A	622.824
YAL047C	SPC72	sis2	CGY4134	7.35mM	B	634.676
YAL047C	SPC72	sis2	CGY4134	7.35mM	C	650.392
YAL047W-A	YAL047W-A	WT	CGY4130	0.5mM	A	63.14
YAL047W-A	YAL047W-A	WT	CGY4130	0.5mM	B	61.7227
YAL047W-A	YAL047W-A	WT	CGY4130	0.5mM	C	65.1921
YAL047W-A	YAL047W-A	WT	CGY4130	7.35mM	A	71.0752
YAL047W-A	YAL047W-A	WT	CGY4130	7.35mM	B	61.6492
YAL047W-A	YAL047W-A	WT	CGY4130	7.35mM	C	74.9866
YAL047W-A	YAL047W-A	sis2	CGY4134	0.5mM	A	55.4933
YAL047W-A	YAL047W-A	sis2	CGY4134	0.5mM	B	68.8695
YAL047W-A	YAL047W-A	sis2	CGY4134	0.5mM	C	62.7797
YAL047W-A	YAL047W-A	sis2	CGY4134	7.35mM	A	62.9631
YAL047W-A	YAL047W-A	sis2	CGY4134	7.35mM	B	66.808
YAL047W-A	YAL047W-A	sis2	CGY4134	7.35mM	C	55.0181
YAL048C	GEM1	WT	CGY4130	0.5mM	A	859.675
YAL048C	GEM1	WT	CGY4130	0.5mM	B	859.861
YAL048C	GEM1	WT	CGY4130	0.5mM	C	836.951
YAL048C	GEM1	WT	CGY4130	7.35mM	A	847.435
YAL048C	GEM1	WT	CGY4130	7.35mM	B	873.196
YAL048C	GEM1	WT	CGY4130	7.35mM	C	906.933
YAL048C	GEM1	sis2	CGY4134	0.5mM	A	746.94
YAL048C	GEM1	sis2	CGY4134	0.5mM	B	847.204
YAL048C	GEM1	sis2	CGY4134	0.5mM	C	746.797
YAL048C	GEM1	sis2	CGY4134	7.35mM	A	895.948
YAL048C	GEM1	sis2	CGY4134	7.35mM	B	796.129
YAL048C	GEM1	sis2	CGY4134	7.35mM	C	762.393
YAL049C	AIM2	WT	CGY4130	0.5mM	A	2559.6
YAL049C	AIM2	WT	CGY4130	0.5mM	B	2499.77
YAL049C	AIM2	WT	CGY4130	0.5mM	C	2853.11
YAL049C	AIM2	WT	CGY4130	7.35mM	A	2616.11
YAL049C	AIM2	WT	CGY4130	7.35mM	B	2713.58
YAL049C	AIM2	WT	CGY4130	7.35mM	C	2601.22
YAL049C	AIM2	sis2	CGY4134	0.5mM	A	2708.08
YAL049C	AIM2	sis2	CGY4134	0.5mM	B	2654.21
YAL049C	AIM2	sis2	CGY4134	0.5mM	C	2737.01
YAL049C	AIM2	sis2	CGY4134	7.35mM	A	2894.6
YAL049C	AIM2	sis2	CGY4134	7.35mM	B	2570.99
YAL049C	AIM2	sis2	CGY4134	7.35mM	C	2615.32
YAL051W	OAF1	WT	CGY4130	0.5mM	A	1581.41
YAL051W	OAF1	WT	CGY4130	0.5mM	B	1490.92
YAL051W	OAF1	WT	CGY4130	0.5mM	C	1439.98
YAL051W	OAF1	WT	CGY4130	7.35mM	A	1397.81
YAL051W	OAF1	WT	CGY4130	7.35mM	B	1386.6
YAL051W	OAF1	WT	CGY4130	7.35mM	C	1446.03
YAL051W	OAF1	sis2	CGY4134	0.5mM	A	1287.45
YAL051W	OAF1	sis2	CGY4134	0.5mM	B	1561.04
YAL051W	OAF1	sis2	CGY4134	0.5mM	C	1301.51
YAL051W	OAF1	sis2	CGY4134	7.35mM	A	1334.14
YAL051W	OAF1	sis2	CGY4134	7.35mM	B	1134.62
YAL051W	OAF1	sis2	CGY4134	7.35mM	C	1123.94
YAL053W	FLC2	WT	CGY4130	0.5mM	A	6029.38
YAL053W	FLC2	WT	CGY4130	0.5mM	B	5771.07
YAL053W	FLC2	WT	CGY4130	0.5mM	C	5581.59
YAL053W	FLC2	WT	CGY4130	7.35mM	A	6260.08
YAL053W	FLC2	WT	CGY4130	7.35mM	B	6458.01
YAL053W	FLC2	WT	CGY4130	7.35mM	C	5434.5
YAL053W	FLC2	sis2	CGY4134	0.5mM	A	5888.95
YAL053W	FLC2	sis2	CGY4134	0.5mM	B	6063.79
YAL053W	FLC2	sis2	CGY4134	0.5mM	C	5336.27
YAL053W	FLC2	sis2	CGY4134	7.35mM	A	6066.58
YAL053W	FLC2	sis2	CGY4134	7.35mM	B	5285.63
YAL053W	FLC2	sis2	CGY4134	7.35mM	C	5145.17
YAL054C	ACS1	WT	CGY4130	0.5mM	A	1342.45
YAL054C	ACS1	WT	CGY4130	0.5mM	B	1387.7
YAL054C	ACS1	WT	CGY4130	0.5mM	C	1273.16
YAL054C	ACS1	WT	CGY4130	7.35mM	A	1118.98
YAL054C	ACS1	WT	CGY4130	7.35mM	B	1055.11
YAL054C	ACS1	WT	CGY4130	7.35mM	C	962.666
YAL054C	ACS1	sis2	CGY4134	0.5mM	A	1370.69
YAL054C	ACS1	sis2	CGY4134	0.5mM	B	1250.58
YAL054C	ACS1	sis2	CGY4134	0.5mM	C	1439.25
YAL054C	ACS1	sis2	CGY4134	7.35mM	A	998.901
YAL054C	ACS1	sis2	CGY4134	7.35mM	B	1064.47
YAL054C	ACS1	sis2	CGY4134	7.35mM	C	987.378
YAL055W	PEX22	WT	CGY4130	0.5mM	A	673.17
YAL055W	PEX22	WT	CGY4130	0.5mM	B	681.078
YAL055W	PEX22	WT	CGY4130	0.5mM	C	738.204
YAL055W	PEX22	WT	CGY4130	7.35mM	A	562.223
YAL055W	PEX22	WT	CGY4130	7.35mM	B	522.503
YAL055W	PEX22	WT	CGY4130	7.35mM	C	603.946
YAL055W	PEX22	sis2	CGY4134	0.5mM	A	725.853
YAL055W	PEX22	sis2	CGY4134	0.5mM	B	732.422
YAL055W	PEX22	sis2	CGY4134	0.5mM	C	745.86
YAL055W	PEX22	sis2	CGY4134	7.35mM	A	627.929
YAL055W	PEX22	sis2	CGY4134	7.35mM	B	636.903
YAL055W	PEX22	sis2	CGY4134	7.35mM	C	675.936
YAL056C-A	YAL056C-A	WT	CGY4130	0.5mM	A	289.473
YAL056C-A	YAL056C-A	WT	CGY4130	0.5mM	B	270.303
YAL056C-A	YAL056C-A	WT	CGY4130	0.5mM	C	285.695
YAL056C-A	YAL056C-A	WT	CGY4130	7.35mM	A	297.058
YAL056C-A	YAL056C-A	WT	CGY4130	7.35mM	B	301.172
YAL056C-A	YAL056C-A	WT	CGY4130	7.35mM	C	309.066
YAL056C-A	YAL056C-A	sis2	CGY4134	0.5mM	A	273.027
YAL056C-A	YAL056C-A	sis2	CGY4134	0.5mM	B	276.571
YAL056C-A	YAL056C-A	sis2	CGY4134	0.5mM	C	273.607
YAL056C-A	YAL056C-A	sis2	CGY4134	7.35mM	A	271.422
YAL056C-A	YAL056C-A	sis2	CGY4134	7.35mM	B	329.586
YAL056C-A	YAL056C-A	sis2	CGY4134	7.35mM	C	283.933
YAL056W	GPB2	WT	CGY4130	0.5mM	A	2062.25
YAL056W	GPB2	WT	CGY4130	0.5mM	B	2248.62
YAL056W	GPB2	WT	CGY4130	0.5mM	C	1947.13
YAL056W	GPB2	WT	CGY4130	7.35mM	A	2059.36
YAL056W	GPB2	WT	CGY4130	7.35mM	B	2250.7
YAL056W	GPB2	WT	CGY4130	7.35mM	C	2026.67
YAL056W	GPB2	sis2	CGY4134	0.5mM	A	2137.6
YAL056W	GPB2	sis2	CGY4134	0.5mM	B	2023.45
YAL056W	GPB2	sis2	CGY4134	0.5mM	C	1967.72
YAL056W	GPB2	sis2	CGY4134	7.35mM	A	1986.74
YAL056W	GPB2	sis2	CGY4134	7.35mM	B	1909.6
YAL056W	GPB2	sis2	CGY4134	7.35mM	C	1950.19
YAL058W	CNE1	WT	CGY4130	0.5mM	A	1806.78
YAL058W	CNE1	WT	CGY4130	0.5mM	B	1869.77
YAL058W	CNE1	WT	CGY4130	0.5mM	C	1746.76
YAL058W	CNE1	WT	CGY4130	7.35mM	A	2080.32
YAL058W	CNE1	WT	CGY4130	7.35mM	B	1904.05
YAL058W	CNE1	WT	CGY4130	7.35mM	C	1773.33
YAL058W	CNE1	sis2	CGY4134	0.5mM	A	1794.65
YAL058W	CNE1	sis2	CGY4134	0.5mM	B	1669.27
YAL058W	CNE1	sis2	CGY4134	0.5mM	C	1783.13
YAL058W	CNE1	sis2	CGY4134	7.35mM	A	1761.27
YAL058W	CNE1	sis2	CGY4134	7.35mM	B	2146.76
YAL058W	CNE1	sis2	CGY4134	7.35mM	C	1951.18
YAL059C-A	YAL059C-A	WT	CGY4130	0.5mM	A	827.62
YAL059C-A	YAL059C-A	WT	CGY4130	0.5mM	B	983.307
YAL059C-A	YAL059C-A	WT	CGY4130	0.5mM	C	864.754
YAL059C-A	YAL059C-A	WT	CGY4130	7.35mM	A	1121.71
YAL059C-A	YAL059C-A	WT	CGY4130	7.35mM	B	937.877
YAL059C-A	YAL059C-A	WT	CGY4130	7.35mM	C	1108.59
YAL059C-A	YAL059C-A	sis2	CGY4134	0.5mM	A	1003.32
YAL059C-A	YAL059C-A	sis2	CGY4134	0.5mM	B	918.26
YAL059C-A	YAL059C-A	sis2	CGY4134	0.5mM	C	994.168
YAL059C-A	YAL059C-A	sis2	CGY4134	7.35mM	A	1093.35
YAL059C-A	YAL059C-A	sis2	CGY4134	7.35mM	B	1232.61
YAL059C-A	YAL059C-A	sis2	CGY4134	7.35mM	C	1035.52
YAL059W	ECM1	WT	CGY4130	0.5mM	A	1306.51
YAL059W	ECM1	WT	CGY4130	0.5mM	B	1481.35
YAL059W	ECM1	WT	CGY4130	0.5mM	C	1309.59
YAL059W	ECM1	WT	CGY4130	7.35mM	A	1771.41
YAL059W	ECM1	WT	CGY4130	7.35mM	B	1443.2
YAL059W	ECM1	WT	CGY4130	7.35mM	C	1738.88
YAL059W	ECM1	sis2	CGY4134	0.5mM	A	1466.13
YAL059W	ECM1	sis2	CGY4134	0.5mM	B	1415.65
YAL059W	ECM1	sis2	CGY4134	0.5mM	C	1544.19
YAL059W	ECM1	sis2	CGY4134	7.35mM	A	1707.66
YAL059W	ECM1	sis2	CGY4134	7.35mM	B	1879.53
YAL059W	ECM1	sis2	CGY4134	7.35mM	C	1687.88
YAL060W	BDH1	WT	CGY4130	0.5mM	A	15269.2
YAL060W	BDH1	WT	CGY4130	0.5mM	B	14404.8
YAL060W	BDH1	WT	CGY4130	0.5mM	C	13097.9
YAL060W	BDH1	WT	CGY4130	7.35mM	A	8090.72
YAL060W	BDH1	WT	CGY4130	7.35mM	B	8027.54
YAL060W	BDH1	WT	CGY4130	7.35mM	C	7241.27
YAL060W	BDH1	sis2	CGY4134	0.5mM	A	15347.2
YAL060W	BDH1	sis2	CGY4134	0.5mM	B	13357.4
YAL060W	BDH1	sis2	CGY4134	0.5mM	C	15215.2
YAL060W	BDH1	sis2	CGY4134	7.35mM	A	9149.22
YAL060W	BDH1	sis2	CGY4134	7.35mM	B	9890.92
YAL060W	BDH1	sis2	CGY4134	7.35mM	C	8454.11
YAL061W	BDH2	WT	CGY4130	0.5mM	A	1010.24
YAL061W	BDH2	WT	CGY4130	0.5mM	B	906.685
YAL061W	BDH2	WT	CGY4130	0.5mM	C	949.12
YAL061W	BDH2	WT	CGY4130	7.35mM	A	1017.83
YAL061W	BDH2	WT	CGY4130	7.35mM	B	1071.28
YAL061W	BDH2	WT	CGY4130	7.35mM	C	962.666
YAL061W	BDH2	sis2	CGY4134	0.5mM	A	1049.93
YAL061W	BDH2	sis2	CGY4134	0.5mM	B	874.533
YAL061W	BDH2	sis2	CGY4134	0.5mM	C	1196.56
YAL061W	BDH2	sis2	CGY4134	7.35mM	A	872.124
YAL061W	BDH2	sis2	CGY4134	7.35mM	B	840.667
YAL061W	BDH2	sis2	CGY4134	7.35mM	C	995.237
YAL062W	GDH3	WT	CGY4130	0.5mM	A	1059.78
YAL062W	GDH3	WT	CGY4130	0.5mM	B	1040.77
YAL062W	GDH3	WT	CGY4130	0.5mM	C	1018.15
YAL062W	GDH3	WT	CGY4130	7.35mM	A	1046.08
YAL062W	GDH3	WT	CGY4130	7.35mM	B	1078.36
YAL062W	GDH3	WT	CGY4130	7.35mM	C	1013.33
YAL062W	GDH3	sis2	CGY4134	0.5mM	A	1123.19
YAL062W	GDH3	sis2	CGY4134	0.5mM	B	987.129
YAL062W	GDH3	sis2	CGY4134	0.5mM	C	1207.81
YAL062W	GDH3	sis2	CGY4134	7.35mM	A	774.276
YAL062W	GDH3	sis2	CGY4134	7.35mM	B	793.902
YAL062W	GDH3	sis2	CGY4134	7.35mM	C	804.639
YAL063C	FLO9	WT	CGY4130	0.5mM	A	675.112
YAL063C	FLO9	WT	CGY4130	0.5mM	B	660.859
YAL063C	FLO9	WT	CGY4130	0.5mM	C	671.095
YAL063C	FLO9	WT	CGY4130	7.35mM	A	556.755
YAL063C	FLO9	WT	CGY4130	7.35mM	B	509.364
YAL063C	FLO9	WT	CGY4130	7.35mM	C	512.746
YAL063C	FLO9	sis2	CGY4134	0.5mM	A	693.667
YAL063C	FLO9	sis2	CGY4134	0.5mM	B	674.484
YAL063C	FLO9	sis2	CGY4134	0.5mM	C	650.285
YAL063C	FLO9	sis2	CGY4134	7.35mM	A	733.435
YAL063C	FLO9	sis2	CGY4134	7.35mM	B	681.442
YAL063C	FLO9	sis2	CGY4134	7.35mM	C	691.656
YAL063C-A	YAL063C-A	WT	CGY4130	0.5mM	A	48.5692
YAL063C-A	YAL063C-A	WT	CGY4130	0.5mM	B	51.0809
YAL063C-A	YAL063C-A	WT	CGY4130	0.5mM	C	33.5547
YAL063C-A	YAL063C-A	WT	CGY4130	7.35mM	A	54.6732
YAL063C-A	YAL063C-A	WT	CGY4130	7.35mM	B	39.4151
YAL063C-A	YAL063C-A	WT	CGY4130	7.35mM	C	42.56
YAL063C-A	YAL063C-A	sis2	CGY4134	0.5mM	A	54.3835
YAL063C-A	YAL063C-A	sis2	CGY4134	0.5mM	B	53.5652
YAL063C-A	YAL063C-A	sis2	CGY4134	0.5mM	C	49.6615
YAL063C-A	YAL063C-A	sis2	CGY4134	7.35mM	A	35.7358
YAL063C-A	YAL063C-A	sis2	CGY4134	7.35mM	B	33.404
YAL063C-A	YAL063C-A	sis2	CGY4134	7.35mM	C	29.474
YAL064C-A	TDA8	WT	CGY4130	0.5mM	A	105.881
YAL064C-A	TDA8	WT	CGY4130	0.5mM	B	87.2631
YAL064C-A	TDA8	WT	CGY4130	0.5mM	C	88.201
YAL064C-A	TDA8	WT	CGY4130	7.35mM	A	136.683
YAL064C-A	TDA8	WT	CGY4130	7.35mM	B	123.298
YAL064C-A	TDA8	WT	CGY4130	7.35mM	C	118.56
YAL064C-A	TDA8	sis2	CGY4134	0.5mM	A	87.6795
YAL064C-A	TDA8	sis2	CGY4134	0.5mM	B	104.944
YAL064C-A	TDA8	sis2	CGY4134	0.5mM	C	103.071
YAL064C-A	TDA8	sis2	CGY4134	7.35mM	A	102.102
YAL064C-A	TDA8	sis2	CGY4134	7.35mM	B	122.481
YAL064C-A	TDA8	sis2	CGY4134	7.35mM	C	111.019
YAL064W	YAL064W	WT	CGY4130	0.5mM	A	8.74246
YAL064W	YAL064W	WT	CGY4130	0.5mM	B	4.25674
YAL064W	YAL064W	WT	CGY4130	0.5mM	C	5.75224
YAL064W	YAL064W	WT	CGY4130	7.35mM	A	11.8459
YAL064W	YAL064W	WT	CGY4130	7.35mM	B	15.1596
YAL064W	YAL064W	WT	CGY4130	7.35mM	C	5.06666
YAL064W	YAL064W	sis2	CGY4134	0.5mM	A	7.76907
YAL064W	YAL064W	sis2	CGY4134	0.5mM	B	6.559
YAL064W	YAL064W	sis2	CGY4134	0.5mM	C	7.49608
YAL064W	YAL064W	sis2	CGY4134	7.35mM	A	4.25426
YAL064W	YAL064W	sis2	CGY4134	7.35mM	B	5.56733
YAL064W	YAL064W	sis2	CGY4134	7.35mM	C	8.84219
YAL064W-B	YAL064W-B	WT	CGY4130	0.5mM	A	42.7409
YAL064W-B	YAL064W-B	WT	CGY4130	0.5mM	B	36.1823
YAL064W-B	YAL064W-B	WT	CGY4130	0.5mM	C	46.0179
YAL064W-B	YAL064W-B	WT	CGY4130	7.35mM	A	52.8508
YAL064W-B	YAL064W-B	WT	CGY4130	7.35mM	B	62.6599
YAL064W-B	YAL064W-B	WT	CGY4130	7.35mM	C	49.6533
YAL064W-B	YAL064W-B	sis2	CGY4134	0.5mM	A	44.3947
YAL064W-B	YAL064W-B	sis2	CGY4134	0.5mM	B	40.4472
YAL064W-B	YAL064W-B	sis2	CGY4134	0.5mM	C	46.8505
YAL064W-B	YAL064W-B	sis2	CGY4134	7.35mM	A	49.3495
YAL064W-B	YAL064W-B	sis2	CGY4134	7.35mM	B	53.4464
YAL064W-B	YAL064W-B	sis2	CGY4134	7.35mM	C	41.2635
YAL065C	YAL065C	WT	CGY4130	0.5mM	A	30.1129
YAL065C	YAL065C	WT	CGY4130	0.5mM	B	29.7972
YAL065C	YAL065C	WT	CGY4130	0.5mM	C	30.6786
YAL065C	YAL065C	WT	CGY4130	7.35mM	A	36.4488
YAL065C	YAL065C	WT	CGY4130	7.35mM	B	32.3406
YAL065C	YAL065C	WT	CGY4130	7.35mM	C	22.2933
YAL065C	YAL065C	sis2	CGY4134	0.5mM	A	23.3072
YAL065C	YAL065C	sis2	CGY4134	0.5mM	B	25.1428
YAL065C	YAL065C	sis2	CGY4134	0.5mM	C	26.2363
YAL065C	YAL065C	sis2	CGY4134	7.35mM	A	37.4375
YAL065C	YAL065C	sis2	CGY4134	7.35mM	B	30.0636
YAL065C	YAL065C	sis2	CGY4134	7.35mM	C	41.2635
YAL066W	YAL066W	WT	CGY4130	0.5mM	A	9.71385
YAL066W	YAL066W	WT	CGY4130	0.5mM	B	3.19255
YAL066W	YAL066W	WT	CGY4130	0.5mM	C	1.91741
YAL066W	YAL066W	WT	CGY4130	7.35mM	A	0
YAL066W	YAL066W	WT	CGY4130	7.35mM	B	0
YAL066W	YAL066W	WT	CGY4130	7.35mM	C	2.02667
YAL066W	YAL066W	sis2	CGY4134	0.5mM	A	3.3296
YAL066W	YAL066W	sis2	CGY4134	0.5mM	B	6.559
YAL066W	YAL066W	sis2	CGY4134	0.5mM	C	4.68505
YAL066W	YAL066W	sis2	CGY4134	7.35mM	A	5.10512
YAL066W	YAL066W	sis2	CGY4134	7.35mM	B	2.22693
YAL066W	YAL066W	sis2	CGY4134	7.35mM	C	0
YAL067C	SEO1	WT	CGY4130	0.5mM	A	503.177
YAL067C	SEO1	WT	CGY4130	0.5mM	B	453.343
YAL067C	SEO1	WT	CGY4130	0.5mM	C	450.592
YAL067C	SEO1	WT	CGY4130	7.35mM	A	156.73
YAL067C	SEO1	WT	CGY4130	7.35mM	B	143.511
YAL067C	SEO1	WT	CGY4130	7.35mM	C	176.32
YAL067C	SEO1	sis2	CGY4134	0.5mM	A	465.034
YAL067C	SEO1	sis2	CGY4134	0.5mM	B	552.049
YAL067C	SEO1	sis2	CGY4134	0.5mM	C	562.206
YAL067C	SEO1	sis2	CGY4134	7.35mM	A	191.442
YAL067C	SEO1	sis2	CGY4134	7.35mM	B	164.793
YAL067C	SEO1	sis2	CGY4134	7.35mM	C	163.089
YAL067W-A	YAL067W-A	WT	CGY4130	0.5mM	A	0
YAL067W-A	YAL067W-A	WT	CGY4130	0.5mM	B	1.06418
YAL067W-A	YAL067W-A	WT	CGY4130	0.5mM	C	0
YAL067W-A	YAL067W-A	WT	CGY4130	7.35mM	A	0
YAL067W-A	YAL067W-A	WT	CGY4130	7.35mM	B	3.03193
YAL067W-A	YAL067W-A	WT	CGY4130	7.35mM	C	1.01333
YAL067W-A	YAL067W-A	sis2	CGY4134	0.5mM	A	0
YAL067W-A	YAL067W-A	sis2	CGY4134	0.5mM	B	0
YAL067W-A	YAL067W-A	sis2	CGY4134	0.5mM	C	0
YAL067W-A	YAL067W-A	sis2	CGY4134	7.35mM	A	0
YAL067W-A	YAL067W-A	sis2	CGY4134	7.35mM	B	0
YAL067W-A	YAL067W-A	sis2	CGY4134	7.35mM	C	0.982465
YAL068C	PAU8	WT	CGY4130	0.5mM	A	2.91415
YAL068C	PAU8	WT	CGY4130	0.5mM	B	3.19255
YAL068C	PAU8	WT	CGY4130	0.5mM	C	0
YAL068C	PAU8	WT	CGY4130	7.35mM	A	0.91122
YAL068C	PAU8	WT	CGY4130	7.35mM	B	1.01064
YAL068C	PAU8	WT	CGY4130	7.35mM	C	3.04
YAL068C	PAU8	sis2	CGY4134	0.5mM	A	2.21973
YAL068C	PAU8	sis2	CGY4134	0.5mM	B	0
YAL068C	PAU8	sis2	CGY4134	0.5mM	C	0
YAL068C	PAU8	sis2	CGY4134	7.35mM	A	1.70171
YAL068C	PAU8	sis2	CGY4134	7.35mM	B	0
YAL068C	PAU8	sis2	CGY4134	7.35mM	C	0.982465
YAL068W-A	YAL068W-A	WT	CGY4130	0.5mM	A	0
YAL068W-A	YAL068W-A	WT	CGY4130	0.5mM	B	0
YAL068W-A	YAL068W-A	WT	CGY4130	0.5mM	C	0
YAL068W-A	YAL068W-A	WT	CGY4130	7.35mM	A	0
YAL068W-A	YAL068W-A	WT	CGY4130	7.35mM	B	0
YAL068W-A	YAL068W-A	WT	CGY4130	7.35mM	C	0
YAL068W-A	YAL068W-A	sis2	CGY4134	0.5mM	A	0
YAL068W-A	YAL068W-A	sis2	CGY4134	0.5mM	B	0
YAL068W-A	YAL068W-A	sis2	CGY4134	0.5mM	C	0.93701
YAL068W-A	YAL068W-A	sis2	CGY4134	7.35mM	A	0
YAL068W-A	YAL068W-A	sis2	CGY4134	7.35mM	B	0
YAL068W-A	YAL068W-A	sis2	CGY4134	7.35mM	C	0
YAL069W	YAL069W	WT	CGY4130	0.5mM	A	0
YAL069W	YAL069W	WT	CGY4130	0.5mM	B	0
YAL069W	YAL069W	WT	CGY4130	0.5mM	C	0
YAL069W	YAL069W	WT	CGY4130	7.35mM	A	0
YAL069W	YAL069W	WT	CGY4130	7.35mM	B	0
YAL069W	YAL069W	WT	CGY4130	7.35mM	C	1.01333
YAL069W	YAL069W	sis2	CGY4134	0.5mM	A	0
YAL069W	YAL069W	sis2	CGY4134	0.5mM	B	0
YAL069W	YAL069W	sis2	CGY4134	0.5mM	C	0.93701
YAL069W	YAL069W	sis2	CGY4134	7.35mM	A	0
YAL069W	YAL069W	sis2	CGY4134	7.35mM	B	0
YAL069W	YAL069W	sis2	CGY4134	7.35mM	C	0
YAR002C-A	ERP1	WT	CGY4130	0.5mM	A	10917.4
YAR002C-A	ERP1	WT	CGY4130	0.5mM	B	11197.4
YAR002C-A	ERP1	WT	CGY4130	0.5mM	C	11200.6
YAR002C-A	ERP1	WT	CGY4130	7.35mM	A	12356.1
YAR002C-A	ERP1	WT	CGY4130	7.35mM	B	11817.5
YAR002C-A	ERP1	WT	CGY4130	7.35mM	C	10741.3
YAR002C-A	ERP1	sis2	CGY4134	0.5mM	A	11347.3
YAR002C-A	ERP1	sis2	CGY4134	0.5mM	B	9783.84
YAR002C-A	ERP1	sis2	CGY4134	0.5mM	C	11939.4
YAR002C-A	ERP1	sis2	CGY4134	7.35mM	A	11269.5
YAR002C-A	ERP1	sis2	CGY4134	7.35mM	B	12379.5
YAR002C-A	ERP1	sis2	CGY4134	7.35mM	C	11887.8
YAR002W	NUP60	WT	CGY4130	0.5mM	A	2733.48
YAR002W	NUP60	WT	CGY4130	0.5mM	B	2813.7
YAR002W	NUP60	WT	CGY4130	0.5mM	C	2820.52
YAR002W	NUP60	WT	CGY4130	7.35mM	A	3347.82
YAR002W	NUP60	WT	CGY4130	7.35mM	B	3223.95
YAR002W	NUP60	WT	CGY4130	7.35mM	C	3516.26
YAR002W	NUP60	sis2	CGY4134	0.5mM	A	2806.85
YAR002W	NUP60	sis2	CGY4134	0.5mM	B	2730.73
YAR002W	NUP60	sis2	CGY4134	0.5mM	C	2759.5
YAR002W	NUP60	sis2	CGY4134	7.35mM	A	3181.34
YAR002W	NUP60	sis2	CGY4134	7.35mM	B	3135.52
YAR002W	NUP60	sis2	CGY4134	7.35mM	C	3305.01
YAR003W	SWD1	WT	CGY4130	0.5mM	A	1690.21
YAR003W	SWD1	WT	CGY4130	0.5mM	B	1736.75
YAR003W	SWD1	WT	CGY4130	0.5mM	C	1555.98
YAR003W	SWD1	WT	CGY4130	7.35mM	A	2154.12
YAR003W	SWD1	WT	CGY4130	7.35mM	B	2258.79
YAR003W	SWD1	WT	CGY4130	7.35mM	C	2093.55
YAR003W	SWD1	sis2	CGY4134	0.5mM	A	1644.82
YAR003W	SWD1	sis2	CGY4134	0.5mM	B	1543.55
YAR003W	SWD1	sis2	CGY4134	0.5mM	C	1465.48
YAR003W	SWD1	sis2	CGY4134	7.35mM	A	1897.4
YAR003W	SWD1	sis2	CGY4134	7.35mM	B	1730.33
YAR003W	SWD1	sis2	CGY4134	7.35mM	C	1605.35
YAR007C	RFA1	WT	CGY4130	0.5mM	A	3477.56
YAR007C	RFA1	WT	CGY4130	0.5mM	B	3462.86
YAR007C	RFA1	WT	CGY4130	0.5mM	C	3407.24
YAR007C	RFA1	WT	CGY4130	7.35mM	A	3438.94
YAR007C	RFA1	WT	CGY4130	7.35mM	B	3501.88
YAR007C	RFA1	WT	CGY4130	7.35mM	C	3483.84
YAR007C	RFA1	sis2	CGY4134	0.5mM	A	3287.43
YAR007C	RFA1	sis2	CGY4134	0.5mM	B	3270.75
YAR007C	RFA1	sis2	CGY4134	0.5mM	C	3336.69
YAR007C	RFA1	sis2	CGY4134	7.35mM	A	3428.09
YAR007C	RFA1	sis2	CGY4134	7.35mM	B	3569.77
YAR007C	RFA1	sis2	CGY4134	7.35mM	C	3566.35
YAR008W	SEN34	WT	CGY4130	0.5mM	A	798.478
YAR008W	SEN34	WT	CGY4130	0.5mM	B	934.354
YAR008W	SEN34	WT	CGY4130	0.5mM	C	864.754
YAR008W	SEN34	WT	CGY4130	7.35mM	A	999.608
YAR008W	SEN34	WT	CGY4130	7.35mM	B	956.068
YAR008W	SEN34	WT	CGY4130	7.35mM	C	1082.24
YAR008W	SEN34	sis2	CGY4134	0.5mM	A	795.775
YAR008W	SEN34	sis2	CGY4134	0.5mM	B	878.906
YAR008W	SEN34	sis2	CGY4134	0.5mM	C	901.404
YAR008W	SEN34	sis2	CGY4134	7.35mM	A	975.928
YAR008W	SEN34	sis2	CGY4134	7.35mM	B	1075.61
YAR008W	SEN34	sis2	CGY4134	7.35mM	C	1087.59
YAR009C	YAR009C	WT	CGY4130	0.5mM	A	1278.34
YAR009C	YAR009C	WT	CGY4130	0.5mM	B	1221.68
YAR009C	YAR009C	WT	CGY4130	0.5mM	C	1317.26
YAR009C	YAR009C	WT	CGY4130	7.35mM	A	933.089
YAR009C	YAR009C	WT	CGY4130	7.35mM	B	1036.92
YAR009C	YAR009C	WT	CGY4130	7.35mM	C	999.146
YAR009C	YAR009C	sis2	CGY4134	0.5mM	A	1174.24
YAR009C	YAR009C	sis2	CGY4134	0.5mM	B	1413.46
YAR009C	YAR009C	sis2	CGY4134	0.5mM	C	1201.25
YAR009C	YAR009C	sis2	CGY4134	7.35mM	A	1132.48
YAR009C	YAR009C	sis2	CGY4134	7.35mM	B	1068.93
YAR009C	YAR009C	sis2	CGY4134	7.35mM	C	1120.01
YAR010C	YAR010C	WT	CGY4130	0.5mM	A	19.4277
YAR010C	YAR010C	WT	CGY4130	0.5mM	B	17.027
YAR010C	YAR010C	WT	CGY4130	0.5mM	C	15.3393
YAR010C	YAR010C	WT	CGY4130	7.35mM	A	15.4907
YAR010C	YAR010C	WT	CGY4130	7.35mM	B	11.1171
YAR010C	YAR010C	WT	CGY4130	7.35mM	C	12.16
YAR010C	YAR010C	sis2	CGY4134	0.5mM	A	26.6368
YAR010C	YAR010C	sis2	CGY4134	0.5mM	B	20.7702
YAR010C	YAR010C	sis2	CGY4134	0.5mM	C	18.7402
YAR010C	YAR010C	sis2	CGY4134	7.35mM	A	13.6136
YAR010C	YAR010C	sis2	CGY4134	7.35mM	B	13.3616
YAR010C	YAR010C	sis2	CGY4134	7.35mM	C	13.7545
YAR014C	BUD14	WT	CGY4130	0.5mM	A	3635.89
YAR014C	BUD14	WT	CGY4130	0.5mM	B	3726.77
YAR014C	BUD14	WT	CGY4130	0.5mM	C	3489.69
YAR014C	BUD14	WT	CGY4130	7.35mM	A	4018.48
YAR014C	BUD14	WT	CGY4130	7.35mM	B	4206.3
YAR014C	BUD14	WT	CGY4130	7.35mM	C	4143.52
YAR014C	BUD14	sis2	CGY4134	0.5mM	A	3440.59
YAR014C	BUD14	sis2	CGY4134	0.5mM	B	3395.38
YAR014C	BUD14	sis2	CGY4134	0.5mM	C	3521.28
YAR014C	BUD14	sis2	CGY4134	7.35mM	A	4117.28
YAR014C	BUD14	sis2	CGY4134	7.35mM	B	3861.5
YAR014C	BUD14	sis2	CGY4134	7.35mM	C	3952.46
YAR015W	ADE1	WT	CGY4130	0.5mM	A	3527.1
YAR015W	ADE1	WT	CGY4130	0.5mM	B	3329.83
YAR015W	ADE1	WT	CGY4130	0.5mM	C	3092.79
YAR015W	ADE1	WT	CGY4130	7.35mM	A	4256.31
YAR015W	ADE1	WT	CGY4130	7.35mM	B	4248.74
YAR015W	ADE1	WT	CGY4130	7.35mM	C	4564.05
YAR015W	ADE1	sis2	CGY4134	0.5mM	A	3103.19
YAR015W	ADE1	sis2	CGY4134	0.5mM	B	2859.72
YAR015W	ADE1	sis2	CGY4134	0.5mM	C	3198.02
YAR015W	ADE1	sis2	CGY4134	7.35mM	A	3996.45
YAR015W	ADE1	sis2	CGY4134	7.35mM	B	4380.38
YAR015W	ADE1	sis2	CGY4134	7.35mM	C	4316.95
YAR018C	KIN3	WT	CGY4130	0.5mM	A	833.448
YAR018C	KIN3	WT	CGY4130	0.5mM	B	889.658
YAR018C	KIN3	WT	CGY4130	0.5mM	C	805.314
YAR018C	KIN3	WT	CGY4130	7.35mM	A	1159.98
YAR018C	KIN3	WT	CGY4130	7.35mM	B	1095.54
YAR018C	KIN3	WT	CGY4130	7.35mM	C	1038.67
YAR018C	KIN3	sis2	CGY4134	0.5mM	A	832.4
YAR018C	KIN3	sis2	CGY4134	0.5mM	B	845.018
YAR018C	KIN3	sis2	CGY4134	0.5mM	C	927.64
YAR018C	KIN3	sis2	CGY4134	7.35mM	A	1206.51
YAR018C	KIN3	sis2	CGY4134	7.35mM	B	1220.36
YAR018C	KIN3	sis2	CGY4134	7.35mM	C	1235.94
YAR019C	CDC15	WT	CGY4130	0.5mM	A	1008.3
YAR019C	CDC15	WT	CGY4130	0.5mM	B	942.868
YAR019C	CDC15	WT	CGY4130	0.5mM	C	1105.39
YAR019C	CDC15	WT	CGY4130	7.35mM	A	983.206
YAR019C	CDC15	WT	CGY4130	7.35mM	B	1034.9
YAR019C	CDC15	WT	CGY4130	7.35mM	C	978.879
YAR019C	CDC15	sis2	CGY4134	0.5mM	A	859.037
YAR019C	CDC15	sis2	CGY4134	0.5mM	B	937.937
YAR019C	CDC15	sis2	CGY4134	0.5mM	C	782.404
YAR019C	CDC15	sis2	CGY4134	7.35mM	A	852.554
YAR019C	CDC15	sis2	CGY4134	7.35mM	B	795.015
YAR019C	CDC15	sis2	CGY4134	7.35mM	C	767.305
YAR019W-A	YAR019W-A	WT	CGY4130	0.5mM	A	60.2258
YAR019W-A	YAR019W-A	WT	CGY4130	0.5mM	B	53.2092
YAR019W-A	YAR019W-A	WT	CGY4130	0.5mM	C	72.8617
YAR019W-A	YAR019W-A	WT	CGY4130	7.35mM	A	65.6078
YAR019W-A	YAR019W-A	WT	CGY4130	7.35mM	B	96.0111
YAR019W-A	YAR019W-A	WT	CGY4130	7.35mM	C	74.9866
YAR019W-A	YAR019W-A	sis2	CGY4134	0.5mM	A	79.9104
YAR019W-A	YAR019W-A	sis2	CGY4134	0.5mM	B	67.7763
YAR019W-A	YAR019W-A	sis2	CGY4134	0.5mM	C	74.9608
YAR019W-A	YAR019W-A	sis2	CGY4134	7.35mM	A	69.7699
YAR019W-A	YAR019W-A	sis2	CGY4134	7.35mM	B	76.8292
YAR019W-A	YAR019W-A	sis2	CGY4134	7.35mM	C	64.8427
YAR020C	PAU7	WT	CGY4130	0.5mM	A	94.2243
YAR020C	PAU7	WT	CGY4130	0.5mM	B	133.023
YAR020C	PAU7	WT	CGY4130	0.5mM	C	116.004
YAR020C	PAU7	WT	CGY4130	7.35mM	A	100.234
YAR020C	PAU7	WT	CGY4130	7.35mM	B	141.49
YAR020C	PAU7	WT	CGY4130	7.35mM	C	129.707
YAR020C	PAU7	sis2	CGY4134	0.5mM	A	134.294
YAR020C	PAU7	sis2	CGY4134	0.5mM	B	110.41
YAR020C	PAU7	sis2	CGY4134	0.5mM	C	100.26
YAR020C	PAU7	sis2	CGY4134	7.35mM	A	121.672
YAR020C	PAU7	sis2	CGY4134	7.35mM	B	123.595
YAR020C	PAU7	sis2	CGY4134	7.35mM	C	97.2641
YAR023C	YAR023C	WT	CGY4130	0.5mM	A	237.989
YAR023C	YAR023C	WT	CGY4130	0.5mM	B	249.019
YAR023C	YAR023C	WT	CGY4130	0.5mM	C	238.718
YAR023C	YAR023C	WT	CGY4130	7.35mM	A	177.688
YAR023C	YAR023C	WT	CGY4130	7.35mM	B	185.958
YAR023C	YAR023C	WT	CGY4130	7.35mM	C	156.053
YAR023C	YAR023C	sis2	CGY4134	0.5mM	A	204.216
YAR023C	YAR023C	sis2	CGY4134	0.5mM	B	220.82
YAR023C	YAR023C	sis2	CGY4134	0.5mM	C	230.505
YAR023C	YAR023C	sis2	CGY4134	7.35mM	A	167.618
YAR023C	YAR023C	sis2	CGY4134	7.35mM	B	200.424
YAR023C	YAR023C	sis2	CGY4134	7.35mM	C	188.633
YAR027W	UIP3	WT	CGY4130	0.5mM	A	2659.65
YAR027W	UIP3	WT	CGY4130	0.5mM	B	2834.99
YAR027W	UIP3	WT	CGY4130	0.5mM	C	2956.65
YAR027W	UIP3	WT	CGY4130	7.35mM	A	2285.34
YAR027W	UIP3	WT	CGY4130	7.35mM	B	2414.43
YAR027W	UIP3	WT	CGY4130	7.35mM	C	2387.41
YAR027W	UIP3	sis2	CGY4134	0.5mM	A	2728.05
YAR027W	UIP3	sis2	CGY4134	0.5mM	B	2608.3
YAR027W	UIP3	sis2	CGY4134	0.5mM	C	2795.1
YAR027W	UIP3	sis2	CGY4134	7.35mM	A	2264.97
YAR027W	UIP3	sis2	CGY4134	7.35mM	B	2369.46
YAR027W	UIP3	sis2	CGY4134	7.35mM	C	2313.71
YAR028W	YAR028W	WT	CGY4130	0.5mM	A	1489.13
YAR028W	YAR028W	WT	CGY4130	0.5mM	B	1488.79
YAR028W	YAR028W	WT	CGY4130	0.5mM	C	1395.88
YAR028W	YAR028W	WT	CGY4130	7.35mM	A	847.435
YAR028W	YAR028W	WT	CGY4130	7.35mM	B	932.824
YAR028W	YAR028W	WT	CGY4130	7.35mM	C	880.586
YAR028W	YAR028W	sis2	CGY4134	0.5mM	A	1419.52
YAR028W	YAR028W	sis2	CGY4134	0.5mM	B	1254.96
YAR028W	YAR028W	sis2	CGY4134	0.5mM	C	1392.4
YAR028W	YAR028W	sis2	CGY4134	7.35mM	A	881.483
YAR028W	YAR028W	sis2	CGY4134	7.35mM	B	996.553
YAR028W	YAR028W	sis2	CGY4134	7.35mM	C	947.097
YAR029W	YAR029W	WT	CGY4130	0.5mM	A	237.989
YAR029W	YAR029W	WT	CGY4130	0.5mM	B	308.614
YAR029W	YAR029W	WT	CGY4130	0.5mM	C	274.19
YAR029W	YAR029W	WT	CGY4130	7.35mM	A	194.09
YAR029W	YAR029W	WT	CGY4130	7.35mM	B	186.969
YAR029W	YAR029W	WT	CGY4130	7.35mM	C	170.24
YAR029W	YAR029W	sis2	CGY4134	0.5mM	A	247.5
YAR029W	YAR029W	sis2	CGY4134	0.5mM	B	194.584
YAR029W	YAR029W	sis2	CGY4134	0.5mM	C	227.694
YAR029W	YAR029W	sis2	CGY4134	7.35mM	A	143.794
YAR029W	YAR029W	sis2	CGY4134	7.35mM	B	135.843
YAR029W	YAR029W	sis2	CGY4134	7.35mM	C	171.931
YAR030C	YAR030C	WT	CGY4130	0.5mM	A	141.822
YAR030C	YAR030C	WT	CGY4130	0.5mM	B	146.857
YAR030C	YAR030C	WT	CGY4130	0.5mM	C	141.889
YAR030C	YAR030C	WT	CGY4130	7.35mM	A	111.169
YAR030C	YAR030C	WT	CGY4130	7.35mM	B	107.128
YAR030C	YAR030C	WT	CGY4130	7.35mM	C	101.333
YAR030C	YAR030C	sis2	CGY4134	0.5mM	A	145.393
YAR030C	YAR030C	sis2	CGY4134	0.5mM	B	100.571
YAR030C	YAR030C	sis2	CGY4134	0.5mM	C	119.937
YAR030C	YAR030C	sis2	CGY4134	7.35mM	A	80.831
YAR030C	YAR030C	sis2	CGY4134	7.35mM	B	60.1272
YAR030C	YAR030C	sis2	CGY4134	7.35mM	C	86.457
YAR031W	PRM9	WT	CGY4130	0.5mM	A	793.621
YAR031W	PRM9	WT	CGY4130	0.5mM	B	781.112
YAR031W	PRM9	WT	CGY4130	0.5mM	C	826.405
YAR031W	PRM9	WT	CGY4130	7.35mM	A	720.775
YAR031W	PRM9	WT	CGY4130	7.35mM	B	769.099
YAR031W	PRM9	WT	CGY4130	7.35mM	C	763.039
YAR031W	PRM9	sis2	CGY4134	0.5mM	A	837.95
YAR031W	PRM9	sis2	CGY4134	0.5mM	B	725.863
YAR031W	PRM9	sis2	CGY4134	0.5mM	C	792.711
YAR031W	PRM9	sis2	CGY4134	7.35mM	A	532.634
YAR031W	PRM9	sis2	CGY4134	7.35mM	B	723.753
YAR031W	PRM9	sis2	CGY4134	7.35mM	C	660.217
YAR033W	MST28	WT	CGY4130	0.5mM	A	900.474
YAR033W	MST28	WT	CGY4130	0.5mM	B	951.381
YAR033W	MST28	WT	CGY4130	0.5mM	C	908.854
YAR033W	MST28	WT	CGY4130	7.35mM	A	823.743
YAR033W	MST28	WT	CGY4130	7.35mM	B	978.303
YAR033W	MST28	WT	CGY4130	7.35mM	C	798.506
YAR033W	MST28	sis2	CGY4134	0.5mM	A	978.903
YAR033W	MST28	sis2	CGY4134	0.5mM	B	857.043
YAR033W	MST28	sis2	CGY4134	0.5mM	C	874.231
YAR033W	MST28	sis2	CGY4134	7.35mM	A	753.855
YAR033W	MST28	sis2	CGY4134	7.35mM	B	870.731
YAR033W	MST28	sis2	CGY4134	7.35mM	C	805.622
YAR035C-A	YAR035C-A	WT	CGY4130	0.5mM	A	17.4849
YAR035C-A	YAR035C-A	WT	CGY4130	0.5mM	B	19.1553
YAR035C-A	YAR035C-A	WT	CGY4130	0.5mM	C	19.1741
YAR035C-A	YAR035C-A	WT	CGY4130	7.35mM	A	17.3132
YAR035C-A	YAR035C-A	WT	CGY4130	7.35mM	B	15.1596
YAR035C-A	YAR035C-A	WT	CGY4130	7.35mM	C	13.1733
YAR035C-A	YAR035C-A	sis2	CGY4134	0.5mM	A	25.5269
YAR035C-A	YAR035C-A	sis2	CGY4134	0.5mM	B	16.3975
YAR035C-A	YAR035C-A	sis2	CGY4134	0.5mM	C	16.8662
YAR035C-A	YAR035C-A	sis2	CGY4134	7.35mM	A	18.7188
YAR035C-A	YAR035C-A	sis2	CGY4134	7.35mM	B	18.9289
YAR035C-A	YAR035C-A	sis2	CGY4134	7.35mM	C	21.6142
YAR035W	YAT1	WT	CGY4130	0.5mM	A	582.831
YAR035W	YAT1	WT	CGY4130	0.5mM	B	587.43
YAR035W	YAT1	WT	CGY4130	0.5mM	C	585.77
YAR035W	YAT1	WT	CGY4130	7.35mM	A	620.541
YAR035W	YAT1	WT	CGY4130	7.35mM	B	632.663
YAR035W	YAT1	WT	CGY4130	7.35mM	C	642.453
YAR035W	YAT1	sis2	CGY4134	0.5mM	A	662.591
YAR035W	YAT1	sis2	CGY4134	0.5mM	B	614.36
YAR035W	YAT1	sis2	CGY4134	0.5mM	C	728.057
YAR035W	YAT1	sis2	CGY4134	7.35mM	A	553.905
YAR035W	YAT1	sis2	CGY4134	7.35mM	B	593.478
YAR035W	YAT1	sis2	CGY4134	7.35mM	C	575.725
YAR042W	SWH1	WT	CGY4130	0.5mM	A	2982.15
YAR042W	SWH1	WT	CGY4130	0.5mM	B	2662.59
YAR042W	SWH1	WT	CGY4130	0.5mM	C	2702.59
YAR042W	SWH1	WT	CGY4130	7.35mM	A	2756.44
YAR042W	SWH1	WT	CGY4130	7.35mM	B	2909.64
YAR042W	SWH1	WT	CGY4130	7.35mM	C	3002.5
YAR042W	SWH1	sis2	CGY4134	0.5mM	A	2624.84
YAR042W	SWH1	sis2	CGY4134	0.5mM	B	2782.11
YAR042W	SWH1	sis2	CGY4134	0.5mM	C	2532.74
YAR042W	SWH1	sis2	CGY4134	7.35mM	A	2837.59
YAR042W	SWH1	sis2	CGY4134	7.35mM	B	2758.06
YAR042W	SWH1	sis2	CGY4134	7.35mM	C	2808.87
YAR047C	YAR047C	WT	CGY4130	0.5mM	A	57.3117
YAR047C	YAR047C	WT	CGY4130	0.5mM	B	43.6316
YAR047C	YAR047C	WT	CGY4130	0.5mM	C	55.605
YAR047C	YAR047C	WT	CGY4130	7.35mM	A	42.8273
YAR047C	YAR047C	WT	CGY4130	7.35mM	B	50.5322
YAR047C	YAR047C	WT	CGY4130	7.35mM	C	40.5333
YAR047C	YAR047C	sis2	CGY4134	0.5mM	A	44.3947
YAR047C	YAR047C	sis2	CGY4134	0.5mM	B	62.3105
YAR047C	YAR047C	sis2	CGY4134	0.5mM	C	45.9135
YAR047C	YAR047C	sis2	CGY4134	7.35mM	A	42.5426
YAR047C	YAR047C	sis2	CGY4134	7.35mM	B	36.7444
YAR047C	YAR047C	sis2	CGY4134	7.35mM	C	37.3337
YAR050W	FLO1	WT	CGY4130	0.5mM	A	524.548
YAR050W	FLO1	WT	CGY4130	0.5mM	B	458.664
YAR050W	FLO1	WT	CGY4130	0.5mM	C	489.899
YAR050W	FLO1	WT	CGY4130	7.35mM	A	475.657
YAR050W	FLO1	WT	CGY4130	7.35mM	B	487.13
YAR050W	FLO1	WT	CGY4130	7.35mM	C	433.706
YAR050W	FLO1	sis2	CGY4134	0.5mM	A	485.012
YAR050W	FLO1	sis2	CGY4134	0.5mM	B	536.745
YAR050W	FLO1	sis2	CGY4134	0.5mM	C	462.883
YAR050W	FLO1	sis2	CGY4134	7.35mM	A	451.803
YAR050W	FLO1	sis2	CGY4134	7.35mM	B	416.437
YAR050W	FLO1	sis2	CGY4134	7.35mM	C	400.846
YAR053W	YAR053W	WT	CGY4130	0.5mM	A	119.48
YAR053W	YAR053W	WT	CGY4130	0.5mM	B	117.06
YAR053W	YAR053W	WT	CGY4130	0.5mM	C	124.632
YAR053W	YAR053W	WT	CGY4130	7.35mM	A	77.4537
YAR053W	YAR053W	WT	CGY4130	7.35mM	B	59.6279
YAR053W	YAR053W	WT	CGY4130	7.35mM	C	61.8133
YAR053W	YAR053W	sis2	CGY4134	0.5mM	A	126.525
YAR053W	YAR053W	sis2	CGY4134	0.5mM	B	115.876
YAR053W	YAR053W	sis2	CGY4134	0.5mM	C	119.937
YAR053W	YAR053W	sis2	CGY4134	7.35mM	A	61.2614
YAR053W	YAR053W	sis2	CGY4134	7.35mM	B	72.3753
YAR053W	YAR053W	sis2	CGY4134	7.35mM	C	60.9129
YAR060C	YAR060C	WT	CGY4130	0.5mM	A	0
YAR060C	YAR060C	WT	CGY4130	0.5mM	B	0
YAR060C	YAR060C	WT	CGY4130	0.5mM	C	0
YAR060C	YAR060C	WT	CGY4130	7.35mM	A	0
YAR060C	YAR060C	WT	CGY4130	7.35mM	B	0
YAR060C	YAR060C	WT	CGY4130	7.35mM	C	0
YAR060C	YAR060C	sis2	CGY4134	0.5mM	A	0
YAR060C	YAR060C	sis2	CGY4134	0.5mM	B	0
YAR060C	YAR060C	sis2	CGY4134	0.5mM	C	0
YAR060C	YAR060C	sis2	CGY4134	7.35mM	A	0
YAR060C	YAR060C	sis2	CGY4134	7.35mM	B	0
YAR060C	YAR060C	sis2	CGY4134	7.35mM	C	0.982465
YAR061W	YAR061W	WT	CGY4130	0.5mM	A	5.82831
YAR061W	YAR061W	WT	CGY4130	0.5mM	B	4.25674
YAR061W	YAR061W	WT	CGY4130	0.5mM	C	1.91741
YAR061W	YAR061W	WT	CGY4130	7.35mM	A	11.8459
YAR061W	YAR061W	WT	CGY4130	7.35mM	B	5.05322
YAR061W	YAR061W	WT	CGY4130	7.35mM	C	8.10666
YAR061W	YAR061W	sis2	CGY4134	0.5mM	A	3.3296
YAR061W	YAR061W	sis2	CGY4134	0.5mM	B	8.74533
YAR061W	YAR061W	sis2	CGY4134	0.5mM	C	7.49608
YAR061W	YAR061W	sis2	CGY4134	7.35mM	A	1.70171
YAR061W	YAR061W	sis2	CGY4134	7.35mM	B	6.6808
YAR061W	YAR061W	sis2	CGY4134	7.35mM	C	0.982465
YAR064W	YAR064W	WT	CGY4130	0.5mM	A	53.4262
YAR064W	YAR064W	WT	CGY4130	0.5mM	B	56.4018
YAR064W	YAR064W	WT	CGY4130	0.5mM	C	46.9766
YAR064W	YAR064W	WT	CGY4130	7.35mM	A	65.6078
YAR064W	YAR064W	WT	CGY4130	7.35mM	B	64.6812
YAR064W	YAR064W	WT	CGY4130	7.35mM	C	60.8
YAR064W	YAR064W	sis2	CGY4134	0.5mM	A	67.7019
YAR064W	YAR064W	sis2	CGY4134	0.5mM	B	67.7763
YAR064W	YAR064W	sis2	CGY4134	0.5mM	C	58.0946
YAR064W	YAR064W	sis2	CGY4134	7.35mM	A	42.5426
YAR064W	YAR064W	sis2	CGY4134	7.35mM	B	41.1983
YAR064W	YAR064W	sis2	CGY4134	7.35mM	C	36.3512
YAR066W	YAR066W	WT	CGY4130	0.5mM	A	33.0271
YAR066W	YAR066W	WT	CGY4130	0.5mM	B	35.1181
YAR066W	YAR066W	WT	CGY4130	0.5mM	C	39.307
YAR066W	YAR066W	WT	CGY4130	7.35mM	A	20.9581
YAR066W	YAR066W	WT	CGY4130	7.35mM	B	30.3193
YAR066W	YAR066W	WT	CGY4130	7.35mM	C	27.36
YAR066W	YAR066W	sis2	CGY4134	0.5mM	A	31.0763
YAR066W	YAR066W	sis2	CGY4134	0.5mM	B	16.3975
YAR066W	YAR066W	sis2	CGY4134	0.5mM	C	39.3544
YAR066W	YAR066W	sis2	CGY4134	7.35mM	A	22.1222
YAR066W	YAR066W	sis2	CGY4134	7.35mM	B	11.1347
YAR066W	YAR066W	sis2	CGY4134	7.35mM	C	16.7019
YAR068W	YAR068W	WT	CGY4130	0.5mM	A	37.884
YAR068W	YAR068W	WT	CGY4130	0.5mM	B	30.8614
YAR068W	YAR068W	WT	CGY4130	0.5mM	C	30.6786
YAR068W	YAR068W	WT	CGY4130	7.35mM	A	33.7151
YAR068W	YAR068W	WT	CGY4130	7.35mM	B	29.3087
YAR068W	YAR068W	WT	CGY4130	7.35mM	C	21.28
YAR068W	YAR068W	sis2	CGY4134	0.5mM	A	23.3072
YAR068W	YAR068W	sis2	CGY4134	0.5mM	B	36.0745
YAR068W	YAR068W	sis2	CGY4134	0.5mM	C	20.6142
YAR068W	YAR068W	sis2	CGY4134	7.35mM	A	29.7798
YAR068W	YAR068W	sis2	CGY4134	7.35mM	B	24.4963
YAR068W	YAR068W	sis2	CGY4134	7.35mM	C	17.6844
YAR069C	YAR069C	WT	CGY4130	0.5mM	A	3.88554
YAR069C	YAR069C	WT	CGY4130	0.5mM	B	0
YAR069C	YAR069C	WT	CGY4130	0.5mM	C	0
YAR069C	YAR069C	WT	CGY4130	7.35mM	A	0.91122
YAR069C	YAR069C	WT	CGY4130	7.35mM	B	0
YAR069C	YAR069C	WT	CGY4130	7.35mM	C	0
YAR069C	YAR069C	sis2	CGY4134	0.5mM	A	0
YAR069C	YAR069C	sis2	CGY4134	0.5mM	B	0
YAR069C	YAR069C	sis2	CGY4134	0.5mM	C	0
YAR069C	YAR069C	sis2	CGY4134	7.35mM	A	0
YAR069C	YAR069C	sis2	CGY4134	7.35mM	B	0
YAR069C	YAR069C	sis2	CGY4134	7.35mM	C	1.96493
YAR070C	YAR070C	WT	CGY4130	0.5mM	A	2.91415
YAR070C	YAR070C	WT	CGY4130	0.5mM	B	4.25674
YAR070C	YAR070C	WT	CGY4130	0.5mM	C	9.58707
YAR070C	YAR070C	WT	CGY4130	7.35mM	A	3.64488
YAR070C	YAR070C	WT	CGY4130	7.35mM	B	4.04257
YAR070C	YAR070C	WT	CGY4130	7.35mM	C	5.06666
YAR070C	YAR070C	sis2	CGY4134	0.5mM	A	8.87894
YAR070C	YAR070C	sis2	CGY4134	0.5mM	B	6.559
YAR070C	YAR070C	sis2	CGY4134	0.5mM	C	7.49608
YAR070C	YAR070C	sis2	CGY4134	7.35mM	A	3.40341
YAR070C	YAR070C	sis2	CGY4134	7.35mM	B	2.22693
YAR070C	YAR070C	sis2	CGY4134	7.35mM	C	2.9474
YAR071W	PHO11	WT	CGY4130	0.5mM	A	3452.3
YAR071W	PHO11	WT	CGY4130	0.5mM	B	2637.05
YAR071W	PHO11	WT	CGY4130	0.5mM	C	2741.9
YAR071W	PHO11	WT	CGY4130	7.35mM	A	216.87
YAR071W	PHO11	WT	CGY4130	7.35mM	B	228.405
YAR071W	PHO11	WT	CGY4130	7.35mM	C	240.16
YAR071W	PHO11	sis2	CGY4134	0.5mM	A	6044.34
YAR071W	PHO11	sis2	CGY4134	0.5mM	B	4792.44
YAR071W	PHO11	sis2	CGY4134	0.5mM	C	7282.44
YAR071W	PHO11	sis2	CGY4134	7.35mM	A	208.459
YAR071W	PHO11	sis2	CGY4134	7.35mM	B	228.261
YAR071W	PHO11	sis2	CGY4134	7.35mM	C	206.318
YAR073W	IMD1	WT	CGY4130	0.5mM	A	29.1415
YAR073W	IMD1	WT	CGY4130	0.5mM	B	19.1553
YAR073W	IMD1	WT	CGY4130	0.5mM	C	12.4632
YAR073W	IMD1	WT	CGY4130	7.35mM	A	23.6917
YAR073W	IMD1	WT	CGY4130	7.35mM	B	14.149
YAR073W	IMD1	WT	CGY4130	7.35mM	C	27.36
YAR073W	IMD1	sis2	CGY4134	0.5mM	A	42.1749
YAR073W	IMD1	sis2	CGY4134	0.5mM	B	21.8633
YAR073W	IMD1	sis2	CGY4134	0.5mM	C	24.3623
YAR073W	IMD1	sis2	CGY4134	7.35mM	A	10.2102
YAR073W	IMD1	sis2	CGY4134	7.35mM	B	13.3616
YAR073W	IMD1	sis2	CGY4134	7.35mM	C	9.82465
YAR075W	YAR075W	WT	CGY4130	0.5mM	A	5.82831
YAR075W	YAR075W	WT	CGY4130	0.5mM	B	11.706
YAR075W	YAR075W	WT	CGY4130	0.5mM	C	3.83483
YAR075W	YAR075W	WT	CGY4130	7.35mM	A	7.28976
YAR075W	YAR075W	WT	CGY4130	7.35mM	B	4.04257
YAR075W	YAR075W	WT	CGY4130	7.35mM	C	5.06666
YAR075W	YAR075W	sis2	CGY4134	0.5mM	A	12.2085
YAR075W	YAR075W	sis2	CGY4134	0.5mM	B	8.74533
YAR075W	YAR075W	sis2	CGY4134	0.5mM	C	7.49608
YAR075W	YAR075W	sis2	CGY4134	7.35mM	A	3.40341
YAR075W	YAR075W	sis2	CGY4134	7.35mM	B	3.3404
YAR075W	YAR075W	sis2	CGY4134	7.35mM	C	3.92986
YBL001C	ECM15	WT	CGY4130	0.5mM	A	4691.79
YBL001C	ECM15	WT	CGY4130	0.5mM	B	5126.18
YBL001C	ECM15	WT	CGY4130	0.5mM	C	5560.5
YBL001C	ECM15	WT	CGY4130	7.35mM	A	3787.03
YBL001C	ECM15	WT	CGY4130	7.35mM	B	3501.88
YBL001C	ECM15	WT	CGY4130	7.35mM	C	3856.74
YBL001C	ECM15	sis2	CGY4134	0.5mM	A	5600.39
YBL001C	ECM15	sis2	CGY4134	0.5mM	B	5185.98
YBL001C	ECM15	sis2	CGY4134	0.5mM	C	5874.12
YBL001C	ECM15	sis2	CGY4134	7.35mM	A	4111.32
YBL001C	ECM15	sis2	CGY4134	7.35mM	B	4351.43
YBL001C	ECM15	sis2	CGY4134	7.35mM	C	4360.18
YBL002W	HTB2	WT	CGY4130	0.5mM	A	23401.6
YBL002W	HTB2	WT	CGY4130	0.5mM	B	23163
YBL002W	HTB2	WT	CGY4130	0.5mM	C	24703
YBL002W	HTB2	WT	CGY4130	7.35mM	A	25321.9
YBL002W	HTB2	WT	CGY4130	7.35mM	B	26169.6
YBL002W	HTB2	WT	CGY4130	7.35mM	C	26463.2
YBL002W	HTB2	sis2	CGY4134	0.5mM	A	24167.4
YBL002W	HTB2	sis2	CGY4134	0.5mM	B	23820.1
YBL002W	HTB2	sis2	CGY4134	0.5mM	C	25051.9
YBL002W	HTB2	sis2	CGY4134	7.35mM	A	26128.8
YBL002W	HTB2	sis2	CGY4134	7.35mM	B	24794.7
YBL002W	HTB2	sis2	CGY4134	7.35mM	C	26174.8
YBL003C	HTA2	WT	CGY4130	0.5mM	A	13707.2
YBL003C	HTA2	WT	CGY4130	0.5mM	B	16005.3
YBL003C	HTA2	WT	CGY4130	0.5mM	C	15021
YBL003C	HTA2	WT	CGY4130	7.35mM	A	23189.6
YBL003C	HTA2	WT	CGY4130	7.35mM	B	21336.7
YBL003C	HTA2	WT	CGY4130	7.35mM	C	23900.5
YBL003C	HTA2	sis2	CGY4134	0.5mM	A	15501.5
YBL003C	HTA2	sis2	CGY4134	0.5mM	B	14685.6
YBL003C	HTA2	sis2	CGY4134	0.5mM	C	15561.9
YBL003C	HTA2	sis2	CGY4134	7.35mM	A	20578.7
YBL003C	HTA2	sis2	CGY4134	7.35mM	B	23832.6
YBL003C	HTA2	sis2	CGY4134	7.35mM	C	23116.4
YBL004W	UTP20	WT	CGY4130	0.5mM	A	4330.43
YBL004W	UTP20	WT	CGY4130	0.5mM	B	3937.48
YBL004W	UTP20	WT	CGY4130	0.5mM	C	3829.08
YBL004W	UTP20	WT	CGY4130	7.35mM	A	5403.53
YBL004W	UTP20	WT	CGY4130	7.35mM	B	5559.55
YBL004W	UTP20	WT	CGY4130	7.35mM	C	5045.38
YBL004W	UTP20	sis2	CGY4134	0.5mM	A	3341.81
YBL004W	UTP20	sis2	CGY4134	0.5mM	B	4056.74
YBL004W	UTP20	sis2	CGY4134	0.5mM	C	3127.74
YBL004W	UTP20	sis2	CGY4134	7.35mM	A	5030.24
YBL004W	UTP20	sis2	CGY4134	7.35mM	B	4689.92
YBL004W	UTP20	sis2	CGY4134	7.35mM	C	4780.68
YBL005W	PDR3	WT	CGY4130	0.5mM	A	2339.09
YBL005W	PDR3	WT	CGY4130	0.5mM	B	2194.35
YBL005W	PDR3	WT	CGY4130	0.5mM	C	2008.49
YBL005W	PDR3	WT	CGY4130	7.35mM	A	2448.45
YBL005W	PDR3	WT	CGY4130	7.35mM	B	2692.35
YBL005W	PDR3	WT	CGY4130	7.35mM	C	2435.04
YBL005W	PDR3	sis2	CGY4134	0.5mM	A	1951.15
YBL005W	PDR3	sis2	CGY4134	0.5mM	B	2043.13
YBL005W	PDR3	sis2	CGY4134	0.5mM	C	1943.36
YBL005W	PDR3	sis2	CGY4134	7.35mM	A	2425.78
YBL005W	PDR3	sis2	CGY4134	7.35mM	B	2040.98
YBL005W	PDR3	sis2	CGY4134	7.35mM	C	2015.04
YBL005W-A	YBL005W-A	WT	CGY4130	0.5mM	A	988.87
YBL005W-A	YBL005W-A	WT	CGY4130	0.5mM	B	834.321
YBL005W-A	YBL005W-A	WT	CGY4130	0.5mM	C	795.727
YBL005W-A	YBL005W-A	WT	CGY4130	7.35mM	A	562.223
YBL005W-A	YBL005W-A	WT	CGY4130	7.35mM	B	626.599
YBL005W-A	YBL005W-A	WT	CGY4130	7.35mM	C	554.293
YBL005W-A	YBL005W-A	sis2	CGY4134	0.5mM	A	709.205
YBL005W-A	YBL005W-A	sis2	CGY4134	0.5mM	B	862.508
YBL005W-A	YBL005W-A	sis2	CGY4134	0.5mM	C	652.159
YBL005W-A	YBL005W-A	sis2	CGY4134	7.35mM	A	659.411
YBL005W-A	YBL005W-A	sis2	CGY4134	7.35mM	B	614.634
YBL005W-A	YBL005W-A	sis2	CGY4134	7.35mM	C	596.357
YBL005W-B	YBL005W-B	WT	CGY4130	0.5mM	A	5674.83
YBL005W-B	YBL005W-B	WT	CGY4130	0.5mM	B	4956.97
YBL005W-B	YBL005W-B	WT	CGY4130	0.5mM	C	4698.62
YBL005W-B	YBL005W-B	WT	CGY4130	7.35mM	A	3559.23
YBL005W-B	YBL005W-B	WT	CGY4130	7.35mM	B	3952.63
YBL005W-B	YBL005W-B	WT	CGY4130	7.35mM	C	3456.48
YBL005W-B	YBL005W-B	sis2	CGY4134	0.5mM	A	4094.3
YBL005W-B	YBL005W-B	sis2	CGY4134	0.5mM	B	5148.81
YBL005W-B	YBL005W-B	sis2	CGY4134	0.5mM	C	3838.93
YBL005W-B	YBL005W-B	sis2	CGY4134	7.35mM	A	3837.35
YBL005W-B	YBL005W-B	sis2	CGY4134	7.35mM	B	3806.94
YBL005W-B	YBL005W-B	sis2	CGY4134	7.35mM	C	3773.65
YBL006C	LDB7	WT	CGY4130	0.5mM	A	899.502
YBL006C	LDB7	WT	CGY4130	0.5mM	B	910.942
YBL006C	LDB7	WT	CGY4130	0.5mM	C	922.276
YBL006C	LDB7	WT	CGY4130	7.35mM	A	1368.65
YBL006C	LDB7	WT	CGY4130	7.35mM	B	1253.2
YBL006C	LDB7	WT	CGY4130	7.35mM	C	1402.45
YBL006C	LDB7	sis2	CGY4134	0.5mM	A	1039.95
YBL006C	LDB7	sis2	CGY4134	0.5mM	B	872.347
YBL006C	LDB7	sis2	CGY4134	0.5mM	C	1022.28
YBL006C	LDB7	sis2	CGY4134	7.35mM	A	1253.31
YBL006C	LDB7	sis2	CGY4134	7.35mM	B	1338.39
YBL006C	LDB7	sis2	CGY4134	7.35mM	C	1317.49
YBL006W-A	YBL006W-A	WT	CGY4130	0.5mM	A	447.808
YBL006W-A	YBL006W-A	WT	CGY4130	0.5mM	B	488.461
YBL006W-A	YBL006W-A	WT	CGY4130	0.5mM	C	481.271
YBL006W-A	YBL006W-A	WT	CGY4130	7.35mM	A	746.289
YBL006W-A	YBL006W-A	WT	CGY4130	7.35mM	B	701.386
YBL006W-A	YBL006W-A	WT	CGY4130	7.35mM	C	739.733
YBL006W-A	YBL006W-A	sis2	CGY4134	0.5mM	A	567.142
YBL006W-A	YBL006W-A	sis2	CGY4134	0.5mM	B	480.993
YBL006W-A	YBL006W-A	sis2	CGY4134	0.5mM	C	515.356
YBL006W-A	YBL006W-A	sis2	CGY4134	7.35mM	A	648.35
YBL006W-A	YBL006W-A	sis2	CGY4134	7.35mM	B	689.236
YBL006W-A	YBL006W-A	sis2	CGY4134	7.35mM	C	701.48
YBL007C	SLA1	WT	CGY4130	0.5mM	A	10049.9
YBL007C	SLA1	WT	CGY4130	0.5mM	B	9912.88
YBL007C	SLA1	WT	CGY4130	0.5mM	C	9830.58
YBL007C	SLA1	WT	CGY4130	7.35mM	A	11091.4
YBL007C	SLA1	WT	CGY4130	7.35mM	B	12191.4
YBL007C	SLA1	WT	CGY4130	7.35mM	C	10812.3
YBL007C	SLA1	sis2	CGY4134	0.5mM	A	9094.25
YBL007C	SLA1	sis2	CGY4134	0.5mM	B	9764.16
YBL007C	SLA1	sis2	CGY4134	0.5mM	C	8603.63
YBL007C	SLA1	sis2	CGY4134	7.35mM	A	10213.6
YBL007C	SLA1	sis2	CGY4134	7.35mM	B	11931.9
YBL007C	SLA1	sis2	CGY4134	7.35mM	C	10980
YBL008W	HIR1	WT	CGY4130	0.5mM	A	1333.71
YBL008W	HIR1	WT	CGY4130	0.5mM	B	1356.84
YBL008W	HIR1	WT	CGY4130	0.5mM	C	1248.24
YBL008W	HIR1	WT	CGY4130	7.35mM	A	1594.63
YBL008W	HIR1	WT	CGY4130	7.35mM	B	1547.29
YBL008W	HIR1	WT	CGY4130	7.35mM	C	1544.32
YBL008W	HIR1	sis2	CGY4134	0.5mM	A	1254.15
YBL008W	HIR1	sis2	CGY4134	0.5mM	B	1268.07
YBL008W	HIR1	sis2	CGY4134	0.5mM	C	1146.9
YBL008W	HIR1	sis2	CGY4134	7.35mM	A	1466.87
YBL008W	HIR1	sis2	CGY4134	7.35mM	B	1439.71
YBL008W	HIR1	sis2	CGY4134	7.35mM	C	1521.84
YBL008W-A	YBL008W-A	WT	CGY4130	0.5mM	A	39.8268
YBL008W-A	YBL008W-A	WT	CGY4130	0.5mM	B	38.3107
YBL008W-A	YBL008W-A	WT	CGY4130	0.5mM	C	30.6786
YBL008W-A	YBL008W-A	WT	CGY4130	7.35mM	A	38.2712
YBL008W-A	YBL008W-A	WT	CGY4130	7.35mM	B	44.4683
YBL008W-A	YBL008W-A	WT	CGY4130	7.35mM	C	38.5066
YBL008W-A	YBL008W-A	sis2	CGY4134	0.5mM	A	46.6144
YBL008W-A	YBL008W-A	sis2	CGY4134	0.5mM	B	50.2857
YBL008W-A	YBL008W-A	sis2	CGY4134	0.5mM	C	39.3544
YBL008W-A	YBL008W-A	sis2	CGY4134	7.35mM	A	39.1392
YBL008W-A	YBL008W-A	sis2	CGY4134	7.35mM	B	41.1983
YBL008W-A	YBL008W-A	sis2	CGY4134	7.35mM	C	45.1934
YBL009W	ALK2	WT	CGY4130	0.5mM	A	2389.61
YBL009W	ALK2	WT	CGY4130	0.5mM	B	2217.76
YBL009W	ALK2	WT	CGY4130	0.5mM	C	2205.03
YBL009W	ALK2	WT	CGY4130	7.35mM	A	2919.55
YBL009W	ALK2	WT	CGY4130	7.35mM	B	2829.8
YBL009W	ALK2	WT	CGY4130	7.35mM	C	2686.34
YBL009W	ALK2	sis2	CGY4134	0.5mM	A	2239.71
YBL009W	ALK2	sis2	CGY4134	0.5mM	B	2308.77
YBL009W	ALK2	sis2	CGY4134	0.5mM	C	2198.23
YBL009W	ALK2	sis2	CGY4134	7.35mM	A	2710.82
YBL009W	ALK2	sis2	CGY4134	7.35mM	B	2932.87
YBL009W	ALK2	sis2	CGY4134	7.35mM	C	2781.36
YBL010C	YBL010C	WT	CGY4130	0.5mM	A	614.886
YBL010C	YBL010C	WT	CGY4130	0.5mM	B	668.308
YBL010C	YBL010C	WT	CGY4130	0.5mM	C	655.756
YBL010C	YBL010C	WT	CGY4130	7.35mM	A	621.452
YBL010C	YBL010C	WT	CGY4130	7.35mM	B	658.939
YBL010C	YBL010C	WT	CGY4130	7.35mM	C	741.759
YBL010C	YBL010C	sis2	CGY4134	0.5mM	A	659.261
YBL010C	YBL010C	sis2	CGY4134	0.5mM	B	708.372
YBL010C	YBL010C	sis2	CGY4134	0.5mM	C	721.498
YBL010C	YBL010C	sis2	CGY4134	7.35mM	A	660.262
YBL010C	YBL010C	sis2	CGY4134	7.35mM	B	645.811
YBL010C	YBL010C	sis2	CGY4134	7.35mM	C	681.831
YBL011W	SCT1	WT	CGY4130	0.5mM	A	4616.99
YBL011W	SCT1	WT	CGY4130	0.5mM	B	4300.37
YBL011W	SCT1	WT	CGY4130	0.5mM	C	4016.98
YBL011W	SCT1	WT	CGY4130	7.35mM	A	5650.47
YBL011W	SCT1	WT	CGY4130	7.35mM	B	5461.52
YBL011W	SCT1	WT	CGY4130	7.35mM	C	5025.12
YBL011W	SCT1	sis2	CGY4134	0.5mM	A	4190.86
YBL011W	SCT1	sis2	CGY4134	0.5mM	B	4206.5
YBL011W	SCT1	sis2	CGY4134	0.5mM	C	3966.36
YBL011W	SCT1	sis2	CGY4134	7.35mM	A	5183.39
YBL011W	SCT1	sis2	CGY4134	7.35mM	B	5288.97
YBL011W	SCT1	sis2	CGY4134	7.35mM	C	5160.89
YBL012C	YBL012C	WT	CGY4130	0.5mM	A	511.92
YBL012C	YBL012C	WT	CGY4130	0.5mM	B	473.562
YBL012C	YBL012C	WT	CGY4130	0.5mM	C	461.138
YBL012C	YBL012C	WT	CGY4130	7.35mM	A	660.634
YBL012C	YBL012C	WT	CGY4130	7.35mM	B	658.939
YBL012C	YBL012C	WT	CGY4130	7.35mM	C	637.386
YBL012C	YBL012C	sis2	CGY4134	0.5mM	A	519.418
YBL012C	YBL012C	sis2	CGY4134	0.5mM	B	489.739
YBL012C	YBL012C	sis2	CGY4134	0.5mM	C	425.403
YBL012C	YBL012C	sis2	CGY4134	7.35mM	A	626.228
YBL012C	YBL012C	sis2	CGY4134	7.35mM	B	625.768
YBL012C	YBL012C	sis2	CGY4134	7.35mM	C	592.427
YBL013W	FMT1	WT	CGY4130	0.5mM	A	285.587
YBL013W	FMT1	WT	CGY4130	0.5mM	B	244.762
YBL013W	FMT1	WT	CGY4130	0.5mM	C	222.42
YBL013W	FMT1	WT	CGY4130	7.35mM	A	255.142
YBL013W	FMT1	WT	CGY4130	7.35mM	B	301.172
YBL013W	FMT1	WT	CGY4130	7.35mM	C	245.226
YBL013W	FMT1	sis2	CGY4134	0.5mM	A	237.512
YBL013W	FMT1	sis2	CGY4134	0.5mM	B	239.403
YBL013W	FMT1	sis2	CGY4134	0.5mM	C	211.764
YBL013W	FMT1	sis2	CGY4134	7.35mM	A	258.659
YBL013W	FMT1	sis2	CGY4134	7.35mM	B	207.105
YBL013W	FMT1	sis2	CGY4134	7.35mM	C	188.633
YBL014C	RRN6	WT	CGY4130	0.5mM	A	1742.66
YBL014C	RRN6	WT	CGY4130	0.5mM	B	1811.24
YBL014C	RRN6	WT	CGY4130	0.5mM	C	1612.55
YBL014C	RRN6	WT	CGY4130	7.35mM	A	1975.52
YBL014C	RRN6	WT	CGY4130	7.35mM	B	1853.52
YBL014C	RRN6	WT	CGY4130	7.35mM	C	1854.4
YBL014C	RRN6	sis2	CGY4134	0.5mM	A	1576.01
YBL014C	RRN6	sis2	CGY4134	0.5mM	B	1623.35
YBL014C	RRN6	sis2	CGY4134	0.5mM	C	1651.01
YBL014C	RRN6	sis2	CGY4134	7.35mM	A	1758.71
YBL014C	RRN6	sis2	CGY4134	7.35mM	B	1737.01
YBL014C	RRN6	sis2	CGY4134	7.35mM	C	1643.66
YBL015W	ACH1	WT	CGY4130	0.5mM	A	3287.17
YBL015W	ACH1	WT	CGY4130	0.5mM	B	3152.12
YBL015W	ACH1	WT	CGY4130	0.5mM	C	3131.14
YBL015W	ACH1	WT	CGY4130	7.35mM	A	1725.85
YBL015W	ACH1	WT	CGY4130	7.35mM	B	1753.47
YBL015W	ACH1	WT	CGY4130	7.35mM	C	1617.28
YBL015W	ACH1	sis2	CGY4134	0.5mM	A	3310.73
YBL015W	ACH1	sis2	CGY4134	0.5mM	B	3410.68
YBL015W	ACH1	sis2	CGY4134	0.5mM	C	3558.77
YBL015W	ACH1	sis2	CGY4134	7.35mM	A	2082.04
YBL015W	ACH1	sis2	CGY4134	7.35mM	B	1694.7
YBL015W	ACH1	sis2	CGY4134	7.35mM	C	1817.56
YBL016W	FUS3	WT	CGY4130	0.5mM	A	2261.38
YBL016W	FUS3	WT	CGY4130	0.5mM	B	2247.56
YBL016W	FUS3	WT	CGY4130	0.5mM	C	2431.28
YBL016W	FUS3	WT	CGY4130	7.35mM	A	2325.43
YBL016W	FUS3	WT	CGY4130	7.35mM	B	2318.42
YBL016W	FUS3	WT	CGY4130	7.35mM	C	2510.02
YBL016W	FUS3	sis2	CGY4134	0.5mM	A	2248.59
YBL016W	FUS3	sis2	CGY4134	0.5mM	B	2107.63
YBL016W	FUS3	sis2	CGY4134	0.5mM	C	2257.26
YBL016W	FUS3	sis2	CGY4134	7.35mM	A	2351.76
YBL016W	FUS3	sis2	CGY4134	7.35mM	B	2253.66
YBL016W	FUS3	sis2	CGY4134	7.35mM	C	2380.51
YBL017C	PEP1	WT	CGY4130	0.5mM	A	6768.61
YBL017C	PEP1	WT	CGY4130	0.5mM	B	6920.39
YBL017C	PEP1	WT	CGY4130	0.5mM	C	6268.03
YBL017C	PEP1	WT	CGY4130	7.35mM	A	6647.35
YBL017C	PEP1	WT	CGY4130	7.35mM	B	7129.08
YBL017C	PEP1	WT	CGY4130	7.35mM	C	6329.28
YBL017C	PEP1	sis2	CGY4134	0.5mM	A	5693.62
YBL017C	PEP1	sis2	CGY4134	0.5mM	B	6412.52
YBL017C	PEP1	sis2	CGY4134	0.5mM	C	5528.36
YBL017C	PEP1	sis2	CGY4134	7.35mM	A	6174.64
YBL017C	PEP1	sis2	CGY4134	7.35mM	B	6451.43
YBL017C	PEP1	sis2	CGY4134	7.35mM	C	6454.8
YBL018C	POP8	WT	CGY4130	0.5mM	A	1171.49
YBL018C	POP8	WT	CGY4130	0.5mM	B	1234.45
YBL018C	POP8	WT	CGY4130	0.5mM	C	1261.66
YBL018C	POP8	WT	CGY4130	7.35mM	A	1182.76
YBL018C	POP8	WT	CGY4130	7.35mM	B	1083.41
YBL018C	POP8	WT	CGY4130	7.35mM	C	1280.85
YBL018C	POP8	sis2	CGY4134	0.5mM	A	1358.48
YBL018C	POP8	sis2	CGY4134	0.5mM	B	1261.51
YBL018C	POP8	sis2	CGY4134	0.5mM	C	1380.22
YBL018C	POP8	sis2	CGY4134	7.35mM	A	1292.45
YBL018C	POP8	sis2	CGY4134	7.35mM	B	1287.17
YBL018C	POP8	sis2	CGY4134	7.35mM	C	1310.61
YBL019W	APN2	WT	CGY4130	0.5mM	A	760.594
YBL019W	APN2	WT	CGY4130	0.5mM	B	836.449
YBL019W	APN2	WT	CGY4130	0.5mM	C	855.167
YBL019W	APN2	WT	CGY4130	7.35mM	A	739.911
YBL019W	APN2	WT	CGY4130	7.35mM	B	719.578
YBL019W	APN2	WT	CGY4130	7.35mM	C	728.586
YBL019W	APN2	sis2	CGY4134	0.5mM	A	872.355
YBL019W	APN2	sis2	CGY4134	0.5mM	B	876.72
YBL019W	APN2	sis2	CGY4134	0.5mM	C	920.144
YBL019W	APN2	sis2	CGY4134	7.35mM	A	728.33
YBL019W	APN2	sis2	CGY4134	7.35mM	B	757.157
YBL019W	APN2	sis2	CGY4134	7.35mM	C	784.007
YBL020W	RFT1	WT	CGY4130	0.5mM	A	3496.98
YBL020W	RFT1	WT	CGY4130	0.5mM	B	3337.28
YBL020W	RFT1	WT	CGY4130	0.5mM	C	3169.49
YBL020W	RFT1	WT	CGY4130	7.35mM	A	3705.02
YBL020W	RFT1	WT	CGY4130	7.35mM	B	3806.08
YBL020W	RFT1	WT	CGY4130	7.35mM	C	3538.56
YBL020W	RFT1	sis2	CGY4134	0.5mM	A	3397.3
YBL020W	RFT1	sis2	CGY4134	0.5mM	B	3336.34
YBL020W	RFT1	sis2	CGY4134	0.5mM	C	3125.87
YBL020W	RFT1	sis2	CGY4134	7.35mM	A	3827.99
YBL020W	RFT1	sis2	CGY4134	7.35mM	B	3480.7
YBL020W	RFT1	sis2	CGY4134	7.35mM	C	3477.93
YBL021C	HAP3	WT	CGY4130	0.5mM	A	842.191
YBL021C	HAP3	WT	CGY4130	0.5mM	B	800.267
YBL021C	HAP3	WT	CGY4130	0.5mM	C	814.901
YBL021C	HAP3	WT	CGY4130	7.35mM	A	796.406
YBL021C	HAP3	WT	CGY4130	7.35mM	B	776.174
YBL021C	HAP3	WT	CGY4130	7.35mM	C	748.853
YBL021C	HAP3	sis2	CGY4134	0.5mM	A	861.257
YBL021C	HAP3	sis2	CGY4134	0.5mM	B	824.248
YBL021C	HAP3	sis2	CGY4134	0.5mM	C	923.892
YBL021C	HAP3	sis2	CGY4134	7.35mM	A	730.032
YBL021C	HAP3	sis2	CGY4134	7.35mM	B	718.186
YBL021C	HAP3	sis2	CGY4134	7.35mM	C	726.042
YBL022C	PIM1	WT	CGY4130	0.5mM	A	5042.46
YBL022C	PIM1	WT	CGY4130	0.5mM	B	4762.23
YBL022C	PIM1	WT	CGY4130	0.5mM	C	4820.38
YBL022C	PIM1	WT	CGY4130	7.35mM	A	5425.4
YBL022C	PIM1	WT	CGY4130	7.35mM	B	5628.27
YBL022C	PIM1	WT	CGY4130	7.35mM	C	5461.86
YBL022C	PIM1	sis2	CGY4134	0.5mM	A	4199.74
YBL022C	PIM1	sis2	CGY4134	0.5mM	B	4836.17
YBL022C	PIM1	sis2	CGY4134	0.5mM	C	4362.72
YBL022C	PIM1	sis2	CGY4134	7.35mM	A	5583.3
YBL022C	PIM1	sis2	CGY4134	7.35mM	B	5287.85
YBL022C	PIM1	sis2	CGY4134	7.35mM	C	5527.35
YBL023C	MCM2	WT	CGY4130	0.5mM	A	1418.22
YBL023C	MCM2	WT	CGY4130	0.5mM	B	1486.67
YBL023C	MCM2	WT	CGY4130	0.5mM	C	1443.81
YBL023C	MCM2	WT	CGY4130	7.35mM	A	1900.8
YBL023C	MCM2	WT	CGY4130	7.35mM	B	1766.6
YBL023C	MCM2	WT	CGY4130	7.35mM	C	1641.6
YBL023C	MCM2	sis2	CGY4134	0.5mM	A	1398.43
YBL023C	MCM2	sis2	CGY4134	0.5mM	B	1386.14
YBL023C	MCM2	sis2	CGY4134	0.5mM	C	1356.79
YBL023C	MCM2	sis2	CGY4134	7.35mM	A	1732.34
YBL023C	MCM2	sis2	CGY4134	7.35mM	B	1626.77
YBL023C	MCM2	sis2	CGY4134	7.35mM	C	1760.58
YBL024W	NCL1	WT	CGY4130	0.5mM	A	6467.48
YBL024W	NCL1	WT	CGY4130	0.5mM	B	6438.32
YBL024W	NCL1	WT	CGY4130	0.5mM	C	5808.81
YBL024W	NCL1	WT	CGY4130	7.35mM	A	6976.3
YBL024W	NCL1	WT	CGY4130	7.35mM	B	7011.84
YBL024W	NCL1	WT	CGY4130	7.35mM	C	6947.41
YBL024W	NCL1	sis2	CGY4134	0.5mM	A	6198.61
YBL024W	NCL1	sis2	CGY4134	0.5mM	B	6132.66
YBL024W	NCL1	sis2	CGY4134	0.5mM	C	5771.05
YBL024W	NCL1	sis2	CGY4134	7.35mM	A	6957.42
YBL024W	NCL1	sis2	CGY4134	7.35mM	B	6802.17
YBL024W	NCL1	sis2	CGY4134	7.35mM	C	6902.8
YBL025W	RRN10	WT	CGY4130	0.5mM	A	643.057
YBL025W	RRN10	WT	CGY4130	0.5mM	B	706.619
YBL025W	RRN10	WT	CGY4130	0.5mM	C	642.334
YBL025W	RRN10	WT	CGY4130	7.35mM	A	703.462
YBL025W	RRN10	WT	CGY4130	7.35mM	B	604.365
YBL025W	RRN10	WT	CGY4130	7.35mM	C	688.053
YBL025W	RRN10	sis2	CGY4134	0.5mM	A	725.853
YBL025W	RRN10	sis2	CGY4134	0.5mM	B	651.527
YBL025W	RRN10	sis2	CGY4134	0.5mM	C	736.49
YBL025W	RRN10	sis2	CGY4134	7.35mM	A	616.868
YBL025W	RRN10	sis2	CGY4134	7.35mM	B	748.25
YBL025W	RRN10	sis2	CGY4134	7.35mM	C	725.059
YBL026W	LSM2	WT	CGY4130	0.5mM	A	2156.47
YBL026W	LSM2	WT	CGY4130	0.5mM	B	2379.52
YBL026W	LSM2	WT	CGY4130	0.5mM	C	2671.92
YBL026W	LSM2	WT	CGY4130	7.35mM	A	2577.84
YBL026W	LSM2	WT	CGY4130	7.35mM	B	2181.98
YBL026W	LSM2	WT	CGY4130	7.35mM	C	2425.92
YBL026W	LSM2	sis2	CGY4134	0.5mM	A	2472.78
YBL026W	LSM2	sis2	CGY4134	0.5mM	B	2660.77
YBL026W	LSM2	sis2	CGY4134	0.5mM	C	2460.59
YBL026W	LSM2	sis2	CGY4134	7.35mM	A	2572.13
YBL026W	LSM2	sis2	CGY4134	7.35mM	B	2553.18
YBL026W	LSM2	sis2	CGY4134	7.35mM	C	2718.48
YBL027W	RPL19B	WT	CGY4130	0.5mM	A	73280.3
YBL027W	RPL19B	WT	CGY4130	0.5mM	B	83009.6
YBL027W	RPL19B	WT	CGY4130	0.5mM	C	79664.7
YBL027W	RPL19B	WT	CGY4130	7.35mM	A	84445.5
YBL027W	RPL19B	WT	CGY4130	7.35mM	B	77188.9
YBL027W	RPL19B	WT	CGY4130	7.35mM	C	88263.3
YBL027W	RPL19B	sis2	CGY4134	0.5mM	A	88567.4
YBL027W	RPL19B	sis2	CGY4134	0.5mM	B	78087.1
YBL027W	RPL19B	sis2	CGY4134	0.5mM	C	84488.3
YBL027W	RPL19B	sis2	CGY4134	7.35mM	A	82669.7
YBL027W	RPL19B	sis2	CGY4134	7.35mM	B	96523.1
YBL027W	RPL19B	sis2	CGY4134	7.35mM	C	89599.9
YBL028C	YBL028C	WT	CGY4130	0.5mM	A	3436.76
YBL028C	YBL028C	WT	CGY4130	0.5mM	B	3830
YBL028C	YBL028C	WT	CGY4130	0.5mM	C	3979.59
YBL028C	YBL028C	WT	CGY4130	7.35mM	A	4060.4
YBL028C	YBL028C	WT	CGY4130	7.35mM	B	3307.84
YBL028C	YBL028C	WT	CGY4130	7.35mM	C	4296.53
YBL028C	YBL028C	sis2	CGY4134	0.5mM	A	3870.11
YBL028C	YBL028C	sis2	CGY4134	0.5mM	B	4063.3
YBL028C	YBL028C	sis2	CGY4134	0.5mM	C	3510.98
YBL028C	YBL028C	sis2	CGY4134	7.35mM	A	3930.94
YBL028C	YBL028C	sis2	CGY4134	7.35mM	B	4145.44
YBL028C	YBL028C	sis2	CGY4134	7.35mM	C	3994.7
YBL029C-A	YBL029C-A	WT	CGY4130	0.5mM	A	480.835
YBL029C-A	YBL029C-A	WT	CGY4130	0.5mM	B	557.633
YBL029C-A	YBL029C-A	WT	CGY4130	0.5mM	C	527.289
YBL029C-A	YBL029C-A	WT	CGY4130	7.35mM	A	408.227
YBL029C-A	YBL029C-A	WT	CGY4130	7.35mM	B	357.768
YBL029C-A	YBL029C-A	WT	CGY4130	7.35mM	C	470.186
YBL029C-A	YBL029C-A	sis2	CGY4134	0.5mM	A	573.801
YBL029C-A	YBL029C-A	sis2	CGY4134	0.5mM	B	573.912
YBL029C-A	YBL029C-A	sis2	CGY4134	0.5mM	C	659.655
YBL029C-A	YBL029C-A	sis2	CGY4134	7.35mM	A	416.067
YBL029C-A	YBL029C-A	sis2	CGY4134	7.35mM	B	415.323
YBL029C-A	YBL029C-A	sis2	CGY4134	7.35mM	C	423.443
YBL029W	YBL029W	WT	CGY4130	0.5mM	A	696.483
YBL029W	YBL029W	WT	CGY4130	0.5mM	B	783.24
YBL029W	YBL029W	WT	CGY4130	0.5mM	C	843.662
YBL029W	YBL029W	WT	CGY4130	7.35mM	A	610.517
YBL029W	YBL029W	WT	CGY4130	7.35mM	B	606.386
YBL029W	YBL029W	WT	CGY4130	7.35mM	C	622.186
YBL029W	YBL029W	sis2	CGY4134	0.5mM	A	841.279
YBL029W	YBL029W	sis2	CGY4134	0.5mM	B	805.664
YBL029W	YBL029W	sis2	CGY4134	0.5mM	C	774.908
YBL029W	YBL029W	sis2	CGY4134	7.35mM	A	552.203
YBL029W	YBL029W	sis2	CGY4134	7.35mM	B	576.776
YBL029W	YBL029W	sis2	CGY4134	7.35mM	C	569.83
YBL030C	PET9	WT	CGY4130	0.5mM	A	29073.5
YBL030C	PET9	WT	CGY4130	0.5mM	B	25927.8
YBL030C	PET9	WT	CGY4130	0.5mM	C	25678
YBL030C	PET9	WT	CGY4130	7.35mM	A	17730.5
YBL030C	PET9	WT	CGY4130	7.35mM	B	17413.4
YBL030C	PET9	WT	CGY4130	7.35mM	C	16863.9
YBL030C	PET9	sis2	CGY4134	0.5mM	A	27664.5
YBL030C	PET9	sis2	CGY4134	0.5mM	B	31601.3
YBL030C	PET9	sis2	CGY4134	0.5mM	C	24307.9
YBL030C	PET9	sis2	CGY4134	7.35mM	A	23313.4
YBL030C	PET9	sis2	CGY4134	7.35mM	B	16226.6
YBL030C	PET9	sis2	CGY4134	7.35mM	C	17623.5
YBL031W	SHE1	WT	CGY4130	0.5mM	A	736.31
YBL031W	SHE1	WT	CGY4130	0.5mM	B	698.105
YBL031W	SHE1	WT	CGY4130	0.5mM	C	783.264
YBL031W	SHE1	WT	CGY4130	7.35mM	A	683.415
YBL031W	SHE1	WT	CGY4130	7.35mM	B	723.62
YBL031W	SHE1	WT	CGY4130	7.35mM	C	790.399
YBL031W	SHE1	sis2	CGY4134	0.5mM	A	807.983
YBL031W	SHE1	sis2	CGY4134	0.5mM	B	806.757
YBL031W	SHE1	sis2	CGY4134	0.5mM	C	803.018
YBL031W	SHE1	sis2	CGY4134	7.35mM	A	772.574
YBL031W	SHE1	sis2	CGY4134	7.35mM	B	801.696
YBL031W	SHE1	sis2	CGY4134	7.35mM	C	857.692
YBL032W	HEK2	WT	CGY4130	0.5mM	A	7178.53
YBL032W	HEK2	WT	CGY4130	0.5mM	B	6382.98
YBL032W	HEK2	WT	CGY4130	0.5mM	C	6766.55
YBL032W	HEK2	WT	CGY4130	7.35mM	A	8309.41
YBL032W	HEK2	WT	CGY4130	7.35mM	B	8531.85
YBL032W	HEK2	WT	CGY4130	7.35mM	C	9036.9
YBL032W	HEK2	sis2	CGY4134	0.5mM	A	6954.43
YBL032W	HEK2	sis2	CGY4134	0.5mM	B	6480.29
YBL032W	HEK2	sis2	CGY4134	0.5mM	C	7116.59
YBL032W	HEK2	sis2	CGY4134	7.35mM	A	7745.31
YBL032W	HEK2	sis2	CGY4134	7.35mM	B	7188.54
YBL032W	HEK2	sis2	CGY4134	7.35mM	C	7603.3
YBL033C	RIB1	WT	CGY4130	0.5mM	A	1647.47
YBL033C	RIB1	WT	CGY4130	0.5mM	B	1572.87
YBL033C	RIB1	WT	CGY4130	0.5mM	C	1557.9
YBL033C	RIB1	WT	CGY4130	7.35mM	A	1239.26
YBL033C	RIB1	WT	CGY4130	7.35mM	B	1200.64
YBL033C	RIB1	WT	CGY4130	7.35mM	C	1313.28
YBL033C	RIB1	sis2	CGY4134	0.5mM	A	1649.26
YBL033C	RIB1	sis2	CGY4134	0.5mM	B	1574.16
YBL033C	RIB1	sis2	CGY4134	0.5mM	C	1681
YBL033C	RIB1	sis2	CGY4134	7.35mM	A	1338.39
YBL033C	RIB1	sis2	CGY4134	7.35mM	B	1381.81
YBL033C	RIB1	sis2	CGY4134	7.35mM	C	1359.73
YBL034C	STU1	WT	CGY4130	0.5mM	A	1198.69
YBL034C	STU1	WT	CGY4130	0.5mM	B	1225.94
YBL034C	STU1	WT	CGY4130	0.5mM	C	1204.14
YBL034C	STU1	WT	CGY4130	7.35mM	A	1262.95
YBL034C	STU1	WT	CGY4130	7.35mM	B	1414.9
YBL034C	STU1	WT	CGY4130	7.35mM	C	1295.04
YBL034C	STU1	sis2	CGY4134	0.5mM	A	1047.71
YBL034C	STU1	sis2	CGY4134	0.5mM	B	1206.86
YBL034C	STU1	sis2	CGY4134	0.5mM	C	1047.58
YBL034C	STU1	sis2	CGY4134	7.35mM	A	1230.33
YBL034C	STU1	sis2	CGY4134	7.35mM	B	1358.43
YBL034C	STU1	sis2	CGY4134	7.35mM	C	1283.1
YBL035C	POL12	WT	CGY4130	0.5mM	A	1770.83
YBL035C	POL12	WT	CGY4130	0.5mM	B	1735.69
YBL035C	POL12	WT	CGY4130	0.5mM	C	1758.27
YBL035C	POL12	WT	CGY4130	7.35mM	A	1673
YBL035C	POL12	WT	CGY4130	7.35mM	B	1709
YBL035C	POL12	WT	CGY4130	7.35mM	C	1585.87
YBL035C	POL12	sis2	CGY4134	0.5mM	A	1773.57
YBL035C	POL12	sis2	CGY4134	0.5mM	B	1948.02
YBL035C	POL12	sis2	CGY4134	0.5mM	C	1741.9
YBL035C	POL12	sis2	CGY4134	7.35mM	A	1733.19
YBL035C	POL12	sis2	CGY4134	7.35mM	B	1682.45
YBL035C	POL12	sis2	CGY4134	7.35mM	C	1744.86
YBL036C	YBL036C	WT	CGY4130	0.5mM	A	3073.46
YBL036C	YBL036C	WT	CGY4130	0.5mM	B	3171.27
YBL036C	YBL036C	WT	CGY4130	0.5mM	C	3074.57
YBL036C	YBL036C	WT	CGY4130	7.35mM	A	3320.49
YBL036C	YBL036C	WT	CGY4130	7.35mM	B	3130.97
YBL036C	YBL036C	WT	CGY4130	7.35mM	C	3111.94
YBL036C	YBL036C	sis2	CGY4134	0.5mM	A	3012.18
YBL036C	YBL036C	sis2	CGY4134	0.5mM	B	2934.06
YBL036C	YBL036C	sis2	CGY4134	0.5mM	C	3116.5
YBL036C	YBL036C	sis2	CGY4134	7.35mM	A	3297.05
YBL036C	YBL036C	sis2	CGY4134	7.35mM	B	3404.98
YBL036C	YBL036C	sis2	CGY4134	7.35mM	C	3445.51
YBL037W	APL3	WT	CGY4130	0.5mM	A	1693.12
YBL037W	APL3	WT	CGY4130	0.5mM	B	1679.28
YBL037W	APL3	WT	CGY4130	0.5mM	C	1596.25
YBL037W	APL3	WT	CGY4130	7.35mM	A	1550.9
YBL037W	APL3	WT	CGY4130	7.35mM	B	1647.35
YBL037W	APL3	WT	CGY4130	7.35mM	C	1512.91
YBL037W	APL3	sis2	CGY4134	0.5mM	A	1500.54
YBL037W	APL3	sis2	CGY4134	0.5mM	B	1706.43
YBL037W	APL3	sis2	CGY4134	0.5mM	C	1490.78
YBL037W	APL3	sis2	CGY4134	7.35mM	A	1662.57
YBL037W	APL3	sis2	CGY4134	7.35mM	B	1518.77
YBL037W	APL3	sis2	CGY4134	7.35mM	C	1620.09
YBL038W	MRPL16	WT	CGY4130	0.5mM	A	1222.97
YBL038W	MRPL16	WT	CGY4130	0.5mM	B	1394.08
YBL038W	MRPL16	WT	CGY4130	0.5mM	C	1330.69
YBL038W	MRPL16	WT	CGY4130	7.35mM	A	1186.41
YBL038W	MRPL16	WT	CGY4130	7.35mM	B	1095.54
YBL038W	MRPL16	WT	CGY4130	7.35mM	C	1182.56
YBL038W	MRPL16	sis2	CGY4134	0.5mM	A	1271.91
YBL038W	MRPL16	sis2	CGY4134	0.5mM	B	1316.17
YBL038W	MRPL16	sis2	CGY4134	0.5mM	C	1377.41
YBL038W	MRPL16	sis2	CGY4134	7.35mM	A	1237.14
YBL038W	MRPL16	sis2	CGY4134	7.35mM	B	1400.74
YBL038W	MRPL16	sis2	CGY4134	7.35mM	C	1353.84
YBL039C	URA7	WT	CGY4130	0.5mM	A	9950.86
YBL039C	URA7	WT	CGY4130	0.5mM	B	9560.64
YBL039C	URA7	WT	CGY4130	0.5mM	C	8219.95
YBL039C	URA7	WT	CGY4130	7.35mM	A	13696.5
YBL039C	URA7	WT	CGY4130	7.35mM	B	12786.7
YBL039C	URA7	WT	CGY4130	7.35mM	C	12923
YBL039C	URA7	sis2	CGY4134	0.5mM	A	9002.13
YBL039C	URA7	sis2	CGY4134	0.5mM	B	9134.5
YBL039C	URA7	sis2	CGY4134	0.5mM	C	8866.93
YBL039C	URA7	sis2	CGY4134	7.35mM	A	12738.1
YBL039C	URA7	sis2	CGY4134	7.35mM	B	12628.9
YBL039C	URA7	sis2	CGY4134	7.35mM	C	11867.2
YBL039C-A	YBL039C-A	WT	CGY4130	0.5mM	A	998.583
YBL039C-A	YBL039C-A	WT	CGY4130	0.5mM	B	987.563
YBL039C-A	YBL039C-A	WT	CGY4130	0.5mM	C	793.809
YBL039C-A	YBL039C-A	WT	CGY4130	7.35mM	A	1400.55
YBL039C-A	YBL039C-A	WT	CGY4130	7.35mM	B	1325.96
YBL039C-A	YBL039C-A	WT	CGY4130	7.35mM	C	1228.16
YBL039C-A	YBL039C-A	sis2	CGY4134	0.5mM	A	887.894
YBL039C-A	YBL039C-A	sis2	CGY4134	0.5mM	B	913.887
YBL039C-A	YBL039C-A	sis2	CGY4134	0.5mM	C	927.64
YBL039C-A	YBL039C-A	sis2	CGY4134	7.35mM	A	1237.14
YBL039C-A	YBL039C-A	sis2	CGY4134	7.35mM	B	1378.47
YBL039C-A	YBL039C-A	sis2	CGY4134	7.35mM	C	1230.05
YBL039W-B	YBL039W-B	WT	CGY4130	0.5mM	A	421.581
YBL039W-B	YBL039W-B	WT	CGY4130	0.5mM	B	442.701
YBL039W-B	YBL039W-B	WT	CGY4130	0.5mM	C	430.459
YBL039W-B	YBL039W-B	WT	CGY4130	7.35mM	A	342.619
YBL039W-B	YBL039W-B	WT	CGY4130	7.35mM	B	323.406
YBL039W-B	YBL039W-B	WT	CGY4130	7.35mM	C	317.173
YBL039W-B	YBL039W-B	sis2	CGY4134	0.5mM	A	482.792
YBL039W-B	YBL039W-B	sis2	CGY4134	0.5mM	B	419.776
YBL039W-B	YBL039W-B	sis2	CGY4134	0.5mM	C	465.694
YBL039W-B	YBL039W-B	sis2	CGY4134	7.35mM	A	350.551
YBL039W-B	YBL039W-B	sis2	CGY4134	7.35mM	B	299.523
YBL039W-B	YBL039W-B	sis2	CGY4134	7.35mM	C	326.179
YBL040C	ERD2	WT	CGY4130	0.5mM	A	3609.67
YBL040C	ERD2	WT	CGY4130	0.5mM	B	3908.75
YBL040C	ERD2	WT	CGY4130	0.5mM	C	3777.31
YBL040C	ERD2	WT	CGY4130	7.35mM	A	3827.12
YBL040C	ERD2	WT	CGY4130	7.35mM	B	3672.68
YBL040C	ERD2	WT	CGY4130	7.35mM	C	3652.05
YBL040C	ERD2	sis2	CGY4134	0.5mM	A	3884.53
[truncated: 78,017 more rows]

## Sheet: deseq analysis
gene_id	gene_symbol	comparison	kcl_conc	baseMean	log2FoldChange	lfcSE	pvalue	padj	padj_transformed
YAL001C	TFC3	sis2/WT	7.35mM	1667.63	-0.0327003	0.0523966	0.414265	0.645336	0.190214
YAL002W	VPS8	sis2/WT	7.35mM	1599.56	-0.0654734	0.0648768	0.15637	0.371466	0.430081
YAL003W	EFB1	sis2/WT	7.35mM	97402	0.00703087	0.0425874	0.837428	0.930572	0.0312498
YAL004W	YAL004W	sis2/WT	7.35mM	8987.01	0.0325306	0.0577518	0.444889	0.672488	0.172316
YAL005C	SSA1	sis2/WT	7.35mM	49850.8	0.0390123	0.0559723	0.351815	0.594728	0.225682
YAL007C	ERP2	sis2/WT	7.35mM	7296.18	-0.0185438	0.0430056	0.590355	0.781518	0.107061
YAL008W	FUN14	sis2/WT	7.35mM	1540.14	0.0218339	0.0557986	0.599819	0.788009	0.103469
YAL009W	SPO7	sis2/WT	7.35mM	1175.74	-0.0107312	0.0538938	0.792002	0.907265	0.0422659
YAL010C	MDM10	sis2/WT	7.35mM	690.684	0.00390022	0.0567658	0.925917	0.972936	0.0119158
YAL011W	SWC3	sis2/WT	7.35mM	1404.32	-0.0886397	0.0567422	0.0438919	0.169369	0.771165
YAL012W	CYS3	sis2/WT	7.35mM	37130.1	0.11869	0.0477076	0.00353071	0.0296653	1.52775
YAL013W	DEP1	sis2/WT	7.35mM	1461.19	-0.0172493	0.060823	0.691973	0.851619	0.0697546
YAL014C	SYN8	sis2/WT	7.35mM	1899.95	-0.0613967	0.059808	0.164567	0.383889	0.415795
YAL015C	NTG1	sis2/WT	7.35mM	1087.15	-0.0392169	0.0533146	0.334157	0.578398	0.237773
YAL016C-A	YAL016C-A	sis2/WT	7.35mM	536.968	-0.0002234	0.0635622	0.995973	0.998772	0.00053375
YAL016C-B	YAL016C-B	sis2/WT	7.35mM	68.11	0.0242078	0.0922882	0.586102	0.778112	0.108958
YAL016W	TPD3	sis2/WT	7.35mM	5273.66	0.0068071	0.0439047	0.846325	0.935096	0.0291436
YAL017W	PSK1	sis2/WT	7.35mM	2446.14	-0.00611461	0.0568957	0.884257	0.95251	0.0211306
YAL018C	LDS1	sis2/WT	7.35mM	8.90579	0.00528182	0.127078	0.849881	NA	NA
YAL019W	FUN30	sis2/WT	7.35mM	3604	-0.0409014	0.056797	0.3337	0.577926	0.238128
YAL019W-A	YAL019W-A	sis2/WT	7.35mM	397.916	-0.128035	0.0960815	0.0235038	0.112403	0.949221
YAL020C	ATS1	sis2/WT	7.35mM	847.229	-0.196457	0.0886425	0.000987128	0.0113113	1.94649
YAL021C	CCR4	sis2/WT	7.35mM	3479.45	-0.101291	0.0690351	0.0394397	0.156782	0.804705
YAL022C	FUN26	sis2/WT	7.35mM	4214.74	-0.0382109	0.059131	0.37696	0.614259	0.211649
YAL023C	PMT2	sis2/WT	7.35mM	21805.1	-0.0715515	0.0514355	0.0780617	0.240659	0.618598
YAL024C	LTE1	sis2/WT	7.35mM	1091.3	-0.0820009	0.0646805	0.0800831	0.244533	0.611663
YAL025C	MAK16	sis2/WT	7.35mM	5483.83	0.0202097	0.0549197	0.623816	0.804119	0.0946799
YAL026C	DRS2	sis2/WT	7.35mM	3892.21	-0.0260387	0.0564187	0.534563	0.741723	0.129758
YAL026C-A	YAL026C-A	sis2/WT	7.35mM	398.044	-0.052728	0.0674713	0.256134	0.497787	0.302956
YAL027W	SAW1	sis2/WT	7.35mM	409.735	-0.0237669	0.065423	0.597297	0.786473	0.104316
YAL028W	FRT2	sis2/WT	7.35mM	387.231	-0.15006	0.105445	0.0123081	0.0716085	1.14504
YAL029C	MYO4	sis2/WT	7.35mM	4176.4	0.0017805	0.0528273	0.964649	0.990571	0.00411449
YAL030W	SNC1	sis2/WT	7.35mM	1423.77	-0.0989937	0.0598317	0.030617	0.133346	0.87502
YAL031C	GIP4	sis2/WT	7.35mM	1233.7	-0.0794994	0.0626428	0.0840205	0.251769	0.598997
YAL031W-A	YAL031W-A	sis2/WT	7.35mM	170.08	-0.129706	0.105026	0.0246871	0.116198	0.934803
YAL032C	PRP45	sis2/WT	7.35mM	1010.42	0.015098	0.0546135	0.712964	0.862246	0.0643689
YAL033W	POP5	sis2/WT	7.35mM	980.48	0.102846	0.070496	0.0384825	0.154454	0.8112
YAL034C	FUN19	sis2/WT	7.35mM	856.622	-0.171509	0.0767449	0.00172686	0.0175541	1.75562
YAL034C-B	YAL034C-B	sis2/WT	7.35mM	217.305	-0.0414945	0.0756567	0.380148	0.617234	0.20955
YAL034W-A	MTW1	sis2/WT	7.35mM	423.524	0.0409702	0.0672655	0.372384	0.610988	0.213967
YAL035W	FUN12	sis2/WT	7.35mM	28129	-0.0470479	0.056357	0.265374	0.508025	0.294115
YAL036C	RBG1	sis2/WT	7.35mM	8456.91	0.00991103	0.0441476	0.778655	0.900311	0.0456076
YAL037C-A	YAL037C-A	sis2/WT	7.35mM	4176.83	0.0213604	0.0465672	0.56065	0.759813	0.119293
YAL037C-B	YAL037C-B	sis2/WT	7.35mM	172642	-0.0580701	0.0561529	0.171364	0.394636	0.403803
YAL037W	YAL037W	sis2/WT	7.35mM	249.576	-0.0344419	0.0744568	0.461885	0.686174	0.163566
YAL038W	CDC19	sis2/WT	7.35mM	321467	-0.0683822	0.0576527	0.116053	0.305156	0.515478
YAL039C	CYC3	sis2/WT	7.35mM	1082.43	-0.0952393	0.0689525	0.051238	0.185723	0.731134
YAL040C	CLN3	sis2/WT	7.35mM	4712.25	-0.101451	0.0739554	0.0447436	0.170902	0.767252
YAL041W	CDC24	sis2/WT	7.35mM	2800.82	-0.0578796	0.0494941	0.137508	0.341448	0.466676
YAL042C-A	YAL042C-A	sis2/WT	7.35mM	1882.68	-0.0505691	0.0557113	0.228862	0.466628	0.331029
YAL042W	ERV46	sis2/WT	7.35mM	11170.9	-0.0736094	0.0592366	0.0974203	0.275054	0.560582
YAL043C	PTA1	sis2/WT	7.35mM	2426.81	-0.329786	0.0734809	3.29471e-08	1.90328e-06	5.7205
YAL044C	GCV3	sis2/WT	7.35mM	5205.42	0.00542661	0.0554847	0.895725	0.957515	0.0188544
YAL044W-A	BOL1	sis2/WT	7.35mM	719.53	0.109904	0.0784476	0.0348832	0.144463	0.840242
YAL045C	YAL045C	sis2/WT	7.35mM	709.383	0.101979	0.0786273	0.0482483	0.179311	0.746393
YAL046C	BOL3	sis2/WT	7.35mM	1539.5	0.0210349	0.0524075	0.598908	0.787869	0.103546
YAL047C	SPC72	sis2/WT	7.35mM	639.909	0.0386192	0.0590622	0.371671	0.610363	0.214412
YAL047W-A	YAL047W-A	sis2/WT	7.35mM	64.1415	-0.0404797	0.0974212	0.372204	0.61085	0.214066
YAL048C	GEM1	sis2/WT	7.35mM	831.622	-0.0552281	0.0622382	0.218676	0.454843	0.342139
YAL049C	AIM2	sis2/WT	7.35mM	2668.63	0.0170031	0.0506953	0.66359	0.834172	0.0787446
YAL051W	OAF1	sis2/WT	7.35mM	1373.79	-0.151878	0.0771468	0.00494306	0.037761	1.42296
YAL053W	FLC2	sis2/WT	7.35mM	5776.75	-0.0841449	0.0652131	0.0742145	0.233757	0.631235
YAL054C	ACS1	sis2/WT	7.35mM	1187.61	-0.0234214	0.0573525	0.57977	0.773813	0.111364
YAL055W	PEX22	sis2/WT	7.35mM	660.502	0.130075	0.0709619	0.0109909	0.0666752	1.17604
YAL056C-A	YAL056C-A	sis2/WT	7.35mM	288.409	-0.0186211	0.0681824	0.682147	0.845936	0.0726625
YAL056W	GPB2	sis2/WT	7.35mM	2047.5	-0.0765249	0.0582792	0.0828644	0.249601	0.602753
YAL058W	CNE1	sis2/WT	7.35mM	1857.27	0.0127444	0.0570012	0.761949	0.889846	0.0506853
YAL059C-A	YAL059C-A	sis2/WT	7.35mM	1010.09	0.0434147	0.0654822	0.340519	0.584191	0.233445
YAL059W	ECM1	sis2/WT	7.35mM	1562.67	0.0497802	0.0631371	0.26897	0.512295	0.29048
YAL060W	BDH1	sis2/WT	7.35mM	11462.1	0.163037	0.0725362	0.00208815	0.0204153	1.69004
YAL061W	BDH2	sis2/WT	7.35mM	978.907	-0.0900856	0.0767343	0.0743997	0.233995	0.630794
YAL062W	GDH3	sis2/WT	7.35mM	995.617	-0.353979	0.0826871	8.63326e-08	4.56207e-06	5.34084
YAL063C	FLO9	sis2/WT	7.35mM	642.575	0.368562	0.0827121	4.02659e-08	2.23879e-06	5.64999
YAL063C-A	YAL063C-A	sis2/WT	7.35mM	43.8398	-0.10071	0.145266	0.0554816	0.195347	0.709194
YAL064C-A	TDA8	sis2/WT	7.35mM	107.599	-0.0582654	0.0918541	0.230679	0.469135	0.328702
YAL064W	YAL064W	sis2/WT	7.35mM	7.6093	-0.0458928	0.152552	0.155254	NA	NA
YAL064W-B	YAL064W-B	sis2/WT	7.35mM	47.1547	-0.0398861	0.103046	0.364741	0.605754	0.217704
YAL065C	YAL065C	sis2/WT	7.35mM	30.4269	0.0390908	0.112282	0.34552	0.588593	0.230185
YAL066W	YAL066W	sis2/WT	7.35mM	3.22968	0.0263212	0.170494	0.139201	NA	NA
YAL067C	SEO1	sis2/WT	7.35mM	331.857	0.0501793	0.0809356	0.297066	0.544876	0.263702
YAL067W-A	YAL067W-A	sis2/WT	7.35mM	0.507659	-0.01013	0.16168	0.37159	NA	NA
YAL068C	PAU8	sis2/WT	7.35mM	1.33104	-0.00867976	0.149613	0.572463	NA	NA
YAL068W-A	YAL068W-A	sis2/WT	7.35mM	0.0780842	0	0.16657	1	NA	NA
YAL069W	YAL069W	sis2/WT	7.35mM	0.162529	-0.00187614	0.164171	0.795228	NA	NA
YAR002C-A	ERP1	sis2/WT	7.35mM	11403.1	0.014438	0.0546404	0.725054	0.867662	0.0616496
YAR002W	NUP60	sis2/WT	7.35mM	3031.22	-0.0482324	0.0469513	0.194313	0.425202	0.371405
YAR003W	SWD1	sis2/WT	7.35mM	1781.36	-0.250732	0.0776296	1.43598e-05	0.000375148	3.4258
YAR007C	RFA1	sis2/WT	7.35mM	3435.95	0.0127365	0.0390598	0.688645	0.848727	0.0712319
YAR008W	SEN34	sis2/WT	7.35mM	945.893	0.0250888	0.0593463	0.560579	0.759813	0.119293
YAR009C	YAR009C	sis2/WT	7.35mM	1158.07	0.103093	0.0669903	0.0339799	0.141912	0.84798
YAR010C	YAR010C	sis2/WT	7.35mM	16.4532	0.00556817	0.115772	0.86886	NA	NA
YAR014C	BUD14	sis2/WT	7.35mM	3792.43	-0.0355548	0.0445783	0.315712	0.562145	0.250152
YAR015W	ADE1	sis2/WT	7.35mM	3739.46	-0.0258894	0.0519442	0.515079	0.727971	0.137886
YAR018C	KIN3	sis2/WT	7.35mM	1007.54	0.102323	0.0619629	0.0287449	0.127773	0.893562
YAR019C	CDC15	sis2/WT	7.35mM	920.649	-0.230264	0.0857987	0.000134056	0.00239429	2.62082
YAR019W-A	YAR019W-A	sis2/WT	7.35mM	71.416	-0.0382158	0.0965122	0.398002	0.632841	0.198706
YAR020C	PAU7	sis2/WT	7.35mM	116.848	-0.0307725	0.089634	0.500427	0.71767	0.144075
YAR023C	YAR023C	sis2/WT	7.35mM	204.803	0.0358448	0.0775099	0.446174	0.673026	0.171968
YAR027W	UIP3	sis2/WT	7.35mM	2551.5	-0.0183059	0.0471281	0.621357	0.803243	0.0951531
YAR028W	YAR028W	sis2/WT	7.35mM	1160.55	0.0501436	0.0597324	0.252092	0.49308	0.307083
YAR029W	YAR029W	sis2/WT	7.35mM	207.786	-0.120463	0.105921	0.0337271	0.141633	0.848837
YAR030C	YAR030C	sis2/WT	7.35mM	111.96	-0.215346	0.16672	0.00419064	0.033662	1.47286
YAR031W	PRM9	sis2/WT	7.35mM	743.932	-0.139912	0.0835005	0.0111035	0.0671037	1.17325
YAR033W	MST28	sis2/WT	7.35mM	875.137	-0.0531692	0.0659806	0.248169	0.488394	0.31123
YAR035C-A	YAR035C-A	sis2/WT	7.35mM	18.2928	0.0390687	0.125024	0.300916	NA	NA
YAR035W	YAT1	sis2/WT	7.35mM	614.983	-0.0832417	0.066378	0.0795253	0.243584	0.613352
YAR042W	SWH1	sis2/WT	7.35mM	2780.01	-0.0277967	0.0500637	0.473275	0.695659	0.157603
YAR047C	YAR047C	sis2/WT	7.35mM	46.64	-0.0346043	0.104532	0.417109	0.64775	0.188593
YAR050W	FLO1	sis2/WT	7.35mM	468.611	-0.0717559	0.0714108	0.137338	0.341157	0.467046
YAR053W	YAR053W	sis2/WT	7.35mM	93.0796	-0.0107321	0.0896767	0.807951	0.915586	0.0383011
YAR060C	YAR060C	sis2/WT	7.35mM	0.0818721	0.00137417	0.166974	0.827481	NA	NA
YAR061W	YAR061W	sis2/WT	7.35mM	5.49535	-0.0665421	0.200854	0.0389684	NA	NA
YAR064W	YAR064W	sis2/WT	7.35mM	55.1299	-0.295265	0.235055	0.00166527	0.0170911	1.76723
YAR066W	YAR066W	sis2/WT	7.35mM	26.9064	-0.0850156	0.159662	0.0671801	0.218878	0.659797
YAR068W	YAR068W	sis2/WT	7.35mM	27.9737	-0.0281517	0.113042	0.466453	0.690234	0.161004
YAR069C	YAR069C	sis2/WT	7.35mM	0.563474	0.00131337	0.166779	0.836141	NA	NA
YAR070C	YAR070C	sis2/WT	7.35mM	5.08532	-0.0174644	0.139361	0.470604	NA	NA
YAR071W	PHO11	sis2/WT	7.35mM	2356.58	-0.023193	0.0907144	0.604133	0.791603	0.101492
YAR073W	IMD1	sis2/WT	7.35mM	20.6465	-0.133012	0.227305	0.0159488	NA	NA
YAR075W	YAR075W	sis2/WT	7.35mM	6.40765	-0.0242725	0.140761	0.357614	NA	NA
YBL001C	ECM15	sis2/WT	7.35mM	4667.29	0.143458	0.0647317	0.00371955	0.0308067	1.51135
YBL002W	HTB2	sis2/WT	7.35mM	24946.7	-0.0106421	0.039328	0.739496	0.878221	0.0563963
YBL003C	HTA2	sis2/WT	7.35mM	18869.8	-0.0111353	0.053238	0.782735	0.90258	0.0445143
YBL004W	UTP20	sis2/WT	7.35mM	4427.72	-0.084205	0.0674702	0.0785171	0.241597	0.616909
YBL005W	PDR3	sis2/WT	7.35mM	2211.43	-0.151041	0.0723861	0.00400812	0.0326887	1.4856
YBL005W-A	YBL005W-A	sis2/WT	7.35mM	704.692	0.0470424	0.0726086	0.319227	0.566045	0.247149
YBL005W-B	YBL005W-B	sis2/WT	7.35mM	4233.23	0.028352	0.0656786	0.53011	0.739809	0.13088
YBL006C	LDB7	sis2/WT	7.35mM	1133.4	-0.0245686	0.0560339	0.556147	0.757079	0.120859
YBL006W-A	YBL006W-A	sis2/WT	7.35mM	600.625	-0.0593513	0.0632287	0.191082	0.422718	0.373949
YBL007C	SLA1	sis2/WT	7.35mM	10373	-0.025097	0.0530835	0.533971	0.741542	0.129864
YBL008W	HIR1	sis2/WT	7.35mM	1393.55	-0.0535597	0.0538208	0.193334	0.424077	0.372555
YBL008W-A	YBL008W-A	sis2/WT	7.35mM	40.9873	0.0085169	0.0991999	0.835541	0.929768	0.0316253
YBL009W	ALK2	sis2/WT	7.35mM	2534.99	-0.00176468	0.0462229	0.961516	0.990054	0.00434126
YBL010C	YBL010C	sis2/WT	7.35mM	669.845	-0.0122152	0.0590142	0.775619	0.899208	0.0461399
YBL011W	SCT1	sis2/WT	7.35mM	4755.7	-0.0289737	0.0504289	0.457159	0.683121	0.165502
YBL012C	YBL012C	sis2/WT	7.35mM	556.88	-0.0467166	0.0634624	0.299655	0.547428	0.261673
YBL013W	FMT1	sis2/WT	7.35mM	241.449	-0.127086	0.104542	0.0268255	0.121673	0.914805
YBL014C	RRN6	sis2/WT	7.35mM	1736.64	-0.104504	0.056803	0.0194718	0.0993639	1.00277
YBL015W	ACH1	sis2/WT	7.35mM	2545.12	0.0879373	0.0622871	0.0572963	0.198996	0.701155
YBL016W	FUS3	sis2/WT	7.35mM	2307.79	-0.0212683	0.0481878	0.572463	0.768174	0.114541
YBL017C	PEP1	sis2/WT	7.35mM	6398.17	-0.0475251	0.0551898	0.254416	0.496107	0.304424
YBL018C	POP8	sis2/WT	7.35mM	1258.75	0.0870971	0.0612824	0.0573854	0.19909	0.700952
YBL019W	APN2	sis2/WT	7.35mM	798.25	0.0298109	0.0564895	0.477839	0.700115	0.154831
YBL020W	RFT1	sis2/WT	7.35mM	3474.96	-0.0213035	0.0493644	0.57863	0.773199	0.111708
YBL021C	HAP3	sis2/WT	7.35mM	796.871	-0.0580352	0.0592325	0.185378	0.414877	0.38208
YBL022C	PIM1	sis2/WT	7.35mM	5078.14	-0.00625893	0.0460781	0.863764	0.944196	0.0249377
YBL023C	MCM2	sis2/WT	7.35mM	1576.56	-0.0324404	0.0524015	0.417988	0.64775	0.188593
YBL024W	NCL1	sis2/WT	7.35mM	6534.57	-0.0122563	0.0436028	0.725413	0.867781	0.0615897
YBL025W	RRN10	sis2/WT	7.35mM	682.661	0.0316082	0.064793	0.482515	0.7031	0.152983
YBL026W	LSM2	sis2/WT	7.35mM	2485.96	0.075167	0.0648507	0.10675	0.28887	0.539298
YBL027W	RPL19B	sis2/WT	7.35mM	83815.6	0.0649518	0.0603401	0.144586	0.353396	0.451739
YBL028C	YBL028C	sis2/WT	7.35mM	3868.88	0.0254304	0.0621967	0.564236	0.761753	0.118186
YBL029C-A	YBL029C-A	sis2/WT	7.35mM	488.678	0.00982514	0.0675453	0.827962	0.925587	0.0335829
YBL029W	YBL029W	sis2/WT	7.35mM	690.261	-0.0655217	0.0655501	0.158016	0.374204	0.426891
YBL030C	PET9	sis2/WT	7.35mM	22785.4	0.0442957	0.0866341	0.350303	0.593491	0.226586
YBL031W	SHE1	sis2/WT	7.35mM	772.069	0.0907136	0.0658495	0.056966	0.19828	0.702721
YBL032W	HEK2	sis2/WT	7.35mM	7441.22	-0.153177	0.0571508	0.000951393	0.0110403	1.95702
YBL033C	RIB1	sis2/WT	7.35mM	1459.65	0.0841184	0.0556046	0.051824	0.186909	0.72837
YBL034C	STU1	sis2/WT	7.35mM	1231.31	-0.0218283	0.0553929	0.598311	0.787495	0.103752
YBL035C	POL12	sis2/WT	7.35mM	1738.05	0.0354051	0.0506736	0.365776	0.606685	0.217037
YBL036C	YBL036C	sis2/WT	7.35mM	3174.42	0.0622613	0.0479273	0.103523	0.283818	0.546961
YBL037W	APL3	sis2/WT	7.35mM	1598.25	0.0167885	0.0529149	0.676485	0.841036	0.0751855
YBL038W	MRPL16	sis2/WT	7.35mM	1280.79	0.140842	0.0664665	0.00487422	0.0377178	1.42345
YBL039C	URA7	sis2/WT	7.35mM	10948	-0.0522937	0.0552769	0.211605	0.4458	0.35086
YBL039C-A	YBL039C-A	sis2/WT	7.35mM	1109.14	-0.0218373	0.0612015	0.617477	0.80198	0.0958366
YBL039W-B	YBL039W-B	sis2/WT	7.35mM	385.204	-0.00313081	0.0656094	0.944248	0.980583	0.00851578
YBL040C	ERD2	sis2/WT	7.35mM	3846.74	0.0933087	0.0564308	0.0342005	0.142461	0.846303
YBL041W	PRE7	sis2/WT	7.35mM	6282.17	0.0447817	0.048163	0.23638	0.474811	0.323479
YBL042C	FUI1	sis2/WT	7.35mM	2609.54	-0.100339	0.0555699	0.0225396	0.109255	0.96156
YBL043W	ECM13	sis2/WT	7.35mM	56.1557	-0.00624903	0.104927	0.871507	0.94788	0.0232469
YBL044W	YBL044W	sis2/WT	7.35mM	16.971	-0.396479	0.444697	0.000642702	NA	NA
YBL045C	COR1	sis2/WT	7.35mM	10051.8	0.347337	0.0851987	2.0987e-07	9.86697e-06	5.00582
YBL046W	PSY4	sis2/WT	7.35mM	1319.91	-0.0354253	0.0532812	0.382198	0.619304	0.208096
YBL047C	EDE1	sis2/WT	7.35mM	11453.2	0.0105807	0.0568878	0.801169	0.911346	0.0403166
YBL048W	RRT1	sis2/WT	7.35mM	163.777	-0.0525792	0.0830776	0.276777	0.521687	0.28259
YBL049W	MOH1	sis2/WT	7.35mM	339.082	0.145268	0.0958306	0.0122468	0.0714228	1.14616
YBL050W	SEC17	sis2/WT	7.35mM	3060.79	0.0274818	0.0553553	0.507457	0.723043	0.140836
YBL051C	PIN4	sis2/WT	7.35mM	4858.79	-0.0522284	0.0558283	0.21504	0.450307	0.346491
YBL052C	SAS3	sis2/WT	7.35mM	1889.45	-0.119745	0.0636911	0.0129712	0.0744503	1.12813
YBL053W	YBL053W	sis2/WT	7.35mM	343.666	-0.117542	0.0817864	0.0274114	0.123839	0.907142
YBL054W	TOD6	sis2/WT	7.35mM	1933.48	-0.0534801	0.0635929	0.237872	0.476042	0.322355
YBL055C	YBL055C	sis2/WT	7.35mM	1768.55	-0.0358034	0.0546994	0.385399	0.622408	0.205925
YBL056W	PTC3	sis2/WT	7.35mM	8647.47	0.0566649	0.0489455	0.142248	0.349036	0.45713
YBL057C	PTH2	sis2/WT	7.35mM	2557.28	0.0913379	0.0611241	0.0468955	0.1764	0.753501
YBL058W	SHP1	sis2/WT	7.35mM	6133.13	-0.00472832	0.0497928	0.902536	0.961002	0.0172757
YBL059C-A	CMC2	sis2/WT	7.35mM	884.498	0.163634	0.0730789	0.0020952	0.020453	1.68924
YBL059W	YBL059W	sis2/WT	7.35mM	422.989	0.0611833	0.0761583	0.207504	0.44079	0.355768
YBL060W	YEL1	sis2/WT	7.35mM	1054.24	0.0583074	0.0553551	0.165874	0.385952	0.413467
YBL061C	SKT5	sis2/WT	7.35mM	3046.41	-0.0106584	0.0419569	0.75265	0.884818	0.0531462
YBL062W	YBL062W	sis2/WT	7.35mM	581.648	0.0103706	0.0581418	0.807286	0.915485	0.0383486
YBL063W	KIP1	sis2/WT	7.35mM	1244.42	-0.00410123	0.0524738	0.918338	0.968952	0.0136976
YBL064C	PRX1	sis2/WT	7.35mM	3597.55	0.406252	0.0710184	7.93124e-11	7.4577e-09	8.1274
YBL065W	YBL065W	sis2/WT	7.35mM	63.2552	-0.0467489	0.10185	0.304322	0.552637	0.25756
YBL066C	SEF1	sis2/WT	7.35mM	1211.63	-0.102353	0.0856541	0.0528075	0.188949	0.723656
YBL067C	UBP13	sis2/WT	7.35mM	2822.08	-0.0895428	0.0529081	0.0339145	0.141912	0.84798
YBL068W	PRS4	sis2/WT	7.35mM	2932.39	0.00329508	0.0459381	0.927869	0.973884	0.0114927
YBL068W-A	YBL068W-A	sis2/WT	7.35mM	293.414	-0.123757	0.0845828	0.0226015	0.109398	0.960993
YBL069W	AST1	sis2/WT	7.35mM	1180.87	-0.0914005	0.0581164	0.0409708	0.160617	0.794207
YBL070C	YBL070C	sis2/WT	7.35mM	226.082	-0.00893821	0.0708701	0.844905	0.934173	0.0295725
YBL071C	YBL071C	sis2/WT	7.35mM	666.11	-0.102283	0.0698002	0.0386386	0.154506	0.811054
YBL071C-B	YBL071C-B	sis2/WT	7.35mM	274.144	0.113721	0.096017	0.0391217	0.156047	0.806743
YBL071W-A	KTI11	sis2/WT	7.35mM	809.858	-0.101106	0.0694491	0.0402687	0.159134	0.798238
YBL072C	RPS8A	sis2/WT	7.35mM	62897.8	0.0675935	0.057201	0.118332	0.308822	0.510292
YBL073W	YBL073W	sis2/WT	7.35mM	67.036	-0.0113426	0.0957842	0.789027	0.905752	0.0429905
YBL074C	AAR2	sis2/WT	7.35mM	363.668	-0.0829093	0.0753115	0.0957072	0.271858	0.565658
YBL075C	SSA3	sis2/WT	7.35mM	1306.66	-0.0728321	0.0571764	0.093917	0.269096	0.570092
YBL076C	ILS1	sis2/WT	7.35mM	27225.2	-0.0306982	0.0560568	0.462891	0.687187	0.162925
YBL077W	YBL077W	sis2/WT	7.35mM	2888.49	-0.0378902	0.0498061	0.327315	0.572912	0.241912
YBL078C	ATG8	sis2/WT	7.35mM	458.343	0.278371	0.112607	0.000121631	0.00220314	2.65696
YBL079W	NUP170	sis2/WT	7.35mM	3454.92	-0.178465	0.0788145	0.00135383	0.0145241	1.83791
YBL080C	PET112	sis2/WT	7.35mM	633.197	-0.102659	0.0663849	0.0339171	0.141912	0.84798
YBL081W	YBL081W	sis2/WT	7.35mM	2298.29	-0.078439	0.078918	0.117332	0.307217	0.512555
YBL082C	ALG3	sis2/WT	7.35mM	3015.82	0.130682	0.0655446	0.00805405	0.0533654	1.27274
YBL083C	YBL083C	sis2/WT	7.35mM	856.185	0.162227	0.0777021	0.00300115	0.0262868	1.58026
YBL084C	CDC27	sis2/WT	7.35mM	1208.9	0.00254035	0.0597032	0.95296	0.986119	0.00607079
YBL085W	BOI1	sis2/WT	7.35mM	3796.71	-0.00533006	0.0441431	0.879915	0.950836	0.0218943
YBL086C	YBL086C	sis2/WT	7.35mM	935.851	-0.0226464	0.058676	0.596909	0.78626	0.104434
YBL087C	RPL23A	sis2/WT	7.35mM	42056.3	-0.00335255	0.048619	0.929633	0.974438	0.0112457
YBL088C	TEL1	sis2/WT	7.35mM	1338.21	-0.0772373	0.065343	0.0992887	0.277592	0.556594
YBL089W	AVT5	sis2/WT	7.35mM	1438.16	0.0614223	0.0616638	0.17137	0.394636	0.403803
YBL090W	MRP21	sis2/WT	7.35mM	1247.6	0.210432	0.0776769	0.000191309	0.00317723	2.49795
YBL091C	MAP2	sis2/WT	7.35mM	8991.74	0.00056893	0.0426763	0.986783	0.996714	0.00142923
YBL091C-A	SCS22	sis2/WT	7.35mM	903.959	0.093122	0.0715851	0.0598519	0.204212	0.689919
YBL092W	RPL32	sis2/WT	7.35mM	99358.8	0.0962325	0.0620086	0.0386218	0.154506	0.811054
YBL093C	ROX3	sis2/WT	7.35mM	2287.27	0.0222413	0.0501259	0.566324	0.763456	0.117216
YBL094C	YBL094C	sis2/WT	7.35mM	256.1	-0.0253485	0.072602	0.583766	0.776654	0.109773
YBL095W	MRX3	sis2/WT	7.35mM	469.547	-0.053518	0.0662355	0.245966	0.485554	0.313762
YBL096C	YBL096C	sis2/WT	7.35mM	192.224	-0.00698095	0.0748412	0.879182	0.950775	0.0219223
YBL097W	BRN1	sis2/WT	7.35mM	750.403	-0.0413766	0.0629356	0.354749	0.596285	0.224546
YBL098W	BNA4	sis2/WT	7.35mM	999.897	-0.354768	0.0859763	1.69454e-07	8.20825e-06	5.08575
YBL099W	ATP1	sis2/WT	7.35mM	31006.2	0.194274	0.0821343	0.000720445	0.00906796	2.04249
YBL100C	YBL100C	sis2/WT	7.35mM	4997.2	0.191841	0.0898146	0.00132123	0.0142702	1.84557
YBL100W-A	YBL100W-A	sis2/WT	7.35mM	51.3918	-0.0259262	0.0989327	0.545241	0.749897	0.124999
YBL100W-B	YBL100W-B	sis2/WT	7.35mM	688.645	0.14242	0.0846255	0.0103038	0.0638395	1.19491
YBL100W-C	YBL100W-C	sis2/WT	7.35mM	35.3508	-0.00139836	0.102793	0.971665	0.992623	0.00321586
YBL101C	ECM21	sis2/WT	7.35mM	1382.16	-0.125698	0.0656056	0.0105373	0.0645976	1.18978
YBL102W	SFT2	sis2/WT	7.35mM	3322.6	-0.0398394	0.0497101	0.302653	0.551171	0.258714
YBL103C	RTG3	sis2/WT	7.35mM	1313.45	-0.0352104	0.0522264	0.378584	0.615788	0.210569
YBL104C	SEA4	sis2/WT	7.35mM	1252.29	-0.143761	0.0677813	0.00450698	0.0357095	1.44722
YBL105C	PKC1	sis2/WT	7.35mM	2981.9	-0.135503	0.0608015	0.00442167	0.0352521	1.45282
YBL106C	SRO77	sis2/WT	7.35mM	1299.83	-0.324727	0.0738493	5.06293e-08	2.79072e-06	5.55428
YBL107C	MIX23	sis2/WT	7.35mM	1208.01	0.0579807	0.0629795	0.200169	0.431787	0.36473
YBL107W-A	YBL107W-A	sis2/WT	7.35mM	0.812987	0.00459716	0.152325	0.716461	NA	NA
YBL108C-A	PAU9	sis2/WT	7.35mM	0.607807	0.00499433	0.166374	0.515709	NA	NA
YBL108W	YBL108W	sis2/WT	7.35mM	5.08091	0.000290838	0.132595	0.990483	NA	NA
YBL109W	YBL109W	sis2/WT	7.35mM	15.9131	-0.121564	0.206756	0.0227127	NA	NA
YBL111C	YBL111C	sis2/WT	7.35mM	25.0185	-0.327132	0.328366	0.00141892	NA	NA
YBL112C	YBL112C	sis2/WT	7.35mM	6.11607	-0.00468121	0.128281	0.863224	NA	NA
YBL113C	YBL113C	sis2/WT	7.35mM	740.632	-0.129507	0.0727648	0.0122151	0.0714228	1.14616
YBL113W-A	YBL113W-A	sis2/WT	7.35mM	183.328	-0.0163349	0.0796146	0.722705	0.866588	0.0621875
YBR001C	NTH2	sis2/WT	7.35mM	1692.25	3.5927e-05	0.0495147	0.999255	0.999584	0.000180639
YBR002C	RER2	sis2/WT	7.35mM	1853.04	0.00386118	0.0517415	0.922393	0.970713	0.012909
YBR003W	COQ1	sis2/WT	7.35mM	1921.36	-0.0819224	0.0572778	0.0621512	0.209265	0.679303
YBR004C	GPI18	sis2/WT	7.35mM	1577.76	0.01648	0.0535404	0.684363	0.846901	0.0721673
YBR005W	RCR1	sis2/WT	7.35mM	647.112	-0.000682402	0.0571936	0.987073	0.996714	0.00142923
YBR006W	UGA2	sis2/WT	7.35mM	1374.03	0.206633	0.0783186	0.000257292	0.00403217	2.39446
YBR007C	DSF2	sis2/WT	7.35mM	1085.09	-0.0268317	0.0572272	0.525708	0.737305	0.132353
YBR008C	FLR1	sis2/WT	7.35mM	1150.27	0.0878158	0.0627162	0.0584856	0.201268	0.696224
YBR009C	HHF1	sis2/WT	7.35mM	25736.4	0.0332281	0.06257	0.454082	0.680419	0.167224
YBR010W	HHT1	sis2/WT	7.35mM	21470	0.143113	0.075109	0.00695075	0.0480466	1.31834
YBR011C	IPP1	sis2/WT	7.35mM	44923.4	0.0110821	0.0474229	0.766161	0.89297	0.0491632
YBR012C	YBR012C	sis2/WT	7.35mM	315.373	-0.0627229	0.0881358	0.203194	0.435104	0.361407
YBR012W-A	YBR012W-A	sis2/WT	7.35mM	54.6679	0.00848344	0.107114	0.822685	0.922201	0.0351746
YBR012W-B	YBR012W-B	sis2/WT	7.35mM	478.999	0.160579	0.100273	0.00751019	0.0507613	1.29447
YBR013C	YBR013C	sis2/WT	7.35mM	577.585	-0.0453855	0.0637562	0.314206	0.561025	0.251017
YBR014C	GRX7	sis2/WT	7.35mM	3076.76	0.180602	0.0777115	0.00111513	0.0124652	1.9043
YBR015C	MNN2	sis2/WT	7.35mM	7759.28	-0.0934885	0.0489338	0.0205183	0.102817	0.987936
YBR016W	YBR016W	sis2/WT	7.35mM	2428.03	-0.374265	0.0710408	7.8183e-10	6.24877e-08	7.20421
YBR017C	KAP104	sis2/WT	7.35mM	5242.35	-0.0539815	0.0515895	0.177299	0.403359	0.394308
YBR018C	GAL7	sis2/WT	7.35mM	96.9335	-0.080171	0.107829	0.114642	0.303182	0.518297
YBR019C	GAL10	sis2/WT	7.35mM	560.614	0.0206108	0.0630685	0.641694	0.818388	0.0870408
YBR020W	GAL1	sis2/WT	7.35mM	519.528	-0.0813193	0.0764512	0.103048	0.283631	0.547246
YBR021W	FUR4	sis2/WT	7.35mM	1910.95	0.016932	0.0609693	0.697658	0.854791	0.0681398
YBR022W	POA1	sis2/WT	7.35mM	822.022	-0.0499127	0.057776	0.245226	0.485163	0.314112
YBR023C	CHS3	sis2/WT	7.35mM	6402.58	-0.063251	0.0586804	0.148417	0.360085	0.443595
YBR024W	SCO2	sis2/WT	7.35mM	791.101	0.157328	0.071079	0.00261211	0.0238257	1.62295
YBR025C	OLA1	sis2/WT	7.35mM	31729	0.0324371	0.0446116	0.36012	0.601535	0.220739
YBR026C	ETR1	sis2/WT	7.35mM	3052.13	0.0269052	0.0495924	0.484554	0.705267	0.151646
YBR027C	YBR027C	sis2/WT	7.35mM	150.262	0.0398955	0.0823416	0.398921	0.633242	0.19843
YBR028C	YPK3	sis2/WT	7.35mM	1558.17	-0.173889	0.0622573	0.000394312	0.00560273	2.2516
YBR029C	CDS1	sis2/WT	7.35mM	7837.91	0.0292393	0.0472652	0.430909	0.659146	0.181018
YBR030W	RKM3	sis2/WT	7.35mM	1861.03	-0.0112835	0.0537853	0.7813	0.901847	0.0448669
YBR031W	RPL4A	sis2/WT	7.35mM	174903	-0.0259706	0.0527499	0.518132	0.730205	0.136555
YBR032W	YBR032W	sis2/WT	7.35mM	71.9371	-0.364125	0.232088	0.00054951	0.0073091	2.13614
YBR033W	EDS1	sis2/WT	7.35mM	692.176	-0.090292	0.0689542	0.06322	0.211971	0.673723
YBR034C	HMT1	sis2/WT	7.35mM	5170.48	-0.00750757	0.0449488	0.833799	0.929357	0.0318176
YBR035C	PDX3	sis2/WT	7.35mM	4396.06	0.0906238	0.0627285	0.0515395	0.186393	0.72957
YBR036C	CSG2	sis2/WT	7.35mM	7494.04	0.0573644	0.049629	0.141638	0.348455	0.457853
YBR037C	SCO1	sis2/WT	7.35mM	877.826	-0.143531	0.0682106	0.00469084	0.0367862	1.43431
YBR038W	CHS2	sis2/WT	7.35mM	4620.96	-0.0361465	0.0579845	0.397694	0.632841	0.198706
YBR039W	ATP3	sis2/WT	7.35mM	8114.96	0.414069	0.0622738	2.91308e-13	4.04918e-11	10.3926
YBR040W	FIG1	sis2/WT	7.35mM	373.045	0.0730166	0.113745	0.135538	0.338132	0.470913
YBR041W	FAT1	sis2/WT	7.35mM	4414.74	-0.0257125	0.0525482	0.521218	0.733261	0.134742
YBR042C	CST26	sis2/WT	7.35mM	2686.84	0.042699	0.047069	0.249946	0.490799	0.309096
YBR043C	QDR3	sis2/WT	7.35mM	2395.49	-0.00766337	0.0482414	0.839113	0.930828	0.0311307
YBR044C	TCM62	sis2/WT	7.35mM	1067.27	-0.023573	0.0552162	0.568765	0.765778	0.115897
YBR045C	GIP1	sis2/WT	7.35mM	562.51	0.644947	0.0945972	1.1448e-13	1.74282e-11	10.7587
YBR046C	ZTA1	sis2/WT	7.35mM	1027.88	0.047786	0.0610864	0.280091	0.526117	0.278918
YBR047W	FMP23	sis2/WT	7.35mM	173.639	-0.0506069	0.0889176	0.290894	0.53772	0.269444
YBR048W	RPS11B	sis2/WT	7.35mM	73965.4	-0.0300971	0.0461424	0.40867	0.640764	0.193302
YBR049C	REB1	sis2/WT	7.35mM	3570.95	-0.0268621	0.0500384	0.48809	0.707815	0.15008
YBR050C	REG2	sis2/WT	7.35mM	124.374	0.00691193	0.0894652	0.875366	0.949886	0.0223284
YBR051W	YBR051W	sis2/WT	7.35mM	36.835	-0.00272813	0.107164	0.942061	0.980075	0.00874081
YBR052C	RFS1	sis2/WT	7.35mM	4309.45	0.104793	0.0651968	0.0293294	0.129511	0.887693
YBR053C	YBR053C	sis2/WT	7.35mM	2772.2	0.132231	0.0614075	0.00562367	0.0410009	1.38721
YBR054W	YRO2	sis2/WT	7.35mM	14130.7	1.56882	0.0888339	7.88584e-74	1.00844e-70	69.9963
YBR055C	PRP6	sis2/WT	7.35mM	1834.26	0.0307475	0.05056	0.431044	0.659195	0.180986
YBR056C-B	YBR056C-B	sis2/WT	7.35mM	111.278	-0.00358803	0.0846088	0.936553	0.977366	0.00994266
YBR056W	YBR056W	sis2/WT	7.35mM	2648.96	0.150019	0.0664463	0.00286962	0.0254838	1.59374
YBR056W-A	YBR056W-A	sis2/WT	7.35mM	116.899	-0.0262884	0.0855575	0.567177	0.763963	0.116928
YBR057C	MUM2	sis2/WT	7.35mM	1351.64	-0.0841311	0.0621828	0.0676797	0.219875	0.657825
YBR058C	UBP14	sis2/WT	7.35mM	2561.96	0.0928638	0.0466348	0.0174324	0.0919997	1.03621
YBR058C-A	TSC3	sis2/WT	7.35mM	2954.67	0.133158	0.0692038	0.00863982	0.0560914	1.2511
YBR059C	AKL1	sis2/WT	7.35mM	3171.65	-0.0501014	0.0508823	0.204837	0.436811	0.359706
YBR060C	ORC2	sis2/WT	7.35mM	1842.27	0.020247	0.0488573	0.594843	0.785021	0.105118
YBR061C	TRM7	sis2/WT	7.35mM	1622.51	-0.0810932	0.0537998	0.0549582	0.194184	0.711787
YBR062C	YBR062C	sis2/WT	7.35mM	1077.59	0.184575	0.0850733	0.00144861	0.0153605	1.81359
YBR063C	YBR063C	sis2/WT	7.35mM	774.539	-0.000341751	0.056134	0.993458	0.997453	0.00110745
YBR064W	YBR064W	sis2/WT	7.35mM	242.781	0.0582533	0.0769806	0.229213	0.466955	0.330725
YBR065C	ECM2	sis2/WT	7.35mM	830.19	-0.0129264	0.0583957	0.761704	0.889806	0.0507048
YBR066C	NRG2	sis2/WT	7.35mM	1205.66	-0.00883624	0.0616502	0.839882	0.931357	0.030884
YBR067C	TIP1	sis2/WT	7.35mM	19447.9	0.538927	0.0796171	1.23496e-13	1.83635e-11	10.736
YBR068C	BAP2	sis2/WT	7.35mM	9312.59	-0.125407	0.0624856	0.00891422	0.0575151	1.24022
YBR069C	TAT1	sis2/WT	7.35mM	8922.47	-0.072534	0.0625632	0.112323	0.298997	0.524333
YBR070C	ALG14	sis2/WT	7.35mM	1408.06	0.000120886	0.0527445	0.997597	0.999316	0.000297219
YBR071W	YBR071W	sis2/WT	7.35mM	1849.57	-0.0184283	0.055886	0.658007	0.830661	0.0805763
YBR072C-A	YBR072C-A	sis2/WT	7.35mM	3.69526	-0.0282238	0.161355	0.175247	NA	NA
YBR072W	HSP26	sis2/WT	7.35mM	815.176	-0.0272242	0.0953062	0.536374	0.742975	0.129026
YBR073W	RDH54	sis2/WT	7.35mM	3048.51	-0.0496689	0.0534031	0.224113	0.460469	0.3368
YBR074W	YBR074W	sis2/WT	7.35mM	4494.97	-0.111233	0.0598381	0.0163363	0.0882766	1.05415
YBR076C-A	YBR076C-A	sis2/WT	7.35mM	414.548	-0.034544	0.0671733	0.449633	0.676779	0.169553
YBR076W	ECM8	sis2/WT	7.35mM	107.241	0.00268669	0.0849772	0.952389	0.985846	0.00619078
YBR077C	SLM4	sis2/WT	7.35mM	1390.99	-0.0377639	0.0545005	0.359114	0.600779	0.221285
YBR078W	ECM33	sis2/WT	7.35mM	70163.4	0.0801639	0.0541728	0.0586254	0.201431	0.695875
YBR079C	RPG1	sis2/WT	7.35mM	12107.2	-0.0559737	0.0602787	0.205172	0.437289	0.359231
YBR080C	SEC18	sis2/WT	7.35mM	4370	-0.0762075	0.0513494	0.0616546	0.208361	0.681183
YBR081C	SPT7	sis2/WT	7.35mM	2572.81	-0.0187126	0.0571586	0.657269	0.83047	0.080676
YBR082C	UBC4	sis2/WT	7.35mM	12119.8	0.084769	0.065274	0.0723925	0.229261	0.63967
YBR083W	TEC1	sis2/WT	7.35mM	3650.09	0.013339	0.0585432	0.754668	0.885547	0.0527882
YBR084C-A	RPL19A	sis2/WT	7.35mM	54705.8	0.0768067	0.0564608	0.0762548	0.236872	0.625486
YBR084W	MIS1	sis2/WT	7.35mM	9563.28	-0.122943	0.0640477	0.0111787	0.0674305	1.17114
YBR085C-A	YBR085C-A	sis2/WT	7.35mM	5523.97	0.61107	0.0923487	3.89108e-13	5.07747e-11	10.2944
YBR085W	AAC3	sis2/WT	7.35mM	839.892	-0.432665	0.0880524	5.54311e-09	3.47477e-07	6.45907
YBR086C	IST2	sis2/WT	7.35mM	16580.9	0.015238	0.0571474	0.717687	0.864119	0.0634263
YBR087W	RFC5	sis2/WT	7.35mM	1868.11	0.110276	0.0592703	0.0166213	0.0895336	1.04801
YBR088C	POL30	sis2/WT	7.35mM	2331.25	-0.0142182	0.0470335	0.70094	0.855983	0.067535
YBR089C-A	NHP6B	sis2/WT	7.35mM	2638.9	0.205572	0.0728646	0.000153838	0.00267294	2.57301
YBR089W	YBR089W	sis2/WT	7.35mM	2213.74	-0.0167233	0.046996	0.651186	0.825145	0.0834698
YBR090C	YBR090C	sis2/WT	7.35mM	2074.62	0.226807	0.0752169	4.96881e-05	0.00106256	2.97365
YBR091C	TIM12	sis2/WT	7.35mM	442.845	-0.0279101	0.0694705	0.543471	0.748933	0.125557
YBR092C	PHO3	sis2/WT	7.35mM	15372.9	-0.086047	0.0472771	0.0276521	0.124512	0.904788
YBR093C	PHO5	sis2/WT	7.35mM	33324.7	0.136198	0.088049	0.0147255	0.0813783	1.08949
YBR094W	PBY1	sis2/WT	7.35mM	2223.3	0.0346001	0.0506847	0.376763	0.614259	0.211649
YBR095C	RXT2	sis2/WT	7.35mM	1271.45	0.137169	0.058417	0.00325132	0.0278672	1.55491
YBR096W	YBR096W	sis2/WT	7.35mM	4724.75	-0.0594505	0.0490755	0.125389	0.321338	0.493038
YBR097W	VPS15	sis2/WT	7.35mM	1043.81	0.0531891	0.0603715	0.228072	0.465663	0.331928
YBR098W	MMS4	sis2/WT	7.35mM	575.698	0.104481	0.0682727	0.0333478	0.140465	0.852432
YBR099C	YBR099C	sis2/WT	7.35mM	140.902	0.0339809	0.0819617	0.468402	0.691793	0.160024
YBR101C	FES1	sis2/WT	7.35mM	3801.95	0.344226	0.0695843	3.56419e-09	2.3739e-07	6.62454
YBR102C	EXO84	sis2/WT	7.35mM	1594.55	0.107051	0.0576564	0.0179064	0.0937702	1.02794
YBR103C-A	YBR103C-A	sis2/WT	7.35mM	34.1048	-0.0229934	0.106454	0.565024	0.762026	0.11803
YBR103W	SIF2	sis2/WT	7.35mM	1408.19	0.144863	0.056223	0.0015465	0.0160265	1.79516
YBR104W	YMC2	sis2/WT	7.35mM	2186.57	0.0182784	0.0551123	0.657946	0.830661	0.0805763
YBR105C	VID24	sis2/WT	7.35mM	777.093	-0.0151238	0.0623296	0.731043	0.87272	0.0591251
YBR106W	PHO88	sis2/WT	7.35mM	29141.5	0.124766	0.0686537	0.0128813	0.0740964	1.1302
YBR107C	IML3	sis2/WT	7.35mM	973.664	-0.0127589	0.0530928	0.751626	0.884739	0.0531851
YBR108W	AIM3	sis2/WT	7.35mM	1799.16	-0.0549404	0.0662036	0.234112	0.472659	0.325452
YBR109C	CMD1	sis2/WT	7.35mM	8775.03	0.0553029	0.0443914	0.12237	0.316436	0.499714
YBR109W-A	YBR109W-A	sis2/WT	7.35mM	150.271	-0.0106064	0.0797215	0.817049	0.919432	0.0364805
YBR110W	ALG1	sis2/WT	7.35mM	3285.14	-0.0122092	0.0519043	0.758554	0.887664	0.0517513
YBR111C	YSA1	sis2/WT	7.35mM	4287.55	0.0809596	0.0566394	0.0632704	0.211995	0.673674
YBR111W-A	SUS1	sis2/WT	7.35mM	797.487	0.0636721	0.0716905	0.184024	0.412574	0.384498
YBR112C	CYC8	sis2/WT	7.35mM	4964.56	-0.0685928	0.0651214	0.139365	0.344986	0.462198
YBR113W	YBR113W	sis2/WT	7.35mM	328.081	-0.0987984	0.0861011	0.0604504	0.205377	0.687448
YBR114W	RAD16	sis2/WT	7.35mM	979.773	0.0203178	0.0629378	0.646116	0.822143	0.0850528
YBR115C	LYS2	sis2/WT	7.35mM	6261.8	-0.0666157	0.0617271	0.139892	0.345754	0.461232
YBR116C	YBR116C	sis2/WT	7.35mM	85.4449	0.0198537	0.0941524	0.648532	0.823645	0.0842598
YBR117C	TKL2	sis2/WT	7.35mM	709.183	-0.0697047	0.0747819	0.153695	0.367925	0.434241
YBR118W	TEF2	sis2/WT	7.35mM	244066	0.0533593	0.0555508	0.204188	0.436391	0.360124
YBR119W	MUD1	sis2/WT	7.35mM	835.881	0.0664376	0.0601374	0.135399	0.337916	0.471191
YBR120C	CBP6	sis2/WT	7.35mM	768.843	0.1522	0.0849577	0.00675321	0.0469348	1.32851
YBR121C	GRS1	sis2/WT	7.35mM	31552.2	0.000749228	0.0391892	0.981306	0.994369	0.00245244
YBR121C-A	YBR121C-A	sis2/WT	7.35mM	2538.91	0.0204014	0.0470535	0.58146	0.775361	0.110496
YBR122C	MRPL36	sis2/WT	7.35mM	2365.69	-0.0103705	0.0591288	0.808926	0.915933	0.0381363
YBR123C	TFC1	sis2/WT	7.35mM	1231.33	-0.0245329	0.0502324	0.527678	0.738611	0.131584
YBR124W	YBR124W	sis2/WT	7.35mM	106.969	-0.0440742	0.0881436	0.3511	0.594212	0.226059
YBR125C	PTC4	sis2/WT	7.35mM	2085.88	0.0278419	0.057306	0.510694	0.725107	0.139598
YBR126C	TPS1	sis2/WT	7.35mM	12565.7	-0.0235996	0.0568407	0.574957	0.770173	0.113412
YBR126W-A	MEO1	sis2/WT	7.35mM	3003.73	0.00898386	0.0664635	0.841727	0.932085	0.0305446
YBR126W-B	YBR126W-B	sis2/WT	7.35mM	3008.4	0.0104804	0.0664453	0.815848	0.91883	0.036765
YBR127C	VMA2	sis2/WT	7.35mM	28018.8	0.0101627	0.0478339	0.786419	0.904057	0.0438042
YBR128C	ATG14	sis2/WT	7.35mM	289.013	0.0439812	0.0739525	0.351948	0.594728	0.225682
YBR129C	OPY1	sis2/WT	7.35mM	1164.27	0.0349956	0.0540101	0.392203	0.628351	0.201798
YBR130C	SHE3	sis2/WT	7.35mM	2429.04	0.00834803	0.044122	0.812813	0.917907	0.0372015
YBR131C-A	YBR131C-A	sis2/WT	7.35mM	43.7139	0.0497446	0.108147	0.26713	0.510011	0.29242
YBR131W	CCZ1	sis2/WT	7.35mM	738.123	-0.00723434	0.059577	0.866495	0.945617	0.0242846
YBR132C	AGP2	sis2/WT	7.35mM	990.726	-0.0228469	0.0642424	0.608975	0.794683	0.0998062
YBR133C	HSL7	sis2/WT	7.35mM	4375.48	-0.0875893	0.0584808	0.0500737	0.183795	0.735666
YBR134W	YBR134W	sis2/WT	7.35mM	159.962	-0.0282957	0.0821285	0.542519	0.748933	0.125557
YBR135W	CKS1	sis2/WT	7.35mM	1706.04	-0.143386	0.0690136	0.00496725	0.0378553	1.42187
YBR136W	MEC1	sis2/WT	7.35mM	905.937	-0.0999225	0.0736866	0.0473885	0.177298	0.751297
YBR137W	YBR137W	sis2/WT	7.35mM	1650.34	0.0417145	0.0547249	0.313111	0.56001	0.251805
YBR138C	YBR138C	sis2/WT	7.35mM	590.981	0.00904583	0.0601718	0.834328	0.929433	0.0317821
YBR139W	YBR139W	sis2/WT	7.35mM	4627.24	0.00897256	0.0526841	0.822982	0.922201	0.0351746
YBR140C	IRA1	sis2/WT	7.35mM	2918.9	-0.0434695	0.0629045	0.331469	0.576085	0.239514
YBR141C	BMT2	sis2/WT	7.35mM	637.865	0.0555896	0.0679717	0.233726	0.472477	0.325619
YBR141W-A	YBR141W-A	sis2/WT	7.35mM	145.001	-0.00718361	0.0796547	0.875311	0.949886	0.0223284
YBR142W	MAK5	sis2/WT	7.35mM	4191.45	0.0724972	0.0553728	0.0890066	0.261179	0.583062
YBR143C	SUP45	sis2/WT	7.35mM	17242.4	0.0170506	0.0381084	0.582651	0.776463	0.109879
YBR144C	YBR144C	sis2/WT	7.35mM	14.946	0.00346277	0.117247	0.916137	NA	NA
YBR145W	ADH5	sis2/WT	7.35mM	2294.68	-0.0293474	0.0657463	0.516162	0.728552	0.137539
YBR146W	MRPS9	sis2/WT	7.35mM	3133.62	0.0245999	0.0483455	0.51484	0.727971	0.137886
YBR147W	RTC2	sis2/WT	7.35mM	185.461	0.0454553	0.0897889	0.336002	0.579864	0.236674
YBR148W	YSW1	sis2/WT	7.35mM	475.391	-0.168586	0.10225	0.00580305	0.0419262	1.37751
YBR149W	ARA1	sis2/WT	7.35mM	5815.2	0.0546909	0.0534007	0.182153	0.410575	0.386607
YBR150C	TBS1	sis2/WT	7.35mM	754.649	-0.0859892	0.0678848	0.0736668	0.232376	0.633809
YBR151W	APD1	sis2/WT	7.35mM	4704.41	0.0357718	0.0472588	0.335545	0.579389	0.23703
YBR152W	SPP381	sis2/WT	7.35mM	452.564	-0.00178233	0.0659957	0.968301	0.991941	0.00351424
YBR153W	RIB7	sis2/WT	7.35mM	848.234	0.00845645	0.0556676	0.838498	0.930735	0.0311737
YBR154C	RPB5	sis2/WT	7.35mM	6244.3	0.192255	0.0693565	0.000252043	0.00396936	2.40128
YBR155W	CNS1	sis2/WT	7.35mM	2612.03	0.0401323	0.0568449	0.342947	0.586258	0.231911
YBR156C	SLI15	sis2/WT	7.35mM	1099.44	-0.0093812	0.0531474	0.816083	0.91883	0.036765
YBR157C	ICS2	sis2/WT	7.35mM	798.85	-0.0531847	0.0612543	0.231689	0.469845	0.328046
YBR158W	AMN1	sis2/WT	7.35mM	13266.4	0.147853	0.053954	0.000932958	0.0109456	1.96076
YBR159W	IFA38	sis2/WT	7.35mM	9040.1	-0.00258297	0.0420951	0.93937	0.978867	0.00927626
YBR160W	CDC28	sis2/WT	7.35mM	1853.42	0.112441	0.0640856	0.0192417	0.0986622	1.00585
YBR161W	CSH1	sis2/WT	7.35mM	1809.36	0.154591	0.0619686	0.00146862	0.0154701	1.81051
YBR162C	TOS1	sis2/WT	7.35mM	62244.3	0.0600489	0.0583711	0.167666	0.389413	0.40959
YBR162W-A	YSY6	sis2/WT	7.35mM	2907.95	0.0396233	0.0866768	0.398808	0.633221	0.198445
YBR163W	EXO5	sis2/WT	7.35mM	1517.12	-0.0841172	0.0572693	0.0559999	0.196414	0.706827
YBR164C	ARL1	sis2/WT	7.35mM	3319.95	0.0187598	0.0491845	0.623891	0.804119	0.0946799
YBR165W	UBS1	sis2/WT	7.35mM	879.318	0.00900348	0.0562648	0.829253	0.926318	0.0332398
YBR166C	TYR1	sis2/WT	7.35mM	1876.28	0.00853962	0.0457256	0.813787	0.918185	0.0370698
YBR167C	POP7	sis2/WT	7.35mM	755.014	0.126178	0.0784894	0.0174388	0.0919997	1.03621
YBR168W	PEX32	sis2/WT	7.35mM	1245.47	0.0130385	0.0499955	0.73628	0.876517	0.0572398
YBR169C	SSE2	sis2/WT	7.35mM	1755.14	0.135016	0.0614666	0.00479442	0.0373392	1.42783
YBR170C	NPL4	sis2/WT	7.35mM	2143.81	0.0628268	0.0481753	0.101926	0.282005	0.549744
YBR171W	SEC66	sis2/WT	7.35mM	3759.67	0.0608325	0.0584349	0.162716	0.380693	0.419425
YBR172C	SMY2	sis2/WT	7.35mM	4626.56	-0.0259273	0.0476131	0.487379	0.707447	0.150306
YBR173C	UMP1	sis2/WT	7.35mM	3177.32	-0.0177065	0.0565637	0.672729	0.839075	0.0761992
YBR174C	YBR174C	sis2/WT	7.35mM	294.825	-0.0987716	0.0807231	0.0565969	0.197787	0.703803
YBR175W	SWD3	sis2/WT	7.35mM	1495.98	-0.023287	0.0547213	0.571311	0.767751	0.114779
YBR176W	ECM31	sis2/WT	7.35mM	867.275	-0.0525854	0.0562616	0.21424	0.449573	0.347199
YBR177C	EHT1	sis2/WT	7.35mM	7566.8	-0.171321	0.0642358	0.000599059	0.00788144	2.10339
YBR178W	YBR178W	sis2/WT	7.35mM	756.755	-0.142736	0.0694839	0.00529126	0.0392942	1.40567
YBR179C	FZO1	sis2/WT	7.35mM	1489.15	-0.0897126	0.0548913	0.0377561	0.151927	0.818364
YBR180W	DTR1	sis2/WT	7.35mM	227.215	-0.00545893	0.0717598	0.905006	0.961946	0.0168495
YBR181C	RPS6B	sis2/WT	7.35mM	59233.3	0.0688109	0.0625418	0.13061	0.330088	0.48137
YBR182C	SMP1	sis2/WT	7.35mM	439.006	-0.255329	0.116331	0.000358792	0.00527384	2.27787
YBR182C-A	YBR182C-A	sis2/WT	7.35mM	45.7512	-0.0991838	0.140525	0.0591314	0.20251	0.693554
YBR183W	YPC1	sis2/WT	7.35mM	950.397	0.0103951	0.0649573	0.815966	0.91883	0.036765
YBR184W	YBR184W	sis2/WT	7.35mM	319.296	0.0300667	0.0727641	0.517545	0.730181	0.13657
YBR185C	MBA1	sis2/WT	7.35mM	956.196	-0.0254266	0.0622398	0.564415	0.761753	0.118186
YBR186W	PCH2	sis2/WT	7.35mM	520.533	0.0225339	0.0623525	0.609426	0.794804	0.0997401
YBR187W	GDT1	sis2/WT	7.35mM	13548.3	0.00544858	0.0562771	0.896154	0.957555	0.0188363
YBR188C	NTC20	sis2/WT	7.35mM	846.39	0.148291	0.0739668	0.00505521	0.0381344	1.41868
YBR189W	RPS9B	sis2/WT	7.35mM	92463.6	-0.00911286	0.0505858	0.815407	0.91883	0.036765
YBR190W	YBR190W	sis2/WT	7.35mM	7789.99	0.0748934	0.0610062	0.0974241	0.275054	0.560582
YBR191W	RPL21A	sis2/WT	7.35mM	52452.8	0.0516347	0.0555808	0.218829	0.454843	0.342139
YBR191W-A	YBR191W-A	sis2/WT	7.35mM	7419.21	0.0500612	0.0577138	0.243568	0.483507	0.315597
YBR192W	RIM2	sis2/WT	7.35mM	1380.51	-0.016949	0.0520888	0.67037	0.83767	0.0769271
YBR193C	MED8	sis2/WT	7.35mM	968.582	-0.0668447	0.0614677	0.137747	0.341907	0.466091
YBR194W	AIM4	sis2/WT	7.35mM	501.79	0.327199	0.119675	3.43755e-05	0.000782195	3.10668
YBR195C	MSI1	sis2/WT	7.35mM	1143.36	-0.0680806	0.0592613	0.123464	0.318555	0.496816
YBR196C	PGI1	sis2/WT	7.35mM	82976.4	-0.166101	0.075043	0.00208039	0.0204019	1.69033
YBR196C-A	YBR196C-A	sis2/WT	7.35mM	45.5817	-0.0514458	0.117639	0.233891	0.472586	0.325519
YBR196C-B	YBR196C-B	sis2/WT	7.35mM	148.254	-0.222758	0.15164	0.00286166	0.0254485	1.59434
YBR197C	YBR197C	sis2/WT	7.35mM	1294.91	-0.0364832	0.0543241	0.374426	0.612924	0.212593
YBR198C	TAF5	sis2/WT	7.35mM	3416.76	-0.00845553	0.0490623	0.824851	0.923175	0.034716
YBR199W	KTR4	sis2/WT	7.35mM	7167.31	0.0735192	0.0594926	0.0986135	0.276475	0.558344
YBR200W	BEM1	sis2/WT	7.35mM	1931.54	0.0115017	0.0534856	0.77642	0.899392	0.0460512
YBR200W-A	YBR200W-A	sis2/WT	7.35mM	6.55458	0.0259358	0.144049	0.313181	NA	NA
YBR201C-A	YBR201C-A	sis2/WT	7.35mM	250.518	-0.0824078	0.0844633	0.106446	0.288457	0.539919
YBR201W	DER1	sis2/WT	7.35mM	721.849	0.105108	0.0729654	0.0373794	0.150791	0.821624
YBR202W	MCM7	sis2/WT	7.35mM	2641.54	-0.0827449	0.052488	0.0471124	0.176678	0.752817
YBR203W	COS111	sis2/WT	7.35mM	519.524	0.0695922	0.0661379	0.136765	0.340226	0.468233
YBR204C	LDH1	sis2/WT	7.35mM	1452.37	0.187287	0.0676227	0.00029031	0.00444077	2.35254
YBR205W	KTR3	sis2/WT	7.35mM	5552.23	0.0698721	0.0496189	0.0772692	0.239138	0.621351
YBR206W	YBR206W	sis2/WT	7.35mM	1110.06	0.0284334	0.0578006	0.503913	0.720809	0.14218
YBR207W	FTH1	sis2/WT	7.35mM	3456	0.0408215	0.0491404	0.28691	0.533752	0.272661
YBR208C	DUR1,2	sis2/WT	7.35mM	2180.27	0.0176337	0.0542978	0.6664	0.83498	0.0783239
YBR209W	YBR209W	sis2/WT	7.35mM	121.466	-0.0255916	0.0862302	0.576232	0.771123	0.112876
YBR210W	ERV15	sis2/WT	7.35mM	1339.41	0.0949436	0.0568671	0.0322232	0.137267	0.862435
YBR211C	AME1	sis2/WT	7.35mM	769.287	-0.0147734	0.0609245	0.734424	0.87496	0.0580119
YBR212W	NGR1	sis2/WT	7.35mM	2851.38	-0.119847	0.0838308	0.0260657	0.119762	0.921682
YBR213W	MET8	sis2/WT	7.35mM	487.342	0.0343621	0.0673618	0.45239	0.679329	0.16792
YBR214W	SDS24	sis2/WT	7.35mM	2797.09	0.0211623	0.0588495	0.621578	0.803243	0.0951531
YBR215W	HPC2	sis2/WT	7.35mM	1630.52	-0.0313176	0.061499	0.476495	0.698947	0.155556
YBR216C	YBP1	sis2/WT	7.35mM	1573.18	-0.00745203	0.049062	0.845363	0.934517	0.0294126
YBR217W	ATG12	sis2/WT	7.35mM	564.067	0.0520882	0.0624296	0.245617	0.485163	0.314112
YBR218C	PYC2	sis2/WT	7.35mM	8433.14	-0.12253	0.0570381	0.00713148	0.0488732	1.31093
YBR219C	YBR219C	sis2/WT	7.35mM	617.364	-0.0579027	0.0677113	0.215153	0.450307	0.346491
YBR220C	YBR220C	sis2/WT	7.35mM	3473.06	-0.0569834	0.0518583	0.156873	0.372326	0.429077
YBR221C	PDB1	sis2/WT	7.35mM	24222.8	0.0121107	0.0544907	0.767559	0.89411	0.0486088
YBR221W-A	YBR221W-A	sis2/WT	7.35mM	66.589	-0.0762188	0.113927	0.124097	0.319182	0.495961
YBR222C	PCS60	sis2/WT	7.35mM	4057.73	-0.133879	0.0604153	0.00472838	0.03696	1.43227
YBR223C	TDP1	sis2/WT	7.35mM	496.495	0.127323	0.0786731	0.0166707	0.0896491	1.04745
YBR223W-A	YBR223W-A	sis2/WT	7.35mM	85.4495	0.0628644	0.0999013	0.195383	0.42623	0.370356
YBR224W	YBR224W	sis2/WT	7.35mM	94.6084	0.0246923	0.0885636	0.585801	0.778112	0.108958
YBR225W	YBR225W	sis2/WT	7.35mM	748.693	-0.0441098	0.0604767	0.315127	0.562145	0.250152
YBR226C	YBR226C	sis2/WT	7.35mM	112.099	-0.0197606	0.0834472	0.666214	0.83498	0.0783239
YBR227C	MCX1	sis2/WT	7.35mM	1329.22	-0.0544385	0.0522966	0.177895	0.404072	0.393541
YBR228W	SLX1	sis2/WT	7.35mM	742.923	0.0206251	0.0563096	0.621967	0.803243	0.0951531
YBR229C	ROT2	sis2/WT	7.35mM	5054.54	-0.0210296	0.0486836	0.57968	0.773813	0.111364
YBR230C	OM14	sis2/WT	7.35mM	2216.3	0.0930988	0.0701781	0.0579436	0.200049	0.698863
YBR230W-A	YBR230W-A	sis2/WT	7.35mM	587.256	0.608495	0.129025	1.66929e-08	9.88284e-07	6.00512
YBR231C	SWC5	sis2/WT	7.35mM	901.156	-0.0848208	0.0639778	0.0695398	0.223548	0.650629
YBR232C	YBR232C	sis2/WT	7.35mM	198.748	0.0262529	0.0765597	0.572586	0.768174	0.114541
YBR233W	PBP2	sis2/WT	7.35mM	814.135	0.0111844	0.0559464	0.788141	0.905385	0.0431669
YBR233W-A	DAD3	sis2/WT	7.35mM	922.847	0.050054	0.064418	0.27085	0.514289	0.288793
YBR234C	ARC40	sis2/WT	7.35mM	9299.85	-0.0253957	0.0444088	0.472171	0.694731	0.158184
YBR235W	VHC1	sis2/WT	7.35mM	2847.29	-0.0139445	0.0565506	0.739223	0.878059	0.0564764
YBR236C	ABD1	sis2/WT	7.35mM	2021.09	0.0454921	0.0511281	0.250005	0.490799	0.309096
YBR237W	PRP5	sis2/WT	7.35mM	1220.47	0.0578649	0.0568258	0.175976	0.401854	0.395931
YBR238C	YBR238C	sis2/WT	7.35mM	1273.88	-0.0735511	0.0785488	0.138822	0.344042	0.463388
YBR239C	ERT1	sis2/WT	7.35mM	743.499	-0.105604	0.0638272	0.0266337	0.121035	0.917089
YBR240C	THI2	sis2/WT	7.35mM	249.666	-0.0455208	0.0764518	0.338716	0.582348	0.234817
YBR241C	YBR241C	sis2/WT	7.35mM	1932.75	0.132192	0.0788657	0.0134956	0.0761614	1.11827
YBR242W	YBR242W	sis2/WT	7.35mM	1615.79	-0.0640352	0.056217	0.133622	0.334956	0.475013
YBR243C	ALG7	sis2/WT	7.35mM	3821.9	-0.0459742	0.0553889	0.270945	0.514289	0.288793
YBR244W	GPX2	sis2/WT	7.35mM	1296.77	-0.524071	0.0927103	1.28217e-10	1.15468e-08	7.93754
YBR245C	ISW1	sis2/WT	7.35mM	3369.97	-0.0150104	0.0511233	0.70263	0.856722	0.0671602
YBR246W	RRT2	sis2/WT	7.35mM	2271.15	-0.0594204	0.0524103	0.1436	0.351635	0.453908
YBR247C	ENP1	sis2/WT	7.35mM	3823.07	0.0638431	0.053887	0.124421	0.319754	0.495184
YBR248C	HIS7	sis2/WT	7.35mM	4545.48	0.0824944	0.0513615	0.0446852	0.170781	0.767559
YBR249C	ARO4	sis2/WT	7.35mM	23458.7	0.0115918	0.0513157	0.768697	0.894785	0.0482815
YBR250W	SPO23	sis2/WT	7.35mM	216.565	0.106655	0.0907272	0.0477249	0.178122	0.749282
YBR251W	MRPS5	sis2/WT	7.35mM	1190.28	0.0761518	0.0590836	0.0866965	0.256608	0.590729
YBR252W	DUT1	sis2/WT	7.35mM	2580.53	-0.0288861	0.0577297	0.49691	0.714951	0.145724
YBR253W	SRB6	sis2/WT	7.35mM	1026.47	0.0479987	0.0631292	0.28584	0.533001	0.273272
YBR254C	TRS20	sis2/WT	7.35mM	868.909	0.0641314	0.0632969	0.159641	0.376659	0.424051
YBR255C-A	RCF3	sis2/WT	7.35mM	460.404	0.305252	0.117287	6.19036e-05	0.00126863	2.89667
YBR255W	MTC4	sis2/WT	7.35mM	1219.4	0.043461	0.0552298	0.296516	0.54428	0.264178
YBR256C	RIB5	sis2/WT	7.35mM	4462.49	0.20907	0.0754943	0.000165087	0.00282238	2.54938
YBR257W	POP4	sis2/WT	7.35mM	802.467	0.0951469	0.0641132	0.0440941	0.16977	0.77014
YBR258C	SHG1	sis2/WT	7.35mM	332.534	0.0327466	0.0691656	0.476956	0.699463	0.155235
YBR259W	YBR259W	sis2/WT	7.35mM	941.17	0.0156432	0.0563337	0.708275	0.859521	0.0657433
YBR260C	RGD1	sis2/WT	7.35mM	1611.08	-0.0269931	0.0494995	0.482529	0.7031	0.152983
YBR261C	TAE1	sis2/WT	7.35mM	2727.6	0.0446005	0.0571071	0.294289	0.541901	0.26608
YBR262C	YBR262C	sis2/WT	7.35mM	1180.12	0.177361	0.0847281	0.00203712	0.020039	1.69812
YBR263W	SHM1	sis2/WT	7.35mM	11595.4	-0.163059	0.0629831	0.000922721	0.0108454	1.96476
YBR264C	YPT10	sis2/WT	7.35mM	1254.72	-3.75235e-05	0.0568366	0.999287	0.999584	0.000180639
YBR265W	TSC10	sis2/WT	7.35mM	2984.8	-0.241641	0.061351	1.01219e-06	3.63592e-05	4.43939
YBR266C	SLM6	sis2/WT	7.35mM	897.605	0.0199647	0.0576739	0.637714	0.815019	0.0888322
YBR267W	REI1	sis2/WT	7.35mM	2517.32	0.0152061	0.0522329	0.703057	0.856722	0.0671602
YBR268W	MRPL37	sis2/WT	7.35mM	1100.48	0.166185	0.0780493	0.00248936	0.0232704	1.6332
YBR269C	SDH8	sis2/WT	7.35mM	1624.4	0.0097717	0.0498219	0.800269	0.910945	0.040508
YBR270C	BIT2	sis2/WT	7.35mM	519.743	-0.0406458	0.0656415	0.371716	0.610363	0.214412
YBR271W	EFM2	sis2/WT	7.35mM	1405.1	-0.0758991	0.0605557	0.0920235	0.265816	0.575419
YBR272C	HSM3	sis2/WT	7.35mM	1597.11	-0.0116304	0.0518986	0.76965	0.895567	0.0479017
YBR273C	UBX7	sis2/WT	7.35mM	2054.66	0.0643527	0.0533336	0.119106	0.310209	0.508345
YBR274W	CHK1	sis2/WT	7.35mM	1375.11	-0.074961	0.0640152	0.10549	0.287389	0.54153
YBR275C	RIF1	sis2/WT	7.35mM	2108.45	-0.0171238	0.057276	0.684988	0.846901	0.0721673
YBR276C	PPS1	sis2/WT	7.35mM	3693.52	-0.0455523	0.0457026	0.2097	0.443393	0.353211
YBR277C	YBR277C	sis2/WT	7.35mM	346.844	0.0471255	0.0735297	0.319758	0.566196	0.247033
YBR278W	DPB3	sis2/WT	7.35mM	621.747	0.0302838	0.0669395	0.505771	0.722013	0.141455
YBR279W	PAF1	sis2/WT	7.35mM	3224.72	0.00134755	0.0508454	0.972558	0.992783	0.00314557
YBR280C	SAF1	sis2/WT	7.35mM	657.912	-0.0460167	0.0648856	0.311457	0.558144	0.253254
YBR281C	DUG2	sis2/WT	7.35mM	2123.49	-0.0142159	0.0463128	0.697614	0.854791	0.0681398
YBR282W	MRPL27	sis2/WT	7.35mM	1142	0.024143	0.061778	0.582782	0.776476	0.109872
YBR283C	SSH1	sis2/WT	7.35mM	17257.1	0.000815196	0.0521203	0.983669	0.995817	0.00182058
YBR284W	YBR284W	sis2/WT	7.35mM	238.721	0.103087	0.092241	0.0548526	0.193992	0.712215
YBR285W	YBR285W	sis2/WT	7.35mM	69.8412	0.00627257	0.0949194	0.882481	0.951853	0.02143
YBR286W	APE3	sis2/WT	7.35mM	49626.4	-0.126948	0.0503637	0.00273449	0.0246605	1.608
YBR287W	YBR287W	sis2/WT	7.35mM	4058.45	0.0166481	0.0498346	0.666441	0.83498	0.0783239
YBR288C	APM3	sis2/WT	7.35mM	2305.94	0.037987	0.046913	0.303945	0.552152	0.257941
YBR289W	SNF5	sis2/WT	7.35mM	1532.44	0.0226574	0.0515693	0.566854	0.763763	0.117041
YBR290W	BSD2	sis2/WT	7.35mM	1764.31	0.0773041	0.0586307	0.0810485	0.246116	0.60886
YBR291C	CTP1	sis2/WT	7.35mM	728.991	-0.285325	0.084484	5.0402e-06	0.000151301	3.82016
YBR292C	YBR292C	sis2/WT	7.35mM	169.722	-0.0475175	0.0822888	0.321349	0.568226	0.245479
YBR293W	VBA2	sis2/WT	7.35mM	1296.69	-0.0747664	0.0666054	0.112796	0.299882	0.523049
YBR294W	SUL1	sis2/WT	7.35mM	755.949	-0.111668	0.0765521	0.0309906	0.134433	0.871495
YBR295W	PCA1	sis2/WT	7.35mM	1052.23	-0.249741	0.0814221	2.62584e-05	0.000621838	3.20632
YBR296C	PHO89	sis2/WT	7.35mM	568.107	0.0147938	0.0989345	0.722017	0.866588	0.0621875
YBR296C-A	YBR296C-A	sis2/WT	7.35mM	5.16863	-0.0262293	0.143511	0.314535	NA	NA
YBR297W	MAL33	sis2/WT	7.35mM	405.479	0.0471509	0.0744087	0.320643	0.567292	0.246193
YBR298C	MAL31	sis2/WT	7.35mM	581.894	-0.0698152	0.0758142	0.154554	0.368422	0.433654
YBR298C-A	YBR298C-A	sis2/WT	7.35mM	4.41042	0.0140278	0.135124	0.578367	NA	NA
YBR299W	MAL32	sis2/WT	7.35mM	145.366	-0.108362	0.106069	0.049575	0.182594	0.738514
YBR300C	YBR300C	sis2/WT	7.35mM	28.8782	-1.06604	0.370247	2.00011e-06	6.73089e-05	4.17193
YBR301W	PAU24	sis2/WT	7.35mM	29.5772	-0.630142	0.406182	0.000112614	0.00209318	2.67919
YBR302C	COS2	sis2/WT	7.35mM	120.079	-0.0922199	0.106134	0.0810635	0.246116	0.60886
YCL001W	RER1	sis2/WT	7.35mM	4321.31	0.0642477	0.0475285	0.0917401	0.265816	0.575419
YCL001W-A	YCL001W-A	sis2/WT	7.35mM	80.0963	0.037242	0.0937222	0.41454	0.645336	0.190214
YCL001W-B	YCL001W-B	sis2/WT	7.35mM	114.046	0.0663087	0.0988329	0.177665	0.403691	0.393951
YCL002C	YCL002C	sis2/WT	7.35mM	1485.11	-0.00100886	0.056549	0.980769	0.994369	0.00245244
YCL004W	PGS1	sis2/WT	7.35mM	741.117	4.16307e-05	0.0571169	0.999211	0.999584	0.000180639
YCL005W	LDB16	sis2/WT	7.35mM	1800.14	-0.0997289	0.0651198	0.0370641	0.150277	0.823106
YCL005W-A	VMA9	sis2/WT	7.35mM	1740.77	0.0188617	0.0628655	0.669617	0.837545	0.0769917
YCL007C	YCL007C	sis2/WT	7.35mM	1703.26	0.0220346	0.0632901	0.61955	0.802588	0.0955075
YCL008C	STP22	sis2/WT	7.35mM	1889.84	-0.136784	0.0754707	0.00961806	0.0607087	1.21675
YCL009C	ILV6	sis2/WT	7.35mM	38266.8	0.0613086	0.0612526	0.170627	0.393434	0.405128
YCL010C	SGF29	sis2/WT	7.35mM	1930.52	-0.117623	0.0563881	0.00905884	0.0579849	1.23669
YCL011C	GBP2	sis2/WT	7.35mM	8036.18	-0.0106212	0.0421646	0.754466	0.885547	0.0527882
YCL012C	YCL012C	sis2/WT	7.35mM	634.021	-0.0663713	0.0641653	0.149004	0.360883	0.442633
YCL014W	BUD3	sis2/WT	7.35mM	2473.37	0.0135258	0.0610367	0.756245	0.886747	0.0522004
YCL016C	DCC1	sis2/WT	7.35mM	801.322	-0.00277483	0.0581841	0.947952	0.983024	0.00743602
YCL017C	NFS1	sis2/WT	7.35mM	5050.97	-0.0887213	0.0635438	0.0577743	0.199573	0.699899
YCL018W	LEU2	sis2/WT	7.35mM	6787.28	0.136001	0.0663267	0.00632024	0.0445645	1.35101
YCL019W	YCL019W	sis2/WT	7.35mM	1631.56	0.380398	0.0996736	5.98237e-07	2.36882e-05	4.62547
YCL020W	YCL020W	sis2/WT	7.35mM	242.097	0.110717	0.0988135	0.0443324	0.170049	0.769427
YCL021W-A	YCL021W-A	sis2/WT	7.35mM	562.097	0.0437882	0.0716115	0.350638	0.593744	0.226401
YCL022C	YCL022C	sis2/WT	7.35mM	318.167	-0.017439	0.069939	0.702912	0.856722	0.0671602
YCL023C	YCL023C	sis2/WT	7.35mM	45.8752	0.000635017	0.0972973	0.98779	0.996714	0.00142923
YCL024W	KCC4	sis2/WT	7.35mM	1341.7	-0.0299432	0.0522183	0.453416	0.68007	0.167446
YCL025C	AGP1	sis2/WT	7.35mM	2359.37	0.0424767	0.0587814	0.325468	0.571248	0.243175
YCL026C-A	FRM2	sis2/WT	7.35mM	103.535	-0.0944676	0.11084	0.0754117	0.235786	0.627482
YCL026C-B	HBN1	sis2/WT	7.35mM	512.937	0.187776	0.104644	0.00295512	0.0260599	1.58403
YCL027W	FUS1	sis2/WT	7.35mM	1977.36	0.0399591	0.0507412	0.308493	0.555881	0.255018
YCL028W	RNQ1	sis2/WT	7.35mM	5922.39	-0.137571	0.0546067	0.00214175	0.020749	1.683
YCL029C	BIK1	sis2/WT	7.35mM	1194.3	-0.0681464	0.0555788	0.109232	0.293056	0.533049
YCL030C	HIS4	sis2/WT	7.35mM	11550.9	-0.33458	0.103665	6.17484e-06	0.000178651	3.74799
YCL031C	RRP7	sis2/WT	7.35mM	3610.12	0.0376364	0.0572156	0.375133	0.613138	0.212441
YCL032W	STE50	sis2/WT	7.35mM	1090.55	-0.00847075	0.0499901	0.826811	0.924883	0.0339132
YCL033C	MXR2	sis2/WT	7.35mM	1598.01	0.0494459	0.0591169	0.255801	0.497443	0.303256
YCL034W	LSB5	sis2/WT	7.35mM	2226.17	-0.0945024	0.0621046	0.0420679	0.164414	0.78406
YCL035C	GRX1	sis2/WT	7.35mM	3217.69	0.153097	0.0842683	0.00632155	0.0445645	1.35101
YCL036W	GFD2	sis2/WT	7.35mM	2078.59	-0.0518006	0.0632582	0.25115	0.492009	0.308027
YCL037C	SRO9	sis2/WT	7.35mM	1719.37	-0.197039	0.0948388	0.00134497	0.0144817	1.83918
YCL038C	ATG22	sis2/WT	7.35mM	1597.06	-0.0162459	0.0612195	0.709819	0.860557	0.0652201
YCL039W	GID7	sis2/WT	7.35mM	1517.9	0.000524307	0.0537467	0.9897	0.996714	0.00142923
YCL040W	GLK1	sis2/WT	7.35mM	18496.3	0.0569323	0.0713355	0.230776	0.469153	0.328685
YCL041C	YCL041C	sis2/WT	7.35mM	4410.59	-0.0471681	0.0498213	0.224645	0.461366	0.335954
YCL042W	YCL042W	sis2/WT	7.35mM	2503.87	0.0470924	0.070134	0.314309	0.561053	0.250996
YCL043C	PDI1	sis2/WT	7.35mM	58889.3	-0.0635768	0.0480479	0.0975456	0.275054	0.560582
YCL044C	MGR1	sis2/WT	7.35mM	2043.76	-0.0861517	0.0575321	0.0514137	0.186149	0.730139
YCL045C	EMC1	sis2/WT	7.35mM	10435.9	-0.0560502	0.0543807	0.177148	0.403233	0.394444
YCL046W	YCL046W	sis2/WT	7.35mM	738.478	-0.0398816	0.0633875	0.373516	0.612375	0.212983
YCL047C	POF1	sis2/WT	7.35mM	759.259	-0.144791	0.0717235	0.0053822	0.0397847	1.40028
YCL048W	SPS22	sis2/WT	7.35mM	66.7557	0.105339	0.150397	0.0485556	0.179617	0.745653
YCL048W-A	YCL048W-A	sis2/WT	7.35mM	44.6962	0.0718416	0.14384	0.105766	0.287507	0.541351
YCL049C	YCL049C	sis2/WT	7.35mM	1489.89	-0.0158366	0.0553354	0.701877	0.856722	0.0671602
YCL050C	APA1	sis2/WT	7.35mM	7751.6	-0.0039615	0.0461393	0.913618	0.966449	0.014821
YCL051W	LRE1	sis2/WT	7.35mM	1343.1	-0.0984437	0.0552767	0.0244909	0.115653	0.936842
YCL052C	PBN1	sis2/WT	7.35mM	1986.95	-0.0169653	0.0508931	0.665142	0.83498	0.0783239
YCL054W	SPB1	sis2/WT	7.35mM	5283.65	0.00496223	0.0586031	0.90742	0.962675	0.0165202
YCL054W-A	RDT1	sis2/WT	7.35mM	573.423	0.206158	0.0974549	0.00101831	0.0116477	1.93376
YCL055W	KAR4	sis2/WT	7.35mM	2063.13	0.104792	0.0582975	0.0209813	0.104319	0.981635
YCL056C	PEX34	sis2/WT	7.35mM	945.219	-0.0106765	0.062638	0.808476	0.915586	0.0383011
YCL057C-A	YCL057C-A	sis2/WT	7.35mM	3380.44	0.0805256	0.0628511	0.080903	0.246042	0.60899
YCL057W	PRD1	sis2/WT	7.35mM	6204.07	-0.122758	0.0613726	0.00961171	0.0607087	1.21675
YCL058C	FYV5	sis2/WT	7.35mM	931.6	0.0508565	0.0673192	0.272206	0.515798	0.287521
YCL058W-A	ADF1	sis2/WT	7.35mM	601.898	0.045512	0.0748047	0.337267	0.581143	0.235717
YCL059C	KRR1	sis2/WT	7.35mM	4501.93	0.122116	0.0552224	0.00627859	0.0443595	1.35301
YCL061C	MRC1	sis2/WT	7.35mM	1774.9	0.00477382	0.0590682	0.911275	0.964765	0.0155785
YCL063W	VAC17	sis2/WT	7.35mM	1406.96	-0.212732	0.0612306	1.39058e-05	0.000365899	3.43664
YCL064C	CHA1	sis2/WT	7.35mM	3127.53	-1.94893	0.0969083	3.16762e-92	6.75126e-89	88.1706
YCL065W	YCL065W	sis2/WT	7.35mM	0.228712	0.00236323	0.160494	0.782549	NA	NA
YCL066W	HMLALPHA1	sis2/WT	7.35mM	0.0809487	0	0.16657	1	NA	NA
YCL067C	HMLALPHA2	sis2/WT	7.35mM	0.514199	0.0037046	0.153878	0.75076	NA	NA
YCL068C	YCL068C	sis2/WT	7.35mM	0.761601	-0.0210853	0.179421	0.125377	NA	NA
YCL069W	VBA3	sis2/WT	7.35mM	1.45815	0.000601651	0.14544	0.970142	NA	NA
YCL073C	GEX1	sis2/WT	7.35mM	2.04418	0.0360799	0.195771	0.0600462	NA	NA
YCL074W	YCL074W	sis2/WT	7.35mM	1.18778	0.00830454	0.148869	0.595073	NA	NA
YCL075W	YCL075W	sis2/WT	7.35mM	0.455854	0	0.156755	1	NA	NA
YCL076W	YCL076W	sis2/WT	7.35mM	0.15187	-0.00279773	0.167228	0.67189	NA	NA
YCR001W	YCR001W	sis2/WT	7.35mM	158.563	0.23062	0.153716	0.00241471	0.0228397	1.64131
YCR002C	CDC10	sis2/WT	7.35mM	3964.7	0.0912158	0.0509993	0.0273167	0.123524	0.908249
YCR003W	MRPL32	sis2/WT	7.35mM	969.31	0.0944042	0.0625406	0.0429996	0.167035	0.777193
YCR004C	YCP4	sis2/WT	7.35mM	7483.29	-0.0276272	0.050886	0.4811	0.702469	0.153373
YCR005C	CIT2	sis2/WT	7.35mM	12192.4	0.674304	0.0796296	4.17506e-19	9.88717e-17	16.0049
YCR006C	YCR006C	sis2/WT	7.35mM	129.866	-0.169561	0.121335	0.0082352	0.054117	1.26667
YCR007C	YCR007C	sis2/WT	7.35mM	418.12	0.0963003	0.0760485	0.0576817	0.199566	0.699912
YCR008W	SAT4	sis2/WT	7.35mM	6220.04	0.17443	0.0618997	0.000361866	0.00528846	2.27667
YCR009C	RVS161	sis2/WT	7.35mM	5671.28	0.150951	0.0571728	0.00112094	0.0125083	1.9028
YCR010C	ADY2	sis2/WT	7.35mM	128.489	0.000906976	0.0836614	0.983997	0.995834	0.00181303
YCR011C	ADP1	sis2/WT	7.35mM	6196.41	0.0576322	0.0586264	0.185728	0.415195	0.381748
YCR012W	PGK1	sis2/WT	7.35mM	350791	0.06703	0.0694413	0.158905	0.375894	0.424935
YCR013C	YCR013C	sis2/WT	7.35mM	134878	0.0684361	0.0722079	0.156449	0.371466	0.430081
YCR014C	POL4	sis2/WT	7.35mM	724.036	0.101491	0.0704266	0.040748	0.160236	0.795241
YCR015C	CTO1	sis2/WT	7.35mM	544.3	0.165265	0.0841262	0.00356068	0.0297997	1.52579
YCR016W	YCR016W	sis2/WT	7.35mM	3098.78	0.075909	0.0600831	0.0906063	0.263935	0.578504
YCR017C	CWH43	sis2/WT	7.35mM	8236.32	-0.0777304	0.0642066	0.0945664	0.269936	0.568738
YCR018C	SRD1	sis2/WT	7.35mM	1278.9	0.0904409	0.0661368	0.0581482	0.200215	0.698503
YCR018C-A	YCR018C-A	sis2/WT	7.35mM	166.463	-0.0327849	0.0839603	0.481971	0.702821	0.153155
YCR019W	MAK32	sis2/WT	7.35mM	782.545	0.0500622	0.0594949	0.251795	0.492801	0.307329
YCR020C	PET18	sis2/WT	7.35mM	450.033	0.0601002	0.0715212	0.207757	0.441181	0.355383
YCR020C-A	MAK31	sis2/WT	7.35mM	977.868	0.246675	0.082754	3.74424e-05	0.000834169	3.07875
YCR020W-B	HTL1	sis2/WT	7.35mM	1089.78	0.12464	0.0832627	0.0211554	0.104777	0.979732
YCR021C	HSP30	sis2/WT	7.35mM	544.058	0.000440842	0.0729944	0.992322	0.99717	0.00123066
YCR022C	YCR022C	sis2/WT	7.35mM	66.8538	-0.0728679	0.113195	0.136575	0.340208	0.468256
YCR023C	YCR023C	sis2/WT	7.35mM	3361.78	-0.0746392	0.0605611	0.0971685	0.274666	0.561194
YCR024C	SLM5	sis2/WT	7.35mM	736.407	-0.108447	0.0699538	0.0294778	0.129804	0.886713
YCR024C-A	PMP1	sis2/WT	7.35mM	22730	0.0911247	0.0564779	0.0382796	0.153782	0.813096
YCR024C-B	YCR024C-B	sis2/WT	7.35mM	22062.3	0.0824855	0.0553329	0.0553886	0.195232	0.709448
YCR025C	YCR025C	sis2/WT	7.35mM	127.894	-0.161954	0.126644	0.0111334	0.067221	1.1725
YCR026C	NPP1	sis2/WT	7.35mM	2276.36	-0.0201969	0.0514323	0.609	0.794683	0.0998062
YCR027C	RHB1	sis2/WT	7.35mM	923.163	0.0403073	0.0583677	0.348339	0.591732	0.227875
YCR028C	FEN2	sis2/WT	7.35mM	2675.94	-0.0346243	0.0566458	0.411222	0.642874	0.191874
YCR028C-A	RIM1	sis2/WT	7.35mM	6025.22	0.0363735	0.0444679	0.303789	0.55214	0.25795
YCR030C	SYP1	sis2/WT	7.35mM	4679.61	0.0150451	0.051506	0.703412	0.856853	0.0670939
YCR031C	RPS14A	sis2/WT	7.35mM	93286.9	-0.0106798	0.042061	0.752662	0.884818	0.0531462
YCR032W	BPH1	sis2/WT	7.35mM	1297.51	0.018959	0.0545375	0.643968	0.820879	0.0857207
YCR033W	SNT1	sis2/WT	7.35mM	3133.69	-0.0935474	0.0646781	0.0483699	0.179395	0.74619
YCR034W	YCR034W	sis2/WT	7.35mM	10018.8	0.003531	0.053595	0.930597	0.97481	0.0110801
YCR035C	RRP43	sis2/WT	7.35mM	2430.89	0.0167479	0.0433732	0.629419	0.808802	0.0921579
YCR036W	RBK1	sis2/WT	7.35mM	2448.47	-0.0129594	0.0455821	0.719945	0.8648	0.0630845
YCR037C	PHO87	sis2/WT	7.35mM	3015.25	0.057913	0.0525311	0.154161	0.368422	0.433654
YCR038C	BUD5	sis2/WT	7.35mM	491.33	0.0600055	0.0684154	0.201611	0.433508	0.363003
YCR038W-A	YCR038W-A	sis2/WT	7.35mM	27.6071	0.0386408	0.11714	0.33351	0.577926	0.238128
YCR039C	MATALPHA2	sis2/WT	7.35mM	52.3478	-0.00537991	0.0978914	0.896523	0.95779	0.0187299
YCR040W	MATALPHA1	sis2/WT	7.35mM	3.34729	-0.00475911	0.13831	0.821568	NA	NA
YCR041W	YCR041W	sis2/WT	7.35mM	117.872	0.103569	0.10874	0.0577313	0.199566	0.699912
YCR042C	TAF2	sis2/WT	7.35mM	2269.49	0.0176582	0.0559686	0.671676	0.838652	0.0764183
YCR043C	YCR043C	sis2/WT	7.35mM	3083.6	0.00663269	0.0425153	0.846316	0.935096	0.0291436
YCR044C	PER1	sis2/WT	7.35mM	3188.78	0.0900322	0.0604867	0.0485764	0.179617	0.745653
YCR045C	RRT12	sis2/WT	7.35mM	996.007	-0.0871599	0.0665301	0.0677093	0.219875	0.657825
YCR045W-A	YCR045W-A	sis2/WT	7.35mM	305.796	-0.0489379	0.0727754	0.301371	0.549554	0.259989
YCR046C	IMG1	sis2/WT	7.35mM	1608.95	-0.0189221	0.0567607	0.652412	0.826208	0.0829106
YCR047C	BUD23	sis2/WT	7.35mM	2049.55	-0.0892903	0.0666574	0.0620412	0.209049	0.679752
YCR047W-A	YCR047W-A	sis2/WT	7.35mM	708.67	-0.0468269	0.0631211	0.297343	0.545228	0.263422
YCR048W	ARE1	sis2/WT	7.35mM	3875.56	-0.206366	0.0678397	7.51554e-05	0.00150641	2.82206
YCR049C	YCR049C	sis2/WT	7.35mM	755.334	-0.190899	0.0768274	0.000576059	0.00764169	2.11681
YCR050C	YCR050C	sis2/WT	7.35mM	649.796	-0.171094	0.0780109	0.00191449	0.0190971	1.71903
YCR051W	YCR051W	sis2/WT	7.35mM	4890.67	-0.0159719	0.0610205	0.714069	0.862633	0.0641738
YCR052W	RSC6	sis2/WT	7.35mM	2799.36	-0.05066	0.0620835	0.257004	0.498329	0.302484
YCR053W	THR4	sis2/WT	7.35mM	25552.8	-0.0593341	0.0613601	0.184529	0.413389	0.383641
YCR054C	CTR86	sis2/WT	7.35mM	1119.96	-0.0292696	0.0581376	0.492973	0.711529	0.147808
YCR057C	PWP2	sis2/WT	7.35mM	5245.02	-0.0598659	0.0614254	0.181052	0.408484	0.388824
YCR059C	YIH1	sis2/WT	7.35mM	3853.55	-0.0496839	0.063913	0.272579	0.516253	0.287137
YCR060W	TAH1	sis2/WT	7.35mM	1189.13	0.0469186	0.0615568	0.290532	0.53772	0.269444
YCR061W	YCR061W	sis2/WT	7.35mM	1715.41	0.0267091	0.0569473	0.526421	0.737659	0.132144
YCR063W	BUD31	sis2/WT	7.35mM	238.6	-0.0232819	0.0729983	0.61453	0.799614	0.0971194
YCR064C	YCR064C	sis2/WT	7.35mM	109.643	0.00799807	0.0849444	0.859227	0.941542	0.0261603
YCR065W	HCM1	sis2/WT	7.35mM	3176.21	-0.276718	0.0899729	1.71e-05	0.000435607	3.36091
YCR066W	RAD18	sis2/WT	7.35mM	500.009	-0.141138	0.0766206	0.00818211	0.0539345	1.26813
YCR067C	SED4	sis2/WT	7.35mM	5607.57	-0.0150613	0.0501937	0.698039	0.854868	0.0681011
YCR068W	ATG15	sis2/WT	7.35mM	1524.59	-0.0980568	0.0657487	0.0409333	0.160569	0.794339
YCR069W	CPR4	sis2/WT	7.35mM	6041.81	-0.0706929	0.0564168	0.100519	0.279929	0.552953
YCR071C	IMG2	sis2/WT	7.35mM	945.631	0.0222809	0.0576145	0.599197	0.787869	0.103546
YCR072C	RSA4	sis2/WT	7.35mM	2310.42	-0.0313827	0.06029	0.471259	0.694025	0.158625
YCR073C	SSK22	sis2/WT	7.35mM	1107.73	-0.119059	0.0700944	0.0180963	0.0941586	1.02614
YCR073W-A	SOL2	sis2/WT	7.35mM	2294.46	-0.0399791	0.0615268	0.365655	0.606642	0.217068
YCR075C	ERS1	sis2/WT	7.35mM	1081.91	-0.0375032	0.064244	0.404734	0.637751	0.195349
YCR075W-A	EGO2	sis2/WT	7.35mM	452.024	0.0870242	0.0800875	0.0871448	0.257131	0.589845
YCR076C	FUB1	sis2/WT	7.35mM	923.16	-0.124348	0.0687618	0.0132183	0.0752608	1.12343
YCR077C	PAT1	sis2/WT	7.35mM	5721.52	-0.0778388	0.0562486	0.0720449	0.2285	0.641115
YCR079W	PTC6	sis2/WT	7.35mM	1342.09	-0.0347034	0.0538307	0.395096	0.631197	0.199835
YCR081C-A	YCR081C-A	sis2/WT	7.35mM	108.036	-0.00313325	0.0848497	0.944521	0.980583	0.00851578
YCR081W	SRB8	sis2/WT	7.35mM	795.671	-0.0169925	0.0619522	0.698726	0.855217	0.0679237
YCR082W	AHC2	sis2/WT	7.35mM	2817.09	0.171128	0.0611341	0.000418892	0.00587368	2.23109
YCR083W	TRX3	sis2/WT	7.35mM	1131.85	0.0636984	0.0568428	0.138223	0.342798	0.464962
YCR084C	TUP1	sis2/WT	7.35mM	15199.7	-0.145442	0.0761093	0.0064844	0.0455118	1.34188
YCR085W	YCR085W	sis2/WT	7.35mM	39.2434	-0.0111006	0.101884	0.782368	0.902483	0.0445609
YCR086W	CSM1	sis2/WT	7.35mM	633.605	0.025283	0.0658391	0.57527	0.77032	0.113329
YCR087C-A	YCR087C-A	sis2/WT	7.35mM	967.75	0.0637111	0.0628834	0.160891	0.379189	0.421144
YCR087W	YCR087W	sis2/WT	7.35mM	987.633	0.0665368	0.0632402	0.145225	0.354416	0.450487
YCR088W	ABP1	sis2/WT	7.35mM	6504.93	-0.0619126	0.0574235	0.151509	0.364466	0.438343
YCR089W	FIG2	sis2/WT	7.35mM	2874.91	-0.079557	0.0731179	0.105222	0.28688	0.542299
YCR090C	YCR090C	sis2/WT	7.35mM	2072.88	0.0395092	0.0576485	0.354356	0.596095	0.224685
YCR091W	KIN82	sis2/WT	7.35mM	543.018	-0.0493096	0.0656092	0.281543	0.527915	0.277436
YCR092C	MSH3	sis2/WT	7.35mM	1469.52	-0.14421	0.0624583	0.00297676	0.0261808	1.58202
YCR093W	CDC39	sis2/WT	7.35mM	3736.36	-0.0489711	0.0596803	0.262764	0.504539	0.297105
YCR094W	CDC50	sis2/WT	7.35mM	2242.78	-0.0458305	0.0532447	0.260002	0.501041	0.300127
YCR095C	OCA4	sis2/WT	7.35mM	993.314	0.0719039	0.0667338	0.126509	0.323617	0.489968
YCR095W-A	YCR095W-A	sis2/WT	7.35mM	74.0682	-0.0941352	0.118906	0.0744941	0.234047	0.630696
YCR096C	HMRA2	sis2/WT	7.35mM	5.00047	-0.0606915	0.213691	0.0320473	NA	NA
YCR097W	HMRA1	sis2/WT	7.35mM	1041.78	0.0511092	0.0693435	0.274946	0.519352	0.284538
YCR097W-A	YCR097W-A	sis2/WT	7.35mM	12.7568	-0.00221505	0.12016	0.943721	NA	NA
YCR098C	GIT1	sis2/WT	7.35mM	480.175	-0.195044	0.12019	0.00350548	0.02957	1.52915
YCR099C	YCR099C	sis2/WT	7.35mM	181.024	-0.0642211	0.084043	0.193626	0.424134	0.372497
YCR100C	YCR100C	sis2/WT	7.35mM	235.06	-0.173096	0.102242	0.00487267	0.0377178	1.42345
YCR101C	YCR101C	sis2/WT	7.35mM	117.077	-0.0121612	0.0824961	0.789716	0.906217	0.0427676
YCR102C	YCR102C	sis2/WT	7.35mM	345.964	-0.0829397	0.0924142	0.107762	0.290363	0.537059
YCR102W-A	YCR102W-A	sis2/WT	7.35mM	52.0474	-0.085071	0.130909	0.0881024	0.259598	0.585699
YCR104W	PAU3	sis2/WT	7.35mM	51.841	-0.102303	0.13472	0.0566077	0.197787	0.703803
YCR105W	ADH7	sis2/WT	7.35mM	482.191	-0.178313	0.0878525	0.00227837	0.0217431	1.66268
YCR106W	RDS1	sis2/WT	7.35mM	690.492	-0.178572	0.0796888	0.00142533	0.0151892	1.81846
YCR107W	AAD3	sis2/WT	7.35mM	629.931	-0.265789	0.0903223	3.14805e-05	0.000731951	3.13552
YCR108C	YCR108C	sis2/WT	7.35mM	0.0910972	0	0.16657	1	NA	NA
YDL001W	RMD1	sis2/WT	7.35mM	937.041	0.0176055	0.057011	0.675855	0.840742	0.0753372
YDL002C	NHP10	sis2/WT	7.35mM	1451.33	0.0614633	0.0594497	0.16272	0.380693	0.419425
YDL003W	MCD1	sis2/WT	7.35mM	2870.35	-0.02162	0.0481352	0.565804	0.762916	0.117523
YDL004W	ATP16	sis2/WT	7.35mM	7221.02	0.230898	0.0527281	1.83662e-07	8.82957e-06	5.05406
YDL005C	MED2	sis2/WT	7.35mM	2581.32	0.0540829	0.0537045	0.188544	0.418841	0.377951
YDL006W	PTC1	sis2/WT	7.35mM	1417.19	0.0226881	0.0512197	0.564505	0.761753	0.118186
YDL007C-A	YDL007C-A	sis2/WT	7.35mM	0.558179	-0.0163114	0.173671	0.177987	NA	NA
YDL007W	RPT2	sis2/WT	7.35mM	8040.63	0.192592	0.0531085	1.43746e-05	0.000375148	3.4258
YDL008W	APC11	sis2/WT	7.35mM	1066.26	0.0162419	0.0592151	0.705385	0.858111	0.0664567
YDL009C	YDL009C	sis2/WT	7.35mM	686.857	0.149268	0.0805346	0.00652498	0.0457464	1.33964
YDL010W	GRX6	sis2/WT	7.35mM	1284.6	0.184411	0.0706857	0.000490388	0.00667136	2.17579
YDL011C	YDL011C	sis2/WT	7.35mM	616.666	0.216843	0.0863245	0.00029266	0.00446211	2.35046
YDL012C	YDL012C	sis2/WT	7.35mM	1994.09	-0.117624	0.0668145	0.0168858	0.0901236	1.04516
YDL013W	SLX5	sis2/WT	7.35mM	1600.7	0.00194582	0.0464639	0.957736	0.988422	0.00505779
YDL014W	NOP1	sis2/WT	7.35mM	51664.6	0.000378789	0.0368638	0.990027	0.99673	0.00142237
YDL015C	TSC13	sis2/WT	7.35mM	10130	0.00981418	0.0492402	0.79778	0.909285	0.0413002
YDL016C	YDL016C	sis2/WT	7.35mM	811.357	-0.0364756	0.0561751	0.384592	0.621871	0.2063
YDL017W	CDC7	sis2/WT	7.35mM	655.416	0.0639232	0.0614904	0.154839	0.368869	0.433128
YDL018C	ERP3	sis2/WT	7.35mM	1870.9	0.163784	0.0842518	0.00384255	0.03158	1.50059
YDL019C	OSH2	sis2/WT	7.35mM	4260.34	-0.00324057	0.0439993	0.926638	0.973377	0.0117188
YDL020C	RPN4	sis2/WT	7.35mM	3534.61	0.0780545	0.0511951	0.0556606	0.195869	0.708034
YDL021W	GPM2	sis2/WT	7.35mM	401.556	-0.0389752	0.0774406	0.409316	0.641149	0.193041
YDL022C-A	YDL022C-A	sis2/WT	7.35mM	5.67451	0.00340196	0.132189	0.890768	NA	NA
YDL022W	GPD1	sis2/WT	7.35mM	10690.7	-0.224999	0.0759463	6.17009e-05	0.00126854	2.8967
YDL023C	YDL023C	sis2/WT	7.35mM	2073.45	-0.248838	0.0826913	3.26719e-05	0.000751454	3.1241
YDL024C	DIA3	sis2/WT	7.35mM	182.332	-0.0758676	0.0884501	0.134414	0.335983	0.473682
YDL025C	RTK1	sis2/WT	7.35mM	1999.43	0.152614	0.0588701	0.00121299	0.0133491	1.87455
YDL025W-A	YDL025W-A	sis2/WT	7.35mM	241.276	0.0866595	0.0844791	0.0918666	0.265816	0.575419
YDL026W	YDL026W	sis2/WT	7.35mM	198.881	0.0739822	0.0841726	0.141233	0.348127	0.458262
YDL027C	MRX9	sis2/WT	7.35mM	1055.52	0.114605	0.0666829	0.0194712	0.0993639	1.00277
YDL028C	MPS1	sis2/WT	7.35mM	1240.67	-0.0197249	0.0518608	0.619367	0.802588	0.0955075
YDL029W	ARP2	sis2/WT	7.35mM	7598.5	0.0279806	0.044686	0.430519	0.658865	0.181204
YDL030W	PRP9	sis2/WT	7.35mM	906.182	-0.0326902	0.0598325	0.451464	0.678416	0.168504
YDL031W	DBP10	sis2/WT	7.35mM	5930.53	-0.0151628	0.0514368	0.700946	0.855983	0.067535
YDL032W	YDL032W	sis2/WT	7.35mM	88.2077	-0.0485305	0.0936367	0.303439	0.551928	0.258118
YDL033C	SLM3	sis2/WT	7.35mM	682.209	-0.109921	0.0787619	0.035099	0.145072	0.838415
YDL034W	YDL034W	sis2/WT	7.35mM	172.979	0.0155142	0.0779091	0.736417	0.876517	0.0572398
YDL035C	GPR1	sis2/WT	7.35mM	2788.41	0.00290057	0.0546485	0.943641	0.980583	0.00851578
YDL036C	PUS9	sis2/WT	7.35mM	1678.07	0.142082	0.0662965	0.00449416	0.0356522	1.44791
YDL037C	BSC1	sis2/WT	7.35mM	121.784	-0.0254702	0.0949306	0.562004	0.76068	0.118798
YDL039C	PRM7	sis2/WT	7.35mM	327.764	-0.127165	0.102751	0.0262883	0.120285	0.91979
YDL040C	NAT1	sis2/WT	7.35mM	6905	0.00167532	0.0438255	0.961917	0.990054	0.00434126
YDL041W	YDL041W	sis2/WT	7.35mM	244.428	0.00182485	0.0727695	0.968217	0.991941	0.00351424
YDL042C	SIR2	sis2/WT	7.35mM	1290.16	-0.00532933	0.0527796	0.894407	0.957385	0.0189134
YDL043C	PRP11	sis2/WT	7.35mM	1143.07	0.112009	0.0671952	0.0225549	0.109255	0.96156
YDL044C	MTF2	sis2/WT	7.35mM	675.111	0.0421163	0.0625007	0.344868	0.587865	0.230722
YDL045C	FAD1	sis2/WT	7.35mM	1323.3	0.300487	0.0761189	4.22658e-07	1.80165e-05	4.74433
YDL045W-A	MRP10	sis2/WT	7.35mM	1020.02	0.0175112	0.0608149	0.687543	0.848274	0.0714641
YDL046W	NPC2	sis2/WT	7.35mM	9593.65	0.0878055	0.0616921	0.0564117	0.197392	0.70467
YDL047W	SIT4	sis2/WT	7.35mM	3990.36	0.015314	0.0478441	0.68297	0.846533	0.0723563
YDL048C	STP4	sis2/WT	7.35mM	696.373	-0.082948	0.0765657	0.0971659	0.274666	0.561194
YDL049C	KNH1	sis2/WT	7.35mM	357.984	0.040828	0.0734982	0.385362	0.622408	0.205925
YDL050C	YDL050C	sis2/WT	7.35mM	2095.81	0.0823791	0.0559978	0.05745	0.199206	0.700698
YDL051W	LHP1	sis2/WT	7.35mM	5528.02	0.0869978	0.0537181	0.0406217	0.160012	0.795847
YDL052C	SLC1	sis2/WT	7.35mM	6415.93	0.0318667	0.0449546	0.37163	0.610363	0.214412
YDL053C	PBP4	sis2/WT	7.35mM	2100.86	0.0948289	0.0635047	0.0437487	0.169021	0.77206
YDL054C	MCH1	sis2/WT	7.35mM	1760.75	0.0118466	0.0539364	0.771081	0.896254	0.047569
YDL055C	PSA1	sis2/WT	7.35mM	83210.7	-0.0552355	0.0488189	0.151279	0.36405	0.438839
YDL056W	MBP1	sis2/WT	7.35mM	1630.22	0.0028266	0.0523994	0.943614	0.980583	0.00851578
YDL057W	YDL057W	sis2/WT	7.35mM	327.899	0.00536807	0.0664515	0.904962	0.961946	0.0168495
YDL058W	USO1	sis2/WT	7.35mM	4295.48	-0.0338916	0.0678179	0.459439	0.68428	0.164766
YDL059C	RAD59	sis2/WT	7.35mM	445.244	0.081449	0.0768505	0.103047	0.283631	0.547246
YDL060W	TSR1	sis2/WT	7.35mM	4521.94	0.0132404	0.0523689	0.740361	0.878315	0.0563496
YDL061C	RPS29B	sis2/WT	7.35mM	25880	0.0188262	0.0462614	0.60633	0.792979	0.100738
YDL062W	YDL062W	sis2/WT	7.35mM	312.727	0.0235578	0.0686361	0.60595	0.792954	0.100752
YDL063C	SYO1	sis2/WT	7.35mM	2495.92	0.0305102	0.0576334	0.472845	0.695347	0.157798
YDL064W	UBC9	sis2/WT	7.35mM	2003.31	-0.175005	0.0692484	0.000781146	0.00954999	2.02
YDL065C	PEX19	sis2/WT	7.35mM	2586.46	0.176155	0.0714245	0.000883616	0.0104433	1.98116
YDL066W	IDP1	sis2/WT	7.35mM	7028.94	-0.0878621	0.0608473	0.0545031	0.193392	0.713561
YDL067C	COX9	sis2/WT	7.35mM	4218.89	0.24041	0.0608024	9.74867e-07	3.52164e-05	4.45326
YDL068W	YDL068W	sis2/WT	7.35mM	128.768	0.02897	0.0811622	0.533915	0.741542	0.129864
YDL069C	CBS1	sis2/WT	7.35mM	308.373	0.0389052	0.0722624	0.405649	0.638219	0.19503
YDL070W	BDF2	sis2/WT	7.35mM	4006.79	0.0161495	0.0593852	0.707384	0.859235	0.0658882
YDL071C	YDL071C	sis2/WT	7.35mM	200.19	-0.0530742	0.0837688	0.272696	0.516322	0.287079
YDL072C	YET3	sis2/WT	7.35mM	5878.85	0.0394984	0.0528604	0.327944	0.573265	0.241645
YDL073W	AHK1	sis2/WT	7.35mM	2574.19	-0.0644087	0.0586909	0.141556	0.348455	0.457853
YDL074C	BRE1	sis2/WT	7.35mM	4075.71	0.0383865	0.0460475	0.291786	0.538902	0.26849
YDL075W	RPL31A	sis2/WT	7.35mM	52992.8	0.0706645	0.0647756	0.127603	0.324798	0.488386
YDL076C	RXT3	sis2/WT	7.35mM	1801.02	0.0308508	0.0532231	0.445792	0.673026	0.171968
YDL077C	VAM6	sis2/WT	7.35mM	1369.94	-0.0183965	0.0514273	0.641237	0.818388	0.0870408
YDL078C	MDH3	sis2/WT	7.35mM	6235.47	0.00623762	0.0464204	0.864979	0.94493	0.0246002
YDL079C	MRK1	sis2/WT	7.35mM	796.453	0.107362	0.0705663	0.0315757	0.135682	0.867478
YDL080C	THI3	sis2/WT	7.35mM	1412.59	-0.0175155	0.0492422	0.647376	0.822842	0.0846838
YDL081C	RPP1A	sis2/WT	7.35mM	91237.5	0.0810292	0.0629661	0.079444	0.243512	0.61348
YDL082W	RPL13A	sis2/WT	7.35mM	31618.1	-0.00361485	0.0408579	0.913096	0.966132	0.0149635
YDL083C	RPS16B	sis2/WT	7.35mM	62741.8	-0.0134447	0.0415454	0.688304	0.848471	0.071363
YDL084W	SUB2	sis2/WT	7.35mM	28979.2	-0.00842523	0.0428574	0.806713	0.91521	0.0384792
YDL085C-A	YDL085C-A	sis2/WT	7.35mM	1555.41	-0.0938199	0.0783002	0.0660093	0.216776	0.663988
YDL085W	NDE2	sis2/WT	7.35mM	173.584	-0.0454399	0.0840524	0.340705	0.584353	0.233325
YDL086C-A	YDL086C-A	sis2/WT	7.35mM	2199.6	0.0265925	0.0561601	0.524836	0.736891	0.132597
YDL086W	YDL086W	sis2/WT	7.35mM	2649.53	0.0244286	0.0557454	0.557172	0.757542	0.120593
YDL087C	LUC7	sis2/WT	7.35mM	419.097	-0.0637665	0.0683516	0.176196	0.402193	0.395565
YDL088C	ASM4	sis2/WT	7.35mM	2134.81	-0.0154634	0.0464781	0.673352	0.839098	0.0761873
YDL089W	NUR1	sis2/WT	7.35mM	1211.42	-0.037491	0.0542206	0.360942	0.601602	0.220691
YDL090C	RAM1	sis2/WT	7.35mM	1169.12	0.0414938	0.055879	0.322045	0.569027	0.244867
YDL091C	UBX3	sis2/WT	7.35mM	939.472	-0.0134977	0.05698	0.748315	0.883117	0.053982
YDL092W	SRP14	sis2/WT	7.35mM	2611.03	0.0580745	0.0706915	0.220822	0.457086	0.340002
YDL093W	PMT5	sis2/WT	7.35mM	2434.04	-0.114613	0.0596741	0.0134897	0.0761614	1.11827
YDL094C	YDL094C	sis2/WT	7.35mM	419.806	-0.0184285	0.0632856	0.677568	0.841859	0.0747607
YDL095W	PMT1	sis2/WT	7.35mM	18534.1	0.00447122	0.0467672	0.90354	0.961289	0.0171459
YDL096C	OPI6	sis2/WT	7.35mM	1426.45	0.0120094	0.0593512	0.779913	0.901276	0.0451421
YDL097C	RPN6	sis2/WT	7.35mM	6740.2	0.0953336	0.0454985	0.0133626	0.0758122	1.12026
YDL098C	SNU23	sis2/WT	7.35mM	508.211	-0.0267374	0.0619847	0.543978	0.748933	0.125557
YDL099W	BUG1	sis2/WT	7.35mM	3960.31	0.133089	0.0627193	0.00587862	0.0422336	1.37434
YDL100C	GET3	sis2/WT	7.35mM	11501.4	0.00741949	0.0477651	0.843046	0.932602	0.0303037
YDL101C	DUN1	sis2/WT	7.35mM	1320.9	0.154871	0.0597539	0.00114356	0.0127385	1.89488
YDL102W	POL3	sis2/WT	7.35mM	1678.82	-0.0316389	0.0580837	0.458779	0.68428	0.164766
YDL103C	QRI1	sis2/WT	7.35mM	2510.02	0.00105795	0.0439128	0.975984	0.993218	0.00295553
YDL104C	QRI7	sis2/WT	7.35mM	462.548	0.0907632	0.0713311	0.0655638	0.21609	0.665365
YDL105W	NSE4	sis2/WT	7.35mM	603.984	0.0795178	0.0654159	0.0905783	0.263935	0.578504
YDL106C	PHO2	sis2/WT	7.35mM	1199.55	-0.0361459	0.0583404	0.399335	0.633639	0.198158
YDL107W	MSS2	sis2/WT	7.35mM	658.428	0.137222	0.0744199	0.00900805	0.0578609	1.23762
YDL108W	KIN28	sis2/WT	7.35mM	927.887	0.0117051	0.0552773	0.77701	0.899392	0.0460512
YDL109C	YDL109C	sis2/WT	7.35mM	652.067	-0.0993633	0.0723303	0.046962	0.176441	0.7534
YDL110C	TMA17	sis2/WT	7.35mM	1543.06	0.125934	0.0705151	0.0132146	0.0752608	1.12343
YDL111C	RRP42	sis2/WT	7.35mM	2158.62	-0.0967027	0.0546382	0.0258252	0.119353	0.923167
YDL112W	TRM3	sis2/WT	7.35mM	3756.21	-0.0343322	0.0559496	0.411638	0.64293	0.191836
YDL113C	ATG20	sis2/WT	7.35mM	1337.93	0.070398	0.0576514	0.106328	0.28832	0.540125
YDL114W	YDL114W	sis2/WT	7.35mM	21.1309	0.0313668	0.121415	0.391319	NA	NA
YDL114W-A	YDL114W-A	sis2/WT	7.35mM	186.404	0.0442884	0.0788308	0.352465	0.595023	0.225466
YDL115C	IWR1	sis2/WT	7.35mM	1090.25	0.100887	0.0641793	0.0338648	0.141912	0.84798
YDL116W	NUP84	sis2/WT	7.35mM	2807.49	0.00273599	0.0414466	0.934956	0.976656	0.0102586
YDL117W	CYK3	sis2/WT	7.35mM	2492.37	-0.00318964	0.047667	0.932076	0.975367	0.0108318
YDL118W	YDL118W	sis2/WT	7.35mM	168.312	-0.0187158	0.075941	0.685508	0.846901	0.0721673
YDL119C	HEM25	sis2/WT	7.35mM	487.865	-0.0631085	0.0680545	0.17969	0.406144	0.39132
YDL120W	YFH1	sis2/WT	7.35mM	3011.25	0.0390157	0.0506174	0.319043	0.566027	0.247163
YDL121C	YDL121C	sis2/WT	7.35mM	3542.39	0.0870806	0.0567314	0.0473532	0.177298	0.751297
YDL122W	UBP1	sis2/WT	7.35mM	4829.47	-0.00924493	0.0484612	0.807123	0.915485	0.0383486
YDL123W	SNA4	sis2/WT	7.35mM	1529.66	0.0466068	0.0505845	0.235253	0.473765	0.324437
YDL124W	YDL124W	sis2/WT	7.35mM	11684.6	0.11632	0.0565634	0.0099051	0.0620914	1.20697
YDL125C	HNT1	sis2/WT	7.35mM	9060.65	0.0234035	0.0527671	0.560292	0.759794	0.119304
YDL126C	CDC48	sis2/WT	7.35mM	24432.2	0.0449846	0.04589	0.216774	0.451778	0.345075
YDL127W	PCL2	sis2/WT	7.35mM	1083.24	-0.13769	0.0664896	0.00581764	0.0419842	1.37691
YDL128W	VCX1	sis2/WT	7.35mM	7624.9	0.133517	0.0702634	0.00894582	0.0576609	1.23912
YDL129W	YDL129W	sis2/WT	7.35mM	630.542	-0.00646171	0.0595814	0.880636	0.950836	0.0218943
YDL130W	RPP1B	sis2/WT	7.35mM	63643.6	0.000951422	0.0487914	0.980058	0.994135	0.00255452
YDL130W-A	STF1	sis2/WT	7.35mM	1290.18	0.0789325	0.0816766	0.117859	0.308056	0.51137
YDL131W	LYS21	sis2/WT	7.35mM	6159.27	-0.0624023	0.0522826	0.124944	0.320454	0.494234
YDL132W	CDC53	sis2/WT	7.35mM	3874.52	0.00132841	0.0429141	0.969285	0.991941	0.00351424
YDL133C-A	RPL41B	sis2/WT	7.35mM	24570.6	0.112872	0.0796997	0.0317288	0.135884	0.866833
YDL133W	SRF1	sis2/WT	7.35mM	1644.99	-0.00624695	0.053395	0.877265	0.950016	0.0222689
YDL134C	PPH21	sis2/WT	7.35mM	3827.02	0.0139172	0.0493999	0.716935	0.86378	0.0635968
YDL135C	RDI1	sis2/WT	7.35mM	4125.77	0.126847	0.0631124	0.00856559	0.0557155	1.25402
YDL136W	RPL35B	sis2/WT	7.35mM	27445.5	0.0420756	0.0616659	0.34218	0.585842	0.23222
YDL137W	ARF2	sis2/WT	7.35mM	12025.7	0.091773	0.0563265	0.0367589	0.149469	0.825449
YDL138W	RGT2	sis2/WT	7.35mM	1899.75	-0.000734398	0.0460498	0.983934	0.995834	0.00181303
YDL139C	SCM3	sis2/WT	7.35mM	422.69	0.0413131	0.0680689	0.370468	0.610193	0.214533
YDL140C	RPO21	sis2/WT	7.35mM	10563	-0.0945874	0.0789247	0.0646955	0.214778	0.668009
YDL141W	BPL1	sis2/WT	7.35mM	2904.41	-0.066696	0.0555403	0.116332	0.305223	0.515383
YDL142C	CRD1	sis2/WT	7.35mM	665.394	-0.0662525	0.0668292	0.157159	0.372866	0.428447
YDL143W	CCT4	sis2/WT	7.35mM	11173.7	-0.0118186	0.0404154	0.718232	0.864119	0.0634263
YDL144C	YDL144C	sis2/WT	7.35mM	2468.61	-0.0353167	0.0557168	0.397304	0.632841	0.198706
YDL145C	COP1	sis2/WT	7.35mM	15831.3	-0.0752447	0.0635928	0.10316	0.2837	0.547141
YDL146W	LDB17	sis2/WT	7.35mM	1338.8	-0.0491388	0.0599374	0.262305	0.504112	0.297473
YDL147W	RPN5	sis2/WT	7.35mM	7448.79	0.20834	0.052678	2.36763e-06	7.7634e-05	4.10995
YDL148C	NOP14	sis2/WT	7.35mM	6192.81	-0.00288897	0.0462774	0.937093	0.977452	0.00990472
YDL149W	ATG9	sis2/WT	7.35mM	660.926	0.0696736	0.0682799	0.141596	0.348455	0.457853
YDL150W	RPC53	sis2/WT	7.35mM	2260.87	0.0250042	0.0560295	0.549186	0.752571	0.123453
YDL151C	BUD30	sis2/WT	7.35mM	980.203	0.0526647	0.0630397	0.242857	0.482843	0.316194
YDL152W	YDL152W	sis2/WT	7.35mM	494.208	0.0859539	0.0732979	0.0825581	0.248998	0.603803
YDL153C	SAS10	sis2/WT	7.35mM	5328.47	0.0967921	0.065903	0.043575	0.168757	0.772737
YDL154W	MSH5	sis2/WT	7.35mM	517.14	-0.0127362	0.0650258	0.775732	0.899208	0.0461399
YDL155W	CLB3	sis2/WT	7.35mM	2061.67	1.9864e-05	0.0456097	0.999562	0.999584	0.000180639
YDL156W	CMR1	sis2/WT	7.35mM	725.831	-0.0599321	0.0647715	0.191992	0.423152	0.373504
YDL157C	YDL157C	sis2/WT	7.35mM	3277.84	0.0937425	0.0526092	0.026562	0.120881	0.917644
YDL158C	YDL158C	sis2/WT	7.35mM	497.716	0.0569178	0.0649036	0.214564	0.449959	0.346827
YDL159C-B	YDL159C-B	sis2/WT	7.35mM	141.586	-0.0647021	0.0876833	0.191226	0.422718	0.373949
YDL159W	STE7	sis2/WT	7.35mM	805.38	-0.0736401	0.0603912	0.10089	0.280595	0.55192
YDL159W-A	YDL159W-A	sis2/WT	7.35mM	77.0859	-0.0125388	0.0930638	0.772207	0.89691	0.0472512
YDL160C	DHH1	sis2/WT	7.35mM	3795.89	-0.117605	0.0750889	0.0230031	0.110705	0.955834
YDL160C-A	MHF2	sis2/WT	7.35mM	582.557	0.0173526	0.0651756	0.698554	0.855171	0.0679472
YDL161W	ENT1	sis2/WT	7.35mM	3351.11	0.0521658	0.0498532	0.180934	0.408362	0.388954
YDL162C	YDL162C	sis2/WT	7.35mM	95.0448	0.0258002	0.089007	0.569171	0.765891	0.115833
YDL163W	YDL163W	sis2/WT	7.35mM	146.278	-0.108658	0.0988672	0.0475077	0.17764	0.75046
YDL164C	CDC9	sis2/WT	7.35mM	2344.97	-0.16472	0.0567464	0.000373513	0.00537892	2.2693
YDL165W	CDC36	sis2/WT	7.35mM	1616.71	0.0228842	0.0484166	0.545043	0.749897	0.124999
YDL166C	FAP7	sis2/WT	7.35mM	1609.42	0.0549552	0.0609198	0.215791	0.4507	0.346113
YDL167C	NRP1	sis2/WT	7.35mM	3397.43	-0.052917	0.0492469	0.171123	0.394433	0.404027
YDL168W	SFA1	sis2/WT	7.35mM	5317.08	0.0411425	0.0437599	0.239272	0.477946	0.320621
YDL169C	UGX2	sis2/WT	7.35mM	77.1035	-0.0110588	0.0953661	0.794753	0.908649	0.0416037
YDL170W	UGA3	sis2/WT	7.35mM	1190.96	-0.0591583	0.0666725	0.203109	0.435067	0.361443
YDL171C	GLT1	sis2/WT	7.35mM	5572.85	-0.25874	0.0881173	3.56874e-05	0.000800649	3.09656
YDL172C	YDL172C	sis2/WT	7.35mM	1431.62	0.107759	0.0740473	0.0343282	0.142807	0.84525
YDL173W	PAR32	sis2/WT	7.35mM	2596.99	0.0826675	0.0685168	0.0856624	0.254527	0.594266
YDL174C	DLD1	sis2/WT	7.35mM	3076.6	-0.104821	0.0646381	0.0286306	0.127393	0.894853
YDL175C	AIR2	sis2/WT	7.35mM	830.549	0.162366	0.0748722	0.00252437	0.0234265	1.63029
YDL176W	YDL176W	sis2/WT	7.35mM	1054.38	-0.00864713	0.0611542	0.8427	0.932379	0.0304073
YDL177C	YDL177C	sis2/WT	7.35mM	539.986	0.0784982	0.072292	0.108162	0.291073	0.535998
YDL178W	DLD2	sis2/WT	7.35mM	2102.1	-0.0614213	0.0530216	0.134301	0.335842	0.473865
YDL179W	PCL9	sis2/WT	7.35mM	1618.27	0.022466	0.0483516	0.552021	0.755162	0.12196
YDL180W	YDL180W	sis2/WT	7.35mM	2269.67	0.123048	0.0583178	0.00764127	0.0513217	1.2897
YDL181W	INH1	sis2/WT	7.35mM	2565.94	0.653784	0.0831745	5.41648e-17	1.15443e-14	13.9376
YDL182W	LYS20	sis2/WT	7.35mM	5842.84	-0.149543	0.0673249	0.00314563	0.0271433	1.56634
YDL183C	YDL183C	sis2/WT	7.35mM	357.51	-0.111718	0.0786259	0.0324918	0.137857	0.860572
YDL184C	RPL41A	sis2/WT	7.35mM	29938.9	-0.00808876	0.0599847	0.851405	0.937213	0.0281618
YDL185C-A	YDL185C-A	sis2/WT	7.35mM	1425.03	-0.00293148	0.0600283	0.945871	0.981642	0.00804677
YDL185W	VMA1	sis2/WT	7.35mM	39015.1	-0.000390503	0.0538307	0.992336	0.99717	0.00123066
YDL186W	YDL186W	sis2/WT	7.35mM	166.389	-0.0498911	0.0879555	0.297696	0.545562	0.263156
YDL187C	YDL187C	sis2/WT	7.35mM	25.9516	0.0584148	0.134296	0.161827	0.37987	0.420365
YDL188C	PPH22	sis2/WT	7.35mM	4401.1	-0.0725653	0.0604281	0.10573	0.287507	0.541351
YDL189W	RBS1	sis2/WT	7.35mM	2458.47	-0.00492621	0.0475627	0.895096	0.957385	0.0189134
YDL190C	UFD2	sis2/WT	7.35mM	3627.06	0.0530415	0.0540743	0.198917	0.430706	0.365819
YDL191W	RPL35A	sis2/WT	7.35mM	35685.5	0.0791973	0.0656672	0.0923559	0.266242	0.574724
YDL192W	ARF1	sis2/WT	7.35mM	22293	0.122419	0.050913	0.00400553	0.0326887	1.4856
YDL193W	NUS1	sis2/WT	7.35mM	2339.2	-0.0702719	0.0597363	0.114154	0.302611	0.519115
YDL194W	SNF3	sis2/WT	7.35mM	704.66	-0.145805	0.0662063	0.00360815	0.0300397	1.5223
YDL195W	SEC31	sis2/WT	7.35mM	12097.5	-0.105695	0.0773006	0.040456	0.159597	0.796975
YDL196W	YDL196W	sis2/WT	7.35mM	68.4854	-0.051529	0.10535	0.259902	0.501041	0.300127
YDL197C	ASF2	sis2/WT	7.35mM	1341.74	-0.0542489	0.0548169	0.193213	0.424077	0.372555
YDL198C	GGC1	sis2/WT	7.35mM	6528.9	0.153408	0.0552024	0.000724576	0.00908419	2.04171
YDL199C	YDL199C	sis2/WT	7.35mM	425.359	-0.0739476	0.0728645	0.129191	0.32752	0.484762
YDL200C	MGT1	sis2/WT	7.35mM	527.083	0.00588415	0.0643156	0.894737	0.957385	0.0189134
YDL201W	TRM8	sis2/WT	7.35mM	3444.04	0.0418993	0.0496912	0.278577	0.524043	0.280633
YDL202W	MRPL11	sis2/WT	7.35mM	1514.54	0.0423809	0.0555757	0.310353	0.557572	0.253699
YDL203C	ACK1	sis2/WT	7.35mM	1584.61	-0.0197964	0.0514873	0.616371	0.801195	0.0962618
YDL204W	RTN2	sis2/WT	7.35mM	996.21	-0.067465	0.0683384	0.15389	0.368254	0.433853
YDL205C	HEM3	sis2/WT	7.35mM	3183.84	-0.040389	0.0495917	0.29527	0.542829	0.265337
YDL206W	YDL206W	sis2/WT	7.35mM	1043.74	-0.0148052	0.0652062	0.740912	0.878596	0.0562106
YDL207W	GLE1	sis2/WT	7.35mM	1910.57	-0.111991	0.0588345	0.0147576	0.0813973	1.08939
YDL208W	NHP2	sis2/WT	7.35mM	11360.7	0.0822034	0.0629179	0.0754047	0.235786	0.627482
YDL209C	CWC2	sis2/WT	7.35mM	806.163	0.000353799	0.0594437	0.993431	0.997453	0.00110745
YDL210W	UGA4	sis2/WT	7.35mM	261.745	-0.048385	0.0782035	0.312274	0.558751	0.252782
YDL211C	YDL211C	sis2/WT	7.35mM	481.065	-0.000752378	0.0652177	0.986563	0.996714	0.00142923
YDL212W	SHR3	sis2/WT	7.35mM	8149.39	0.00382302	0.0471361	0.917954	0.968867	0.0137357
YDL213C	NOP6	sis2/WT	7.35mM	4778.39	0.0297037	0.0612797	0.498466	0.715901	0.145147
YDL214C	PRR2	sis2/WT	7.35mM	237.558	-0.104626	0.0936363	0.052563	0.188602	0.724455
YDL215C	GDH2	sis2/WT	7.35mM	2280.76	0.0242968	0.0503372	0.532265	0.740706	0.130354
YDL216C	RRI1	sis2/WT	7.35mM	525.507	0.0808745	0.0729393	0.0998223	0.278475	0.555214
YDL217C	TIM22	sis2/WT	7.35mM	1517.34	-0.0169137	0.0524292	0.672352	0.838997	0.0762397
YDL218W	YDL218W	sis2/WT	7.35mM	332.035	0.0482233	0.0717104	0.306355	0.554754	0.2559
YDL219W	DTD1	sis2/WT	7.35mM	1686.36	0.0337577	0.0591136	0.434087	0.66258	0.178761
YDL220C	CDC13	sis2/WT	7.35mM	940.858	-0.0493484	0.0586072	0.254377	0.496107	0.304424
YDL221W	YDL221W	sis2/WT	7.35mM	356.32	-0.0781813	0.078215	0.117652	0.307871	0.511631
YDL222C	FMP45	sis2/WT	7.35mM	538.429	0.0254115	0.0919193	0.569397	0.765985	0.11578
YDL223C	HBT1	sis2/WT	7.35mM	1038.94	-0.181876	0.0781384	0.00107072	0.0121172	1.9166
YDL224C	WHI4	sis2/WT	7.35mM	4369.43	-0.0733969	0.0566582	0.0898213	0.262966	0.580101
YDL225W	SHS1	sis2/WT	7.35mM	3088.93	0.0238962	0.0485523	0.528261	0.73878	0.131485
YDL226C	GCS1	sis2/WT	7.35mM	4917.23	-0.0312204	0.0448911	0.380844	0.617893	0.209087
YDL227C	HO	sis2/WT	7.35mM	4099.24	0.179458	0.0474827	1.21321e-05	0.000325937	3.48687
YDL228C	YDL228C	sis2/WT	7.35mM	53108.2	0.00670585	0.0459886	0.853922	0.938785	0.0274337
YDL229W	SSB1	sis2/WT	7.35mM	142467	0.0099089	0.0461913	0.786214	0.904057	0.0438042
YDL230W	PTP1	sis2/WT	7.35mM	771.674	-0.0400802	0.0623728	0.367638	0.608331	0.21586
YDL231C	BRE4	sis2/WT	7.35mM	2613.66	-0.129918	0.0586609	0.00521424	0.0388577	1.41052
YDL232W	OST4	sis2/WT	7.35mM	1931.67	-0.0037638	0.0638342	0.93235	0.975367	0.0108318
YDL233W	MFG1	sis2/WT	7.35mM	695.392	-0.0335109	0.0598305	0.440339	0.667661	0.175444
YDL234C	GYP7	sis2/WT	7.35mM	1253.18	-0.00870273	0.0518438	0.826431	0.924619	0.0340372
YDL235C	YPD1	sis2/WT	7.35mM	2370.96	-0.0437109	0.0557055	0.296429	0.54428	0.264178
YDL236W	PHO13	sis2/WT	7.35mM	5018.73	0.0297316	0.046156	0.414491	0.645336	0.190214
YDL237W	AIM6	sis2/WT	7.35mM	4525.51	0.0320267	0.0510038	0.415136	0.645992	0.189773
YDL238C	GUD1	sis2/WT	7.35mM	469.107	-0.00746892	0.0650141	0.867163	0.946022	0.0240985
YDL239C	ADY3	sis2/WT	7.35mM	697.401	-0.0773093	0.067316	0.103502	0.283818	0.546961
YDL240C-A	YDL240C-A	sis2/WT	7.35mM	8.32828	0.0676844	0.180014	0.0606621	NA	NA
YDL240W	LRG1	sis2/WT	7.35mM	1607.53	0.0204703	0.0570102	0.627032	0.806526	0.0933814
YDL241W	YDL241W	sis2/WT	7.35mM	312.837	-0.517258	0.100651	1.94835e-09	1.3541e-07	6.86835
YDL242W	YDL242W	sis2/WT	7.35mM	120.335	-0.161087	0.143172	0.013038	0.0746331	1.12707
YDL243C	AAD4	sis2/WT	7.35mM	552.838	-0.099993	0.0732389	0.0467556	0.1764	0.753501
YDL244W	THI13	sis2/WT	7.35mM	154.294	-0.00621024	0.0818329	0.891524	0.955642	0.0197047
YDL245C	HXT15	sis2/WT	7.35mM	110.999	-0.122534	0.127001	0.0341709	0.142431	0.846396
YDL246C	SOR2	sis2/WT	7.35mM	32.9497	-0.0432385	0.120237	0.284051	0.53059	0.275241
YDL247W	MPH2	sis2/WT	7.35mM	18.7671	-0.0134143	0.114881	0.701804	NA	NA
YDL247W-A	YDL247W-A	sis2/WT	7.35mM	99.4532	-0.135866	0.131344	0.0240494	0.114159	0.94249
YDL248W	COS7	sis2/WT	7.35mM	824.151	-0.0984928	0.069745	0.0455237	0.172747	0.76259
YDR001C	NTH1	sis2/WT	7.35mM	3929.37	0.0612395	0.0519265	0.129922	0.328816	0.483047
YDR002W	YRB1	sis2/WT	7.35mM	18114.2	0.150003	0.0526428	0.000652224	0.00839098	2.07619
YDR003W	RCR2	sis2/WT	7.35mM	1337.45	0.163692	0.0678238	0.00140076	0.0149774	1.82456
YDR003W-A	YDR003W-A	sis2/WT	7.35mM	379.371	0.0901702	0.0772485	0.0747316	0.234462	0.629927
YDR004W	RAD57	sis2/WT	7.35mM	1268.13	-0.00986193	0.0519117	0.803925	0.913019	0.0395204
YDR005C	MAF1	sis2/WT	7.35mM	1479.21	-0.0443841	0.0576945	0.299518	0.547428	0.261673
YDR006C	SOK1	sis2/WT	7.35mM	1961.85	-0.0848607	0.0582265	0.0563585	0.197348	0.704768
YDR007W	TRP1	sis2/WT	7.35mM	1733.37	0.0193296	0.0503663	0.619382	0.802588	0.0955075
YDR008C	YDR008C	sis2/WT	7.35mM	727.737	0.0442152	0.0599483	0.311746	0.558191	0.253217
YDR009W	GAL3	sis2/WT	7.35mM	268.831	-0.0899803	0.0888114	0.0842259	0.252175	0.598298
YDR010C	YDR010C	sis2/WT	7.35mM	70.3607	-0.0869794	0.121476	0.0891138	0.261373	0.582739
YDR011W	SNQ2	sis2/WT	7.35mM	7003.56	-0.168434	0.0649278	0.000785888	0.00957136	2.01903
YDR012W	RPL4B	sis2/WT	7.35mM	84992.8	0.0591547	0.0555886	0.1612	0.379357	0.420952
YDR013W	PSF1	sis2/WT	7.35mM	680.366	0.0273743	0.0605647	0.53001	0.739809	0.13088
YDR014W	RAD61	sis2/WT	7.35mM	550.402	0.192437	0.0845127	0.000935613	0.0109566	1.96032
YDR014W-A	HED1	sis2/WT	7.35mM	40.0887	0.0336276	0.108241	0.41647	0.647218	0.188949
YDR015C	YDR015C	sis2/WT	7.35mM	29.5304	0.0372817	0.115436	0.352494	0.595023	0.225466
YDR016C	DAD1	sis2/WT	7.35mM	767.912	0.0235946	0.0619922	0.59188	0.782887	0.106301
YDR017C	KCS1	sis2/WT	7.35mM	2787.92	-0.0325094	0.0524903	0.417544	0.64775	0.188593
YDR018C	YDR018C	sis2/WT	7.35mM	179.513	-0.0319925	0.0816335	0.493707	0.712253	0.147366
YDR019C	GCV1	sis2/WT	7.35mM	1994.49	-0.0698801	0.0630823	0.126732	0.323999	0.489456
YDR020C	DAS2	sis2/WT	7.35mM	891.734	0.0126898	0.0526199	0.751541	0.884739	0.0531851
YDR021W	FAL1	sis2/WT	7.35mM	812.517	0.0491357	0.0586964	0.256779	0.498329	0.302484
YDR022C	YDR022C	sis2/WT	7.35mM	519.565	-0.000471926	0.0618471	0.991397	0.99717	0.00123066
YDR023W	SES1	sis2/WT	7.35mM	23914.2	0.0597509	0.0451609	0.101374	0.281452	0.550595
YDR024W	FYV1	sis2/WT	7.35mM	1793.18	0.292121	0.0728185	3.39225e-07	1.48562e-05	4.82809
YDR025W	RPS11A	sis2/WT	7.35mM	49296.7	-0.0230098	0.0522387	0.564275	0.761753	0.118186
YDR026C	NSI1	sis2/WT	7.35mM	1668.71	-0.00519362	0.0542142	0.898789	0.958929	0.0182137
YDR027C	VPS54	sis2/WT	7.35mM	1834.71	-0.0813959	0.0561819	0.0607299	0.205824	0.686505
YDR028C	REG1	sis2/WT	7.35mM	5040.45	0.0324252	0.0513297	0.411504	0.64293	0.191836
YDR029W	YDR029W	sis2/WT	7.35mM	310.323	0.049051	0.0862324	0.306113	0.554472	0.256121
YDR030C	RAD28	sis2/WT	7.35mM	592.892	0.234259	0.0857283	0.00010659	0.00202818	2.69289
YDR031W	MIX14	sis2/WT	7.35mM	425.793	0.107775	0.0880667	0.0444987	0.170374	0.768596
YDR032C	PST2	sis2/WT	7.35mM	12053.4	0.047451	0.0502598	0.224927	0.4614	0.335923
YDR033W	MRH1	sis2/WT	7.35mM	79863.5	0.186695	0.0709359	0.000433648	0.00601463	2.22079
YDR034C	LYS14	sis2/WT	7.35mM	1936.9	-0.0309527	0.0494524	0.420505	0.649797	0.187222
YDR034C-A	YDR034C-A	sis2/WT	7.35mM	8.14902	-0.00486643	0.128163	0.858305	NA	NA
YDR034C-C	YDR034C-C	sis2/WT	7.35mM	46.8589	-0.00192614	0.0962155	0.963325	0.990054	0.00434126
YDR034C-D	YDR034C-D	sis2/WT	7.35mM	693.572	0.0829222	0.077178	0.0979938	0.275659	0.559628
YDR034W-B	YDR034W-B	sis2/WT	7.35mM	52.2782	0.0554052	0.112797	0.219969	0.456354	0.340698
YDR035W	ARO3	sis2/WT	7.35mM	7395.77	-0.229607	0.0553964	5.55226e-07	2.24691e-05	4.64841
YDR036C	EHD3	sis2/WT	7.35mM	2227.98	-0.133083	0.0551402	0.00308174	0.0267497	1.57268
YDR037W	KRS1	sis2/WT	7.35mM	28701.7	-0.0864471	0.0444476	0.0210755	0.104706	0.980029
YDR038C	ENA5	sis2/WT	7.35mM	706.011	-0.0792417	0.0694801	0.100152	0.279272	0.553972
YDR039C	ENA2	sis2/WT	7.35mM	26.6191	0.113631	0.177608	0.0339727	0.141912	0.84798
YDR040C	ENA1	sis2/WT	7.35mM	964.084	-0.556214	0.0863974	1.12533e-12	1.38373e-10	9.85895
YDR041W	RSM10	sis2/WT	7.35mM	1472.15	0.0703949	0.0587061	0.110051	0.294421	0.531031
YDR042C	YDR042C	sis2/WT	7.35mM	136.179	-0.0695736	0.0996408	0.16096	0.379212	0.421118
YDR043C	NRG1	sis2/WT	7.35mM	654.155	-0.0381096	0.0646003	0.398451	0.632967	0.198619
YDR044W	HEM13	sis2/WT	7.35mM	3961.09	-0.315151	0.0605608	8.51424e-10	6.72099e-08	7.17257
YDR045C	RPC11	sis2/WT	7.35mM	1921.79	0.0170197	0.0514914	0.666652	0.83498	0.0783239
YDR046C	BAP3	sis2/WT	7.35mM	8972.66	0.0242223	0.0500492	0.531839	0.740544	0.130449
YDR047W	HEM12	sis2/WT	7.35mM	3914.02	-0.173889	0.0515575	6.41795e-05	0.00129862	2.88652
YDR048C	YDR048C	sis2/WT	7.35mM	90.4648	0.00365716	0.0875117	0.934468	0.976306	0.0104142
YDR049W	VMS1	sis2/WT	7.35mM	1668.41	-0.0743568	0.0565314	0.0855749	0.254496	0.594319
YDR050C	TPI1	sis2/WT	7.35mM	218251	-0.188669	0.0676682	0.000264996	0.00411259	2.38588
YDR051C	DET1	sis2/WT	7.35mM	1733.3	0.0838173	0.057012	0.0561581	0.196753	0.706078
YDR052C	DBF4	sis2/WT	7.35mM	2250.88	-0.0362723	0.0543413	0.377259	0.614259	0.211649
YDR053W	YDR053W	sis2/WT	7.35mM	257.694	-0.00518599	0.0701773	0.909401	0.964137	0.0158612
YDR054C	CDC34	sis2/WT	7.35mM	2929.73	-0.000449112	0.0428548	0.989602	0.996714	0.00142923
YDR055W	PST1	sis2/WT	7.35mM	10689.5	0.0449103	0.0522237	0.263111	0.505053	0.296663
YDR056C	EMC10	sis2/WT	7.35mM	3287.92	0.057665	0.0589932	0.187062	0.416657	0.380221
YDR057W	YOS9	sis2/WT	7.35mM	1615.39	0.125627	0.0695901	0.0128797	0.0740964	1.1302
YDR058C	TGL2	sis2/WT	7.35mM	600.339	0.258189	0.100638	0.000119454	0.00217899	2.66175
YDR059C	UBC5	sis2/WT	7.35mM	577.834	-0.0181816	0.0634372	0.681918	0.845816	0.0727241
YDR060W	MAK21	sis2/WT	7.35mM	8130.62	0.0723925	0.060594	0.107028	0.289052	0.539023
YDR061W	YDR061W	sis2/WT	7.35mM	1173.52	-0.0804919	0.0570604	0.0658553	0.216577	0.664388
YDR062W	LCB2	sis2/WT	7.35mM	12721.6	0.00104177	0.0451242	0.976852	0.99322	0.00295471
YDR063W	AIM7	sis2/WT	7.35mM	2077.71	-0.0230985	0.0604993	0.595433	0.785313	0.104957
YDR064W	RPS13	sis2/WT	7.35mM	88192.6	-0.0274705	0.0421403	0.416189	0.647218	0.188949
YDR065W	RRG1	sis2/WT	7.35mM	779.729	0.00346318	0.0599763	0.936047	0.977183	0.0100242
YDR066C	RTR2	sis2/WT	7.35mM	408.165	0.0705743	0.0758901	0.150621	0.363697	0.43926
YDR067C	OCA6	sis2/WT	7.35mM	721.646	0.244125	0.0945231	0.000141405	0.00250455	2.60127
YDR068W	DOS2	sis2/WT	7.35mM	2119.58	0.149511	0.0605678	0.00178997	0.0180237	1.74416
YDR069C	DOA4	sis2/WT	7.35mM	1159.29	-0.0249672	0.0597482	0.563821	0.761753	0.118186
YDR070C	FMP16	sis2/WT	7.35mM	139.449	0.0150656	0.0856826	0.739032	0.878059	0.0564764
YDR071C	PAA1	sis2/WT	7.35mM	5166.79	0.180684	0.0768683	0.0010441	0.0118578	1.926
YDR072C	IPT1	sis2/WT	7.35mM	3343.94	-0.177923	0.0589192	0.000179931	0.00301962	2.52005
YDR073W	SNF11	sis2/WT	7.35mM	1240.65	-0.131687	0.0622435	0.00616246	0.0438296	1.35823
YDR074W	TPS2	sis2/WT	7.35mM	4896.48	0.0114611	0.0605355	0.791667	0.907265	0.0422659
YDR075W	PPH3	sis2/WT	7.35mM	1068.32	0.0895376	0.0623024	0.0533163	0.190343	0.720463
YDR076W	RAD55	sis2/WT	7.35mM	523.82	-0.0154787	0.0607746	0.721994	0.866588	0.0621875
YDR077W	SED1	sis2/WT	7.35mM	95231.4	-0.0885417	0.0775661	0.0798579	0.244195	0.612263
YDR078C	SHU2	sis2/WT	7.35mM	362.27	0.0857369	0.0744663	0.0848835	0.253126	0.596664
YDR079C-A	TFB5	sis2/WT	7.35mM	476.815	0.137857	0.0832921	0.01207	0.0709336	1.14915
YDR079W	PET100	sis2/WT	7.35mM	778.993	0.0653061	0.0608155	0.144226	0.352921	0.452322
YDR080W	VPS41	sis2/WT	7.35mM	1609.97	0.147126	0.0627661	0.00255043	0.023634	1.62646
YDR081C	PDC2	sis2/WT	7.35mM	1713.3	-0.0544987	0.0593823	0.213085	0.447737	0.348977
YDR082W	STN1	sis2/WT	7.35mM	776.396	0.0706266	0.0645149	0.127076	0.324236	0.489138
YDR083W	RRP8	sis2/WT	7.35mM	3621.57	0.0370229	0.0537068	0.363888	0.604778	0.218404
YDR084C	TVP23	sis2/WT	7.35mM	2405.51	0.0101628	0.0510719	0.795898	0.908778	0.0415422
YDR085C	AFR1	sis2/WT	7.35mM	1092.59	0.11813	0.0672786	0.016817	0.0899676	1.04591
YDR086C	SSS1	sis2/WT	7.35mM	7777.4	0.0759225	0.0570743	0.0813782	0.246837	0.60759
YDR087C	RRP1	sis2/WT	7.35mM	3041.43	0.105062	0.0641063	0.0276743	0.124525	0.904745
YDR088C	SLU7	sis2/WT	7.35mM	1064.06	0.0297034	0.0596224	0.49255	0.711399	0.147887
YDR089W	VTC5	sis2/WT	7.35mM	1621.48	-0.198943	0.0671497	0.000118273	0.00217899	2.66175
YDR090C	YDR090C	sis2/WT	7.35mM	1361.43	-0.13876	0.0636364	0.00452023	0.0357702	1.44648
YDR091C	RLI1	sis2/WT	7.35mM	10718.4	-0.020749	0.0614286	0.635579	0.813315	0.0897412
YDR092W	UBC13	sis2/WT	7.35mM	2014.28	0.0464388	0.0646824	0.306542	0.554935	0.255758
YDR093W	DNF2	sis2/WT	7.35mM	5483.92	-0.0739721	0.0564829	0.0869234	0.256952	0.590147
YDR094W	YDR094W	sis2/WT	7.35mM	407.911	-0.0860468	0.073459	0.0824884	0.248976	0.603843
YDR095C	YDR095C	sis2/WT	7.35mM	67.0023	-0.168207	0.163966	0.0120274	0.0707482	1.15028
YDR096W	GIS1	sis2/WT	7.35mM	1271.24	-0.0394919	0.0619058	0.37283	0.611406	0.21367
YDR097C	MSH6	sis2/WT	7.35mM	2331.46	0.0762378	0.0580766	0.0833191	0.250584	0.601046
YDR098C	GRX3	sis2/WT	7.35mM	4322.87	0.0298731	0.0515506	0.450445	0.677522	0.169076
YDR098C-A	YDR098C-A	sis2/WT	7.35mM	1.73925	0.0089532	0.145191	0.616334	NA	NA
YDR098C-B	YDR098C-B	sis2/WT	7.35mM	423.67	0.129016	0.0865876	0.0190761	0.0979701	1.00891
YDR099W	BMH2	sis2/WT	7.35mM	14856	0.000222242	0.0460475	0.995138	0.99826	0.000756311
YDR100W	TVP15	sis2/WT	7.35mM	3871.34	0.201005	0.0680219	0.000114598	0.00212388	2.67287
YDR101C	ARX1	sis2/WT	7.35mM	6270.24	0.0381995	0.0545358	0.353877	0.595745	0.22494
YDR102C	YDR102C	sis2/WT	7.35mM	53.4878	-0.0306873	0.101144	0.474622	0.69716	0.156668
YDR103W	STE5	sis2/WT	7.35mM	2031.23	-0.0684497	0.0575222	0.115229	0.30395	0.517198
YDR104C	SPO71	sis2/WT	7.35mM	802.813	-0.0464568	0.0615621	0.295184	0.542826	0.265339
YDR105C	TMS1	sis2/WT	7.35mM	2933.09	0.0304652	0.0515585	0.441612	0.669115	0.174499
YDR106W	ARP10	sis2/WT	7.35mM	105.606	0.0190401	0.0859392	0.674886	0.840354	0.0755376
YDR107C	TMN2	sis2/WT	7.35mM	1951.04	0.09749	0.0685344	0.0459202	0.173942	0.759596
YDR108W	TRS85	sis2/WT	7.35mM	1471.38	0.0395183	0.0530351	0.32879	0.574057	0.241045
YDR109C	YDR109C	sis2/WT	7.35mM	1188.64	-0.00766501	0.0547072	0.851921	0.937553	0.028004
YDR110W	FOB1	sis2/WT	7.35mM	1911.95	0.0321826	0.0555692	0.439301	0.666946	0.17591
YDR111C	ALT2	sis2/WT	7.35mM	1708.06	-0.346276	0.0630704	1.98849e-10	1.7417e-08	7.75903
YDR112W	IRC2	sis2/WT	7.35mM	334.544	-0.244954	0.103811	0.000267103	0.00413525	2.3835
YDR113C	PDS1	sis2/WT	7.35mM	1225.75	0.0302122	0.0558603	0.468996	0.692288	0.159713
YDR114C	YDR114C	sis2/WT	7.35mM	488.372	0.0773473	0.0712754	0.111203	0.297005	0.527236
YDR115W	MRX14	sis2/WT	7.35mM	1198.83	0.0791881	0.0638791	0.0882018	0.259771	0.58541
YDR116C	MRPL1	sis2/WT	7.35mM	1262.04	0.0765203	0.0583201	0.0830055	0.249876	0.602275
YDR117C	TMA64	sis2/WT	7.35mM	1705.24	-0.0318236	0.0484827	0.400625	0.634687	0.19744
YDR118W	APC4	sis2/WT	7.35mM	898.676	0.0399708	0.0557201	0.338946	0.582367	0.234803
YDR118W-A	YDR118W-A	sis2/WT	7.35mM	102.025	0.0206542	0.0860833	0.649642	0.824496	0.0838112
YDR119W	VBA4	sis2/WT	7.35mM	6320.83	-0.0971835	0.058391	0.0311781	0.135063	0.869464
YDR119W-A	COX26	sis2/WT	7.35mM	43.7028	-0.0285911	0.130952	0.374774	0.613119	0.212455
YDR120C	TRM1	sis2/WT	7.35mM	5948.51	0.0852986	0.0497287	0.0346188	0.14387	0.84203
YDR121W	DPB4	sis2/WT	7.35mM	1422.08	-0.00978082	0.0541923	0.810681	0.917029	0.0376167
YDR122W	KIN1	sis2/WT	7.35mM	2436.9	0.0097037	0.0499577	0.802	0.911966	0.0400212
YDR123C	INO2	sis2/WT	7.35mM	1256.85	-0.0308951	0.0537289	0.447983	0.674929	0.170742
YDR124W	YDR124W	sis2/WT	7.35mM	648.013	-0.02851	0.0645864	0.525237	0.737143	0.132448
YDR125C	ECM18	sis2/WT	7.35mM	402.446	0.0658543	0.0735754	0.17379	0.398713	0.39934
YDR126W	SWF1	sis2/WT	7.35mM	783.387	-0.0147945	0.0647053	0.740402	0.878315	0.0563496
YDR127W	ARO1	sis2/WT	7.35mM	11504.5	0.0886677	0.0687817	0.0673708	0.219177	0.659205
YDR128W	MTC5	sis2/WT	7.35mM	2152.65	-0.0958884	0.0607332	0.0371679	0.150412	0.822717
YDR129C	SAC6	sis2/WT	7.35mM	10955.8	0.00500052	0.0409957	0.880315	0.950836	0.0218943
YDR130C	FIN1	sis2/WT	7.35mM	826.518	0.114223	0.066073	0.019312	0.0989431	1.00461
YDR131C	YDR131C	sis2/WT	7.35mM	741.394	0.0526844	0.0590971	0.22687	0.464334	0.333169
YDR132C	YDR132C	sis2/WT	7.35mM	600.1	0.0312594	0.062293	0.479943	0.701911	0.153718
YDR133C	YDR133C	sis2/WT	7.35mM	18311.4	0.0622517	0.072517	0.194831	0.42572	0.370876
YDR135C	YCF1	sis2/WT	7.35mM	8173	0.0656657	0.0614631	0.1444	0.35321	0.451967
YDR136C	VPS61	sis2/WT	7.35mM	74.8193	0.0485433	0.0978176	0.296913	0.544753	0.263801
YDR137W	RGP1	sis2/WT	7.35mM	1484.64	0.0508983	0.0538484	0.215752	0.4507	0.346113
YDR138W	HPR1	sis2/WT	7.35mM	1920.45	0.00638618	0.0544745	0.876085	0.949921	0.0223123
YDR139C	RUB1	sis2/WT	7.35mM	2433.57	0.0629132	0.0655531	0.174229	0.399289	0.398712
YDR140W	MTQ2	sis2/WT	7.35mM	1246.26	0.0369147	0.0596177	0.395164	0.631197	0.199835
YDR141C	DOP1	sis2/WT	7.35mM	2568.68	-0.0338848	0.0578433	0.426818	0.655398	0.183495
YDR142C	PEX7	sis2/WT	7.35mM	772.699	-0.075764	0.0659541	0.106887	0.28887	0.539298
YDR143C	SAN1	sis2/WT	7.35mM	2374.08	-0.128209	0.0687281	0.0108696	0.0661279	1.17962
YDR144C	MKC7	sis2/WT	7.35mM	8225.55	-0.0533977	0.0547626	0.19974	0.431631	0.364887
YDR145W	TAF12	sis2/WT	7.35mM	3323.31	0.00807514	0.0479164	0.829765	0.926377	0.0332121
YDR146C	SWI5	sis2/WT	7.35mM	2863.21	0.0259909	0.0510758	0.5085	0.723723	0.140427
YDR147W	EKI1	sis2/WT	7.35mM	1408.74	-0.129875	0.0557623	0.00404514	0.0328819	1.48304
YDR148C	KGD2	sis2/WT	7.35mM	4959.78	0.0264492	0.0418952	0.431496	0.659572	0.180738
YDR149C	YDR149C	sis2/WT	7.35mM	56.4507	0.0589443	0.106749	0.209416	0.442939	0.353656
YDR150W	NUM1	sis2/WT	7.35mM	3298.35	0.0355048	0.0662205	0.435125	0.66391	0.177891
YDR151C	CTH1	sis2/WT	7.35mM	2038.03	0.0376855	0.0492245	0.325677	0.571248	0.243175
YDR152W	GIR2	sis2/WT	7.35mM	3406.29	0.196602	0.0545492	1.37952e-05	0.000364491	3.43831
YDR153C	ENT5	sis2/WT	7.35mM	2075.38	0.0671353	0.0565956	0.118323	0.308822	0.510292
YDR154C	YDR154C	sis2/WT	7.35mM	43569.1	0.0186705	0.0520025	0.638817	0.815777	0.0884287
YDR155C	CPR1	sis2/WT	7.35mM	67282	0.021268	0.0536004	0.600276	0.788243	0.10334
YDR156W	RPA14	sis2/WT	7.35mM	2157.12	0.0225733	0.0506644	0.563512	0.761753	0.118186
YDR157W	YDR157W	sis2/WT	7.35mM	568.541	0.0461558	0.0645458	0.308957	0.556158	0.254802
YDR158W	HOM2	sis2/WT	7.35mM	29858	0.00212827	0.0526121	0.95764	0.988422	0.00505779
YDR159W	SAC3	sis2/WT	7.35mM	2183.99	-0.0206268	0.0503208	0.595839	0.785687	0.104751
YDR160W	SSY1	sis2/WT	7.35mM	1397.16	0.101773	0.0610368	0.0282779	0.126528	0.897812
YDR161W	ACL4	sis2/WT	7.35mM	3929.29	0.0130946	0.0471618	0.724139	0.867556	0.0617025
YDR162C	NBP2	sis2/WT	7.35mM	1087.71	0.0264728	0.0606898	0.543918	0.748933	0.125557
YDR163W	CWC15	sis2/WT	7.35mM	861.465	0.0428342	0.0634394	0.340267	0.583915	0.233651
YDR164C	SEC1	sis2/WT	7.35mM	2126.95	0.0443789	0.0470551	0.23208	0.470488	0.327451
YDR165W	TRM82	sis2/WT	7.35mM	4063.61	-0.0411069	0.0437821	0.23987	0.47884	0.319809
YDR166C	SEC5	sis2/WT	7.35mM	1761.05	0.0240813	0.0499608	0.533708	0.741542	0.129864
YDR167W	TAF10	sis2/WT	7.35mM	1937.97	0.115391	0.0660071	0.0181775	0.0944933	1.0246
YDR168W	CDC37	sis2/WT	7.35mM	4083.84	0.194842	0.0567494	2.73157e-05	0.00064212	3.19238
YDR169C	STB3	sis2/WT	7.35mM	1450.21	-0.0231952	0.058629	0.587944	0.779456	0.108208
YDR169C-A	YDR169C-A	sis2/WT	7.35mM	25.7715	-0.0283066	0.115547	0.45418	0.680419	0.167224
YDR170C	SEC7	sis2/WT	7.35mM	6188.05	0.014894	0.054194	0.715376	0.862715	0.0641325
YDR170W-A	YDR170W-A	sis2/WT	7.35mM	627.748	-0.0409779	0.0604385	0.349704	0.593491	0.226586
YDR171W	HSP42	sis2/WT	7.35mM	2082.95	0.360732	0.12081	1.25472e-05	0.000335678	3.47408
YDR172W	SUP35	sis2/WT	7.35mM	14114.1	0.100169	0.0420636	0.00636129	0.0446968	1.34972
YDR173C	ARG82	sis2/WT	7.35mM	829.548	0.0159388	0.0572271	0.705546	0.858143	0.0664401
YDR174W	HMO1	sis2/WT	7.35mM	8863.28	-0.03548	0.0500598	0.360517	0.601551	0.220727
YDR175C	RSM24	sis2/WT	7.35mM	1405.39	0.183196	0.0646164	0.00026901	0.00415471	2.38146
YDR176W	NGG1	sis2/WT	7.35mM	2532.27	0.0666385	0.059969	0.133689	0.334956	0.475013
YDR177W	UBC1	sis2/WT	7.35mM	3927.79	0.187038	0.0678294	0.000302611	0.00457422	2.33968
YDR178W	SDH4	sis2/WT	7.35mM	3668.77	0.401977	0.0640696	2.98404e-12	3.46908e-10	9.45979
YDR179C	CSN9	sis2/WT	7.35mM	409.566	0.0646179	0.0837464	0.191111	0.422718	0.373949
YDR179W-A	NVJ3	sis2/WT	7.35mM	868.611	0.0156759	0.0539591	0.700381	0.855983	0.067535
YDR180W	SCC2	sis2/WT	7.35mM	1101.31	-0.0472553	0.0618458	0.288323	0.5356	0.271159
YDR181C	SAS4	sis2/WT	7.35mM	1088.68	0.124496	0.0624841	0.00937084	0.0595248	1.2253
YDR182W	CDC1	sis2/WT	7.35mM	3485.53	-0.00128279	0.0468886	0.97232	0.992783	0.00314557
YDR182W-A	YDR182W-A	sis2/WT	7.35mM	83.5077	0.00690558	0.0892748	0.875616	0.949886	0.0223284
YDR183C-A	YDR183C-A	sis2/WT	7.35mM	148.442	0.0350856	0.0820745	0.454782	0.680727	0.167027
YDR183W	PLP1	sis2/WT	7.35mM	675.394	0.103774	0.0738328	0.0404609	0.159597	0.796975
YDR184C	ATC1	sis2/WT	7.35mM	1149.41	0.0133652	0.0584795	0.754068	0.885547	0.0527882
YDR185C	UPS3	sis2/WT	7.35mM	542.186	-0.0206934	0.0636214	0.641566	0.818388	0.0870408
YDR186C	SND1	sis2/WT	7.35mM	3415.39	-0.0190192	0.0445068	0.591371	0.782546	0.10649
YDR187C	YDR187C	sis2/WT	7.35mM	2039.78	-0.0258096	0.0607642	0.554194	0.755709	0.121646
YDR188W	CCT6	sis2/WT	7.35mM	10486.4	-0.0367058	0.0479536	0.328671	0.574029	0.241066
YDR189W	SLY1	sis2/WT	7.35mM	3399.04	-0.0841828	0.0481202	0.0328226	0.138802	0.857606
YDR190C	RVB1	sis2/WT	7.35mM	6606.68	0.18569	0.0453479	2.75265e-06	8.8891e-05	4.05114
YDR191W	HST4	sis2/WT	7.35mM	446.241	-0.0529405	0.0650062	0.247131	0.487252	0.312247
YDR192C	NUP42	sis2/WT	7.35mM	1021.95	-0.0974268	0.0658746	0.0423032	0.165222	0.781933
YDR193W	YDR193W	sis2/WT	7.35mM	242.444	-0.100347	0.0912744	0.05989	0.204233	0.689874
YDR194C	MSS116	sis2/WT	7.35mM	3877.13	-0.0466703	0.0529023	0.249498	0.490256	0.309577
YDR194W-A	YDR194W-A	sis2/WT	7.35mM	2.07292	-4.45823e-05	0.144098	0.997899	NA	NA
YDR195W	REF2	sis2/WT	7.35mM	1587.28	0.00566403	0.0464348	0.877325	0.950016	0.0222689
YDR196C	CAB5	sis2/WT	7.35mM	1750.33	0.122256	0.0626118	0.0106688	0.0652166	1.18564
YDR197W	CBS2	sis2/WT	7.35mM	861.649	0.0254846	0.0587963	0.552515	0.755353	0.12185
YDR198C	RKM2	sis2/WT	7.35mM	1001.51	0.0538403	0.0601758	0.221829	0.45754	0.339571
YDR199W	YDR199W	sis2/WT	7.35mM	210.661	0.000836018	0.0742442	0.985458	0.996366	0.00158123
YDR200C	VPS64	sis2/WT	7.35mM	1271.73	0.0154592	0.0607125	0.7222	0.866588	0.0621875
YDR201W	SPC19	sis2/WT	7.35mM	962.937	0.0644419	0.0648296	0.162472	0.380668	0.419454
YDR202C	RAV2	sis2/WT	7.35mM	845.805	0.0448977	0.0588375	0.299546	0.547428	0.261673
YDR203W	YDR203W	sis2/WT	7.35mM	225.909	0.0399031	0.0771648	0.398701	0.633208	0.198454
YDR204W	COQ4	sis2/WT	7.35mM	1462.67	-0.0067606	0.0530893	0.866785	0.945772	0.0242134
YDR205W	MSC2	sis2/WT	7.35mM	1779.24	0.0522031	0.0610811	0.239396	0.478044	0.320532
YDR206W	EBS1	sis2/WT	7.35mM	4220.06	-0.000640097	0.0417232	0.984852	0.996226	0.00164215
YDR207C	UME6	sis2/WT	7.35mM	1790.74	-0.0402572	0.0575953	0.345226	0.58832	0.230387
YDR208W	MSS4	sis2/WT	7.35mM	2853.26	-0.0617635	0.0519816	0.127129	0.324236	0.489138
YDR209C	YDR209C	sis2/WT	7.35mM	2965.79	-0.018892	0.0600125	0.662444	0.833792	0.0789421
YDR210C-C	YDR210C-C	sis2/WT	7.35mM	87.6516	0.0293564	0.0954403	0.507132	0.722989	0.140868
YDR210C-D	YDR210C-D	sis2/WT	7.35mM	928.949	0.149613	0.0842975	0.00741018	0.0503514	1.29799
YDR210W	YDR210W	sis2/WT	7.35mM	2239.59	-0.0180969	0.0615689	0.679449	0.843804	0.0737583
YDR210W-A	YDR210W-A	sis2/WT	7.35mM	73.7761	-0.00622592	0.0902151	0.887098	0.954578	0.0201887
YDR210W-B	YDR210W-B	sis2/WT	7.35mM	259.862	0.158806	0.107465	0.00935824	0.0595248	1.2253
YDR211W	GCD6	sis2/WT	7.35mM	5661.72	0.0223777	0.0492996	0.55925	0.75888	0.119827
YDR212W	TCP1	sis2/WT	7.35mM	12001	0.00926241	0.0493562	0.809241	0.916127	0.0380444
YDR213W	UPC2	sis2/WT	7.35mM	1264.13	-0.167457	0.0625551	0.000649268	0.00836979	2.07729
YDR214W	AHA1	sis2/WT	7.35mM	8782.55	0.179246	0.0643005	0.000344481	0.00507515	2.29455
YDR215C	YDR215C	sis2/WT	7.35mM	45.7323	-0.0136431	0.0982512	0.743662	0.879736	0.0556477
YDR216W	ADR1	sis2/WT	7.35mM	2267.58	0.812301	0.0949986	3.34569e-19	8.22782e-17	16.0847
YDR217C	RAD9	sis2/WT	7.35mM	1856.21	-0.0125167	0.0615121	0.774645	0.898649	0.0464101
YDR218C	SPR28	sis2/WT	7.35mM	92.2374	0.0713059	0.110997	0.144558	0.353396	0.451739
YDR219C	MFB1	sis2/WT	7.35mM	1117.73	-0.0120145	0.0561803	0.773383	0.897787	0.0468265
YDR220C	YDR220C	sis2/WT	7.35mM	100.934	0.0752753	0.106075	0.132833	0.333989	0.476268
YDR221W	GTB1	sis2/WT	7.35mM	2473.14	0.0120218	0.0426558	0.725781	0.868059	0.0614508
YDR222W	YDR222W	sis2/WT	7.35mM	2971.07	-0.00230822	0.0563535	0.955934	0.987828	0.00531849
YDR223W	CRF1	sis2/WT	7.35mM	462.924	-0.314203	0.105143	1.62631e-05	0.000419299	3.37748
YDR224C	HTB1	sis2/WT	7.35mM	16186	0.0565933	0.0616321	0.205717	0.43804	0.358486
YDR225W	HTA1	sis2/WT	7.35mM	25730.1	0.183231	0.058506	0.000108168	0.00204019	2.69033
YDR226W	ADK1	sis2/WT	7.35mM	29704.6	-0.0964923	0.0581184	0.0318304	0.136136	0.866026
YDR227W	SIR4	sis2/WT	7.35mM	2697.8	0.0661024	0.0584713	0.131107	0.33097	0.480211
YDR228C	PCF11	sis2/WT	7.35mM	1864.72	-0.0252888	0.0462207	0.488187	0.707815	0.15008
YDR229W	IVY1	sis2/WT	7.35mM	1460.84	0.0754456	0.0589401	0.0890036	0.261179	0.583062
YDR230W	YDR230W	sis2/WT	7.35mM	304.35	-0.0357025	0.0707444	0.441866	0.669341	0.174352
YDR231C	COX20	sis2/WT	7.35mM	597.288	-0.103481	0.0734302	0.0405565	0.159876	0.796218
YDR232W	HEM1	sis2/WT	7.35mM	6905.95	-0.0708024	0.0528123	0.0863892	0.256016	0.591733
YDR233C	RTN1	sis2/WT	7.35mM	28348.3	0.051143	0.048347	0.179314	0.405997	0.391477
YDR234W	LYS4	sis2/WT	7.35mM	6071.34	-0.1427	0.0564274	0.00184094	0.0184787	1.73333
YDR235W	PRP42	sis2/WT	7.35mM	1344.87	0.0365116	0.0543451	0.374179	0.612833	0.212658
YDR236C	FMN1	sis2/WT	7.35mM	1693.66	0.0925216	0.0521063	0.0274445	0.123839	0.907142
YDR237W	MRPL7	sis2/WT	7.35mM	1820.18	-0.00484893	0.0523604	0.903382	0.961289	0.0171459
YDR238C	SEC26	sis2/WT	7.35mM	10855.5	-0.00579034	0.0404239	0.859936	0.942157	0.0258768
YDR239C	YDR239C	sis2/WT	7.35mM	1824.12	0.0262595	0.0582757	0.538646	0.745638	0.127472
YDR240C	SNU56	sis2/WT	7.35mM	854.646	0.0621148	0.0575788	0.150903	0.363824	0.439109
YDR241W	BUD26	sis2/WT	7.35mM	363.672	0.0978507	0.0903722	0.0648819	0.214951	0.667661
YDR242W	AMD2	sis2/WT	7.35mM	761.287	-0.0338982	0.0578307	0.42658	0.655189	0.183634
YDR243C	PRP28	sis2/WT	7.35mM	728.929	0.0298346	0.0616758	0.497918	0.715322	0.145498
YDR244W	PEX5	sis2/WT	7.35mM	1468.53	-0.00925946	0.0499823	0.810954	0.917029	0.0376167
YDR245W	MNN10	sis2/WT	7.35mM	5679.79	0.0926049	0.0516571	0.0264923	0.120825	0.917844
YDR246W	TRS23	sis2/WT	7.35mM	951.185	0.0707711	0.0615694	0.117679	0.307871	0.511631
YDR246W-A	YDR246W-A	sis2/WT	7.35mM	104.759	-0.00659969	0.0859953	0.883039	0.951973	0.0213752
YDR247W	VHS1	sis2/WT	7.35mM	672.703	-0.0197836	0.0647461	0.658354	0.830771	0.0805187
YDR248C	YDR248C	sis2/WT	7.35mM	1358.31	0.164186	0.0710933	0.00176307	0.0178089	1.74936
YDR249C	YDR249C	sis2/WT	7.35mM	834.285	-0.000191403	0.0588683	0.996429	0.998772	0.00053375
YDR250C	YDR250C	sis2/WT	7.35mM	95.427	0.00688338	0.0869486	0.877527	0.950035	0.0222606
YDR251W	PAM1	sis2/WT	7.35mM	3674.29	-0.0087096	0.0508286	0.824007	0.922715	0.0349326
YDR252W	BTT1	sis2/WT	7.35mM	294.167	0.000839068	0.0713369	0.985346	0.996366	0.00158123
YDR253C	MET32	sis2/WT	7.35mM	476.196	-0.0493119	0.0704668	0.293757	0.541449	0.266443
YDR254W	CHL4	sis2/WT	7.35mM	928.912	0.0511548	0.0640817	0.259732	0.500973	0.300185
YDR255C	RMD5	sis2/WT	7.35mM	754.095	0.125246	0.0760393	0.0168285	0.0899676	1.04591
YDR256C	CTA1	sis2/WT	7.35mM	914.92	-0.00562352	0.0565814	0.893164	0.956759	0.0191975
YDR257C	RKM4	sis2/WT	7.35mM	2083.89	0.145143	0.0545259	0.00123294	0.0134652	1.87079
YDR258C	HSP78	sis2/WT	7.35mM	3599.35	0.365286	0.108145	3.19327e-06	0.000101078	3.99534
YDR259C	YAP6	sis2/WT	7.35mM	466.072	0.121393	0.102526	0.0318801	0.136258	0.865639
YDR260C	SWM1	sis2/WT	7.35mM	1010.29	-0.22188	0.0790374	0.000109063	0.00205103	2.68803
YDR261C	EXG2	sis2/WT	7.35mM	6075.72	-0.033618	0.0480775	0.371648	0.610363	0.214412
YDR261C-C	YDR261C-C	sis2/WT	7.35mM	40.1474	0.0482256	0.112632	0.267837	0.5106	0.291919
YDR261C-D	YDR261C-D	sis2/WT	7.35mM	1285.54	0.41784	0.0771774	4.37123e-10	3.58329e-08	7.44572
YDR261W-A	YDR261W-A	sis2/WT	7.35mM	177.444	0.141757	0.110733	0.0175796	0.0925137	1.03379
YDR261W-B	YDR261W-B	sis2/WT	7.35mM	1243.15	0.473426	0.0907796	1.31033e-09	9.85677e-08	7.00627
YDR262W	YDR262W	sis2/WT	7.35mM	2841.88	0.232848	0.0577747	8.43695e-07	3.17329e-05	4.49849
YDR263C	DIN7	sis2/WT	7.35mM	589.691	-0.163279	0.0807104	0.00333268	0.0283989	1.5467
YDR264C	AKR1	sis2/WT	7.35mM	8348.36	-0.054661	0.0535569	0.18324	0.411716	0.385402
YDR265W	PEX10	sis2/WT	7.35mM	874.621	0.0777431	0.0633812	0.0924513	0.266397	0.574471
YDR266C	HEL2	sis2/WT	7.35mM	3371.94	-0.0810661	0.0477026	0.0378972	0.152399	0.817018
YDR267C	CIA1	sis2/WT	7.35mM	1792.46	0.0787106	0.0542911	0.0632936	0.211995	0.673674
YDR268W	MSW1	sis2/WT	7.35mM	914.03	-0.0492144	0.0627696	0.27292	0.516441	0.286979
YDR269C	YDR269C	sis2/WT	7.35mM	92.4508	-0.0237354	0.0893833	0.598442	0.787495	0.103752
YDR270W	CCC2	sis2/WT	7.35mM	1472.52	-0.0501608	0.0610128	0.257331	0.498329	0.302484
YDR271C	YDR271C	sis2/WT	7.35mM	168.484	-0.0151818	0.077309	0.741895	0.879272	0.0558767
YDR272W	GLO2	sis2/WT	7.35mM	2804.12	0.0335686	0.0523885	0.402026	0.636105	0.196471
YDR273W	DON1	sis2/WT	7.35mM	336.385	-0.0538013	0.073746	0.259964	0.501041	0.300127
YDR274C	YDR274C	sis2/WT	7.35mM	672.005	0.346511	0.0941316	1.06868e-06	3.81741e-05	4.41823
YDR275W	BSC2	sis2/WT	7.35mM	1348.87	0.122609	0.0568954	0.00701678	0.0483984	1.31517
YDR276C	PMP3	sis2/WT	7.35mM	17309.9	0.126354	0.07478	0.0153176	0.0837103	1.07722
YDR277C	MTH1	sis2/WT	7.35mM	783.584	0.041787	0.0696158	0.368556	0.609236	0.215215
YDR278C	YDR278C	sis2/WT	7.35mM	3.50508	-0.0132754	0.143967	0.509528	NA	NA
YDR279W	RNH202	sis2/WT	7.35mM	1337.83	0.00787332	0.0482922	0.834892	0.929531	0.0317361
YDR280W	RRP45	sis2/WT	7.35mM	2584.46	0.068232	0.0511376	0.0904356	0.263841	0.578658
YDR281C	PHM6	sis2/WT	7.35mM	904.316	-0.181317	0.132056	0.00671633	0.0467762	1.32998
YDR282C	MRX10	sis2/WT	7.35mM	586.169	-0.00419377	0.0611694	0.923303	0.971058	0.0127548
YDR283C	GCN2	sis2/WT	7.35mM	2116.55	0.00737241	0.0481244	0.844874	0.934173	0.0295725
YDR284C	DPP1	sis2/WT	7.35mM	3189.79	-0.0214767	0.0519997	0.589316	0.78094	0.107383
YDR285W	ZIP1	sis2/WT	7.35mM	600.292	0.154027	0.0791886	0.0048943	0.037761	1.42296
YDR286C	YDR286C	sis2/WT	7.35mM	527.368	-0.0053932	0.0613148	0.90158	0.960623	0.0174469
YDR287W	INM2	sis2/WT	7.35mM	1203.31	0.289475	0.0743195	5.78887e-07	2.31338e-05	4.63575
YDR288W	NSE3	sis2/WT	7.35mM	1192.92	0.0928197	0.0675002	0.054588	0.193586	0.713126
YDR289C	RTT103	sis2/WT	7.35mM	1317.11	0.0305286	0.0526892	0.447461	0.674302	0.171146
YDR290W	YDR290W	sis2/WT	7.35mM	117.421	0.0490915	0.0889982	0.303789	0.55214	0.25795
YDR291W	HRQ1	sis2/WT	7.35mM	1530.08	-0.0191314	0.0473499	0.606972	0.793494	0.100457
YDR292C	SRP101	sis2/WT	7.35mM	3927.41	0.0209512	0.0409413	0.52562	0.737305	0.132353
YDR293C	SSD1	sis2/WT	7.35mM	5707.75	-0.174248	0.0754045	0.00135241	0.0145241	1.83791
YDR294C	DPL1	sis2/WT	7.35mM	6051.97	0.042785	0.0494647	0.267095	0.510011	0.29242
YDR295C	HDA2	sis2/WT	7.35mM	1560.11	0.0747086	0.0567556	0.0849496	0.253126	0.596664
YDR296W	MHR1	sis2/WT	7.35mM	1199.63	0.0600451	0.0644353	0.190144	0.421561	0.375139
YDR297W	SUR2	sis2/WT	7.35mM	4161.55	-0.127803	0.0492509	0.00222315	0.0214078	1.66943
YDR298C	ATP5	sis2/WT	7.35mM	8494.91	0.27239	0.0752709	2.24693e-06	7.48274e-05	4.12594
YDR299W	BFR2	sis2/WT	7.35mM	3855.16	0.0789475	0.0602606	0.0797729	0.244052	0.612518
YDR300C	PRO1	sis2/WT	7.35mM	3034.38	-0.121198	0.0507362	0.00426721	0.0342341	1.46554
YDR301W	CFT1	sis2/WT	7.35mM	1969.56	-0.153827	0.0618189	0.00152204	0.0158759	1.79926
YDR302W	GPI11	sis2/WT	7.35mM	2009.43	0.0423632	0.0521059	0.28983	0.536997	0.270028
YDR303C	RSC3	sis2/WT	7.35mM	2848.65	-0.0377608	0.0596236	0.384638	0.621871	0.2063
YDR304C	CPR5	sis2/WT	7.35mM	11489.9	-0.0218006	0.0509753	0.578558	0.773199	0.111708
YDR305C	HNT2	sis2/WT	7.35mM	695.403	0.0384521	0.0640833	0.392729	0.62872	0.201542
YDR306C	YDR306C	sis2/WT	7.35mM	1376.24	0.0297394	0.051938	0.454811	0.680727	0.167027
YDR307W	PMT7	sis2/WT	7.35mM	2375.82	-0.00492457	0.048087	0.895967	0.957515	0.0188544
YDR308C	SRB7	sis2/WT	7.35mM	899	0.0962874	0.0756336	0.0572629	0.198988	0.701172
YDR309C	GIC2	sis2/WT	7.35mM	6058.9	0.00981212	0.0558205	0.813363	0.917907	0.0372015
YDR310C	SUM1	sis2/WT	7.35mM	4841.53	-0.0134968	0.0459121	0.710384	0.860863	0.065066
YDR311W	TFB1	sis2/WT	7.35mM	1515.74	-0.0720602	0.0537865	0.0849955	0.253126	0.596664
YDR312W	SSF2	sis2/WT	7.35mM	1723.07	0.0778417	0.0568019	0.0737077	0.23239	0.633783
YDR313C	PIB1	sis2/WT	7.35mM	789.695	0.0883813	0.0625423	0.0566709	0.197791	0.703792
YDR314C	RAD34	sis2/WT	7.35mM	457.173	0.130576	0.077673	0.0139537	0.0779216	1.10834
YDR315C	IPK1	sis2/WT	7.35mM	590.872	0.119639	0.0843846	0.0265833	0.120892	0.917603
YDR316W	OMS1	sis2/WT	7.35mM	1137.66	0.127819	0.0666022	0.00994994	0.0622504	1.20586
YDR316W-A	YDR316W-A	sis2/WT	7.35mM	1.76996	0.00427793	0.144331	0.803262	NA	NA
YDR316W-B	YDR316W-B	sis2/WT	7.35mM	18.109	0.00283384	0.116792	0.931733	NA	NA
YDR317W	HIM1	sis2/WT	7.35mM	513.885	0.0375907	0.0677821	0.413114	0.644414	0.190835
YDR318W	MCM21	sis2/WT	7.35mM	931.018	0.103909	0.0603763	0.0245945	0.116028	0.935436
YDR319C	YDR319C	sis2/WT	7.35mM	1135.28	0.0798671	0.0672223	0.0932133	0.267901	0.572026
YDR320C	SWA2	sis2/WT	7.35mM	1371.36	-0.0637541	0.061089	0.15445	0.368422	0.433654
YDR320C-A	DAD4	sis2/WT	7.35mM	679.247	0.0385512	0.0731727	0.41092	0.642716	0.191981
YDR320W-B	YDR320W-B	sis2/WT	7.35mM	245.156	0.0408191	0.0785923	0.389055	0.625117	0.204039
YDR321W	ASP1	sis2/WT	7.35mM	11727.8	-0.021717	0.0546186	0.597011	0.78626	0.104434
YDR322C-A	TIM11	sis2/WT	7.35mM	2706.6	0.190614	0.0816683	0.000850214	0.0101612	1.99305
YDR322W	MRPL35	sis2/WT	7.35mM	1443.11	0.158517	0.0557852	0.000529415	0.00715161	2.1456
YDR323C	PEP7	sis2/WT	7.35mM	571.545	-0.0823512	0.0739561	0.0958512	0.272146	0.565198
YDR324C	UTP4	sis2/WT	7.35mM	3933.01	0.0170791	0.0503081	0.660478	0.832629	0.0795483
YDR325W	YCG1	sis2/WT	7.35mM	1602.03	0.0508914	0.0534688	0.213642	0.44876	0.347986
YDR326C	YSP2	sis2/WT	7.35mM	5717.85	0.0821595	0.0710587	0.0920071	0.265816	0.575419
YDR327W	YDR327W	sis2/WT	7.35mM	1838.28	0.0428466	0.0639396	0.341826	0.585647	0.232364
YDR328C	SKP1	sis2/WT	7.35mM	4750.56	0.0291232	0.0595862	0.500811	0.717979	0.143888
YDR329C	PEX3	sis2/WT	7.35mM	2102.4	0.118026	0.0625678	0.0133394	0.0758122	1.12026
YDR330W	UBX5	sis2/WT	7.35mM	1401.99	-0.0614933	0.0546381	0.141634	0.348455	0.457853
YDR331W	GPI8	sis2/WT	7.35mM	2350.44	-0.000791352	0.0439782	0.982056	0.994863	0.00223655
YDR332W	IRC3	sis2/WT	7.35mM	813.514	-0.0798411	0.0603999	0.0770457	0.238677	0.622189
YDR333C	RQC1	sis2/WT	7.35mM	2381.99	-0.0298744	0.047421	0.422164	0.65138	0.186165
YDR334W	SWR1	sis2/WT	7.35mM	2676.64	0.0233202	0.0545968	0.570217	0.766604	0.115429
YDR335W	MSN5	sis2/WT	7.35mM	3881.5	-0.0304761	0.0548362	0.460021	0.68428	0.164766
YDR336W	MRX8	sis2/WT	7.35mM	717.804	-0.103856	0.067078	0.0329134	0.139093	0.856694
YDR337W	MRPS28	sis2/WT	7.35mM	1188.17	0.0628671	0.0642171	0.170509	0.393304	0.405272
YDR338C	YDR338C	sis2/WT	7.35mM	995.437	-0.0771527	0.0602824	0.0863821	0.256016	0.591733
YDR339C	FCF1	sis2/WT	7.35mM	2155.68	0.0492513	0.0562038	0.243443	0.483507	0.315597
YDR340W	YDR340W	sis2/WT	7.35mM	10.3426	0.0396447	0.141366	0.228123	NA	NA
YDR341C	YDR341C	sis2/WT	7.35mM	14485	-0.0667617	0.0495005	0.0896849	0.262687	0.580562
YDR342C	HXT7	sis2/WT	7.35mM	562.7	0.519478	0.122779	1.1668e-07	6.01655e-06	5.22065
YDR343C	HXT6	sis2/WT	7.35mM	61.3175	-0.119581	0.145998	0.0360547	0.147306	0.83178
YDR344C	YDR344C	sis2/WT	7.35mM	126.288	-0.227567	0.145726	0.002262	0.0216516	1.66451
YDR345C	HXT3	sis2/WT	7.35mM	34252.2	-0.0453084	0.0570892	0.286782	0.533716	0.27269
YDR346C	SVF1	sis2/WT	7.35mM	10549.3	0.0595076	0.0512049	0.136688	0.340208	0.468256
YDR347W	MRP1	sis2/WT	7.35mM	2745.05	0.0187705	0.0463835	0.608134	0.794097	0.100126
YDR348C	PAL1	sis2/WT	7.35mM	3993.27	0.0749695	0.0473726	0.0517687	0.186905	0.728379
YDR349C	YPS7	sis2/WT	7.35mM	5504.58	0.0274817	0.0484637	0.467673	0.69124	0.160371
YDR350C	ATP22	sis2/WT	7.35mM	1172.97	-0.0323813	0.0593349	0.453709	0.680321	0.167286
YDR351W	SBE2	sis2/WT	7.35mM	1841.58	-0.0527924	0.0526878	0.193127	0.424077	0.372555
YDR352W	YPQ2	sis2/WT	7.35mM	2783.15	0.112377	0.0496434	0.00682409	0.0473759	1.32444
YDR353W	TRR1	sis2/WT	7.35mM	21493.8	0.00637727	0.0461277	0.861326	0.942734	0.0256108
YDR354C-A	YDR354C-A	sis2/WT	7.35mM	1097.63	-0.0513917	0.0587843	0.236656	0.474946	0.323356
YDR354W	TRP4	sis2/WT	7.35mM	3811.37	-0.0788494	0.0616517	0.0838327	0.25142	0.599601
YDR355C	YDR355C	sis2/WT	7.35mM	82.2994	0.00800974	0.0897391	0.855653	0.939322	0.0271854
YDR356W	SPC110	sis2/WT	7.35mM	2101.18	0.0177179	0.0663748	0.694366	0.852491	0.06931
YDR357C	CNL1	sis2/WT	7.35mM	1100.52	0.224661	0.0925053	0.000315045	0.00471755	2.32628
YDR358W	GGA1	sis2/WT	7.35mM	1027.82	0.0764794	0.0667302	0.105654	0.287507	0.541351
YDR359C	EAF1	sis2/WT	7.35mM	1781.48	-0.150605	0.0627607	0.00204837	0.0201187	1.6964
YDR360W	OPI7	sis2/WT	7.35mM	126.06	-0.00373674	0.0855672	0.933667	0.975996	0.0105518
YDR361C	BCP1	sis2/WT	7.35mM	3771.54	-0.0326396	0.0521568	0.413654	0.644785	0.190585
YDR362C	TFC6	sis2/WT	7.35mM	1445.2	-0.0012214	0.0481646	0.974161	0.993125	0.00299591
YDR363W	ESC2	sis2/WT	7.35mM	935.45	0.105443	0.0623407	0.025089	0.117266	0.930829
YDR363W-A	SEM1	sis2/WT	7.35mM	5309.32	0.143978	0.0826432	0.00901305	0.0578609	1.23762
YDR364C	CDC40	sis2/WT	7.35mM	1427.49	-0.0170393	0.0504504	0.661849	0.833536	0.0790754
YDR365C	ESF1	sis2/WT	7.35mM	9018.55	0.0207668	0.0516679	0.600084	0.788196	0.103366
YDR365W-A	YDR365W-A	sis2/WT	7.35mM	1.92908	-9.27199e-05	0.14411	0.995628	NA	NA
YDR365W-B	YDR365W-B	sis2/WT	7.35mM	641.239	0.278154	0.103416	6.22157e-05	0.00127095	2.89587
YDR366C	YDR366C	sis2/WT	7.35mM	282.708	-0.119712	0.0853905	0.0270348	0.122423	0.912138
YDR367W	KEI1	sis2/WT	7.35mM	1872.82	-0.136981	0.0633542	0.00491218	0.037761	1.42296
YDR368W	YPR1	sis2/WT	7.35mM	5057.39	0.023989	0.0506955	0.539509	0.746348	0.127058
YDR369C	XRS2	sis2/WT	7.35mM	813.403	0.17248	0.0755685	0.00151159	0.0158185	1.80083
YDR370C	DXO1	sis2/WT	7.35mM	1337.11	0.0330211	0.0535288	0.416463	0.647218	0.188949
YDR371C-A	YDR371C-A	sis2/WT	7.35mM	129.744	0.0117899	0.0812271	0.796595	0.90889	0.0414886
YDR371W	CTS2	sis2/WT	7.35mM	1275.18	0.193849	0.0661775	0.000150873	0.00262856	2.58028
YDR372C	VPS74	sis2/WT	7.35mM	4992.6	0.0297166	0.0451205	0.406159	0.638707	0.194698
YDR373W	FRQ1	sis2/WT	7.35mM	3069.13	0.195029	0.0566805	2.6441e-05	0.000623851	3.20492
YDR374C	PHO92	sis2/WT	7.35mM	15.7824	0.0812675	0.171957	0.0602265	NA	NA
YDR374W-A	WIP1	sis2/WT	7.35mM	534.686	0.0525426	0.0754454	0.2728	0.516365	0.287043
YDR375C	BCS1	sis2/WT	7.35mM	1097.42	0.0299687	0.0530386	0.457784	0.683575	0.165214
YDR376W	ARH1	sis2/WT	7.35mM	1579.57	0.0670086	0.0623577	0.139767	0.345621	0.4614
YDR377W	ATP17	sis2/WT	7.35mM	4535.44	0.45127	0.0682165	3.87957e-13	5.07747e-11	10.2944
YDR378C	LSM6	sis2/WT	7.35mM	3134.21	0.115275	0.060608	0.0137803	0.077223	1.11225
YDR379C-A	SDH6	sis2/WT	7.35mM	282.182	0.00998776	0.0768339	0.828019	0.925587	0.0335829
YDR379W	RGA2	sis2/WT	7.35mM	1519.6	0.0203303	0.053724	0.616923	0.801485	0.0961048
YDR380W	ARO10	sis2/WT	7.35mM	962.256	-0.122458	0.0686627	0.0144513	0.0800709	1.09653
YDR381C-A	YDR381C-A	sis2/WT	7.35mM	623.05	-0.0467642	0.0734251	0.323143	0.570137	0.244021
YDR381W	YRA1	sis2/WT	7.35mM	13883.6	-0.085063	0.0485704	0.0322972	0.137489	0.861732
YDR382W	RPP2B	sis2/WT	7.35mM	100078	0.0744898	0.0543121	0.0775577	0.239683	0.620363
YDR383C	NKP1	sis2/WT	7.35mM	2448.52	0.165775	0.0633758	0.00079928	0.00966086	2.01498
YDR384C	ATO3	sis2/WT	7.35mM	10139.5	-0.0438675	0.0580811	0.306928	0.555075	0.255648
YDR385W	EFT2	sis2/WT	7.35mM	90966.9	0.0306167	0.0458542	0.398267	0.632841	0.198706
YDR386W	MUS81	sis2/WT	7.35mM	829.887	0.0504927	0.061108	0.254689	0.49645	0.304124
YDR387C	CIN10	sis2/WT	7.35mM	1852.9	0.0258268	0.0600917	0.551747	0.754948	0.122083
YDR388W	RVS167	sis2/WT	7.35mM	7550.76	-0.00971889	0.0405134	0.767303	0.89402	0.0486526
YDR389W	SAC7	sis2/WT	7.35mM	2938.61	-0.0242294	0.044613	0.494452	0.712858	0.146997
YDR390C	UBA2	sis2/WT	7.35mM	2409.32	0.0126098	0.0428062	0.713703	0.862633	0.0641738
YDR391C	YDR391C	sis2/WT	7.35mM	761.086	0.0306329	0.0664287	0.499855	0.717251	0.144329
YDR392W	SPT3	sis2/WT	7.35mM	1222.47	0.103295	0.0604202	0.0254254	0.118266	0.927139
YDR393W	SHE9	sis2/WT	7.35mM	1234.56	0.0272026	0.0507849	0.487234	0.707447	0.150306
YDR394W	RPT3	sis2/WT	7.35mM	6350.51	0.0634309	0.0499276	0.107714	0.290355	0.537071
YDR395W	SXM1	sis2/WT	7.35mM	6674.39	0.0490177	0.0502571	0.210401	0.444369	0.352257
YDR396W	YDR396W	sis2/WT	7.35mM	1187.38	0.196497	0.0755081	0.000365007	0.00530078	2.27566
YDR397C	NCB2	sis2/WT	7.35mM	1177.47	0.208816	0.0759078	0.000175558	0.00295399	2.52959
YDR398W	UTP5	sis2/WT	7.35mM	4535.49	-0.0121352	0.0495827	0.752546	0.884818	0.0531462
YDR399W	HPT1	sis2/WT	7.35mM	5045.16	-0.0880363	0.0609874	0.0543605	0.192993	0.714458
YDR400W	URH1	sis2/WT	7.35mM	2455.86	-0.124783	0.0630812	0.00957038	0.0605871	1.21762
YDR401W	YDR401W	sis2/WT	7.35mM	63.3183	-0.064615	0.108329	0.176977	0.403085	0.394603
YDR402C	DIT2	sis2/WT	7.35mM	139.988	-0.156823	0.124677	0.0127102	0.0734801	1.13383
YDR403W	DIT1	sis2/WT	7.35mM	325.744	-0.157497	0.0978158	0.00796536	0.0529579	1.27607
YDR404C	RPB7	sis2/WT	7.35mM	5604.6	0.0126577	0.0431364	0.71439	0.862665	0.064158
YDR405W	MRP20	sis2/WT	7.35mM	1232	0.0440272	0.0652562	0.333286	0.577926	0.238128
YDR406W	PDR15	sis2/WT	7.35mM	1928.5	-0.190854	0.0720823	0.000372097	0.00537062	2.26998
YDR406W-A	YDR406W-A	sis2/WT	7.35mM	49.8958	-0.0436553	0.104227	0.325913	0.571248	0.243175
YDR407C	TRS120	sis2/WT	7.35mM	2728.19	-0.0600687	0.0578652	0.165371	0.384923	0.414626
YDR408C	ADE8	sis2/WT	7.35mM	3088.78	-0.115052	0.0677771	0.0199613	0.100896	0.996128
YDR409W	SIZ1	sis2/WT	7.35mM	1295.13	-0.123583	0.0657257	0.0118425	0.0700783	1.15442
YDR410C	STE14	sis2/WT	7.35mM	2040.83	0.110793	0.0652254	0.0220019	0.10754	0.968431
YDR411C	DFM1	sis2/WT	7.35mM	2900.73	0.0684553	0.0513694	0.0904502	0.263841	0.578658
YDR412W	RRP17	sis2/WT	7.35mM	1483.75	0.025594	0.0510091	0.514596	0.727971	0.137886
YDR413C	YDR413C	sis2/WT	7.35mM	1452.6	0.0244999	0.0515085	0.535471	0.742207	0.129475
YDR414C	ERD1	sis2/WT	7.35mM	1681.44	0.0390201	0.0547234	0.344852	0.587865	0.230722
YDR415C	YDR415C	sis2/WT	7.35mM	1907.29	0.14354	0.0574077	0.00193313	0.0192231	1.71618
YDR416W	SYF1	sis2/WT	7.35mM	1229.96	0.0263399	0.0524774	0.510754	0.725107	0.139598
YDR417C	YDR417C	sis2/WT	7.35mM	31115.2	-0.0173105	0.0481352	0.645766	0.822026	0.0851146
YDR418W	RPL12B	sis2/WT	7.35mM	34750.8	-0.0214393	0.0490892	0.574651	0.770173	0.113412
YDR419W	RAD30	sis2/WT	7.35mM	1210.17	-0.0314285	0.0583291	0.46279	0.687187	0.162925
YDR420W	HKR1	sis2/WT	7.35mM	2048.97	-0.105242	0.0699353	0.0340278	0.142019	0.847653
YDR421W	ARO80	sis2/WT	7.35mM	1210.11	0.0995321	0.0633294	0.0348845	0.144463	0.840242
YDR422C	SIP1	sis2/WT	7.35mM	1923.85	-0.150356	0.0606475	0.00170602	0.0173976	1.75951
YDR423C	CAD1	sis2/WT	7.35mM	1002	0.0280685	0.0537689	0.490548	0.709911	0.148796
YDR424C	DYN2	sis2/WT	7.35mM	1093.86	0.104763	0.0671426	0.0316393	0.135682	0.867478
YDR425W	SNX41	sis2/WT	7.35mM	670.24	-0.00506679	0.0597904	0.906418	0.961946	0.0168495
YDR426C	YDR426C	sis2/WT	7.35mM	108.453	0.0155022	0.0841229	0.733345	0.874325	0.058327
YDR427W	RPN9	sis2/WT	7.35mM	4661.67	0.125549	0.0554317	0.00516494	0.0386705	1.41262
YDR428C	BNA7	sis2/WT	7.35mM	941.623	-0.061826	0.0587175	0.157444	0.373404	0.427821
YDR429C	TIF35	sis2/WT	7.35mM	14518.7	0.151191	0.0590196	0.00136127	0.0145795	1.83626
YDR430C	CYM1	sis2/WT	7.35mM	1825.23	-0.0706859	0.055045	0.0954542	0.271501	0.566229
YDR431W	YDR431W	sis2/WT	7.35mM	67.0071	-0.0188183	0.092169	0.668932	0.837126	0.077209
YDR432W	NPL3	sis2/WT	7.35mM	9816.12	-0.174212	0.0683378	0.000754134	0.00932306	2.03044
YDR433W	YDR433W	sis2/WT	7.35mM	3090.75	-0.136346	0.0726994	0.00871058	0.0563719	1.24894
YDR434W	GPI17	sis2/WT	7.35mM	3479.39	-0.00779805	0.0489487	0.838013	0.930601	0.0312364
YDR435C	PPM1	sis2/WT	7.35mM	1150.27	-0.0070169	0.0571016	0.867596	0.946172	0.0240299
YDR436W	PPZ2	sis2/WT	7.35mM	1668.96	-0.00803584	0.0534365	0.842611	0.932379	0.0304073
YDR437W	GPI19	sis2/WT	7.35mM	254.689	0.000369127	0.0713711	0.993553	0.997453	0.00110745
YDR438W	THI74	sis2/WT	7.35mM	845.076	-0.0549595	0.0709583	0.245609	0.485163	0.314112
YDR439W	LRS4	sis2/WT	7.35mM	816.31	-0.00723677	0.0549181	0.860424	0.942496	0.0257206
YDR440W	DOT1	sis2/WT	7.35mM	1360.34	0.0408373	0.0520497	0.30689	0.555075	0.255648
YDR441C	APT2	sis2/WT	7.35mM	1711.11	0.115493	0.0570552	0.010772	0.0655966	1.18312
YDR442W	YDR442W	sis2/WT	7.35mM	216.381	-0.0375283	0.0781314	0.426259	0.654853	0.183856
YDR443C	SSN2	sis2/WT	7.35mM	1147.66	-0.0809991	0.0631258	0.079928	0.244292	0.61209
YDR444W	YDR444W	sis2/WT	7.35mM	1460.45	0.0556605	0.0554805	0.185701	0.415195	0.381748
YDR445C	YDR445C	sis2/WT	7.35mM	107.461	0.047103	0.089941	0.320564	0.567292	0.246193
YDR446W	ECM11	sis2/WT	7.35mM	106.961	-0.0755313	0.105079	0.132436	0.333648	0.476712
YDR447C	RPS17B	sis2/WT	7.35mM	42248.7	0.082168	0.0617614	0.0727808	0.230035	0.638206
YDR448W	ADA2	sis2/WT	7.35mM	1609.94	0.0688356	0.0531468	0.0961842	0.272849	0.564078
YDR449C	UTP6	sis2/WT	7.35mM	1944.19	0.120363	0.0655064	0.0138203	0.0773792	1.11138
YDR450W	RPS18A	sis2/WT	7.35mM	64174.4	0.0216604	0.0537767	0.594363	0.784837	0.105221
YDR451C	YHP1	sis2/WT	7.35mM	2406.52	0.132494	0.0617951	0.00569706	0.0413005	1.38404
YDR452W	PPN1	sis2/WT	7.35mM	7184.5	0.00148386	0.0457024	0.967356	0.991791	0.00357994
YDR453C	TSA2	sis2/WT	7.35mM	716.342	0.0377883	0.0631711	0.397797	0.632841	0.198706
YDR454C	GUK1	sis2/WT	7.35mM	11891.2	0.0223033	0.0492263	0.56013	0.759752	0.119328
YDR455C	YDR455C	sis2/WT	7.35mM	359.199	0.00193248	0.0660071	0.965634	0.990951	0.00394765
YDR456W	NHX1	sis2/WT	7.35mM	3958.93	-0.0207452	0.0574404	0.623902	0.804119	0.0946799
YDR457W	TOM1	sis2/WT	7.35mM	3713.98	-0.0274325	0.0587633	0.522697	0.734694	0.133894
YDR458C	HEH2	sis2/WT	7.35mM	2312.26	-0.00393042	0.0500117	0.919168	0.969452	0.0134737
YDR459C	PFA5	sis2/WT	7.35mM	1321.05	-0.0437268	0.0514284	0.27045	0.513929	0.289097
YDR460W	TFB3	sis2/WT	7.35mM	1155.86	-0.00245351	0.0506079	0.9499	0.984386	0.00683472
YDR461C-A	YDR461C-A	sis2/WT	7.35mM	370.219	-0.200712	0.101082	0.00152828	0.015915	1.79819
YDR461W	MFA1	sis2/WT	7.35mM	12364.5	0.0570594	0.0983459	0.232625	0.470846	0.327121
YDR462W	MRPL28	sis2/WT	7.35mM	884.958	-0.0538701	0.061974	0.228743	0.466628	0.331029
YDR463W	STP1	sis2/WT	7.35mM	2850.66	0.00441181	0.0487883	0.907715	0.962803	0.0164624
YDR464C-A	YDR464C-A	sis2/WT	7.35mM	253.46	0.0562932	0.0774214	0.244425	0.484757	0.314476
YDR464W	SPP41	sis2/WT	7.35mM	3704.78	0.00598436	0.0498308	0.876893	0.950016	0.0222689
YDR465C	RMT2	sis2/WT	7.35mM	3252.96	-0.0187535	0.0516727	0.635878	0.813324	0.0897367
YDR466W	PKH3	sis2/WT	7.35mM	1669.15	0.0229844	0.0504097	0.555027	0.756466	0.12121
YDR467C	YDR467C	sis2/WT	7.35mM	287.471	0.0160094	0.0707409	0.726663	0.868951	0.0610045
YDR468C	TLG1	sis2/WT	7.35mM	1720.07	0.043376	0.0538509	0.289488	0.536985	0.270038
YDR469W	SDC1	sis2/WT	7.35mM	1349.86	0.124403	0.0713597	0.0147439	0.0813973	1.08939
YDR470C	UGO1	sis2/WT	7.35mM	1417.19	-0.0379789	0.0528244	0.346415	0.589495	0.22952
YDR471W	RPL27B	sis2/WT	7.35mM	28074.3	0.0194237	0.0508935	0.620233	0.802641	0.0954784
YDR472W	TRS31	sis2/WT	7.35mM	1282.29	-0.196063	0.0768876	0.000425781	0.00593125	2.22685
YDR473C	PRP3	sis2/WT	7.35mM	1235.07	0.0680143	0.0735173	0.161075	0.379343	0.420968
YDR475C	JIP4	sis2/WT	7.35mM	1373.02	-0.014147	0.0554662	0.732703	0.873723	0.0586263
YDR476C	YDR476C	sis2/WT	7.35mM	2456.75	0.0150889	0.0584141	0.723496	0.867272	0.0618445
YDR477W	SNF1	sis2/WT	7.35mM	2891.77	-0.0470442	0.0534073	0.248871	0.489174	0.310537
YDR478W	SNM1	sis2/WT	7.35mM	486.875	0.00775549	0.0630507	0.86054	0.942496	0.0257206
YDR479C	PEX29	sis2/WT	7.35mM	1644.64	0.0265245	0.053885	0.515182	0.727971	0.137886
YDR480W	DIG2	sis2/WT	7.35mM	747.485	-0.0578104	0.0633343	0.20266	0.434312	0.362198
YDR481C	PHO8	sis2/WT	7.35mM	6726.63	0.0157434	0.0559081	0.705263	0.858111	0.0664567
YDR482C	CWC21	sis2/WT	7.35mM	896.739	-0.0942204	0.0679826	0.0520952	0.187554	0.726873
YDR483W	KRE2	sis2/WT	7.35mM	13215.3	-0.0958816	0.0431524	0.00992318	0.0621438	1.2066
YDR484W	VPS52	sis2/WT	7.35mM	887.985	0.00693791	0.0549596	0.866191	0.945617	0.0242846
YDR485C	VPS72	sis2/WT	7.35mM	1879.55	0.0428939	0.0562444	0.308256	0.555834	0.255055
YDR486C	VPS60	sis2/WT	7.35mM	1653.35	0.0229201	0.0502753	0.555384	0.756527	0.121175
YDR487C	RIB3	sis2/WT	7.35mM	6784.01	-0.0310009	0.0543931	0.450056	0.677096	0.16935
YDR488C	PAC11	sis2/WT	7.35mM	926.237	-0.0590301	0.0624183	0.190552	0.422173	0.374509
YDR489W	SLD5	sis2/WT	7.35mM	761.99	-0.0398528	0.0619408	0.368707	0.609236	0.215215
YDR490C	PKH1	sis2/WT	7.35mM	1596.81	-0.228048	0.063996	6.57487e-06	0.000189273	3.72291
YDR491C	YDR491C	sis2/WT	7.35mM	455.711	-0.0378104	0.0625799	0.3955	0.631417	0.199684
YDR492W	IZH1	sis2/WT	7.35mM	2250.91	-0.00613486	0.0470371	0.868486	0.94682	0.0237326
YDR493W	MZM1	sis2/WT	7.35mM	677.135	0.0229938	0.0596765	0.594581	0.784837	0.105221
YDR494W	RSM28	sis2/WT	7.35mM	1691.95	0.0544383	0.0573436	0.204339	0.43645	0.360065
YDR495C	VPS3	sis2/WT	7.35mM	1277.87	0.040257	0.0629051	0.367482	0.608253	0.215916
YDR496C	PUF6	sis2/WT	7.35mM	4445.39	0.07509	0.0578405	0.0869684	0.256967	0.590123
YDR497C	ITR1	sis2/WT	7.35mM	44114.9	-0.065252	0.050991	0.10363	0.283818	0.546961
YDR498C	SEC20	sis2/WT	7.35mM	1485.16	-0.0587293	0.0529194	0.150745	0.363703	0.439253
YDR499W	LCD1	sis2/WT	7.35mM	1119.23	0.169131	0.0703479	0.00123923	0.0134985	1.86972
YDR500C	RPL37B	sis2/WT	7.35mM	32616.1	0.00951211	0.0574907	0.821892	0.921638	0.0354398
YDR501W	PLM2	sis2/WT	7.35mM	730.188	-0.130595	0.0664706	0.00853383	0.0556221	1.25475
YDR502C	SAM2	sis2/WT	7.35mM	29572.6	0.0473564	0.0488408	0.216031	0.4507	0.346113
YDR503C	LPP1	sis2/WT	7.35mM	1208.08	0.0159272	0.0582437	0.708426	0.859521	0.0657433
YDR504C	SPG3	sis2/WT	7.35mM	417.82	-4.87416e-05	0.0684362	0.999142	0.999584	0.000180639
YDR505C	PSP1	sis2/WT	7.35mM	2325.18	0.11687	0.0621624	0.0138579	0.0774764	1.11083
YDR506C	GMC1	sis2/WT	7.35mM	711.65	0.015922	0.0598494	0.712378	0.862027	0.0644791
YDR507C	GIN4	sis2/WT	7.35mM	3404.11	-0.0050149	0.0490822	0.895613	0.957515	0.0188544
YDR508C	GNP1	sis2/WT	7.35mM	18685.9	-0.0526909	0.0525638	0.193234	0.424077	0.372555
YDR509W	YDR509W	sis2/WT	7.35mM	1688.05	-0.070628	0.0644877	0.126993	0.324236	0.489138
YDR510C-A	YDR510C-A	sis2/WT	7.35mM	1584.94	0.016076	0.053492	0.691521	0.851451	0.0698405
YDR510W	SMT3	sis2/WT	7.35mM	5939.7	0.0532527	0.0546456	0.200294	0.431787	0.36473
YDR511W	SDH7	sis2/WT	7.35mM	890.175	0.0682999	0.0707056	0.154343	0.368422	0.433654
YDR512C	EMI1	sis2/WT	7.35mM	1721.19	0.000411426	0.054276	0.991966	0.99717	0.00123066
YDR513W	GRX2	sis2/WT	7.35mM	2667.17	-0.0490901	0.0656461	0.28372	0.530285	0.275491
YDR514C	YDR514C	sis2/WT	7.35mM	924.851	0.183777	0.06833	0.000400253	0.00567455	2.24607
YDR515W	SLF1	sis2/WT	7.35mM	1105.09	0.057197	0.0603681	0.19621	0.427386	0.36918
YDR516C	EMI2	sis2/WT	7.35mM	4709.56	-0.0142965	0.0607877	0.742402	0.879385	0.0558209
YDR517W	GRH1	sis2/WT	7.35mM	5163.79	-0.0324865	0.0584104	0.448395	0.675391	0.170445
YDR518W	EUG1	sis2/WT	7.35mM	2630.88	-0.141748	0.0617699	0.00327104	0.0279987	1.55286
YDR519W	FPR2	sis2/WT	7.35mM	4229.56	0.00092828	0.0410279	0.977724	0.993258	0.0029378
YDR520C	URC2	sis2/WT	7.35mM	977.483	-0.0388958	0.0559561	0.353147	0.595201	0.225336
YDR521W	YDR521W	sis2/WT	7.35mM	77.7247	0.000153299	0.08866	0.997231	0.999106	0.000388314
YDR522C	SPS2	sis2/WT	7.35mM	213.279	0.0479884	0.0784594	0.316122	0.562405	0.249951
YDR523C	SPS1	sis2/WT	7.35mM	107.061	0.0115624	0.086644	0.796708	0.90889	0.0414886
YDR524C	AGE1	sis2/WT	7.35mM	1859.23	0.00589812	0.0476159	0.874654	0.949886	0.0223284
YDR524C-A	YDR524C-A	sis2/WT	7.35mM	15.6268	-0.0496082	0.137888	0.190112	NA	NA
YDR524C-B	YDR524C-B	sis2/WT	7.35mM	138788	0.0240636	0.0514909	0.542653	0.748933	0.125557
YDR524W-C	YDR524W-C	sis2/WT	7.35mM	53463.5	0.0895863	0.0612704	0.0511677	0.185723	0.731134
YDR525W	API2	sis2/WT	7.35mM	20.9786	-0.01411	0.113755	0.692123	NA	NA
YDR525W-A	SNA2	sis2/WT	7.35mM	455.946	0.0977518	0.0886755	0.0642643	0.213902	0.669785
YDR526C	YDR526C	sis2/WT	7.35mM	482.979	0.0332004	0.0644466	0.460182	0.68428	0.164766
YDR527W	RBA50	sis2/WT	7.35mM	1623.34	0.0203752	0.0540997	0.617706	0.802115	0.0957634
YDR528W	HLR1	sis2/WT	7.35mM	1678.83	-0.0837114	0.0609562	0.0660975	0.216955	0.663631
YDR529C	QCR7	sis2/WT	7.35mM	6374.95	0.403603	0.0767885	9.50531e-10	7.41182e-08	7.13007
YDR530C	APA2	sis2/WT	7.35mM	1110.74	0.223862	0.0896405	0.000263915	0.00410578	2.3866
YDR531W	CAB1	sis2/WT	7.35mM	3143.12	-0.013649	0.0481799	0.717291	0.863883	0.0635448
YDR532C	KRE28	sis2/WT	7.35mM	908.265	0.165084	0.0776108	0.00257168	0.0236936	1.62537
YDR533C	HSP31	sis2/WT	7.35mM	2640.58	-0.0251372	0.0709215	0.58529	0.777959	0.109043
YDR534C	FIT1	sis2/WT	7.35mM	155.497	-0.058534	0.0870791	0.230992	0.469174	0.328666
YDR535C	YDR535C	sis2/WT	7.35mM	51.2374	-0.0662933	0.118544	0.156453	0.371466	0.430081
YDR536W	STL1	sis2/WT	7.35mM	311.392	0.0263764	0.0688813	0.564583	0.761753	0.118186
YDR537C	YDR537C	sis2/WT	7.35mM	515.681	0.103875	0.0734099	0.0398629	0.15792	0.801562
YDR538W	PAD1	sis2/WT	7.35mM	647.009	0.146017	0.0732224	0.005469	0.0402403	1.39534
YDR539W	FDC1	sis2/WT	7.35mM	1896.33	0.163805	0.0634314	0.000919405	0.0108263	1.96552
YDR540C	IRC4	sis2/WT	7.35mM	361.83	-0.102755	0.0874591	0.0531093	0.18971	0.72191
YDR541C	YDR541C	sis2/WT	7.35mM	1409.13	-0.17154	0.0681766	0.000881967	0.0104431	1.98117
YDR542W	PAU10	sis2/WT	7.35mM	6.91517	-0.0142346	0.126999	0.629729	NA	NA
YDR543C	YDR543C	sis2/WT	7.35mM	0.822014	0.0108037	0.160986	0.36268	NA	NA
YDR544C	YDR544C	sis2/WT	7.35mM	2.22067	-5.19224e-05	0.14097	0.997818	NA	NA
YDR545C-A	YDR545C-A	sis2/WT	7.35mM	0.71969	0.004004	0.152361	0.748479	NA	NA
YDR545W	YRF1-1	sis2/WT	7.35mM	4.79833	0.00739358	0.132313	0.769326	NA	NA
YEL001C	IRC22	sis2/WT	7.35mM	9140.33	0.00321376	0.0460885	0.929819	0.974474	0.0112298
YEL002C	WBP1	sis2/WT	7.35mM	13079.9	0.0268629	0.0443398	0.446298	0.673026	0.171968
YEL003W	GIM4	sis2/WT	7.35mM	2646.47	0.0408085	0.067304	0.374309	0.61289	0.212618
YEL004W	YEA4	sis2/WT	7.35mM	1005.7	0.123144	0.0650728	0.0117032	0.0694636	1.15824
YEL005C	VAB2	sis2/WT	7.35mM	508.954	0.032057	0.0630174	0.471295	0.694025	0.158625
YEL006W	YEA6	sis2/WT	7.35mM	2199.87	-0.00923172	0.0526931	0.817978	0.919668	0.0363689
YEL007W	MIT1	sis2/WT	7.35mM	6284.52	-0.0751345	0.0689202	0.11629	0.305223	0.515383
YEL008C-A	YEL008C-A	sis2/WT	7.35mM	27.9684	-0.100729	0.161104	0.0492938	0.181872	0.740234
YEL008W	YEL008W	sis2/WT	7.35mM	58.4539	-0.0855464	0.122873	0.0917786	0.265816	0.575419
YEL009C	GCN4	sis2/WT	7.35mM	36508.2	0.0361941	0.0562297	0.388504	0.624772	0.204279
YEL009C-A	YEL009C-A	sis2/WT	7.35mM	37.1257	-0.0183805	0.104248	0.646435	0.822347	0.0849447
YEL010W	YEL010W	sis2/WT	7.35mM	60.432	-0.107263	0.143611	0.0482912	0.179311	0.746393
YEL011W	GLC3	sis2/WT	7.35mM	1393.98	-0.117082	0.0783379	0.0257585	0.119261	0.923501
YEL012W	UBC8	sis2/WT	7.35mM	767.027	0.0548802	0.0668493	0.23644	0.474811	0.323479
YEL013W	VAC8	sis2/WT	7.35mM	4958.65	-0.0168575	0.0587655	0.693665	0.852374	0.06937
YEL014C	YEL014C	sis2/WT	7.35mM	248.997	0.000470022	0.073368	0.991817	0.99717	0.00123066
YEL015W	EDC3	sis2/WT	7.35mM	3615.5	0.0828909	0.0470236	0.0324965	0.137857	0.860572
YEL016C	NPP2	sis2/WT	7.35mM	1745.6	0.00805741	0.051154	0.837689	0.930601	0.0312364
YEL017C-A	PMP2	sis2/WT	7.35mM	13205.4	0.0513093	0.0556348	0.221935	0.457611	0.339504
YEL017W	GTT3	sis2/WT	7.35mM	3867.33	0.0402237	0.053689	0.324349	0.570872	0.243461
YEL018C-A	YEL018C-A	sis2/WT	7.35mM	402.989	0.0413132	0.0646833	0.361271	0.60171	0.220613
YEL018W	EAF5	sis2/WT	7.35mM	591.407	0.070542	0.0642964	0.126893	0.324236	0.489138
YEL019C	MMS21	sis2/WT	7.35mM	246.037	-0.0219477	0.0725931	0.634379	0.81287	0.0899788
YEL020C	PXP1	sis2/WT	7.35mM	934.707	0.0280354	0.0548193	0.496396	0.714372	0.146075
YEL020C-B	YEL020C-B	sis2/WT	7.35mM	1507.58	0.112439	0.0788578	0.0317013	0.135857	0.866919
YEL020W-A	TIM9	sis2/WT	7.35mM	1552.1	0.113878	0.0785621	0.0296516	0.130215	0.88534
YEL021W	URA3	sis2/WT	7.35mM	3323.56	-0.0762047	0.0535156	0.0688658	0.22217	0.653314
YEL022W	GEA2	sis2/WT	7.35mM	3610.58	-0.013891	0.0529293	0.729912	0.871695	0.0596354
YEL023C	YEL023C	sis2/WT	7.35mM	743.734	-0.276095	0.0788884	3.46359e-06	0.00010803	3.96646
YEL024W	RIP1	sis2/WT	7.35mM	4313.97	0.274833	0.0809024	5.27091e-06	0.000156754	3.80478
YEL025C	YEL025C	sis2/WT	7.35mM	2512.18	-0.0116048	0.05418	0.776234	0.899392	0.0460512
YEL026W	SNU13	sis2/WT	7.35mM	16727.6	0.00103697	0.0391401	0.9741	0.993125	0.00299591
YEL027W	VMA3	sis2/WT	7.35mM	32964	0.0370167	0.0585282	0.389109	0.625117	0.204039
YEL028W	YEL028W	sis2/WT	7.35mM	228.027	0.00631724	0.0747583	0.890569	0.955292	0.0198637
YEL029C	BUD16	sis2/WT	7.35mM	1274.93	-0.02033	0.0520642	0.60962	0.794804	0.0997401
YEL030C-A	YEL030C-A	sis2/WT	7.35mM	36.867	-0.0148693	0.102415	0.712379	0.862027	0.0644791
YEL030W	ECM10	sis2/WT	7.35mM	539.621	0.0265121	0.0612758	0.54519	0.749897	0.124999
YEL031W	SPF1	sis2/WT	7.35mM	21309.5	-0.0688298	0.0645764	0.136563	0.340208	0.468256
YEL032C-A	YEL032C-A	sis2/WT	7.35mM	210.849	-0.116227	0.0931103	0.0347173	0.144116	0.841288
YEL032W	MCM3	sis2/WT	7.35mM	3487.54	-0.164814	0.0586066	0.000482476	0.00661633	2.17938
YEL033W	MTC7	sis2/WT	7.35mM	11965.5	0.126762	0.0510048	0.00299664	0.0262833	1.58032
YEL034C-A	YEL034C-A	sis2/WT	7.35mM	59382.1	0.126135	0.0475507	0.00198428	0.0196097	1.70753
YEL034W	HYP2	sis2/WT	7.35mM	58393.5	0.126074	0.0474375	0.0019607	0.0194367	1.71138
YEL035C	UTR5	sis2/WT	7.35mM	58.7581	-0.0375557	0.101313	0.393518	0.629668	0.200888
YEL036C	ANP1	sis2/WT	7.35mM	6567.13	0.0241915	0.0457182	0.503603	0.720617	0.142296
YEL037C	RAD23	sis2/WT	7.35mM	7024.84	-0.0200658	0.0489026	0.598396	0.787495	0.103752
YEL038W	UTR4	sis2/WT	7.35mM	2523.11	-0.0956005	0.0571001	0.0315581	0.135682	0.867478
YEL039C	CYC7	sis2/WT	7.35mM	139.454	-0.0485631	0.0936111	0.303194	0.551685	0.258309
YEL040W	UTR2	sis2/WT	7.35mM	31578.5	-0.0122397	0.036963	0.685892	0.846967	0.0721337
YEL041W	YEF1	sis2/WT	7.35mM	525.276	0.130432	0.0757433	0.0131256	0.0749998	1.12494
YEL042W	GDA1	sis2/WT	7.35mM	16129.6	0.00135609	0.0469422	0.970764	0.992618	0.00321794
YEL043W	YEL043W	sis2/WT	7.35mM	3568.69	-0.087085	0.0625396	0.060064	0.204499	0.689309
YEL044W	IES6	sis2/WT	7.35mM	1171.65	-0.218366	0.0923303	0.000424308	0.00592364	2.22741
YEL045C	YEL045C	sis2/WT	7.35mM	735.503	-0.0750059	0.0636698	0.104384	0.285106	0.544993
YEL046C	GLY1	sis2/WT	7.35mM	17183	-0.139125	0.0460602	0.000522226	0.00707439	2.15031
YEL047C	YEL047C	sis2/WT	7.35mM	7594.85	0.0433599	0.0515967	0.275523	0.520288	0.283756
YEL048C	TCA17	sis2/WT	7.35mM	1138.27	0.0519409	0.0586202	0.231106	0.469182	0.328658
YEL049W	PAU2	sis2/WT	7.35mM	118.975	-0.0943263	0.106569	0.0761062	0.236842	0.625541
YEL050C	RML2	sis2/WT	7.35mM	2064.95	0.106537	0.0546059	0.0150114	0.0825027	1.08353
YEL050W-A	YEL050W-A	sis2/WT	7.35mM	230.05	0.0490217	0.0753299	0.303968	0.552152	0.257941
YEL051W	VMA8	sis2/WT	7.35mM	11595.8	0.0385182	0.0546547	0.35061	0.593744	0.226401
YEL052W	AFG1	sis2/WT	7.35mM	3036.41	-0.0575364	0.0585793	0.186225	0.41532	0.381617
YEL053C	MAK10	sis2/WT	7.35mM	1477.61	-0.00158422	0.0543045	0.969081	0.991941	0.00351424
YEL053W-A	YEL053W-A	sis2/WT	7.35mM	30097.2	-0.0063579	0.0504751	0.870424	0.947317	0.0235045
YEL054C	RPL12A	sis2/WT	7.35mM	38500.2	-0.00666309	0.0494265	0.862281	0.943272	0.025363
YEL055C	POL5	sis2/WT	7.35mM	5674.22	-0.00870607	0.0440152	0.804563	0.913543	0.0392709
YEL056W	HAT2	sis2/WT	7.35mM	1990.86	-0.0100695	0.0432765	0.771664	0.896768	0.0473199
YEL057C	SDD1	sis2/WT	7.35mM	233.762	0.0504526	0.0809633	0.294664	0.542182	0.265855
YEL058W	PCM1	sis2/WT	7.35mM	6960.54	-0.00486035	0.0466437	0.894982	0.957385	0.0189134
YEL059C-A	SOM1	sis2/WT	7.35mM	190.36	-0.00377055	0.0784674	0.934416	0.976306	0.0104142
YEL059W	HHY1	sis2/WT	7.35mM	140.119	-0.00521146	0.0817787	0.908869	0.963733	0.0160432
YEL060C	PRB1	sis2/WT	7.35mM	4258.45	0.033708	0.0517287	0.395947	0.631815	0.19941
YEL061C	CIN8	sis2/WT	7.35mM	2106.33	0.134572	0.0750689	0.0105205	0.0645976	1.18978
YEL062W	NPR2	sis2/WT	7.35mM	771.579	-0.0752345	0.0639243	0.104076	0.284752	0.545534
YEL063C	CAN1	sis2/WT	7.35mM	5743.69	-0.0799831	0.0611937	0.0786315	0.2416	0.616903
YEL064C	AVT2	sis2/WT	7.35mM	792.729	-0.0253743	0.0564225	0.544992	0.749897	0.124999
YEL065W	SIT1	sis2/WT	7.35mM	3843.02	-0.616286	0.167298	9.21284e-07	3.36611e-05	4.47287
YEL066W	HPA3	sis2/WT	7.35mM	1272.07	0.0302938	0.0711191	0.512657	0.726491	0.13877
YEL067C	YEL067C	sis2/WT	7.35mM	614.324	0.00175473	0.0671309	0.968951	0.991941	0.00351424
YEL068C	YEL068C	sis2/WT	7.35mM	835.525	-0.0391692	0.0627254	0.379628	0.616702	0.209925
YEL069C	HXT13	sis2/WT	7.35mM	74.5874	0.0796343	0.115255	0.112223	0.298857	0.524536
YEL070W	DSF1	sis2/WT	7.35mM	72.9085	-0.035178	0.101205	0.420178	0.649671	0.187306
YEL071W	DLD3	sis2/WT	7.35mM	21787.1	0.269654	0.0702406	9.26727e-07	3.36676e-05	4.47279
YEL072W	RMD6	sis2/WT	7.35mM	398.229	0.0185505	0.0693808	0.68459	0.846901	0.0721673
YEL073C	YEL073C	sis2/WT	7.35mM	623.91	-0.310048	0.0957553	6.88429e-06	0.000195636	3.70855
YEL074W	YEL074W	sis2/WT	7.35mM	40.645	-0.120718	0.16374	0.0327705	0.138765	0.857721
YEL075C	YEL075C	sis2/WT	7.35mM	21.2532	0.00168834	0.109831	0.962929	NA	NA
YEL075W-A	YEL075W-A	sis2/WT	7.35mM	13.6787	0.00409404	0.116673	0.901849	NA	NA
YEL076C	YEL076C	sis2/WT	7.35mM	20.3285	-0.0218199	0.111801	0.563563	NA	NA
YEL076C-A	YEL076C-A	sis2/WT	7.35mM	26.7419	-0.00736809	0.106419	0.846546	0.935179	0.0291054
YEL077C	YEL077C	sis2/WT	7.35mM	812.017	-0.0981743	0.0723762	0.049423	0.182244	0.739348
YEL077W-A	YEL077W-A	sis2/WT	7.35mM	160.514	-0.102081	0.0943501	0.0576331	0.199516	0.700022
YER001W	MNN1	sis2/WT	7.35mM	5232.86	-0.0708745	0.0585599	0.107302	0.289489	0.538368
YER002W	NOP16	sis2/WT	7.35mM	3687.63	0.117542	0.0741314	0.0223945	0.108973	0.962681
YER003C	PMI40	sis2/WT	7.35mM	13974.5	-0.152234	0.0734745	0.00400337	0.0326887	1.4856
YER004W	FMP52	sis2/WT	7.35mM	7916.58	0.14994	0.0695029	0.00356578	0.0298034	1.52573
YER005W	YND1	sis2/WT	7.35mM	2587.35	-0.0593066	0.055998	0.162105	0.380088	0.420116
YER006C-A	YER006C-A	sis2/WT	7.35mM	123.632	-0.00505028	0.0808455	0.911881	0.965166	0.0153979
YER006W	NUG1	sis2/WT	7.35mM	6225.63	0.135642	0.0559921	0.00283724	0.0252868	1.59711
YER007C-A	TMA20	sis2/WT	7.35mM	5088.79	0.090411	0.0587942	0.0443605	0.170049	0.769427
YER007W	PAC2	sis2/WT	7.35mM	530.304	-0.142488	0.0725422	0.00633476	0.0445783	1.35088
YER008C	SEC3	sis2/WT	7.35mM	5012.36	0.0718931	0.0690173	0.131823	0.332364	0.478386
YER009W	NTF2	sis2/WT	7.35mM	17153.2	0.0524605	0.0420373	0.124518	0.319875	0.49502
YER010C	YER010C	sis2/WT	7.35mM	2022.48	-0.0710773	0.0573919	0.102298	0.28279	0.548536
YER011W	TIR1	sis2/WT	7.35mM	859.472	-1.0962	0.118068	5.50634e-23	1.76038e-20	19.7544
YER012W	PRE1	sis2/WT	7.35mM	4966.19	0.0689277	0.0603489	0.122888	0.317462	0.498308
YER013W	PRP22	sis2/WT	7.35mM	1369.66	-0.0551481	0.0573217	0.19862	0.430365	0.366163
YER014C-A	BUD25	sis2/WT	7.35mM	256.522	-0.0155788	0.0712927	0.734032	0.874655	0.0581631
YER014W	HEM14	sis2/WT	7.35mM	873.501	-0.0275122	0.0571159	0.514872	0.727971	0.137886
YER015W	FAA2	sis2/WT	7.35mM	684.18	0.0368772	0.0577829	0.387421	0.624085	0.204756
YER016W	BIM1	sis2/WT	7.35mM	2982.28	0.0510258	0.0501512	0.192219	0.423227	0.373427
YER017C	AFG3	sis2/WT	7.35mM	3490.86	-0.0454717	0.0522277	0.257348	0.498329	0.302484
YER018C	SPC25	sis2/WT	7.35mM	1178.47	0.0565705	0.0706468	0.232191	0.470563	0.327382
YER019C-A	SBH2	sis2/WT	7.35mM	6771.37	0.0818067	0.068584	0.0888191	0.261108	0.58318
YER019W	ISC1	sis2/WT	7.35mM	4775.4	0.0730322	0.0600191	0.102377	0.282801	0.548518
YER020W	GPA2	sis2/WT	7.35mM	1783.03	-0.0957485	0.0614401	0.0385856	0.154506	0.811054
YER021W	RPN3	sis2/WT	7.35mM	8248.93	0.0435141	0.0444661	0.219932	0.456354	0.340698
YER022W	SRB4	sis2/WT	7.35mM	1449.9	0.0389434	0.0527161	0.333787	0.577926	0.238128
YER023C-A	YER023C-A	sis2/WT	7.35mM	4578.49	0.00195339	0.0480464	0.958613	0.988608	0.00497594
YER023W	PRO3	sis2/WT	7.35mM	11321.8	-0.00550771	0.0472727	0.882266	0.951853	0.02143
YER024W	YAT2	sis2/WT	7.35mM	1196.59	0.0123926	0.0555245	0.764907	0.892322	0.0494786
YER025W	GCD11	sis2/WT	7.35mM	15303.9	-0.0273866	0.0425232	0.42123	0.65041	0.186812
YER026C	CHO1	sis2/WT	7.35mM	12681	-0.0311194	0.0489485	0.414461	0.645336	0.190214
YER027C	GAL83	sis2/WT	7.35mM	2414.94	-0.0844811	0.0496244	0.0359425	0.146941	0.832856
YER028C	MIG3	sis2/WT	7.35mM	653.541	-0.210249	0.0835422	0.000333547	0.00493681	2.30655
YER029C	SMB1	sis2/WT	7.35mM	1193.79	0.0722235	0.0706729	0.133586	0.334956	0.475013
YER030W	CHZ1	sis2/WT	7.35mM	4535.53	0.181435	0.0619889	0.000215586	0.00349862	2.4561
YER031C	YPT31	sis2/WT	7.35mM	5689.33	0.0490125	0.052332	0.223673	0.460008	0.337234
YER032W	FIR1	sis2/WT	7.35mM	2357.04	0.0288127	0.0493772	0.45274	0.679691	0.167688
YER033C	ZRG8	sis2/WT	7.35mM	872.199	-0.0357785	0.0587194	0.405765	0.638244	0.195013
YER034W	YER034W	sis2/WT	7.35mM	840.211	-0.0888174	0.0681405	0.0658808	0.216577	0.664388
YER035W	EDC2	sis2/WT	7.35mM	1019	0.0337315	0.069483	0.4647	0.688756	0.161934
YER036C	ARB1	sis2/WT	7.35mM	19882.3	-0.110649	0.0560344	0.0131828	0.0751925	1.12383
YER037W	PHM8	sis2/WT	7.35mM	1120.95	0.0698565	0.0684896	0.141107	0.347952	0.458481
YER038C	KRE29	sis2/WT	7.35mM	584.434	-0.0770956	0.069883	0.109681	0.293896	0.531806
YER038W-A	FMP49	sis2/WT	7.35mM	88.3326	0.0292275	0.0900869	0.520007	0.731827	0.135592
YER039C	HVG1	sis2/WT	7.35mM	193.371	0.0472346	0.0820292	0.324022	0.570743	0.243559
YER039C-A	YER039C-A	sis2/WT	7.35mM	88.6469	0.00210667	0.0875097	0.962209	0.990054	0.00434126
YER040W	GLN3	sis2/WT	7.35mM	1432.47	-0.0791503	0.0627937	0.0856651	0.254527	0.594266
YER041W	YEN1	sis2/WT	7.35mM	856.17	-0.138174	0.0647419	0.00505291	0.0381344	1.41868
YER042W	MXR1	sis2/WT	7.35mM	2013.79	0.352434	0.0734908	7.80103e-09	4.83452e-07	6.31565
YER043C	SAH1	sis2/WT	7.35mM	72145.9	-0.0755486	0.0508331	0.0619684	0.209049	0.679752
YER044C	ERG28	sis2/WT	7.35mM	2414.84	0.0452619	0.0596036	0.299212	0.547242	0.26182
YER044C-A	MEI4	sis2/WT	7.35mM	181.469	-0.105355	0.0967005	0.0523575	0.188287	0.72518
YER045C	ACA1	sis2/WT	7.35mM	780.941	-0.18124	0.0780821	0.00110492	0.0123728	1.90753
YER046W	SPO73	sis2/WT	7.35mM	420.707	-0.0613448	0.0765379	0.206858	0.439857	0.356688
YER046W-A	YER046W-A	sis2/WT	7.35mM	144.573	0.0301142	0.0796964	0.519108	0.731097	0.136025
YER047C	SAP1	sis2/WT	7.35mM	1293.23	-0.0127957	0.0530074	0.750686	0.88412	0.053489
YER048C	CAJ1	sis2/WT	7.35mM	6001.53	0.148222	0.0462726	0.000234738	0.00376169	2.42462
YER048W-A	ISD11	sis2/WT	7.35mM	3074.92	0.0173836	0.0483737	0.645581	0.822026	0.0851146
YER049W	TPA1	sis2/WT	7.35mM	6465.75	-0.0277986	0.0392382	0.38081	0.617893	0.209087
YER050C	RSM18	sis2/WT	7.35mM	1363	0.0855619	0.0672344	0.0737805	0.232505	0.633568
YER051W	JHD1	sis2/WT	7.35mM	748.019	0.0480347	0.0589936	0.268639	0.511822	0.290881
YER052C	HOM3	sis2/WT	7.35mM	10338.7	-0.0243198	0.063048	0.583445	0.776578	0.109815
YER053C	PIC2	sis2/WT	7.35mM	1676.57	0.00509978	0.0592427	0.905386	0.961946	0.0168495
YER053C-A	YER053C-A	sis2/WT	7.35mM	617.424	0.528186	0.35139	0.000215561	0.00349862	2.4561
YER054C	GIP2	sis2/WT	7.35mM	278.554	-0.0219088	0.0737244	0.635617	0.813315	0.0897412
YER055C	HIS1	sis2/WT	7.35mM	13869.7	0.0373639	0.0508576	0.341367	0.585018	0.232831
YER056C	FCY2	sis2/WT	7.35mM	15419.5	0.00251183	0.0555518	0.951656	0.985321	0.00642225
YER056C-A	RPL34A	sis2/WT	7.35mM	28255	0.043174	0.0618912	0.330916	0.575435	0.240004
YER057C	HMF1	sis2/WT	7.35mM	6590.75	0.183828	0.0615148	0.000167004	0.00283996	2.54669
YER058W	PET117	sis2/WT	7.35mM	477.522	0.201264	0.0968011	0.00122555	0.0134207	1.87223
YER059W	PCL6	sis2/WT	7.35mM	1202.9	0.0608275	0.0544557	0.1449	0.353893	0.451128
YER060W	FCY21	sis2/WT	7.35mM	2739.7	-0.0590471	0.0595531	0.179482	0.406089	0.391379
YER060W-A	FCY22	sis2/WT	7.35mM	460.013	-0.0150484	0.0661301	0.738035	0.877626	0.0566907
YER061C	CEM1	sis2/WT	7.35mM	559.564	-0.0430389	0.0598818	0.324183	0.57087	0.243463
YER062C	YER062C	sis2/WT	7.35mM	6824.96	0.258782	0.0741825	4.65407e-06	0.000141034	3.85068
YER063W	THO1	sis2/WT	7.35mM	3806.96	0.0318025	0.0513361	0.420529	0.649797	0.187222
YER064C	VHR2	sis2/WT	7.35mM	3628.76	-0.169256	0.0652805	0.000771289	0.00944755	2.02468
YER065C	ICL1	sis2/WT	7.35mM	1706.35	-0.135125	0.0646695	0.00597466	0.0427315	1.36925
YER066C-A	YER066C-A	sis2/WT	7.35mM	210.988	-0.0129612	0.0846448	0.774843	0.898666	0.0464015
YER066W	RRT13	sis2/WT	7.35mM	237.661	0.0466346	0.0765548	0.327811	0.573265	0.241645
YER067C-A	YER067C-A	sis2/WT	7.35mM	228.05	-0.0507567	0.0943854	0.283914	0.530492	0.275321
YER067W	RGI1	sis2/WT	7.35mM	283.395	-0.0307216	0.0860413	0.506311	0.722498	0.141163
YER068C-A	YER068C-A	sis2/WT	7.35mM	533.735	-0.204974	0.0990733	0.00116239	0.0128587	1.8908
YER068W	MOT2	sis2/WT	7.35mM	2528.48	-0.0457036	0.0506467	0.244644	0.484889	0.314357
YER069W	ARG5,6	sis2/WT	7.35mM	6205.54	-0.243747	0.0734281	1.17438e-05	0.000316834	3.49917
YER070W	RNR1	sis2/WT	7.35mM	17882.7	-0.131704	0.071625	0.0104461	0.0645334	1.19022
YER071C	TDA2	sis2/WT	7.35mM	992.448	0.0819226	0.0626398	0.0756727	0.236179	0.626759
YER072W	VTC1	sis2/WT	7.35mM	14347.4	0.0253585	0.0568876	0.547161	0.751407	0.124125
YER073W	ALD5	sis2/WT	7.35mM	6142.93	-0.037016	0.0493755	0.335365	0.579233	0.237146
YER074W	RPS24A	sis2/WT	7.35mM	55648	0.0381172	0.0516396	0.337086	0.581143	0.235717
YER074W-A	YOS1	sis2/WT	7.35mM	1695.08	0.0756733	0.0658592	0.10705	0.289052	0.539023
YER075C	PTP3	sis2/WT	7.35mM	1711.95	0.0356127	0.0566664	0.398272	0.632841	0.198706
YER076C	YER076C	sis2/WT	7.35mM	704.718	-0.0771438	0.0644519	0.0975033	0.275054	0.560582
YER076W-A	YER076W-A	sis2/WT	7.35mM	168.284	0.0120826	0.0788783	0.792561	0.907528	0.0421398
YER077C	MRX1	sis2/WT	7.35mM	1030.7	-0.110782	0.064142	0.0209564	0.104319	0.981635
YER078C	ICP55	sis2/WT	7.35mM	1291.28	-0.0824804	0.0568192	0.0593383	0.203001	0.692502
YER078W-A	YER078W-A	sis2/WT	7.35mM	17.6916	0.0524881	0.136833	0.180244	NA	NA
YER079C-A	YER079C-A	sis2/WT	7.35mM	339.555	-0.0250512	0.0667869	0.580564	0.774651	0.110894
YER079W	YER079W	sis2/WT	7.35mM	825.157	0.0197575	0.058435	0.643557	0.820519	0.0859113
YER080W	AIM9	sis2/WT	7.35mM	2776.89	-0.0109032	0.0488608	0.774687	0.898649	0.0464101
YER081W	SER3	sis2/WT	7.35mM	4762.5	0.000978572	0.0550575	0.981056	0.994369	0.00245244
YER082C	UTP7	sis2/WT	7.35mM	3392.83	0.0711286	0.057643	0.102952	0.283631	0.547246
YER083C	GET2	sis2/WT	7.35mM	4950.11	-0.0194213	0.0444835	0.583364	0.776578	0.109815
YER084W	YER084W	sis2/WT	7.35mM	46.3615	-0.0332233	0.103446	0.436504	0.664842	0.177282
YER084W-A	YER084W-A	sis2/WT	7.35mM	12.9523	0.0842629	0.183575	0.0477555	NA	NA
YER085C	YER085C	sis2/WT	7.35mM	12.1107	0.0728577	0.172221	0.0672288	NA	NA
YER086W	ILV1	sis2/WT	7.35mM	15987.1	-0.0507438	0.0654268	0.267772	0.5106	0.291919
YER087C-A	YER087C-A	sis2/WT	7.35mM	293.946	0.0226192	0.0693971	0.621173	0.803191	0.0951813
YER087C-B	SBH1	sis2/WT	7.35mM	7749.56	-0.00908187	0.0517253	0.818727	0.920187	0.0361239
YER087W	AIM10	sis2/WT	7.35mM	647.899	0.0565543	0.0619792	0.20732	0.440546	0.356009
YER088C	DOT6	sis2/WT	7.35mM	6163.2	-0.0926676	0.0659185	0.0523963	0.18832	0.725103
YER088C-A	YER088C-A	sis2/WT	7.35mM	988.112	0.0822897	0.0606463	0.0696791	0.223655	0.650422
YER088W-B	YER088W-B	sis2/WT	7.35mM	642.373	0.0605445	0.0642194	0.185988	0.415195	0.381748
YER089C	PTC2	sis2/WT	7.35mM	6483.2	0.0587556	0.056666	0.168973	0.391312	0.407477
YER090C-A	YER090C-A	sis2/WT	7.35mM	740.268	0.0514742	0.0610373	0.245603	0.485163	0.314112
YER090W	TRP2	sis2/WT	7.35mM	7449.62	-0.0269289	0.040317	0.407437	0.639458	0.194188
YER091C	MET6	sis2/WT	7.35mM	49430	0.170871	0.0820066	0.00243675	0.0229802	1.63865
YER091C-A	YER091C-A	sis2/WT	7.35mM	7.81852	-0.0115181	0.131367	0.665028	NA	NA
YER092W	IES5	sis2/WT	7.35mM	1488.35	0.229929	0.0850382	0.000126898	0.00229205	2.63978
YER093C	TSC11	sis2/WT	7.35mM	1462.1	-0.00656158	0.048583	0.862697	0.943566	0.0252277
YER093C-A	AIM11	sis2/WT	7.35mM	336.035	0.0453863	0.0736497	0.33716	0.581143	0.235717
YER094C	PUP3	sis2/WT	7.35mM	9510.86	0.146544	0.0632211	0.00274685	0.0247371	1.60665
YER095W	RAD51	sis2/WT	7.35mM	3350.53	-0.130582	0.0683816	0.0094613	0.0599559	1.22217
YER096W	SHC1	sis2/WT	7.35mM	200.017	-0.0576873	0.0806863	0.236248	0.474811	0.323479
YER097W	YER097W	sis2/WT	7.35mM	40.541	0.0521536	0.116336	0.232458	0.47075	0.32721
YER098W	UBP9	sis2/WT	7.35mM	741.567	0.123849	0.0760738	0.0179446	0.0938715	1.02747
YER099C	PRS2	sis2/WT	7.35mM	2418.96	0.0419769	0.0467221	0.255118	0.496568	0.304021
YER100W	UBC6	sis2/WT	7.35mM	2641.73	0.00991216	0.0497791	0.797339	0.909106	0.0413853
YER101C	AST2	sis2/WT	7.35mM	639.122	-0.0239234	0.0592806	0.578576	0.773199	0.111708
YER102W	RPS8B	sis2/WT	7.35mM	45111.1	0.0666784	0.051792	0.100371	0.279762	0.553212
YER103W	SSA4	sis2/WT	7.35mM	1553.65	-0.00368312	0.0574712	0.930501	0.97481	0.0110801
YER104W	RTT105	sis2/WT	7.35mM	511.049	0.00479126	0.0633531	0.913703	0.966449	0.014821
YER105C	NUP157	sis2/WT	7.35mM	4428.56	-0.014494	0.0531628	0.719447	0.864526	0.0632217
YER106W	MAM1	sis2/WT	7.35mM	35.779	0.0407718	0.112359	0.329563	0.574366	0.240811
YER107C	GLE2	sis2/WT	7.35mM	2180.79	-0.076648	0.049867	0.0554124	0.195232	0.709448
YER107W-A	YER107W-A	sis2/WT	7.35mM	589.161	-0.10078	0.0661941	0.0367234	0.149469	0.825449
YER110C	KAP123	sis2/WT	7.35mM	17356	-0.123645	0.0740688	0.0169289	0.090278	1.04442
YER111C	SWI4	sis2/WT	7.35mM	2107.03	0.0131829	0.0579315	0.756133	0.886747	0.0522004
YER112W	LSM4	sis2/WT	7.35mM	2570.36	0.0989326	0.0699889	0.0449725	0.171386	0.766025
YER113C	TMN3	sis2/WT	7.35mM	2856.28	-0.0847767	0.0645312	0.0708371	0.225963	0.645963
YER114C	BOI2	sis2/WT	7.35mM	3805.53	-0.00130573	0.0428435	0.969769	0.992112	0.00343925
YER115C	SPR6	sis2/WT	7.35mM	1087.85	0.105184	0.0645159	0.0279935	0.125702	0.900658
YER116C	SLX8	sis2/WT	7.35mM	1157.39	0.0949535	0.0597143	0.037135	0.150374	0.822826
YER117W	RPL23B	sis2/WT	7.35mM	52032.7	0.0823105	0.0644881	0.0786164	0.2416	0.616903
YER118C	SHO1	sis2/WT	7.35mM	4204.8	0.0795863	0.0442744	0.0314751	0.13557	0.867835
YER119C	AVT6	sis2/WT	7.35mM	3150.92	0.162145	0.0659742	0.00131251	0.014224	1.84698
YER119C-A	YER119C-A	sis2/WT	7.35mM	2937.73	-0.0336633	0.0569566	0.425672	0.654109	0.18435
YER120W	SCS2	sis2/WT	7.35mM	13836	-0.036655	0.0551248	0.376695	0.614259	0.211649
YER121W	YER121W	sis2/WT	7.35mM	112.243	0.0399879	0.0898088	0.391051	0.627397	0.202458
YER122C	GLO3	sis2/WT	7.35mM	7176.71	-0.0414759	0.0407173	0.207232	0.440507	0.356047
YER123W	YCK3	sis2/WT	7.35mM	1856.12	-0.135388	0.0549791	0.00259414	0.0237285	1.62473
YER124C	DSE1	sis2/WT	7.35mM	11260.4	0.154379	0.0475242	0.000171761	0.0029054	2.53679
YER125W	RSP5	sis2/WT	7.35mM	7281	-0.0905399	0.0678352	0.0607622	0.205824	0.686505
YER126C	NSA2	sis2/WT	7.35mM	4399.37	0.111504	0.0556338	0.0121976	0.0714228	1.14616
YER127W	LCP5	sis2/WT	7.35mM	3000.11	0.151828	0.0647433	0.00225091	0.0215777	1.666
YER128W	VFA1	sis2/WT	7.35mM	470.032	-0.00587139	0.0640579	0.894809	0.957385	0.0189134
YER129W	SAK1	sis2/WT	7.35mM	3018.12	0.00860298	0.0457774	0.812591	0.917907	0.0372015
YER130C	COM2	sis2/WT	7.35mM	1555.59	-0.0812062	0.0580468	0.0663474	0.21744	0.662661
YER131W	RPS26B	sis2/WT	7.35mM	39225.4	0.0181555	0.0542757	0.657087	0.83047	0.080676
YER132C	PMD1	sis2/WT	7.35mM	1530.5	-0.196582	0.081882	0.000623162	0.00809858	2.09159
YER133W	GLC7	sis2/WT	7.35mM	9748.8	0.137286	0.0569271	0.00279712	0.0250349	1.60145
YER133W-A	YER133W-A	sis2/WT	7.35mM	656.012	0.00443629	0.0578056	0.916598	0.968076	0.0140907
YER134C	YER134C	sis2/WT	7.35mM	784.728	0.0178325	0.0550883	0.665676	0.83498	0.0783239
YER135C	YER135C	sis2/WT	7.35mM	29.8879	0.0705654	0.141341	0.112052	0.298525	0.52502
YER136W	GDI1	sis2/WT	7.35mM	7631.29	-0.00318489	0.043061	0.926642	0.973377	0.0117188
YER137C	YER137C	sis2/WT	7.35mM	168.743	0.038786	0.0799813	0.411884	0.642965	0.191813
YER137C-A	YER137C-A	sis2/WT	7.35mM	1.83205	-0.000206724	0.142692	0.99076	NA	NA
YER137W-A	YER137W-A	sis2/WT	7.35mM	105.683	0.0561108	0.0923139	0.24537	0.485163	0.314112
YER138C	YER138C	sis2/WT	7.35mM	24.0819	-0.0196976	0.112417	0.595852	NA	NA
YER138W-A	YER138W-A	sis2/WT	7.35mM	706.298	0.45604	0.101461	3.78899e-08	2.12516e-06	5.67261
YER139C	RTR1	sis2/WT	7.35mM	681.797	0.11379	0.0661157	0.0197641	0.100295	0.998722
YER140W	EMP65	sis2/WT	7.35mM	1252.76	-0.0454048	0.052627	0.260546	0.501658	0.299592
YER141W	COX15	sis2/WT	7.35mM	4715.66	0.0153824	0.0521936	0.69964	0.855983	0.067535
YER142C	MAG1	sis2/WT	7.35mM	807.227	0.157347	0.0708989	0.00257769	0.0237147	1.62498
YER143W	DDI1	sis2/WT	7.35mM	1742.74	0.0712185	0.0587207	0.106266	0.28832	0.540125
YER144C	UBP5	sis2/WT	7.35mM	1419.59	-0.217368	0.0788187	0.000140651	0.00249811	2.60239
YER145C	FTR1	sis2/WT	7.35mM	21313.9	-0.216183	0.0711946	5.94718e-05	0.00123725	2.90754
YER145C-A	YER145C-A	sis2/WT	7.35mM	1265.57	0.0266104	0.066223	0.556452	0.757172	0.120805
YER146W	LSM5	sis2/WT	7.35mM	1263.56	0.0282776	0.0663041	0.532549	0.740844	0.130273
YER147C	SCC4	sis2/WT	7.35mM	1211.03	-0.0623012	0.0582744	0.152633	0.366068	0.436438
YER147C-A	YER147C-A	sis2/WT	7.35mM	2718.3	0.0925462	0.0526855	0.0284841	0.126918	0.896477
YER148W	SPT15	sis2/WT	7.35mM	4416.72	0.118024	0.048229	0.0039561	0.032462	1.48863
YER148W-A	YER148W-A	sis2/WT	7.35mM	464.581	0.0845423	0.0718829	0.0850736	0.25324	0.596467
YER149C	PEA2	sis2/WT	7.35mM	1097.57	0.0299415	0.0521298	0.452915	0.679691	0.167688
YER150W	SPI1	sis2/WT	7.35mM	1555.74	0.330686	0.109441	1.29993e-05	0.000346322	3.46052
YER151C	UBP3	sis2/WT	7.35mM	3258.14	-0.0430368	0.0603046	0.326019	0.571248	0.243175
YER152C	YER152C	sis2/WT	7.35mM	3347.97	0.0731135	0.0649737	0.11628	0.305223	0.515383
YER152W-A	YER152W-A	sis2/WT	7.35mM	1066.46	0.0674474	0.0649854	0.145283	0.354421	0.45048
YER153C	PET122	sis2/WT	7.35mM	523.679	-0.0155526	0.0646029	0.727525	0.869657	0.0606522
YER154W	OXA1	sis2/WT	7.35mM	2852.53	-0.049799	0.0618774	0.264097	0.50649	0.295429
YER155C	BEM2	sis2/WT	7.35mM	6549	0.011321	0.0606527	0.794334	0.908649	0.0416037
YER156C	YER156C	sis2/WT	7.35mM	4157.81	-0.0754869	0.0512025	0.0634282	0.212335	0.672978
YER157W	COG3	sis2/WT	7.35mM	1619.9	0.00694596	0.0467734	0.85066	0.937103	0.0282127
YER158C	YER158C	sis2/WT	7.35mM	844.608	-0.0872497	0.0683667	0.0707409	0.22582	0.646238
YER158W-A	YER158W-A	sis2/WT	7.35mM	1015.49	0.216733	0.0974185	0.000631284	0.00818748	2.08685
YER159C	BUR6	sis2/WT	7.35mM	2666.83	0.271322	0.0929791	3.17777e-05	0.000736183	3.13301
YER159C-A	YER159C-A	sis2/WT	7.35mM	40.6788	0.0174396	0.100459	0.672953	0.839075	0.0761992
YER160C	YER160C	sis2/WT	7.35mM	473.346	0.0298714	0.072644	0.520085	0.731827	0.135592
YER161C	SPT2	sis2/WT	7.35mM	1862.66	0.0333093	0.0528311	0.408331	0.640547	0.193449
YER162C	RAD4	sis2/WT	7.35mM	816.899	0.101158	0.0655547	0.035258	0.145258	0.837861
YER163C	GCG1	sis2/WT	7.35mM	2481.48	0.283562	0.0811909	3.26959e-06	0.000102984	3.98723
YER164W	CHD1	sis2/WT	7.35mM	2971.79	-0.105112	0.0621047	0.0252197	0.117619	0.929524
YER165C-A	YER165C-A	sis2/WT	7.35mM	173.241	0.00102792	0.0780691	0.982105	0.994863	0.00223655
YER165W	PAB1	sis2/WT	7.35mM	47755.9	-0.0887178	0.0646716	0.0599414	0.204299	0.689733
YER166W	DNF1	sis2/WT	7.35mM	5977.85	-0.00199741	0.0474217	0.957273	0.988422	0.00505779
YER167W	BCK2	sis2/WT	7.35mM	3312.39	0.0913446	0.06105	0.0467406	0.1764	0.753501
YER168C	CCA1	sis2/WT	7.35mM	2457.83	-0.0885379	0.0495745	0.0286202	0.127393	0.894853
YER169W	RPH1	sis2/WT	7.35mM	1805.19	-0.126658	0.058653	0.00633745	0.0445783	1.35088
YER170W	ADK2	sis2/WT	7.35mM	628.523	0.0684863	0.065812	0.141827	0.348709	0.457536
YER171W	RAD3	sis2/WT	7.35mM	2009.85	0.00422077	0.0455781	0.907124	0.962521	0.0165896
YER172C	BRR2	sis2/WT	7.35mM	2146.01	-0.120467	0.0725197	0.0185585	0.0960836	1.01735
YER172C-A	YER172C-A	sis2/WT	7.35mM	104.641	0.0328295	0.0874463	0.477521	0.69987	0.154982
YER173W	RAD24	sis2/WT	7.35mM	861.034	0.0180791	0.0532535	0.654555	0.827605	0.0821769
YER174C	GRX4	sis2/WT	7.35mM	1908.36	0.00576849	0.0495273	0.880795	0.950836	0.0218943
YER175C	TMT1	sis2/WT	7.35mM	1104.41	0.0486015	0.0634508	0.28118	0.527542	0.277743
YER175W-A	YER175W-A	sis2/WT	7.35mM	141.601	-0.157855	0.125138	0.0123821	0.0719081	1.14322
YER176W	ECM32	sis2/WT	7.35mM	3249.12	-0.014998	0.0521518	0.706641	0.858659	0.0661793
YER177W	BMH1	sis2/WT	7.35mM	52622.5	0.103353	0.0525306	0.0154119	0.0840804	1.07531
YER178W	PDA1	sis2/WT	7.35mM	33295.7	-0.0118733	0.0441064	0.736046	0.876401	0.0572969
YER179W	DMC1	sis2/WT	7.35mM	386.438	0.27402	0.117155	0.000188843	0.00314444	2.50246
YER180C	ISC10	sis2/WT	7.35mM	874.63	0.0124963	0.0562426	0.764715	0.89226	0.0495085
YER180C-A	SLO1	sis2/WT	7.35mM	381.445	0.00349218	0.0640246	0.937291	0.977452	0.00990472
YER181C	YER181C	sis2/WT	7.35mM	3.16318	0.0278842	0.15802	0.196315	NA	NA
YER182W	FMP10	sis2/WT	7.35mM	710.113	0.0679079	0.0679755	0.150525	0.363689	0.43927
YER183C	FAU1	sis2/WT	7.35mM	1443.26	0.0149357	0.0526455	0.709528	0.860369	0.0653153
YER184C	TOG1	sis2/WT	7.35mM	571.368	0.00793337	0.0647806	0.85882	0.941257	0.0262916
YER185W	PUG1	sis2/WT	7.35mM	178.122	-0.0680392	0.0892906	0.172368	0.395788	0.402538
YER186C	YER186C	sis2/WT	7.35mM	1739.14	-0.10218	0.0586025	0.0244515	0.115553	0.93722
YER187W	YER187W	sis2/WT	7.35mM	113.286	-0.0469697	0.0946247	0.315611	0.562145	0.250152
YER188C-A	YER188C-A	sis2/WT	7.35mM	72.9884	-0.0159317	0.0932923	0.714024	0.862633	0.0641738
YER188W	YER188W	sis2/WT	7.35mM	250.127	-0.430568	0.1264	2.51195e-06	8.19459e-05	4.08647
YER189W	YER189W	sis2/WT	7.35mM	63.0508	-0.112721	0.134316	0.0438497	0.169308	0.771321
YER190C-A	YER190C-A	sis2/WT	7.35mM	0.148989	0.00176556	0.164696	0.802131	NA	NA
YER190C-B	YER190C-B	sis2/WT	7.35mM	1.16249	-0.00418183	0.147367	0.784497	NA	NA
YER190W	YRF1-2	sis2/WT	7.35mM	50.7715	-0.0551601	0.111632	0.223673	0.460008	0.337234
YFL001W	DEG1	sis2/WT	7.35mM	1517.8	-0.0248955	0.0486686	0.511907	0.726073	0.13902
YFL002C	SPB4	sis2/WT	7.35mM	2237.76	-0.0608225	0.0597753	0.168225	0.390146	0.408773
YFL002W-A	YFL002W-A	sis2/WT	7.35mM	29.9389	0.0764418	0.147021	0.0923398	0.266242	0.574724
YFL002W-B	YFL002W-B	sis2/WT	7.35mM	1.50639	0.0126407	0.150638	0.444767	NA	NA
YFL003C	MSH4	sis2/WT	7.35mM	237.613	-0.0161839	0.0729331	0.725049	0.867662	0.0616496
YFL004W	VTC2	sis2/WT	7.35mM	5649.68	-0.0615518	0.0504905	0.12076	0.31375	0.503416
YFL005W	SEC4	sis2/WT	7.35mM	5250.07	0.0413455	0.047992	0.272222	0.515798	0.287521
YFL007W	BLM10	sis2/WT	7.35mM	4712.3	-0.084557	0.0639756	0.0703344	0.224971	0.647873
YFL008W	SMC1	sis2/WT	7.35mM	2949.88	-0.0305733	0.0678632	0.503665	0.720617	0.142296
YFL009W	CDC4	sis2/WT	7.35mM	3213.41	-0.0592208	0.0634268	0.192683	0.423664	0.372979
YFL010C	WWM1	sis2/WT	7.35mM	4542.26	0.020637	0.0562901	0.621696	0.803243	0.0951531
YFL010W-A	AUA1	sis2/WT	7.35mM	1667.74	0.000600906	0.0559258	0.988472	0.996714	0.00142923
YFL011W	HXT10	sis2/WT	7.35mM	49.5116	0.0892169	0.134435	0.0777345	0.239997	0.619794
YFL012W	YFL012W	sis2/WT	7.35mM	69.4541	0.0129066	0.0943346	0.763809	0.891529	0.0498644
YFL012W-A	YFL012W-A	sis2/WT	7.35mM	156.732	0.0232486	0.0789913	0.616052	0.800943	0.0963986
YFL013C	IES1	sis2/WT	7.35mM	1315.92	0.0542372	0.0544866	0.191557	0.422767	0.373899
YFL013W-A	YFL013W-A	sis2/WT	7.35mM	555.339	0.0421217	0.0622234	0.343783	0.586799	0.231511
YFL014W	HSP12	sis2/WT	7.35mM	9366.97	0.399996	0.457008	0.000611008	0.00802215	2.09571
YFL015C	YFL015C	sis2/WT	7.35mM	48.9756	0.140452	0.183804	0.0206018	0.103052	0.986946
YFL015W-A	YFL015W-A	sis2/WT	7.35mM	3.8533	-0.0316558	0.156434	0.18758	NA	NA
YFL016C	MDJ1	sis2/WT	7.35mM	3496.19	0.115168	0.0517415	0.00703894	0.0484989	1.31427
YFL017C	GNA1	sis2/WT	7.35mM	1764.85	-0.00952308	0.0530922	0.813231	0.917907	0.0372015
YFL017W-A	SMX2	sis2/WT	7.35mM	833.749	-0.00701142	0.0641657	0.874636	0.949886	0.0223284
YFL018C	LPD1	sis2/WT	7.35mM	9647.65	0.113225	0.0443863	0.00334444	0.0283989	1.5467
YFL019C	YFL019C	sis2/WT	7.35mM	43.243	-0.039367	0.112101	0.343458	0.586401	0.231805
YFL020C	PAU5	sis2/WT	7.35mM	53.5582	-0.12124	0.163653	0.0324461	0.137848	0.860601
YFL021C-A	YFL021C-A	sis2/WT	7.35mM	414.133	-0.118865	0.0845669	0.0275195	0.12409	0.906263
YFL021W	GAT1	sis2/WT	7.35mM	1739.19	-0.153668	0.0837058	0.00602765	0.0430143	1.36639
YFL022C	FRS2	sis2/WT	7.35mM	13992.6	-0.0550588	0.0623407	0.220411	0.456826	0.340249
YFL023W	BUD27	sis2/WT	7.35mM	2366.52	-0.0151596	0.0591431	0.723965	0.86751	0.0617255
YFL024C	EPL1	sis2/WT	7.35mM	2398.04	-0.0527167	0.0587239	0.224923	0.4614	0.335923
YFL025C	BST1	sis2/WT	7.35mM	1974.68	-0.0555396	0.0566777	0.192518	0.423448	0.3732
YFL026W	STE2	sis2/WT	7.35mM	28460.1	0.00398808	0.0478441	0.915359	0.967477	0.0143592
YFL027C	GYP8	sis2/WT	7.35mM	1480.78	0.0263341	0.0516792	0.506416	0.722498	0.141163
YFL028C	CAF16	sis2/WT	7.35mM	1671.43	0.0835738	0.0623797	0.0698182	0.223768	0.650201
YFL029C	CAK1	sis2/WT	7.35mM	1020.78	-0.00486454	0.0514157	0.901908	0.960813	0.0173612
YFL030W	AGX1	sis2/WT	7.35mM	689.844	0.095693	0.0792884	0.0623468	0.209813	0.678167
YFL031C-A	YFL031C-A	sis2/WT	7.35mM	3941.43	-0.0598972	0.0682591	0.201992	0.433593	0.362918
YFL031W	HAC1	sis2/WT	7.35mM	20755.4	-0.0814562	0.0707874	0.0941049	0.26922	0.569893
YFL032W	YFL032W	sis2/WT	7.35mM	3635.42	-0.0404195	0.0648241	0.371894	0.610499	0.214315
YFL033C	RIM15	sis2/WT	7.35mM	1813.89	-0.103726	0.0703811	0.0368964	0.149883	0.824248
YFL034C-A	RPL22B	sis2/WT	7.35mM	4597.94	0.136458	0.0629961	0.00493487	0.037761	1.42296
YFL034C-B	MOB2	sis2/WT	7.35mM	1188.28	0.00354141	0.0507624	0.927886	0.973884	0.0114927
YFL034W	MIL1	sis2/WT	7.35mM	2362.03	-0.035124	0.0513161	0.373871	0.612642	0.212793
YFL036W	RPO41	sis2/WT	7.35mM	1696.64	0.0155251	0.0581955	0.715324	0.862715	0.0641325
YFL037W	TUB2	sis2/WT	7.35mM	26145	-0.0272894	0.0570299	0.517892	0.730188	0.136565
YFL038C	YPT1	sis2/WT	7.35mM	11026.3	0.0729382	0.0624377	0.110105	0.294443	0.530999
YFL039C	ACT1	sis2/WT	7.35mM	138774	0.118934	0.0512645	0.00525785	0.039137	1.40741
YFL040W	YFL040W	sis2/WT	7.35mM	302.29	-0.0738768	0.0771663	0.135698	0.338398	0.470572
[truncated: 11,335 more rows]

## Sheet: differentially expressed genes
Expression of sis2∆ vs WT
Higher in 7.35 mM and 0.5 mM KCl			Lower in 7.35 mM and 0.5 mM KCl			Higher in 7.35 mM and lower in 0.5 mM KCl			Lower in 7.35 mM and higher in 0.5 mM KCl
gene_id	gene_symbol		gene_id	gene_symbol		gene_id	gene_symbol		gene_id	gene_symbol
YJR078W	BNA2		YBR218C	PYC2		YDL198C	GGC1		YCR098C	GIT1
YLR307W	CDA1		YCL030C	HIS4		YGL184C	STR3		YDR281C	PHM6
YHR051W	COX6		YCL063W	VAC17					YDR541C	YDR541C
YOL052C-A	DDR2		YCL064C	CHA1					YER188W	YER188W
YER179W	DMC1		YDL182W	LYS20					YHR137C-A	YHR137C-A
YKR071C	DRE2		YDR035W	ARO3					YHR137W	ARO9
YJR129C	EFM3		YDR040C	ENA1					YIR042C	YIR042C
YGR254W	ENO1		YER069W	ARG5,6
YBR045C	GIP1		YHR216W	IMD2
YBR010W	HHT1		YJL047C-A	YJL047C-A
YMR251W-A	HOR7		YJL088W	ARG3
YDL181W	INH1		YJL200C	ACO2
YKL085W	MDH1		YKR073C	YKR073C
YDR397C	NCB2		YLR058C	SHM2
YIL050W	PCL7		YLR432W	IMD3
YGR233C	PHO81		YMR189W	GCV2
YML123C	PHO84		YMR246W	FAA4
YNL055C	POR1		YNL187W	SWT21
YDR030C	RAD28		YNL220W	ADE12
YPL024W	RMI1		YOL058W	ARG1
YHR136C	SPL2		YOR108W	LEU9
YOR247W	SRL1		YOR383C	FIT3
YPL019C	VTC3
YBR230W-A	YBR230W-A
YER062C	YER062C
YJL225C	YJL225C
YNL040W	YNL040W
YNL277W-A	YNL277W-A
YOR248W	YOR248W
YOR289W	YOR289W
