# Supplementary material for: Potassium ion homeostasis modulates mitochondrial function
Source: J Cell Biol. 2026 Jan 13;225(4):e202505110. doi: 10.1083/jcb.202505110 (PMC12798708; doi:10.1083/jcb.202505110)
Supplement: Table S5 — shows a table of strains used in this study. [file jcb_202505110_tables5.xlsx]

## Sheet: Sheet1
strain	gene(s) deleted	genotype
CGY13.74	WT	MATa ura3∆0 TIM50-mCherry-natMX xsome1::pTPI-preCOX4-SL17-Neon-URA3
CGY13.75	WT	MATa ura3∆0 TIM50-mCherry-natMX xsome1::pTPI-preCOX4-SL17-Neon-URA3
CGY21.02	far3	MATa far3∆0::kanMX ura3∆0 TIM50-mCherry-natMX xsome1::pTPI-preCOX4-SL17-Neon-URA3
CGY21.03	far3	MATa far3∆0::kanMX ura3∆0 TIM50-mCherry-natMX xsome1::pTPI-preCOX4-SL17-Neon-URA3
CGY21.20	mic19	MATa mic19∆0::kanMX ura3∆0 TIM50-mCherry-natMX xsome1::pTPI-preCOX4-SL17-Neon-URA3
CGY21.21	mic19	MATa mic19∆0::kanMX ura3∆0 TIM50-mCherry-natMX xsome1::pTPI-preCOX4-SL17-Neon-URA3
CGY22.26	fob1	MATa ura3∆0 fob1∆0::kanMX TIM50-mCherry-natMX xsome1::pTPI-preCOX4-SL17-Neon-URA3
CGY24.45	sis2	MATa sis2∆0::kanMX ura3∆0 TIM50-mCherry-natMX xsome1::pTPI-preCOX4-SL17-Neon-URA3
CGY24.46	sis2	MATa ura3∆0 sis2∆0::kanMX TIM50-mCherry-natMX xsome1::pTPI-preCOX4-SL17-Neon-URA3
CGY24.47	sis2	MATa ura3∆0 sis2∆0::kanMX TIM50-mCherry-natMX xsome1::pTPI-preCOX4-SL17-Neon-URA3
CGY24.52	fre8	MATa fre8∆0::kanMX ura3∆0 TIM50-mCherry-natMX xsome1::pTPI-preCOX4-SL17-Neon-URA3
CGY24.53	fre8	MATa fre8∆0::kanMX ura3∆0 TIM50-mCherry-natMX xsome1::pTPI-preCOX4-SL17-Neon-URA3
CGY24.60	amd1	MATa amd1∆0::kanMX ura3∆0 TIM50-mCherry-natMX xsome1::pTPI-preCOX4-SL17-Neon-URA3
CGY24.61	amd1	MATa amd1∆0::kanMX ura3∆0 TIM50-mCherry-natMX xsome1::pTPI-preCOX4-SL17-Neon-URA3
CGY25.20	smi1	MATa smi1∆0::kanMX ura3∆0 TIM50-mCherry-natMX xsome1::pTPI-preCOX4-SL17-Neon-URA3
CGY25.21	smi1	MATa smi1∆0::kanMX ura3∆0 TIM50-mCherry-natMX xsome1::pTPI-preCOX4-SL17-Neon-URA3
CGY25.23	hda2	MATa hda2∆0::kanMX ura3∆0 TIM50-mCherry-natMX xsome1::pTPI-preCOX4-SL17-Neon-URA3
CGY25.24	rtc1	MATa rtc1∆0::kanMX ura3∆0 TIM50-mCherry-natMX xsome1::pTPI-preCOX4-SL17-Neon-URA3
CGY25.25	rtc1	MATa rtc1∆0::kanMX ura3∆0 TIM50-mCherry-natMX xsome1::pTPI-preCOX4-SL17-Neon-URA3
CGY25.26	ymr052c-a	MATa ymr052c-a∆0::kanMX ura3∆0 TIM50-mCherry-natMX xsome1::pTPI-preCOX4-SL17-Neon-URA3
CGY25.27	ymr052c-a	MATa ymr052c-a∆0::kanMX ura3∆0 TIM50-mCherry-natMX xsome1::pTPI-preCOX4-SL17-Neon-URA3
CGY25.28	ura7	MATa ura7∆0::kanMX ura3∆0 TIM50-mCherry-natMX xsome1::pTPI-preCOX4-SL17-Neon-URA3
CGY25.29	ura7	MATa ura7∆0::kanMX ura3∆0 TIM50-mCherry-natMX xsome1::pTPI-preCOX4-SL17-Neon-URA3
CGY25.32	boi2	MATa boi2∆0::kanMX ura3∆0 TIM50-mCherry-natMX xsome1::pTPI-preCOX4-SL17-Neon-URA3
CGY25.33	boi2	MATa boi2∆0::kanMX ura3∆0 TIM50-mCherry-natMX xsome1::pTPI-preCOX4-SL17-Neon-URA3
CGY25.34	deg1	MATa deg1∆0::kanMX ura3∆0 TIM50-mCherry-natMX xsome1::pTPI-preCOX4-SL17-Neon-URA3
CGY25.35	deg1	MATa deg1∆0::kanMX ura3∆0 TIM50-mCherry-natMX xsome1::pTPI-preCOX4-SL17-Neon-URA3
CGY25.40	psp2	MATa psp2∆0::kanMX ura3∆0 TIM50-mCherry-natMX xsome1::pTPI-preCOX4-SL17-Neon-URA3
CGY25.41	psp2	MATa psp2∆0::kanMX ura3∆0 TIM50-mCherry-natMX xsome1::pTPI-preCOX4-SL17-Neon-URA3
CGY25.44	arl1	MATa arl1∆0::kanMX ura3∆0 TIM50-mCherry-natMX xsome1::pTPI-preCOX4-SL17-Neon-URA3
CGY25.45	arl1	MATa arl1∆0::kanMX ura3∆0 TIM50-mCherry-natMX xsome1::pTPI-preCOX4-SL17-Neon-URA3
CGY25.48	itr1	MATa itr1∆0::kanMX ura3∆0 TIM50-mCherry-natMX xsome1::pTPI-preCOX4-SL17-Neon-URA3
CGY25.49	itr1	MATa itr1∆0::kanMX ura3∆0 TIM50-mCherry-natMX xsome1::pTPI-preCOX4-SL17-Neon-URA3
CGY25.50	vps52	MATa vps52∆0::kanMX ura3∆0 TIM50-mCherry-natMX xsome1::pTPI-preCOX4-SL17-Neon-URA3
CGY25.68	sap185	MATa sap185∆0::kanMX ura3∆0 TIM50-mCherry-natMX xsome1::pTPI-preCOX4-SL17-Neon-URA3
CGY25.69	sap185	MATa sap185∆0::kanMX ura3∆0 TIM50-mCherry-natMX xsome1::pTPI-preCOX4-SL17-Neon-URA3
CGY25.70	ypr084w	MATa ypr084w∆0::kanMX ura3∆0 TIM50-mCherry-natMX xsome1::pTPI-preCOX4-SL17-Neon-URA3
CGY25.71	ypr084w	MATa ypr084w∆0::kanMX ura3∆0 TIM50-mCherry-natMX xsome1::pTPI-preCOX4-SL17-Neon-URA3
CGY25.72	ybr134w	MATa ybr134w∆0::kanMX ura3∆0 TIM50-mCherry-natMX xsome1::pTPI-preCOX4-SL17-Neon-URA3
CGY25.73	ybr134w	MATa ybr134w∆0::kanMX ura3∆0 TIM50-mCherry-natMX xsome1::pTPI-preCOX4-SL17-Neon-URA3
CGY25.74	syh1	MATa syh1∆0::kanMX ura3∆0 TIM50-mCherry-natMX xsome1::pTPI-preCOX4-SL17-Neon-URA3
CGY25.75	syh1	MATa syh1∆0::kanMX ura3∆0 TIM50-mCherry-natMX xsome1::pTPI-preCOX4-SL17-Neon-URA3
CGY25.76	ego2	MATa ego2∆0::kanMX ura3∆0 TIM50-mCherry-natMX xsome1::pTPI-preCOX4-SL17-Neon-URA3
CGY25.77	ego2	MATa ego2∆0::kanMX ura3∆0 TIM50-mCherry-natMX xsome1::pTPI-preCOX4-SL17-Neon-URA3
CGY25.78	dcn1	MATa dcn1∆0::kanMX ura3∆0 TIM50-mCherry-natMX xsome1::pTPI-preCOX4-SL17-Neon-URA3
CGY25.79	dcn1	MATa dcn1∆0::kanMX ura3∆0 TIM50-mCherry-natMX xsome1::pTPI-preCOX4-SL17-Neon-URA3
CGY25.80	yol106w	MATa yol106w∆0::kanMX ura3∆0 TIM50-mCherry-natMX xsome1::pTPI-preCOX4-SL17-Neon-URA3
CGY25.81	yol106w	MATa yol106w∆0::kanMX ura3∆0 TIM50-mCherry-natMX xsome1::pTPI-preCOX4-SL17-Neon-URA3
CGY26.01	ime4	MATa ime4∆0::kanMX ura3∆0 TIM50-mCherry-natMX xsome1::pTPI-preCOX4-SL17-Neon-URA3
CGY26.02	ime4	MATa ime4∆0::kanMX ura3∆0 TIM50-mCherry-natMX xsome1::pTPI-preCOX4-SL17-Neon-URA3
CGY26.20	yll044w	MATa yll044w∆0::kanMX ura3∆0 TIM50-mCherry-natMX xsome1::pTPI-preCOX4-SL17-Neon-URA3
CGY26.21	yll044w	MATa yll044w∆0::kanMX ura3∆0 TIM50-mCherry-natMX xsome1::pTPI-preCOX4-SL17-Neon-URA3
CGY26.22	hsp30	MATa hsp30∆0::kanMX ura3∆0 TIM50-mCherry-natMX xsome1::pTPI-preCOX4-SL17-Neon-URA3
CGY26.23	hsp30	MATa hsp30∆0::kanMX ura3∆0 TIM50-mCherry-natMX xsome1::pTPI-preCOX4-SL17-Neon-URA3
CGY26.24	mbp1	MATa mbp1∆0::kanMX ura3∆0 TIM50-mCherry-natMX xsome1::pTPI-preCOX4-SL17-Neon-URA3
CGY26.25	mbp1	MATa mbp1∆0::kanMX ura3∆0 TIM50-mCherry-natMX xsome1::pTPI-preCOX4-SL17-Neon-URA3
CGY26.26	bud26	MATa bud26∆0::kanMX ura3∆0 TIM50-mCherry-natMX xsome1::pTPI-preCOX4-SL17-Neon-URA3
CGY26.28	erv25	MATa erv25∆0::kanMX ura3∆0 TIM50-mCherry-natMX xsome1::pTPI-preCOX4-SL17-Neon-URA3
CGY26.29	erv25	MATa erv25∆0::kanMX ura3∆0 TIM50-mCherry-natMX xsome1::pTPI-preCOX4-SL17-Neon-URA3
CGY26.30	hem25	MATa hem25∆0::kanMX ura3∆0 TIM50-mCherry-natMX xsome1::pTPI-preCOX4-SL17-Neon-URA3
CGY26.32	dep1	MATa dep1∆0::kanMX ura3∆0 TIM50-mCherry-natMX xsome1::pTPI-preCOX4-SL17-Neon-URA3
CGY26.33	dep1	MATa dep1∆0::kanMX ura3∆0 TIM50-mCherry-natMX xsome1::pTPI-preCOX4-SL17-Neon-URA3
CGY26.34	plb1	MATa plb1∆0::kanMX ura3∆0 TIM50-mCherry-natMX xsome1::pTPI-preCOX4-SL17-Neon-URA3
CGY26.35	plb1	MATa plb1∆0::kanMX ura3∆0 TIM50-mCherry-natMX xsome1::pTPI-preCOX4-SL17-Neon-URA3
CGY26.36	ysa1	MATa ysa1∆0::kanMX ura3∆0 TIM50-mCherry-natMX xsome1::pTPI-preCOX4-SL17-Neon-URA3
CGY26.37	ysa1	MATa ysa1∆0::kanMX ura3∆0 TIM50-mCherry-natMX xsome1::pTPI-preCOX4-SL17-Neon-URA3
CGY26.52	srn2	MATa srn2∆0::kanMX ura3∆0 TIM50-mCherry-natMX xsome1::pTPI-preCOX4-SL17-Neon-URA3
CGY26.53	srn2	MATa srn2∆0::kanMX ura3∆0 TIM50-mCherry-natMX xsome1::pTPI-preCOX4-SL17-Neon-URA3
CGY26.54	ylr402w	MATa ylr402w∆0::kanMX ura3∆0 TIM50-mCherry-natMX xsome1::pTPI-preCOX4-SL17-Neon-URA3
CGY26.55	ylr402w	MATa ylr402w∆0::kanMX ura3∆0 TIM50-mCherry-natMX xsome1::pTPI-preCOX4-SL17-Neon-URA3
CGY26.66	vps52	MATa vps52∆0::kanMX ura3∆0 TIM50-mCherry-natMX xsome1::pTPI-preCOX4-SL17-Neon-URA3
CGY30.27	sis2 fob1	MATa sis2∆0::kanMX fob1∆0::hphMX ura3∆0 TIM50-mCherry-natMX xsome1::pTPI-preCOX4-SL17-Neon-URA3
CGY32.20	sis2 ppz1	MATa sis2∆0::kanMX ppz1∆0::hphMX ura3∆0 TIM50-mCherry-natMX xsome1::pTPI-preCOX4-SL17-Neon-URA3
CGY33.79	ppz1	MATa ppz1∆0::kanMX ura3∆0 TIM50-mCherry-natMX xsome1::pTPI-preCOX4-SL17-Neon-URA3
CGY33.80	ppz1	MATa ppz1∆0::kanMX ura3∆0 TIM50-mCherry-natMX xsome1::pTPI-preCOX4-SL17-Neon-URA3
CGY41.30	WT	MATa
CGY41.34	sis2	MATa sis2∆0::kanMX
CGY60.34	WT	MATa ura3∆0
CGY60.35	WT	MAT@ ura3∆0
CGY60.36	WT	MATa ura3∆0
CGY60.37	sis2	MAT? ura3∆0 sis2∆0::URA3
CGY60.38	sis2	MAT? ura3∆0 sis2∆0::URA3
CGY60.39	sis2	MAT? ura3∆0 sis2∆0::URA3
CGY60.40	sat4	MAT? ura3∆0 sat4∆0::hphMX
CGY60.41	sat4	MAT? ura3∆0 sat4∆0::hphMX
CGY60.42	sat4	MAT? ura3∆0 sat4∆0::hphMX
CGY60.43	hal5	MAT? ura3∆0 hal5∆0::natMX
CGY60.44	hal5	MAT? ura3∆0 hal5∆0::natMX
CGY60.45	hal5	MAT? ura3∆0 hal5∆0::natMX
CGY60.46	sat4 hal5	MAT? ura3∆0 hal5∆0::natMX sat4∆0::hphMX
CGY60.47	sat4 hal5	MAT? ura3∆0 hal5∆0::natMX sat4∆0::hphMX
CGY60.49	sis2 sat4	MAT? ura3∆0 sat4∆0::hphMX sis2∆0::URA3
CGY60.50	sis2 sat4	MAT? ura3∆0 sat4∆0::hphMX sis2∆0::URA3
CGY60.51	sis2 sat4	MAT? ura3∆0 sat4∆0::hphMX sis2∆0::URA3
CGY60.52	sis2 hal5	MAT? ura3∆0 hal5∆0::natMX sis2∆0::URA3
CGY60.53	sis2 hal5	MAT? ura3∆0 hal5∆0::natMX sis2∆0::URA3
CGY60.54	sis2 hal5	MAT? ura3∆0 hal5∆0::natMX sis2∆0::URA3
CGY60.55	sis2 sat4 hal5	MAT? ura3∆0 hal5∆0::natMX sat4∆0::hphMX sis2∆0::URA3
CGY60.56	sis2 sat4 hal5	MAT? ura3∆0 hal5∆0::natMX sat4∆0::hphMX sis2∆0::URA3
CGY60.57	sis2 sat4 hal5	MAT? ura3∆0 hal5∆0::natMX sat4∆0::hphMX sis2∆0::URA3
CGY60.72	trk1	MAT? ura3∆0 trk1∆0::URA3
CGY62.24	sat4 hal5	MAT? ura3∆0 hal5∆0::natMX sat4∆0::hphMX
CGY62.25	sat4 hal5	MAT? ura3∆0 hal5∆0::natMX sat4∆0::hphMX
CGY62.26	sat4 hal5	MAT? ura3∆0 hal5∆0::natMX sat4∆0::hphMX
CGY62.35	trk1	MAT? ura3∆0 TIM50-mCherry-natMX xsome1::pTPI-preCOX4-SL17-Neon-URA3 trk1∆0::hphMX
CGY62.36	trk1	MAT? ura3∆0 TIM50-mCherry-natMX xsome1::pTPI-preCOX4-SL17-Neon-URA3 trk1∆0::hphMX
CGY62.37	sis2 trk1	MAT? ura3∆0 TIM50-mCherry-natMX xsome1::pTPI-preCOX4-SL17-Neon-URA3 sis2∆0::kanMX trk1∆0::hphMX
CGY62.38	sis2 trk1	MAT? ura3∆0 TIM50-mCherry-natMX xsome1::pTPI-preCOX4-SL17-Neon-URA3 sis2∆0::kanMX trk1∆0::hphMX
CGY62.43	WT	MAT@ Chr1-199447..199460::pTPI-preCOX4-SL17-mNeonGreen-KanMX
CGY62.55	WT	MATa ho::prTEF-CPYlead-vSEP-yEmCherry-CYCterm-KanMX
CGY62.56	WT	MATa ho::prTEF-CPYlead-vSEP-yEmCherry-CYCterm-KanMX
CGY62.70	sis2	MAT? sis2Δ::natMX ho::prTEF-CPYlead-vSEP-yEmCherry-CYCterm-KanMX
CGY62.71	sis2	MAT? sis2Δ::natMX ho::prTEF-CPYlead-vSEP-yEmCherry-CYCterm-KanMX
CGY63.39	ppz1	MATa ppz1∆::NatMX
CGY63.46	art1	MAT? ldb19∆0::hphMX
CGY63.47	art1	MAT? ldb19∆0::hphMX
CGY63.52	sis2 art1	MAT? sis2∆0::kanMX ldb19∆0::hphMX
CGY63.53	sis2 art1	MAT? sis2∆0::kanMX ldb19∆0::hphMX
