# Supplementary material for: Potassium ion homeostasis modulates mitochondrial function
Source: J Cell Biol. 2026 Jan 13;225(4):e202505110. doi: 10.1083/jcb.202505110 (PMC12798708; doi:10.1083/jcb.202505110)
Supplement: Table S6 — shows a table of oligos used to make the deletion mutants and check the deletions. [file jcb_202505110_tables6.xlsx]

## Sheet: Sheet1
AMD1-chk-F	GATCGATGTCCAGATTAGCC
AMD1-DOWN-R	AGATTTTATGACGAAGCGCTC
AMD1-UP-F	GCCTGGCGATGATGAG
ARL1-chk-F	TCTTCTCAGGATGGCGC
ARL1-chk-F2	GTAAGTCTGAATCATGTGGC
ARL1-DOWN-R	CTGTTTCTGCTTTCGGACG
ARL1-KO-F	tctaagaagaaagttccagtaaagtgagttatagatcaagCTGTGCGGTATTTCACACCG
ARL1-KO-R	aaagtatgcatctacactttttttttgcaaatctttatcgAGATTGTACTGAGAGTGCAC
ARL1-UP-F	GGTAACAGAGCCCTTTCC
BOI2-chk-F	CCATGTAGCTTCTCATCGC
BOI2-DOWN-R	CGCGAATGCGATTTCGAC
BOI2-UP-F	GTCAAGAAAGTAAGGTCTCCC
BUD26-chk-F	CTTGGGCAAATAAAACGAACC
BUD26-DOWN-R	GATGATTGTTGGGATTCAATCC
BUD26-UP-F	CATCCATGCACTCGTCG
DCN1-chk-F	AATATAAAACTCTTTGAGCGTGG
DCN1-DOWN-R	CGGATGACGCAGGTATCC
DCN1-KO-F	caataaaaaaagaaatttttgaagagacgttcttgcattcaggacCTGTGCGGTATTTCACACCG
DCN1-KO-R	ccatgcaatattaaacagcatacccttaagtatatgaaaggatgtAGATTGTACTGAGAGTGCAC
DCN1-UP-F	GCATCATTAGGGCTCATCC
DEG1-chk-F	GACAATTCTCTTGTTGGAGC
DEG1-DOWN-R	CAACGCAAGAGCAAGACAA
DEG1-KO-F	ggtgcccacatgcaatctttactgccctactataacctcccttgaCTGTGCGGTATTTCACACCG
DEG1-KO-R	gaaatatagtcttcaaggttatattatacaggtttatatattattAGATTGTACTGAGAGTGCAC
DEG1-UP-F	CTTGGACTGGAGTCATGGTC
DEP1-chk-F	TCAACCGCCGTATCAGG
DEP1-DOWN-R	GGCATGAATGGCCTTGG
DEP1-UP-F	ACCAGATCAGAGAGCTGG
EGO2-chk-F	CCATGGATTCATCTTGCGG
EGO2-DOWN-R	CCATCCGGATTGGTCTGG
EGO2-UP-F	CAGGTAAGAGTAACCTGCC
ERV25-chk-F	GCAATTATCTGCAGACGACG
ERV25-DOWN-R	TGGATTTCCCGCAAGTGG
ERV25-UP-F	TGTCGGTGGACCAAGTG
FAR3-chk-F	TACGTAAAACTATCGATTCCCTTTT
FAR3-DOWN-R	ACAACCCCACCTATGAAG
FAR3-UP-F	AGGGCTAAAAAATAAATTGAAACG
FAR8-chk-F	GTACCCCTCCACTCAAATC
FAR8-DOWN-R	AGTGCGAGGATATGGTCA
FAR8-UP-F	CTCTCTGCGTCTTCACATG
HDA2-chk-F	ACAGGATCTCCTCTTTCCG
HDA2-DOWN-R	TGGAGAGGCAAATTGAGGG
HDA2-KO-F	gtgtgtgaaaaataaagaaaatagatacaatactatcgacCTGTGCGGTATTTCACACCG
HDA2-KO-R	tctatattatacaggctacttcttttaggaaacgtcacatAGATTGTACTGAGAGTGCAC
HDA2-UP-F	ATTGCTTACACGAATGTCTCC
HEM25-chk-F	CCCTGACAGGCACCACC
HEM25-DOWN-R	GGGTTTCGTTAAGAAATGGC
HEM25-UP-F	GCTTGTGGTGACTGTTTCC
HSP30-chk-F	GGAGGATTCTCTCAGAAGGC
HSP30-DOWN-R	CGTTTAATTTTGGTAGGGTACG
HSP30-UP-F	TTCCTCTCCCTAATTGGCC
IME4-chk-F	CGTACTTGAGTAATCTGGCG
IME4-DOWN-R	CGACCAAGAGTGGGAGC
IME4-KO-F	agaattggcattcagacttgaattcataaaagttgtaagcaggctCTGTGCGGTATTTCACACCG
IME4-KO-R	ttttttatgcaatgctattaatgtttaaaaggattatttaacgctAGATTGTACTGAGAGTGCAC
IME4-UP-F	CGGTCACATAAATTGACGGG
ITR1-chk-F	CGCATCTGTATCAGCCG
ITR1-DOWN-R	GTCTTCTTGGTTAAAGGTGCC
ITR1-UP-F	TGGTTGCGCTAAATACGC
MBP1-chk-F	GGTAGAGTCAACTACTCACC
MBP1-DOWN-R	CGATAATGTTCCAAAGGAAGC
MBP1-UP-F	GTATTCCACATGTTCAGCATCC
MIC19-chk-F	ACGCGTAAGGACAGATCATA
MIC19-DOWN-R	ATGGTACAAATTTAATGATGATAAAGTTAG
MIC19-UP-F	TAAATATTGAAAGCTGCAAGATTTAAA
PLB1-chk-F	TCCAAAGCTTTCTCATGCC
PLB1-DOWN-R	TGAACAGTGCAGATATGTGG
PLB1-UP-F	CATGTCCGCTTATTCCCG
PSP2-chk-F	GTTGCTGATCCTGAGAAGG
PSP2-DOWN-R	GTTCGTTTCTATAGATTGGTTCTCC
PSP2-KO-F	ttgctcactcgatcttaatcacatagagtgctggaacgggaagaaCTGTGCGGTATTTCACACCG
PSP2-KO-R	aaaaaaaaaaaaagagaaaagaaaattaatgggtcagtacatgacAGATTGTACTGAGAGTGCAC
PSP2-UP-F	TCACGTGCTGAAAATCTAAC
RTC1-chk-F	CCTGCAGCTTTACTAGTGG
RTC1-DOWN-R	TCTTGCTAACTTCTTCAACGG
RTC1-UP-F	CTTTGGTGGAACCGAGG
SAP185-chk-F	CATGGTCATGATCGATGCC
SAP185-DOWN-R	GGATGCTCTTGATGGACC
SAP185-UP-F	GATTGACGGCTAACGCC
SIS2-chk-F	GCAATTATGTGGTTTCGCC
SIS2-KO-F	aaaaaattaatagggaagaaagatctagaagcaaacagcaCTGTGCGGTATTTCACACCG
SIS2-KO-R	aagtagaatgtgtttagtgtatttgtaattcatagactatAGATTGTACTGAGAGTGCAC
SMI1-chk-F	CCAAAGCCCTATTGGAGG
SMI1-DOWN-R	CATCTTTTAGTGGCCAACCG
SMI1-UP-F	CTTTGCGCTGCTACGC
SRN2-chk-F	ATGTTGCGAGAGCTAATGC
SRN2-DOWN-R	CATCTCCAAGCCAGTTGG
SRN2-KO-F	agaagccatttttccctagaataggcgttctgaaaagaaggaaatCTGTGCGGTATTTCACACCG
SRN2-KO-R	tatagtctatatacgtacatattgataatggcggtagctgctgaaAGATTGTACTGAGAGTGCAC
SRN2-UP-F	GAAGCTCTGGAGCATTAGG
SYH1-chk-F	TGTCACCGTTAGAGTCCC
SYH1-DOWN-R	AAATGATTATGCGCTCAACC
SYH1-UP-F	GATTGTCTGCAAGCACACC
URA7-chk-F	GGTAATCAACTTCCCGGC
URA7-DOWN-R	CTTTGGTAAAAGCACGCC
URA7-UP-F	CTGGATACAAAGCCTAGGG
VPS52-chk-F	ACTTTGGATCATCAAGGTGG
VPS52-DOWN-R	TATTCAGCGGATTCAAGATCC
VPS52-UP-F	TTATGATGCTCAAGGGTTGG
YBR134W-chk-F	GTGGCAGAGAAATGGATATGG
YBR134W-DOWN-R	CGCGGAGAATAGTGAATGG
YBR134W-UP-F	CTCTCCAGCTCCAGCC
YLL044W-chk-F	GTATCGTCGACAGTGACG
YLL044W-DOWN-R	ACTTTCACTCATAGAGAAGCC
YLL044W-UP-F	CTTGTTACCAAGGATACCACC
YLR402W-chk-F	GTGTCTTGTCTCTTCACGG
YLR402W-DOWN-R	AGCCAAAAGACGACCGG
YLR402W-KO-F	ataaggagcaatttcgaatcaattgaaatttggaacaaatgggcgCTGTGCGGTATTTCACACCG
YLR402W-KO-R	tatttgtcaaaccttgttaacggagccactagaatgtacaagacgAGATTGTACTGAGAGTGCAC
YLR402W-UP-F	TGTATATTGAACTTTCCGTCGC
YMR052C-A-chk-F	GAAATACGACATCCAAGCGC
YMR052C-A-DOWN-R	TGTTAAAGCGCCTTGCC
YMR052C-A-UP-F	GATATTGGAAGTTCGTGTACG
YOL106W-chk-F	TCATTTTGCTCAATTGTTCTCC
YOL106W-DOWN-R	TCCAATCGGATTTGAACCG
YOL106W-KO-F	gacggctgttggcatttcggtctttaccaaggtagtaggatttgtCTGTGCGGTATTTCACACCG
YOL106W-KO-R	ttggaataaaaaccaactatcgtctatcaactagtagtcatactaAGATTGTACTGAGAGTGCAC
YOL106W-UP-F	AAGCCGATTTTGAGGCC
YPR084W-chk-F	TCCAACAAACCACATTGGG
YPR084W-UP-F	CAACCAATGCATGCATCC
YPR084W-DOWN-R	CGAATCCAGCTCGAAATCC
YSA1-chk-F	CCTTCTTGAAGTAGTCTGGC
YSA1-DOWN-R	GACATACAAGGAGCACTACC
YSA1-UP-F	GTCATTGGAGTGAAGGCC
SAT4-KO-F	aatcagattttattttatttcgacattacccctcaaatatCTGTGCGGTATTTCACACCG
SAT4-KO-R	tgttccaaaatatcgtgatatttgaaagtgaagtactcgtAGATTGTACTGAGAGTGCAC
SAT4-chk-F	ACTGGAAAGCTTAAGGTAGC
HAL5-KO-F	acttgctaaataaaaaaaaaattttgaaaaaataaaaacaCTGTGCGGTATTTCACACCG
HAL5-KO-R	gtaataataaatacttaagcattttttgttttgtatatctAGATTGTACTGAGAGTGCAC
HAL5-chk-F	GGCAATTGGTGGCTCC
PPZ1-chk-F	CGCTTACTGGAGAACTCAAG
PPZ1-KO-F	aaatcaaccactctctgcttatctttccttccttttcaaaCTGTGCGGTATTTCACACCG
PPZ1-KO-R	ataatgaatataatacttctggattttttagtcagtaaatAGATTGTACTGAGAGTGCAC
TRK1-KO-F	cattttacttaaagttattacctttttttgataactaacaCTGTGCGGTATTTCACACCG
TRK1-KO-R	ttgagtacgaaaacctatttctaaagaatgagtatatatgAGATTGTACTGAGAGTGCAC
TRK1-chk-F	TTGCTTTCCTTTCGCCC
