# Supplementary material for: Potassium ion homeostasis modulates mitochondrial function
Source: J Cell Biol. 2026 Jan 13;225(4):e202505110. doi: 10.1083/jcb.202505110 (PMC12798708; doi:10.1083/jcb.202505110)
Supplement: Table S8 — shows all other data used to generate the figures. [file jcb_202505110_tables8.xlsx]

## Sheet: fig2A
id	catcher_id	image_used_id	frame_start	frame_stop	bud_cnt	score	event_type	age_at_frame	cv_model_used_id	z	c	channel	channel_failed	catcher_failed	strain	processor_version	catcher_name	experiment	tls	culture_id	tif_path	position_number	cv_model_used_version	mode_of_death_prediction	mode_of_death_elongated_prob	mode_of_death_model_version	media	channel_location_x_um	channel_location_y_um	genotype	gene
26030624	4461237		23	123	14	0.82	w	[0.0, 0.0, 0.3, 0.4, 0.5, 0.6, 0.6, 1.2, 1.4, 1.6, 1.6, 1.6, 2.0, 2.0, 2.1, 2.5, 2.7, 2.9, 2.9, 2.9, 2.9, 3.3, 3.6, 3.7, 3.8, 4.1, 4.1, 4.1, 4.2, 4.4, 4.7, 4.8, 4.8, 4.9, 5.2, 5.4, 5.5, 5.5, 5.6, 5.6, 5.6, 5.7, 6.0, 6.3, 6.3, 6.4, 6.4, 6.8, 7.0, 7.0, 7.3, 7.6, 7.6, 7.6, 7.6, 8.0, 8.2, 8.2, 8.2, 8.2, 8.7, 9.1, 9.1, 9.1, 9.2, 9.2, 9.2, 9.2, 9.7, 10.1, 10.3, 10.3, 10.4, 10.5, 10.5, 10.5, 10.5, 10.5,…	4	4	0	10	FALSE	FALSE	CGY13.74	616	20210611_MmpLifespans_1-v616Pos89x0975y1533	20210611_MmpLifespans_1	25	1838	/scratch3/nate/yeast_lifespan_machine/20210611_MmpLifespans_1/processed_hyperstacks/20210611_MmpLifespans_1-v616Pos89x0975y1533.tif	89	1				SC_YNB_NH4_GLUCOSE_MMP_pH4.5	0	0	MATa ura3d0 TIM50-mCherry-natMX xsome1::pTPI-preCOX4-SL17-Neon-URA3	WT
26028117	4460777		0	219	22	0.85	x	[0.0, 0.0, 0.0, 0.3, 0.7, 0.9, 0.9, 1.0, 1.4, 1.4, 1.4, 1.8, 2.2, 2.2, 2.3, 2.3, 2.3, 2.7, 3.3, 3.3, 3.3, 3.3, 3.7, 4.1, 4.1, 4.1, 4.5, 4.8, 4.8, 4.8, 4.8, 4.8, 5.2, 5.4, 5.5, 5.5, 5.8, 5.9, 5.9, 5.9, 5.9, 6.0, 6.3, 6.4, 6.5, 6.5, 6.9, 7.1, 7.1, 7.2, 7.2, 7.2, 7.7, 7.8, 7.8, 7.8, 8.0, 8.1, 8.2, 8.2, 8.3, 8.6, 8.8, 8.9, 9.2, 9.2, 9.2, 9.3, 9.3, 9.3, 9.5, 10.0, 10.0, 10.0, 10.0, 10.2, 10.6, 10.6, 1…	4	3	0	10	FALSE	FALSE	CGY13.74	616	20210611_MmpLifespans_1-v616Pos82x1761y0872	20210611_MmpLifespans_1	54.7333	1838	/scratch3/nate/yeast_lifespan_machine/20210611_MmpLifespans_1/processed_hyperstacks/20210611_MmpLifespans_1-v616Pos82x1761y0872.tif	82	1	r	0.0217013	1	SC_YNB_NH4_GLUCOSE_MMP_pH4.5	0	0	MATa ura3d0 TIM50-mCherry-natMX xsome1::pTPI-preCOX4-SL17-Neon-URA3	WT
26031471	4461369		0	186	29	0.83	x	[0.0, 0.3, 0.3, 0.5, 0.8, 0.8, 0.9, 1.0, 1.1, 1.2, 1.3, 1.6, 1.8, 1.8, 1.8, 1.8, 2.4, 2.7, 2.7, 2.7, 3.2, 3.7, 3.7, 3.7, 3.7, 3.7, 4.1, 4.7, 4.7, 4.7, 5.0, 5.6, 5.7, 5.7, 5.7, 5.7, 6.2, 6.3, 6.3, 6.8, 7.1, 7.1, 7.1, 7.1, 7.4, 7.9, 8.0, 8.0, 8.0, 8.0, 8.0, 8.4, 8.7, 8.7, 8.8, 9.0, 9.2, 9.3, 9.4, 9.5, 9.5, 9.5, 9.7, 10.1, 10.2, 10.2, 10.3, 10.8, 10.8, 10.8, 11.0, 11.0, 11.1, 11.1, 11.1, 11.1, 11.1,…	4	1	0	10	FALSE	FALSE	CGY13.74	616	20210611_MmpLifespans_1-v616Pos86x1882y1257	20210611_MmpLifespans_1	46.4833	1838	/scratch3/nate/yeast_lifespan_machine/20210611_MmpLifespans_1/processed_hyperstacks/20210611_MmpLifespans_1-v616Pos86x1882y1257.tif	86	1	e	0.928985	1	SC_YNB_NH4_GLUCOSE_MMP_pH4.5	0	0	MATa ura3d0 TIM50-mCherry-natMX xsome1::pTPI-preCOX4-SL17-Neon-URA3	WT
26031357	4461348		0	110	14	0.8	x	[0.0, 0.0, 0.3, 0.5, 0.6, 0.6, 0.6, 0.6, 0.6, 1.1, 1.5, 1.7, 1.8, 1.8, 1.8, 2.0, 2.1, 2.1, 2.1, 2.2, 2.4, 2.6, 2.9, 2.9, 2.9, 2.9, 2.9, 3.0, 3.2, 3.3, 3.3, 3.4, 3.5, 3.5, 3.5, 4.0, 4.2, 4.2, 4.3, 4.8, 4.8, 5.1, 5.1, 5.1, 5.6, 5.9, 5.9, 6.1, 6.3, 6.3, 6.3, 6.7, 6.8, 6.8, 6.9, 7.1, 7.4, 7.5, 7.7, 8.0, 8.0, 8.0, 8.1, 8.5, 8.6, 8.6, 8.6, 8.9, 9.1, 9.1, 9.1, 9.5, 10.0, 10.0, 10.0, 10.0, 10.3, 10.3, 10…	4	1	0	10	FALSE	FALSE	CGY13.74	616	20210611_MmpLifespans_1-v616Pos86x1046y0846	20210611_MmpLifespans_1	27.4833	1838	/scratch3/nate/yeast_lifespan_machine/20210611_MmpLifespans_1/processed_hyperstacks/20210611_MmpLifespans_1-v616Pos86x1046y0846.tif	86	1	r	0.0150822	1	SC_YNB_NH4_GLUCOSE_MMP_pH4.5	0	0	MATa ura3d0 TIM50-mCherry-natMX xsome1::pTPI-preCOX4-SL17-Neon-URA3	WT
26031213	4461320		0	167	15	0.86	x	[0.0, 0.0, 0.1, 0.1, 0.1, 0.2, 0.3, 0.3, 0.5, 0.6, 1.1, 1.1, 1.1, 1.1, 1.4, 1.4, 1.4, 1.7, 1.8, 1.8, 2.0, 2.0, 2.1, 2.5, 2.6, 2.6, 2.6, 2.8, 3.2, 3.3, 3.3, 3.4, 3.4, 3.4, 3.7, 4.0, 4.1, 4.1, 4.2, 4.2, 4.2, 4.5, 5.1, 5.1, 5.3, 5.3, 5.4, 5.4, 5.4, 5.4, 5.8, 6.2, 6.3, 6.3, 6.3, 6.3, 6.9, 7.2, 7.3, 7.3, 7.3, 7.5, 7.6, 7.7, 7.7, 7.7, 7.7, 8.1, 8.2, 8.2, 8.3, 8.3, 8.3, 8.3, 8.4, 8.5, 8.5, 8.5, 8.5, 8.8…	4	0	0	10	FALSE	FALSE	CGY13.74	616	20210611_MmpLifespans_1-v616Pos86x0525y0238	20210611_MmpLifespans_1	41.7333	1838	/scratch3/nate/yeast_lifespan_machine/20210611_MmpLifespans_1/processed_hyperstacks/20210611_MmpLifespans_1-v616Pos86x0525y0238.tif	86	1	e	0.996931	1	SC_YNB_NH4_GLUCOSE_MMP_pH4.5	0	0	MATa ura3d0 TIM50-mCherry-natMX xsome1::pTPI-preCOX4-SL17-Neon-URA3	WT
26028530	4460852		0	142	20	0.73	x	[0.0, 0.1, 0.3, 0.3, 0.4, 0.4, 0.4, 0.4, 0.4, 0.8, 1.3, 1.3, 1.3, 1.3, 1.7, 2.0, 2.0, 2.0, 2.0, 2.5, 2.7, 2.8, 2.8, 2.9, 3.1, 3.1, 3.1, 3.2, 3.4, 3.4, 3.9, 4.3, 4.3, 4.3, 4.3, 4.7, 5.3, 5.4, 5.4, 5.9, 6.3, 6.3, 6.3, 6.8, 7.1, 7.1, 7.1, 7.6, 7.9, 7.9, 7.9, 7.9, 8.2, 8.4, 8.5, 8.5, 8.5, 8.9, 9.3, 9.3, 9.3, 9.3, 9.4, 9.4, 9.7, 10.0, 10.1, 10.4, 10.4, 10.5, 10.5, 10.5, 10.8, 11.2, 11.3, 11.4, 11.4, 1…	4	2	0	10	FALSE	FALSE	CGY13.74	616	20210611_MmpLifespans_1-v616Pos83x1382y0906	20210611_MmpLifespans_1	35.4833	1838	/scratch3/nate/yeast_lifespan_machine/20210611_MmpLifespans_1/processed_hyperstacks/20210611_MmpLifespans_1-v616Pos83x1382y0906.tif	83	1	e	0.999486	1	SC_YNB_NH4_GLUCOSE_MMP_pH4.5	0	0	MATa ura3d0 TIM50-mCherry-natMX xsome1::pTPI-preCOX4-SL17-Neon-URA3	WT
26031580	4461390		0	195	27	0.83	x	[0.0, 0.5, 0.5, 0.5, 0.5, 0.5, 1.0, 1.3, 1.4, 1.4, 1.4, 1.9, 2.4, 2.4, 2.4, 2.4, 2.4, 2.8, 3.0, 3.4, 3.9, 3.9, 4.4, 4.9, 4.9, 4.9, 4.9, 5.4, 5.7, 5.7, 5.7, 6.2, 6.7, 6.7, 6.7, 7.0, 7.5, 7.5, 7.8, 8.2, 8.2, 8.2, 8.2, 8.6, 9.2, 9.2, 9.5, 9.7, 9.7, 9.7, 10.2, 10.7, 10.7, 10.7, 10.7, 10.9, 11.5, 11.5, 11.7, 12.1, 12.2, 12.2, 12.2, 12.2, 12.2, 12.2, 12.2, 12.7, 13.2, 13.2, 13.2, 13.7, 14.2, 14.2, 14.2…	4	2	0	10	FALSE	FALSE	CGY13.74	616	20210611_MmpLifespans_1-v616Pos86x0933y1872	20210611_MmpLifespans_1	48.7333	1838	/scratch3/nate/yeast_lifespan_machine/20210611_MmpLifespans_1/processed_hyperstacks/20210611_MmpLifespans_1-v616Pos86x0933y1872.tif	86	1	e	0.976764	1	SC_YNB_NH4_GLUCOSE_MMP_pH4.5	0	0	MATa ura3d0 TIM50-mCherry-natMX xsome1::pTPI-preCOX4-SL17-Neon-URA3	WT
26028574	4460859		0	221	19	0.93	x	[0.0, 0.2, 0.2, 0.3, 0.3, 0.3, 0.3, 0.7, 1.0, 1.1, 1.1, 1.4, 1.6, 1.6, 1.6, 2.1, 2.6, 2.6, 2.6, 2.8, 2.8, 2.8, 3.2, 3.7, 3.7, 3.7, 3.7, 3.7, 3.7, 4.2, 4.8, 4.8, 5.1, 5.5, 5.5, 5.5, 5.9, 6.1, 6.3, 7.1, 7.1, 7.4, 7.7, 7.8, 7.8, 8.1, 8.6, 8.6, 8.6, 8.6, 8.6, 8.9, 9.3, 9.3, 9.3, 9.4, 9.4, 9.4, 9.4, 9.7, 10.2, 10.2, 10.2, 10.4, 10.4, 10.6, 11.0, 11.0, 11.0, 11.1, 11.1, 11.1, 11.1, 11.4, 11.5, 11.9, 11…	4	4	0	10	FALSE	FALSE	CGY13.74	616	20210611_MmpLifespans_1-v616Pos83x1068y1115	20210611_MmpLifespans_1	55.2333	1838	/scratch3/nate/yeast_lifespan_machine/20210611_MmpLifespans_1/processed_hyperstacks/20210611_MmpLifespans_1-v616Pos83x1068y1115.tif	83	1	e	0.814164	1	SC_YNB_NH4_GLUCOSE_MMP_pH4.5	0	0	MATa ura3d0 TIM50-mCherry-natMX xsome1::pTPI-preCOX4-SL17-Neon-URA3	WT
26030262	4461174		0	187	28	0.89	x	[0.0, 0.1, 0.2, 0.4, 0.4, 0.4, 0.5, 0.5, 0.5, 0.8, 1.0, 1.2, 1.2, 1.5, 1.6, 1.8, 1.8, 1.9, 2.5, 2.5, 3.0, 3.1, 3.1, 3.1, 3.3, 3.3, 4.1, 4.3, 4.4, 4.4, 4.4, 4.7, 5.2, 5.3, 5.3, 5.6, 6.0, 6.0, 6.0, 6.2, 6.3, 6.5, 6.9, 6.9, 6.9, 7.0, 7.1, 7.6, 7.8, 7.9, 7.9, 8.1, 8.4, 8.4, 8.4, 8.5, 9.0, 9.1, 9.1, 9.5, 9.9, 9.9, 10.0, 10.0, 10.0, 10.5, 10.9, 10.9, 11.1, 11.1, 11.1, 11.2, 12.0, 12.1, 12.2, 12.2, 13.1…	4	1	0	10	FALSE	FALSE	CGY13.74	616	20210611_MmpLifespans_1-v616Pos87x0252y1866	20210611_MmpLifespans_1	46.7333	1838	/scratch3/nate/yeast_lifespan_machine/20210611_MmpLifespans_1/processed_hyperstacks/20210611_MmpLifespans_1-v616Pos87x0252y1866.tif	87	1	e	0.999984	1	SC_YNB_NH4_GLUCOSE_MMP_pH4.5	0	0	MATa ura3d0 TIM50-mCherry-natMX xsome1::pTPI-preCOX4-SL17-Neon-URA3	WT
26030549	4461224		0	112	17	0.95	x	[0.0, 0.1, 0.1, 0.3, 0.6, 0.6, 0.7, 1.0, 1.1, 1.1, 1.1, 1.5, 2.0, 2.0, 2.0, 2.5, 3.0, 3.0, 3.0, 3.0, 3.0, 3.6, 3.7, 3.7, 3.7, 3.9, 4.2, 4.4, 4.4, 4.6, 4.9, 4.9, 4.9, 5.4, 5.5, 5.6, 5.6, 5.6, 6.1, 6.4, 6.4, 6.6, 6.6, 6.6, 6.7, 7.1, 7.2, 7.7, 7.7, 7.9, 8.1, 8.2, 8.2, 8.2, 8.7, 9.3, 9.3, 9.3, 9.8, 10.3, 10.3, 10.3, 10.3, 10.4, 10.5, 10.7, 10.8, 10.8, 10.8, 10.8, 11.1, 11.3, 11.3, 11.3, 11.7, 11.7, 1…	4	1	0	10	FALSE	FALSE	CGY13.74	616	20210611_MmpLifespans_1-v616Pos89x1817y1130	20210611_MmpLifespans_1	27.9833	1838	/scratch3/nate/yeast_lifespan_machine/20210611_MmpLifespans_1/processed_hyperstacks/20210611_MmpLifespans_1-v616Pos89x1817y1130.tif	89	1	r	0.0121666	1	SC_YNB_NH4_GLUCOSE_MMP_pH4.5	0	0	MATa ura3d0 TIM50-mCherry-natMX xsome1::pTPI-preCOX4-SL17-Neon-URA3	WT
26032453	4461516		0	232	25	0.79	x	[0.0, 0.2, 0.2, 0.2, 0.2, 0.7, 1.1, 1.1, 1.1, 1.1, 1.7, 1.9, 1.9, 2.2, 2.6, 2.6, 2.6, 2.9, 3.0, 3.2, 3.5, 3.6, 3.6, 3.6, 3.6, 4.2, 4.6, 4.6, 4.6, 5.2, 5.6, 5.6, 5.7, 6.3, 6.5, 6.5, 6.5, 6.5, 6.5, 7.0, 7.3, 7.3, 7.6, 7.8, 7.8, 7.8, 7.8, 8.3, 8.3, 8.3, 8.3, 8.6, 8.6, 8.6, 8.6, 8.9, 8.9, 8.9, 8.9, 9.1, 9.1, 9.1, 9.3, 9.5, 9.5, 9.5, 9.5, 9.7, 9.7, 9.7, 9.8, 10.1, 10.1, 10.1, 10.1, 10.5, 10.9, 11.0, 1…	4	0	0	10	FALSE	FALSE	CGY13.74	616	20210611_MmpLifespans_1-v616Pos88x0301y1492	20210611_MmpLifespans_1	57.9833	1838	/scratch3/nate/yeast_lifespan_machine/20210611_MmpLifespans_1/processed_hyperstacks/20210611_MmpLifespans_1-v616Pos88x0301y1492.tif	88	1	r	0.0140307	1	SC_YNB_NH4_GLUCOSE_MMP_pH4.5	0	0	MATa ura3d0 TIM50-mCherry-natMX xsome1::pTPI-preCOX4-SL17-Neon-URA3	WT
26028051	4460766		0	285	23	0.75	x	[0.0, 0.1, 0.1, 0.3, 0.3, 0.5, 0.8, 0.9, 0.9, 0.9, 0.9, 0.9, 0.9, 0.9, 1.2, 1.3, 1.6, 1.9, 1.9, 1.9, 1.9, 1.9, 2.0, 2.0, 2.0, 2.1, 2.3, 2.3, 2.3, 2.5, 2.5, 2.6, 2.8, 2.8, 2.8, 3.0, 3.0, 3.0, 3.0, 3.2, 3.2, 3.2, 3.2, 3.4, 3.4, 3.4, 3.4, 3.7, 3.8, 3.8, 3.8, 4.0, 4.0, 4.0, 4.0, 4.2, 4.3, 4.4, 4.4, 4.5, 4.5, 4.5, 4.5, 5.2, 5.3, 5.3, 5.3, 6.0, 6.0, 6.1, 6.2, 6.8, 6.8, 6.8, 6.8, 7.5, 7.5, 7.5, 7.6, 8.1…	4	3	0	10	FALSE	FALSE	CGY13.74	616	20210611_MmpLifespans_1-v616Pos82x1238y0673	20210611_MmpLifespans_1	71.2333	1838	/scratch3/nate/yeast_lifespan_machine/20210611_MmpLifespans_1/processed_hyperstacks/20210611_MmpLifespans_1-v616Pos82x1238y0673.tif	82	1	r	0.0178761	1	SC_YNB_NH4_GLUCOSE_MMP_pH4.5	0	0	MATa ura3d0 TIM50-mCherry-natMX xsome1::pTPI-preCOX4-SL17-Neon-URA3	WT
26030147	4461151		0	336	21	0.88	x	[0.0, 0.0, 0.0, 0.1, 0.1, 0.1, 0.6, 1.0, 1.0, 1.0, 1.0, 1.0, 1.0, 1.5, 1.9, 2.0, 2.0, 2.0, 2.1, 2.1, 2.1, 2.1, 2.1, 2.6, 3.0, 3.0, 3.0, 3.0, 3.0, 3.1, 3.4, 3.5, 3.7, 3.7, 3.7, 3.7, 4.0, 4.0, 4.0, 4.1, 4.2, 4.6, 4.7, 4.7, 4.7, 4.7, 4.8, 5.1, 5.3, 5.5, 5.5, 5.7, 5.7, 6.0, 6.4, 6.4, 6.4, 6.4, 6.4, 6.4, 6.9, 7.3, 7.3, 7.4, 7.4, 7.4, 7.9, 8.4, 8.4, 8.4, 8.4, 8.4, 8.9, 9.3, 9.4, 9.4, 9.4, 9.4, 9.4, 9.4…	4	3	0	10	FALSE	FALSE	CGY13.74	616	20210611_MmpLifespans_1-v616Pos87x0786y1247	20210611_MmpLifespans_1	83.9833	1838	/scratch3/nate/yeast_lifespan_machine/20210611_MmpLifespans_1/processed_hyperstacks/20210611_MmpLifespans_1-v616Pos87x0786y1247.tif	87	1	u	0.729855	1	SC_YNB_NH4_GLUCOSE_MMP_pH4.5	0	0	MATa ura3d0 TIM50-mCherry-natMX xsome1::pTPI-preCOX4-SL17-Neon-URA3	WT
26028569	4460858		0	213	20	0.53	x	[0.0, 0.0, 0.1, 0.1, 0.2, 0.2, 0.5, 0.9, 1.0, 1.0, 1.0, 1.0, 1.0, 1.4, 1.9, 1.9, 1.9, 2.5, 2.6, 2.7, 3.0, 3.0, 3.0, 3.0, 3.2, 3.7, 3.8, 3.8, 4.1, 4.1, 4.4, 4.9, 5.0, 5.0, 5.0, 5.0, 5.3, 5.5, 5.7, 5.9, 5.9, 5.9, 5.9, 5.9, 6.0, 6.7, 6.9, 6.9, 6.9, 6.9, 6.9, 7.4, 7.9, 8.0, 8.0, 8.1, 8.4, 8.4, 8.4, 8.7, 9.2, 9.3, 9.3, 9.3, 9.3, 9.7, 9.9, 10.1, 10.1, 10.3, 10.3, 10.8, 11.0, 11.1, 11.3, 11.3, 11.3, 11.…	4	4	0	10	FALSE	FALSE	CGY13.74	616	20210611_MmpLifespans_1-v616Pos83x0859y1115	20210611_MmpLifespans_1	53.2333	1838	/scratch3/nate/yeast_lifespan_machine/20210611_MmpLifespans_1/processed_hyperstacks/20210611_MmpLifespans_1-v616Pos83x0859y1115.tif	83	1	u	0.749492	1	SC_YNB_NH4_GLUCOSE_MMP_pH4.5	0	0	MATa ura3d0 TIM50-mCherry-natMX xsome1::pTPI-preCOX4-SL17-Neon-URA3	WT
26030163	4461155		0	131	18	0.81	x	[0.0, 0.1, 0.4, 0.6, 0.6, 0.6, 0.7, 0.7, 0.7, 0.9, 1.1, 1.3, 1.4, 1.4, 1.4, 1.4, 1.5, 1.8, 2.4, 2.4, 2.5, 2.7, 2.7, 2.7, 2.7, 3.1, 3.5, 3.5, 4.3, 4.4, 4.6, 4.6, 4.7, 4.7, 4.7, 5.1, 5.1, 5.2, 5.6, 5.6, 5.9, 5.9, 5.9, 6.1, 6.6, 6.8, 6.8, 6.9, 7.0, 7.0, 7.0, 7.1, 7.1, 7.1, 7.1, 7.5, 7.8, 8.1, 8.1, 8.3, 8.3, 8.3, 8.4, 8.8, 9.2, 9.2, 9.2, 9.3, 9.6, 9.8, 9.9, 9.9, 9.9, 10.0, 10.5, 10.9, 10.9, 10.9, 10.…	4	2	0	10	FALSE	FALSE	CGY13.74	616	20210611_MmpLifespans_1-v616Pos87x1623y1250	20210611_MmpLifespans_1	32.7333	1838	/scratch3/nate/yeast_lifespan_machine/20210611_MmpLifespans_1/processed_hyperstacks/20210611_MmpLifespans_1-v616Pos87x1623y1250.tif	87	1	e	0.837989	1	SC_YNB_NH4_GLUCOSE_MMP_pH4.5	0	0	MATa ura3d0 TIM50-mCherry-natMX xsome1::pTPI-preCOX4-SL17-Neon-URA3	WT
26029187	4460967		0	158	21	0.94	x	[0.0, 0.0, 0.1, 0.2, 0.3, 0.3, 0.4, 0.5, 0.5, 0.8, 1.1, 1.4, 1.4, 2.0, 2.1, 2.3, 2.3, 2.3, 2.4, 2.6, 2.7, 2.7, 2.7, 2.9, 3.2, 3.7, 3.7, 3.7, 3.9, 3.9, 4.0, 4.1, 4.3, 4.3, 4.5, 4.8, 4.8, 4.8, 5.0, 5.3, 5.6, 5.6, 5.8, 5.9, 6.2, 6.2, 6.5, 7.0, 7.0, 7.1, 7.1, 7.2, 7.2, 7.6, 8.0, 8.0, 8.0, 8.3, 8.6, 8.7, 8.7, 8.8, 9.1, 9.3, 9.3, 9.3, 9.5, 10.1, 10.1, 10.1, 10.4, 10.7, 10.7, 10.7, 10.8, 11.2, 11.8, 11.…	4	1	0	10	FALSE	FALSE	CGY13.74	616	20210611_MmpLifespans_1-v616Pos84x1448y0312	20210611_MmpLifespans_1	39.4833	1838	/scratch3/nate/yeast_lifespan_machine/20210611_MmpLifespans_1/processed_hyperstacks/20210611_MmpLifespans_1-v616Pos84x1448y0312.tif	84	1	r	0.0118656	1	SC_YNB_NH4_GLUCOSE_MMP_pH4.5	0	0	MATa ura3d0 TIM50-mCherry-natMX xsome1::pTPI-preCOX4-SL17-Neon-URA3	WT
26031587	4461391		0	256	34	0.82	w	[0.0, 0.3, 0.6, 0.6, 0.8, 1.0, 1.0, 1.1, 1.6, 1.7, 1.8, 1.8, 1.8, 2.3, 2.4, 2.6, 2.6, 2.6, 3.0, 3.4, 3.6, 3.6, 3.6, 3.9, 4.1, 4.1, 4.5, 4.9, 5.1, 5.1, 5.1, 5.3, 5.5, 5.5, 5.5, 5.5, 6.0, 6.5, 6.5, 6.5, 6.5, 6.7, 6.8, 6.8, 6.9, 7.2, 7.7, 7.7, 8.1, 8.1, 8.5, 8.7, 8.8, 8.8, 9.2, 9.4, 9.6, 10.0, 10.0, 10.0, 10.1, 10.3, 10.7, 10.9, 10.9, 11.0, 11.0, 11.0, 11.4, 11.4, 11.6, 11.6, 11.7, 11.8, 11.8, 11.8,…	4	4	0	10	FALSE	FALSE	CGY13.74	616	20210611_MmpLifespans_1-v616Pos86x1143y1873	20210611_MmpLifespans_1	63.9833	1838	/scratch3/nate/yeast_lifespan_machine/20210611_MmpLifespans_1/processed_hyperstacks/20210611_MmpLifespans_1-v616Pos86x1143y1873.tif	86	1				SC_YNB_NH4_GLUCOSE_MMP_pH4.5	0	0	MATa ura3d0 TIM50-mCherry-natMX xsome1::pTPI-preCOX4-SL17-Neon-URA3	WT
26028937	4460920		0	307	21	0.84	w	[0.0, 0.1, 0.1, 0.2, 0.8, 1.0, 1.0, 1.0, 1.2, 1.3, 1.3, 1.3, 1.5, 1.8, 2.0, 2.1, 2.1, 2.1, 2.1, 2.4, 3.0, 3.0, 3.0, 3.0, 3.0, 3.2, 3.4, 3.7, 4.0, 4.0, 4.0, 4.0, 4.0, 4.3, 4.6, 4.6, 4.6, 5.0, 5.2, 5.3, 5.3, 5.3, 5.3, 5.4, 5.6, 5.7, 5.7, 5.7, 5.7, 6.1, 6.7, 6.7, 7.0, 7.0, 7.3, 7.6, 7.6, 7.6, 7.6, 7.7, 7.8, 8.2, 8.5, 8.6, 8.6, 8.6, 8.6, 8.9, 8.9, 9.0, 9.0, 9.0, 9.5, 9.5, 9.7, 10.1, 10.2, 10.3, 10.3,…	4	4	0	10	FALSE	FALSE	CGY13.74	616	20210611_MmpLifespans_1-v616Pos81x1718y0838	20210611_MmpLifespans_1	76.7333	1838	/scratch3/nate/yeast_lifespan_machine/20210611_MmpLifespans_1/processed_hyperstacks/20210611_MmpLifespans_1-v616Pos81x1718y0838.tif	81	1				SC_YNB_NH4_GLUCOSE_MMP_pH4.5	0	0	MATa ura3d0 TIM50-mCherry-natMX xsome1::pTPI-preCOX4-SL17-Neon-URA3	WT
26031240	4461325		0	195	17	0.73	x	[0.0, 0.0, 0.0, 0.4, 0.8, 0.8, 0.9, 0.9, 0.9, 0.9, 0.9, 0.9, 0.9, 0.9, 1.4, 1.9, 1.9, 1.9, 2.0, 2.2, 2.3, 2.3, 2.8, 3.2, 3.2, 3.2, 3.2, 3.5, 3.5, 3.5, 4.0, 4.4, 4.4, 4.4, 4.4, 4.8, 5.2, 5.3, 5.3, 6.1, 6.3, 6.5, 6.7, 6.7, 6.8, 7.1, 7.5, 7.7, 7.7, 7.7, 7.7, 8.5, 8.7, 8.7, 9.1, 9.6, 9.6, 9.6, 9.8, 10.0, 10.0, 10.0, 10.3, 10.5, 10.5, 10.5, 10.5, 10.6, 11.1, 11.4, 11.4, 11.4, 11.4, 11.4, 11.4, 11.8, 1…	4	0	0	10	FALSE	FALSE	CGY13.74	616	20210611_MmpLifespans_1-v616Pos86x1785y0240	20210611_MmpLifespans_1	48.7333	1838	/scratch3/nate/yeast_lifespan_machine/20210611_MmpLifespans_1/processed_hyperstacks/20210611_MmpLifespans_1-v616Pos86x1785y0240.tif	86	1	r	0.10766	1	SC_YNB_NH4_GLUCOSE_MMP_pH4.5	0	0	MATa ura3d0 TIM50-mCherry-natMX xsome1::pTPI-preCOX4-SL17-Neon-URA3	WT
26028390	4460826		0	160	18	0.89	x	[0.0, 0.0, 0.0, 0.1, 0.1, 0.3, 0.4, 0.4, 0.4, 0.8, 1.1, 1.1, 1.1, 1.2, 1.2, 1.2, 1.6, 2.3, 2.3, 2.3, 2.3, 2.3, 2.8, 3.3, 3.3, 3.3, 3.3, 3.3, 3.6, 3.9, 4.0, 4.0, 4.1, 4.2, 4.6, 5.0, 5.0, 5.1, 5.1, 5.1, 5.2, 5.2, 5.2, 5.9, 6.1, 6.1, 6.2, 6.5, 6.7, 6.7, 6.7, 6.7, 6.8, 7.0, 7.3, 7.7, 7.7, 7.8, 7.8, 7.8, 7.8, 8.1, 8.4, 8.4, 8.5, 8.8, 9.0, 9.0, 9.0, 9.1, 9.1, 9.1, 9.1, 9.2, 9.2, 9.3, 9.4, 9.4, 9.4, 9.5…	4	2	0	10	FALSE	FALSE	CGY13.74	616	20210611_MmpLifespans_1-v616Pos83x1072y0298	20210611_MmpLifespans_1	39.9833	1838	/scratch3/nate/yeast_lifespan_machine/20210611_MmpLifespans_1/processed_hyperstacks/20210611_MmpLifespans_1-v616Pos83x1072y0298.tif	83	1	u	0.276953	1	SC_YNB_NH4_GLUCOSE_MMP_pH4.5	0	0	MATa ura3d0 TIM50-mCherry-natMX xsome1::pTPI-preCOX4-SL17-Neon-URA3	WT
26030386	4461194		23	214	23	0.85	x	[0.0, 0.0, 0.0, 0.5, 0.6, 0.6, 0.8, 0.9, 1.1, 1.1, 1.1, 1.1, 1.6, 2.0, 2.0, 2.0, 2.1, 2.1, 2.1, 2.4, 2.8, 3.0, 3.0, 3.0, 3.2, 3.3, 3.4, 3.5, 3.7, 3.9, 3.9, 4.0, 4.6, 4.6, 4.8, 4.9, 4.9, 5.2, 5.5, 5.7, 5.7, 5.7, 5.9, 6.1, 6.3, 6.6, 6.8, 6.8, 7.4, 7.4, 8.1, 8.3, 8.5, 8.6, 8.6, 8.7, 9.2, 9.2, 9.2, 9.2, 9.3, 9.7, 10.0, 10.1, 10.1, 10.1, 10.5, 10.6, 10.7, 10.9, 11.1, 11.1, 11.2, 11.3, 11.3, 11.6, 11.9…	4	2	0	10	FALSE	FALSE	CGY13.74	616	20210611_MmpLifespans_1-v616Pos89x0879y0507	20210611_MmpLifespans_1	47.75	1838	/scratch3/nate/yeast_lifespan_machine/20210611_MmpLifespans_1/processed_hyperstacks/20210611_MmpLifespans_1-v616Pos89x0879y0507.tif	89	1	r	0.0595111	1	SC_YNB_NH4_GLUCOSE_MMP_pH4.5	0	0	MATa ura3d0 TIM50-mCherry-natMX xsome1::pTPI-preCOX4-SL17-Neon-URA3	WT
26029776	4461081		0	220	29	0.89	w	[0.0, 0.1, 0.1, 0.1, 0.6, 1.0, 1.0, 1.2, 1.3, 1.5, 1.5, 1.5, 1.6, 2.1, 2.4, 2.4, 2.4, 2.4, 2.5, 2.9, 3.3, 3.4, 3.4, 3.6, 3.7, 3.7, 3.9, 4.0, 4.3, 4.3, 4.3, 4.8, 5.2, 5.2, 5.2, 5.4, 5.8, 5.8, 5.8, 5.9, 6.4, 6.6, 6.6, 6.6, 6.7, 7.0, 7.0, 7.0, 7.4, 7.7, 7.7, 7.8, 7.9, 7.9, 7.9, 8.4, 8.7, 8.8, 9.0, 9.0, 9.2, 9.3, 9.3, 9.3, 9.9, 10.0, 10.0, 10.3, 10.7, 10.7, 10.7, 10.7, 11.2, 11.6, 11.6, 11.6, 11.6, 1…	4	3	0	10	FALSE	FALSE	CGY13.74	616	20210611_MmpLifespans_1-v616Pos85x0347y1498	20210611_MmpLifespans_1	54.9833	1838	/scratch3/nate/yeast_lifespan_machine/20210611_MmpLifespans_1/processed_hyperstacks/20210611_MmpLifespans_1-v616Pos85x0347y1498.tif	85	1				SC_YNB_NH4_GLUCOSE_MMP_pH4.5	0	0	MATa ura3d0 TIM50-mCherry-natMX xsome1::pTPI-preCOX4-SL17-Neon-URA3	WT
26029015	4460934		0	101	13	0.84	x	[0.0, 0.0, 0.2, 0.4, 0.4, 0.8, 0.8, 1.2, 1.4, 1.4, 1.4, 1.7, 1.7, 1.7, 1.9, 2.1, 2.1, 2.1, 2.3, 2.6, 2.6, 2.7, 2.7, 3.0, 3.1, 3.4, 3.4, 3.6, 3.9, 4.0, 4.1, 4.1, 4.1, 4.1, 4.3, 4.9, 5.1, 5.1, 5.2, 5.7, 5.7, 5.9, 6.2, 6.3, 6.3, 6.3, 6.6, 7.4, 7.4, 7.4, 7.6, 8.2, 8.2, 8.3, 8.5, 8.5, 9.0, 9.0, 9.1, 9.1, 9.8, 9.8, 9.8, 9.9, 10.6, 10.6, 10.6, 10.7, 11.3, 11.4, 11.5, 11.5, 11.9, 11.9, 11.9, 11.9, 12.2, …	4	2	0	10	FALSE	FALSE	CGY13.74	616	20210611_MmpLifespans_1-v616Pos81x1296y1245	20210611_MmpLifespans_1	25.2333	1838	/scratch3/nate/yeast_lifespan_machine/20210611_MmpLifespans_1/processed_hyperstacks/20210611_MmpLifespans_1-v616Pos81x1296y1245.tif	81	1	r	0.1734	1	SC_YNB_NH4_GLUCOSE_MMP_pH4.5	0	0	MATa ura3d0 TIM50-mCherry-natMX xsome1::pTPI-preCOX4-SL17-Neon-URA3	WT
26029441	4461017		0	128	15	0.62	w	[0.0, 0.1, 0.1, 0.5, 0.5, 0.6, 1.0, 1.0, 1.0, 1.0, 1.1, 1.3, 1.5, 1.8, 1.9, 1.9, 1.9, 1.9, 1.9, 2.0, 2.4, 2.9, 2.9, 2.9, 3.0, 3.1, 3.5, 3.8, 3.8, 3.8, 4.1, 4.6, 4.7, 4.7, 4.8, 4.9, 5.5, 5.7, 5.8, 5.8, 6.2, 6.3, 6.5, 6.5, 6.9, 7.1, 7.2, 7.5, 7.7, 7.7, 7.7, 7.7, 8.1, 8.6, 8.6, 8.6, 8.7, 8.7, 8.9, 9.0, 9.0, 9.2, 9.4, 9.6, 9.8, 9.8, 9.8, 9.8, 10.2, 10.5, 10.5, 10.6, 10.9, 11.1, 11.1, 11.2, 11.4, 11.4…	4	1	0	10	FALSE	FALSE	CGY13.74	616	20210611_MmpLifespans_1-v616Pos84x1230y1538	20210611_MmpLifespans_1	31.9833	1838	/scratch3/nate/yeast_lifespan_machine/20210611_MmpLifespans_1/processed_hyperstacks/20210611_MmpLifespans_1-v616Pos84x1230y1538.tif	84	1				SC_YNB_NH4_GLUCOSE_MMP_pH4.5	0	0	MATa ura3d0 TIM50-mCherry-natMX xsome1::pTPI-preCOX4-SL17-Neon-URA3	WT
26030378	4461193		0	160	21	0.91	w	[0.0, 0.2, 0.2, 0.2, 0.4, 0.8, 0.9, 1.0, 1.0, 1.0, 1.3, 1.6, 1.6, 1.8, 2.0, 2.2, 2.2, 2.2, 2.4, 2.4, 2.8, 2.9, 3.0, 3.0, 3.0, 3.1, 3.2, 3.3, 3.6, 3.9, 3.9, 3.9, 4.1, 4.2, 4.2, 4.4, 4.6, 5.0, 5.0, 5.4, 5.6, 5.7, 5.7, 6.0, 6.0, 6.3, 6.6, 6.6, 6.6, 6.7, 6.7, 6.9, 7.3, 7.5, 7.5, 7.6, 7.6, 7.6, 7.8, 8.4, 8.5, 8.5, 8.5, 8.5, 9.0, 9.2, 9.2, 9.3, 9.3, 9.5, 9.7, 9.9, 9.9, 10.2, 10.5, 10.5, 10.6, 10.7, 10.…	4	2	0	10	FALSE	FALSE	CGY13.74	616	20210611_MmpLifespans_1-v616Pos89x0670y0505	20210611_MmpLifespans_1	39.9833	1838	/scratch3/nate/yeast_lifespan_machine/20210611_MmpLifespans_1/processed_hyperstacks/20210611_MmpLifespans_1-v616Pos89x0670y0505.tif	89	1				SC_YNB_NH4_GLUCOSE_MMP_pH4.5	0	0	MATa ura3d0 TIM50-mCherry-natMX xsome1::pTPI-preCOX4-SL17-Neon-URA3	WT
26029461	4461021		0	52	8	0.89	w	[0.0, 0.0, 0.2, 0.4, 0.4, 0.6, 1.0, 1.0, 1.0, 1.2, 1.6, 1.6, 1.8, 2.0, 2.0, 2.0, 2.1, 2.2, 2.4, 2.7, 2.7, 2.9, 2.9, 2.9, 3.0, 3.6, 3.7, 3.7, 4.3, 4.5, 4.6, 4.6, 4.9, 5.1, 5.1, 5.1, 5.5, 5.9, 5.9, 5.9, 6.0, 6.0, 6.3, 6.6, 6.7, 6.8, 6.8, 6.8, 7.0, 7.5, 7.5, 7.5]	4	1	0	10	FALSE	FALSE	CGY13.74	616	20210611_MmpLifespans_1-v616Pos84x0285y1734	20210611_MmpLifespans_1	12.9833	1838	/scratch3/nate/yeast_lifespan_machine/20210611_MmpLifespans_1/processed_hyperstacks/20210611_MmpLifespans_1-v616Pos84x0285y1734.tif	84	1				SC_YNB_NH4_GLUCOSE_MMP_pH4.5	0	0	MATa ura3d0 TIM50-mCherry-natMX xsome1::pTPI-preCOX4-SL17-Neon-URA3	WT
26029826	4461091		0	225	22	0.77	x	[0.0, 0.1, 0.3, 0.4, 0.4, 0.4, 0.4, 0.6, 0.7, 0.7, 0.7, 1.0, 1.4, 1.6, 1.6, 1.7, 1.8, 1.8, 1.8, 2.1, 2.5, 2.8, 2.8, 2.8, 2.8, 2.8, 3.5, 3.7, 3.7, 3.8, 3.8, 3.8, 4.3, 4.5, 4.9, 5.0, 5.1, 5.3, 5.3, 5.3, 5.5, 5.9, 6.3, 6.3, 6.4, 6.4, 6.4, 6.6, 6.6, 6.8, 7.0, 7.1, 7.1, 7.1, 7.1, 7.6, 8.1, 8.1, 8.1, 8.1, 8.1, 8.1, 8.1, 8.6, 9.0, 9.0, 9.2, 9.2, 9.8, 9.9, 10.0, 10.0, 10.1, 10.2, 10.3, 10.7, 10.7, 10.7, …	4	3	0	10	FALSE	FALSE	CGY13.74	616	20210611_MmpLifespans_1-v616Pos85x0661y1697	20210611_MmpLifespans_1	56.2333	1838	/scratch3/nate/yeast_lifespan_machine/20210611_MmpLifespans_1/processed_hyperstacks/20210611_MmpLifespans_1-v616Pos85x0661y1697.tif	85	1	e	0.936287	1	SC_YNB_NH4_GLUCOSE_MMP_pH4.5	0	0	MATa ura3d0 TIM50-mCherry-natMX xsome1::pTPI-preCOX4-SL17-Neon-URA3	WT
26031482	4461371		0	138	19	0.89	x	[0.0, 0.4, 0.5, 0.5, 0.8, 1.3, 1.3, 1.3, 1.3, 1.8, 2.0, 2.0, 2.5, 3.0, 3.0, 3.0, 3.0, 3.5, 4.0, 4.0, 4.0, 4.4, 4.8, 4.9, 4.9, 4.9, 4.9, 4.9, 5.4, 5.9, 5.9, 5.9, 5.9, 5.9, 5.9, 6.4, 6.8, 6.9, 6.9, 6.9, 7.3, 7.7, 7.7, 7.7, 7.9, 8.1, 8.6, 8.6, 8.8, 8.9, 9.5, 9.7, 9.7, 9.8, 9.8, 9.8, 9.8, 9.8, 10.2, 10.3, 10.8, 10.9, 10.9, 10.9, 11.1, 11.3, 11.9, 12.0, 12.1, 12.2, 12.2, 12.2, 12.3, 12.3, 12.3, 12.3, …	4	1	0	10	FALSE	FALSE	CGY13.74	616	20210611_MmpLifespans_1-v616Pos86x0516y1463	20210611_MmpLifespans_1	34.4833	1838	/scratch3/nate/yeast_lifespan_machine/20210611_MmpLifespans_1/processed_hyperstacks/20210611_MmpLifespans_1-v616Pos86x0516y1463.tif	86	1	e	0.986697	1	SC_YNB_NH4_GLUCOSE_MMP_pH4.5	0	0	MATa ura3d0 TIM50-mCherry-natMX xsome1::pTPI-preCOX4-SL17-Neon-URA3	WT
26029098	4460950		36	274	29	0.52	w	[0.0, 0.3, 0.3, 0.3, 0.3, 0.4, 0.7, 1.2, 1.2, 1.3, 1.5, 1.5, 1.5, 1.5, 1.6, 1.8, 2.1, 2.1, 2.2, 2.2, 2.3, 2.3, 2.6, 2.9, 3.1, 3.1, 3.1, 3.3, 3.3, 3.3, 3.3, 3.6, 3.9, 3.9, 3.9, 4.2, 4.6, 4.8, 4.8, 4.8, 4.8, 4.8, 5.1, 5.5, 5.7, 5.7, 5.9, 6.0, 6.0, 6.1, 6.3, 6.3, 6.5, 6.8, 7.2, 7.2, 7.2, 7.2, 7.8, 8.1, 8.1, 8.4, 8.6, 8.6, 8.6, 9.0, 9.0, 9.0, 9.4, 9.5, 9.5, 9.5, 9.5, 9.6, 10.0, 10.3, 10.3, 10.3, 10.3…	4	0	0	10	FALSE	FALSE	CGY13.74	616	20210611_MmpLifespans_1-v616Pos81x1294y1653	20210611_MmpLifespans_1	59.5	1838	/scratch3/nate/yeast_lifespan_machine/20210611_MmpLifespans_1/processed_hyperstacks/20210611_MmpLifespans_1-v616Pos81x1294y1653.tif	81	1				SC_YNB_NH4_GLUCOSE_MMP_pH4.5	0	0	MATa ura3d0 TIM50-mCherry-natMX xsome1::pTPI-preCOX4-SL17-Neon-URA3	WT
26029632	4461053		0	179	25	0.87	w	[0.0, 0.4, 0.4, 0.4, 0.7, 0.7, 0.9, 1.0, 1.0, 1.0, 1.1, 1.5, 2.1, 2.1, 2.1, 2.6, 3.1, 3.1, 3.1, 3.7, 4.1, 4.1, 4.1, 4.7, 5.1, 5.1, 5.1, 5.8, 6.4, 6.4, 6.9, 7.4, 7.4, 7.4, 7.4, 7.9, 8.5, 8.5, 8.5, 9.0, 9.5, 9.5, 9.5, 9.9, 10.5, 10.5, 11.0, 11.5, 11.5, 11.5, 11.5, 11.9, 12.4, 12.4, 12.4, 12.8, 13.2, 13.4, 13.4, 13.5, 13.9, 13.9, 13.9, 13.9, 14.4, 14.6, 14.6, 14.7, 14.7, 14.8, 15.1, 15.1, 15.1, 15.1…	4	3	0	10	FALSE	FALSE	CGY13.74	616	20210611_MmpLifespans_1-v616Pos85x1612y0685	20210611_MmpLifespans_1	44.7333	1838	/scratch3/nate/yeast_lifespan_machine/20210611_MmpLifespans_1/processed_hyperstacks/20210611_MmpLifespans_1-v616Pos85x1612y0685.tif	85	1				SC_YNB_NH4_GLUCOSE_MMP_pH4.5	0	0	MATa ura3d0 TIM50-mCherry-natMX xsome1::pTPI-preCOX4-SL17-Neon-URA3	WT
26030219	4461166		0	18	2	0.9	x	[0.0, 0.0, 0.3, 0.7, 0.7, 0.7, 0.7, 0.7, 1.1, 1.7, 1.7, 1.7, 1.7, 1.7, 1.7, 1.8, 2.1, 2.3]	4	0	0	10	FALSE	FALSE	CGY13.74	616	20210611_MmpLifespans_1-v616Pos87x0361y1655	20210611_MmpLifespans_1	4.48333	1838	/scratch3/nate/yeast_lifespan_machine/20210611_MmpLifespans_1/processed_hyperstacks/20210611_MmpLifespans_1-v616Pos87x0361y1655.tif	87	1	r	0.0406573	1	SC_YNB_NH4_GLUCOSE_MMP_pH4.5	0	0	MATa ura3d0 TIM50-mCherry-natMX xsome1::pTPI-preCOX4-SL17-Neon-URA3	WT
26029966	4461118		0	189	23	0.84	w	[0.0, 0.1, 0.1, 0.4, 1.0, 1.1, 1.1, 1.3, 1.6, 1.6, 1.7, 1.7, 1.7, 1.7, 1.7, 1.7, 1.8, 1.8, 1.9, 1.9, 1.9, 2.0, 2.2, 2.4, 2.4, 2.4, 2.6, 2.7, 2.9, 3.0, 3.0, 3.5, 3.5, 3.6, 3.6, 4.2, 4.2, 4.2, 4.4, 5.0, 5.1, 5.1, 5.5, 5.8, 6.0, 6.2, 6.4, 6.4, 6.4, 6.6, 7.0, 7.2, 7.2, 7.2, 7.3, 7.6, 7.6, 7.9, 8.3, 8.4, 8.4, 8.6, 8.8, 9.1, 9.3, 9.4, 9.4, 9.4, 9.9, 10.4, 10.4, 10.4, 10.5, 10.5, 10.9, 11.3, 11.4, 11.4,…	4	1	0	10	FALSE	FALSE	CGY13.74	616	20210611_MmpLifespans_1-v616Pos87x1003y0433	20210611_MmpLifespans_1	47.2333	1838	/scratch3/nate/yeast_lifespan_machine/20210611_MmpLifespans_1/processed_hyperstacks/20210611_MmpLifespans_1-v616Pos87x1003y0433.tif	87	1				SC_YNB_NH4_GLUCOSE_MMP_pH4.5	0	0	MATa ura3d0 TIM50-mCherry-natMX xsome1::pTPI-preCOX4-SL17-Neon-URA3	WT
26030413	4461199		0	188	20	0.83	w	[0.0, 0.4, 0.4, 0.5, 0.5, 0.5, 0.5, 0.5, 0.5, 0.6, 1.1, 1.3, 1.3, 1.3, 1.7, 1.8, 1.8, 1.9, 1.9, 2.1, 2.4, 2.5, 2.7, 2.8, 2.8, 2.9, 3.0, 3.0, 3.1, 3.7, 3.7, 3.7, 4.0, 4.4, 4.4, 4.4, 4.4, 4.6, 5.1, 5.1, 5.1, 5.4, 5.6, 5.6, 5.9, 5.9, 5.9, 5.9, 6.3, 6.3, 6.6, 6.8, 6.9, 6.9, 6.9, 6.9, 7.2, 7.2, 7.3, 7.5, 7.5, 7.8, 8.1, 8.1, 8.1, 8.1, 8.2, 8.6, 8.9, 8.9, 9.1, 9.2, 9.4, 9.4, 9.4, 9.4, 9.7, 9.8, 9.9, 9.9…	4	4	0	10	FALSE	FALSE	CGY13.74	616	20210611_MmpLifespans_1-v616Pos89x0142y0712	20210611_MmpLifespans_1	46.9833	1838	/scratch3/nate/yeast_lifespan_machine/20210611_MmpLifespans_1/processed_hyperstacks/20210611_MmpLifespans_1-v616Pos89x0142y0712.tif	89	1				SC_YNB_NH4_GLUCOSE_MMP_pH4.5	0	0	MATa ura3d0 TIM50-mCherry-natMX xsome1::pTPI-preCOX4-SL17-Neon-URA3	WT
26028998	4460931		0	108	16	0.86	w	[0.0, 0.0, 0.1, 0.2, 0.2, 0.2, 0.5, 0.8, 0.8, 1.0, 1.0, 1.1, 1.2, 1.2, 1.2, 1.2, 1.5, 1.6, 1.6, 1.6, 1.9, 1.9, 2.0, 2.2, 2.2, 2.2, 2.5, 2.8, 3.0, 3.3, 3.4, 3.4, 3.4, 3.8, 3.8, 3.8, 4.0, 4.4, 4.4, 5.0, 5.1, 5.1, 5.1, 5.5, 5.8, 5.8, 5.8, 5.8, 6.2, 6.4, 6.4, 6.8, 7.1, 7.1, 7.1, 7.6, 7.7, 7.8, 7.8, 7.8, 8.2, 8.7, 8.7, 8.7, 8.7, 9.2, 9.2, 9.2, 9.7, 10.1, 10.1, 10.1, 10.1, 10.6, 11.1, 11.1, 11.1, 11.2,…	4	2	0	10	FALSE	FALSE	CGY13.74	616	20210611_MmpLifespans_1-v616Pos81x0666y1243	20210611_MmpLifespans_1	26.9833	1838	/scratch3/nate/yeast_lifespan_machine/20210611_MmpLifespans_1/processed_hyperstacks/20210611_MmpLifespans_1-v616Pos81x0666y1243.tif	81	1				SC_YNB_NH4_GLUCOSE_MMP_pH4.5	0	0	MATa ura3d0 TIM50-mCherry-natMX xsome1::pTPI-preCOX4-SL17-Neon-URA3	WT
26029653	4461057		0	196	16	0.56	x	[0.0, 0.1, 0.3, 0.4, 0.4, 0.6, 0.6, 0.9, 1.0, 1.0, 1.1, 1.8, 1.8, 1.9, 1.9, 2.6, 2.6, 2.9, 3.0, 3.0, 3.0, 3.7, 3.7, 3.7, 4.1, 4.1, 4.2, 4.6, 4.7, 4.7, 5.2, 5.5, 5.6, 5.6, 5.6, 5.7, 5.8, 5.8, 5.9, 6.2, 6.3, 6.3, 6.5, 6.7, 6.8, 6.8, 6.8, 7.3, 7.8, 7.8, 7.8, 7.8, 7.8, 7.9, 7.9, 8.2, 8.5, 8.5, 8.5, 8.5, 8.5, 8.5, 8.5, 8.5, 9.0, 9.3, 9.4, 9.4, 9.5, 9.5, 9.5, 9.5, 9.5, 9.5, 9.5, 9.5, 9.5, 9.6, 9.6, 9.6…	4	4	0	10	FALSE	FALSE	CGY13.74	616	20210611_MmpLifespans_1-v616Pos85x0668y0880	20210611_MmpLifespans_1	48.9833	1838	/scratch3/nate/yeast_lifespan_machine/20210611_MmpLifespans_1/processed_hyperstacks/20210611_MmpLifespans_1-v616Pos85x0668y0880.tif	85	1	e	0.999883	1	SC_YNB_NH4_GLUCOSE_MMP_pH4.5	0	0	MATa ura3d0 TIM50-mCherry-natMX xsome1::pTPI-preCOX4-SL17-Neon-URA3	WT
26032427	4461511		0	159	21	0.86	x	[0.0, 0.1, 0.1, 0.1, 0.1, 0.2, 0.7, 1.0, 1.0, 1.0, 1.7, 1.8, 1.8, 1.8, 2.3, 2.7, 2.7, 3.3, 3.7, 3.7, 3.7, 3.9, 4.6, 4.8, 4.8, 4.8, 5.3, 5.8, 5.8, 5.8, 5.8, 5.8, 6.2, 6.4, 6.4, 6.6, 6.6, 6.6, 6.8, 7.3, 7.3, 7.3, 7.4, 7.4, 7.4, 7.8, 8.1, 8.3, 8.5, 8.5, 8.5, 8.5, 8.7, 8.7, 8.7, 9.0, 9.1, 9.3, 9.5, 9.5, 9.5, 9.8, 9.8, 10.1, 10.4, 10.4, 10.4, 10.8, 11.0, 11.2, 11.2, 11.2, 11.3, 11.3, 11.7, 11.9, 11.9,…	4	0	0	10	FALSE	FALSE	CGY13.74	616	20210611_MmpLifespans_1-v616Pos88x1039y1283	20210611_MmpLifespans_1	39.7333	1838	/scratch3/nate/yeast_lifespan_machine/20210611_MmpLifespans_1/processed_hyperstacks/20210611_MmpLifespans_1-v616Pos88x1039y1283.tif	88	1	r	0.00803206	1	SC_YNB_NH4_GLUCOSE_MMP_pH4.5	0	0	MATa ura3d0 TIM50-mCherry-natMX xsome1::pTPI-preCOX4-SL17-Neon-URA3	WT
26029104	4460951		0	133	15	0.93	x	[0.0, 0.0, 0.1, 0.1, 0.4, 0.7, 0.7, 0.7, 0.7, 1.1, 1.1, 1.1, 1.7, 1.7, 1.7, 1.9, 2.3, 2.5, 2.7, 2.9, 2.9, 2.9, 3.3, 3.3, 3.5, 4.0, 4.0, 4.4, 4.7, 4.8, 4.8, 4.8, 5.1, 5.1, 5.1, 5.2, 5.2, 5.4, 5.8, 5.9, 6.0, 6.1, 6.1, 6.1, 6.6, 6.8, 6.9, 7.0, 7.0, 7.0, 7.0, 7.4, 7.5, 7.6, 7.6, 7.6, 7.6, 7.6, 7.6, 7.8, 7.9, 8.0, 8.1, 8.2, 8.2, 8.2, 8.3, 8.3, 8.5, 9.0, 9.2, 9.2, 9.2, 9.4, 9.5, 9.6, 9.6, 9.6, 9.8, 9.9…	4	1	0	10	FALSE	FALSE	CGY13.74	616	20210611_MmpLifespans_1-v616Pos81x1503y1654	20210611_MmpLifespans_1	33.2333	1838	/scratch3/nate/yeast_lifespan_machine/20210611_MmpLifespans_1/processed_hyperstacks/20210611_MmpLifespans_1-v616Pos81x1503y1654.tif	81	1	u	0.483833	1	SC_YNB_NH4_GLUCOSE_MMP_pH4.5	0	0	MATa ura3d0 TIM50-mCherry-natMX xsome1::pTPI-preCOX4-SL17-Neon-URA3	WT
26028364	4460821		0	139	19	0.89	x	[0.0, 0.0, 0.1, 0.4, 0.4, 0.5, 0.8, 0.8, 0.8, 0.9, 0.9, 0.9, 1.2, 1.2, 1.6, 1.9, 1.9, 1.9, 1.9, 2.1, 2.6, 2.8, 2.8, 2.8, 2.9, 3.0, 3.0, 3.1, 3.6, 3.8, 3.8, 3.9, 3.9, 4.2, 4.6, 4.6, 4.8, 5.2, 5.3, 5.3, 5.8, 5.9, 5.9, 6.1, 6.2, 6.2, 6.7, 7.0, 7.0, 7.0, 7.0, 7.5, 7.9, 7.9, 8.0, 8.0, 8.2, 8.3, 8.7, 8.9, 9.1, 9.1, 9.8, 9.8, 10.0, 10.2, 10.2, 10.2, 10.5, 10.8, 11.1, 11.3, 11.4, 11.4, 11.4, 11.4, 11.7, …	4	4	0	10	FALSE	FALSE	CGY13.74	616	20210611_MmpLifespans_1-v616Pos83x0232y0294	20210611_MmpLifespans_1	34.7333	1838	/scratch3/nate/yeast_lifespan_machine/20210611_MmpLifespans_1/processed_hyperstacks/20210611_MmpLifespans_1-v616Pos83x0232y0294.tif	83	1	e	0.943724	1	SC_YNB_NH4_GLUCOSE_MMP_pH4.5	0	0	MATa ura3d0 TIM50-mCherry-natMX xsome1::pTPI-preCOX4-SL17-Neon-URA3	WT
26029906	4461107		23	184	18	0.94	x	[0.0, 0.0, 0.4, 0.8, 1.0, 1.0, 1.0, 1.0, 1.0, 1.3, 1.6, 1.7, 1.7, 1.7, 1.7, 1.7, 2.1, 2.5, 2.5, 2.6, 2.9, 2.9, 2.9, 3.2, 3.6, 3.7, 3.7, 3.7, 4.1, 4.2, 4.3, 4.3, 4.6, 4.7, 4.7, 4.8, 5.3, 5.4, 5.5, 5.6, 5.6, 5.9, 6.3, 6.3, 6.3, 6.3, 6.3, 6.4, 7.0, 7.2, 7.2, 7.2, 7.7, 7.7, 7.8, 7.8, 8.0, 8.5, 8.5, 8.5, 8.6, 8.7, 8.7, 8.7, 8.7, 8.9, 9.4, 9.5, 9.5, 9.5, 9.5, 9.6, 9.6, 9.6, 9.9, 10.0, 10.1, 10.3, 10.5,…	4	2	0	10	FALSE	FALSE	CGY13.74	616	20210611_MmpLifespans_1-v616Pos87x0479y0233	20210611_MmpLifespans_1	40.25	1838	/scratch3/nate/yeast_lifespan_machine/20210611_MmpLifespans_1/processed_hyperstacks/20210611_MmpLifespans_1-v616Pos87x0479y0233.tif	87	1	e	0.942537	1	SC_YNB_NH4_GLUCOSE_MMP_pH4.5	0	0	MATa ura3d0 TIM50-mCherry-natMX xsome1::pTPI-preCOX4-SL17-Neon-URA3	WT
26031476	4461370		0	334	43	0.87	x	[0.0, 0.1, 0.1, 0.1, 0.1, 0.1, 0.1, 0.5, 1.0, 1.1, 1.1, 1.1, 1.4, 1.8, 1.8, 1.8, 1.8, 2.3, 2.6, 2.7, 2.7, 2.7, 2.9, 3.0, 3.0, 3.0, 3.6, 3.6, 3.6, 4.1, 4.2, 4.4, 4.4, 4.7, 4.8, 5.3, 5.3, 5.3, 5.5, 6.1, 6.2, 6.3, 6.5, 6.6, 6.6, 6.6, 7.1, 7.1, 7.2, 7.7, 7.8, 8.0, 8.0, 8.0, 8.2, 8.7, 8.7, 8.7, 8.9, 8.9, 9.1, 9.2, 9.2, 9.3, 9.3, 9.3, 9.3, 9.4, 9.7, 10.0, 10.1, 10.1, 10.1, 10.2, 10.6, 10.6, 10.6, 10.6,…	4	0	0	10	FALSE	FALSE	CGY13.74	616	20210611_MmpLifespans_1-v616Pos86x0305y1463	20210611_MmpLifespans_1	83.4833	1838	/scratch3/nate/yeast_lifespan_machine/20210611_MmpLifespans_1/processed_hyperstacks/20210611_MmpLifespans_1-v616Pos86x0305y1463.tif	86	1	r	0.0173618	1	SC_YNB_NH4_GLUCOSE_MMP_pH4.5	0	0	MATa ura3d0 TIM50-mCherry-natMX xsome1::pTPI-preCOX4-SL17-Neon-URA3	WT
26028736	4460886		0	245	28	0.85	x	[0.0, 0.2, 0.2, 0.2, 0.2, 0.5, 0.5, 0.5, 1.0, 1.5, 1.5, 1.5, 1.5, 2.0, 2.5, 2.5, 2.5, 3.0, 3.5, 3.5, 3.5, 3.5, 3.5, 4.0, 4.5, 4.5, 4.5, 4.5, 4.5, 5.0, 5.4, 5.4, 5.4, 5.6, 5.6, 5.6, 5.6, 6.0, 6.4, 6.4, 6.4, 6.7, 7.0, 7.0, 7.0, 7.5, 8.0, 8.0, 8.0, 8.0, 8.6, 9.1, 9.1, 9.1, 9.1, 9.6, 10.1, 10.1, 10.1, 10.1, 10.6, 11.1, 11.2, 11.2, 11.2, 11.6, 12.1, 12.1, 12.1, 12.1, 12.6, 13.0, 13.0, 13.1, 13.1, 13.1…	4	4	0	10	FALSE	FALSE	CGY13.74	616	20210611_MmpLifespans_1-v616Pos83x1377y1724	20210611_MmpLifespans_1	61.2333	1838	/scratch3/nate/yeast_lifespan_machine/20210611_MmpLifespans_1/processed_hyperstacks/20210611_MmpLifespans_1-v616Pos83x1377y1724.tif	83	1	u	0.561067	1	SC_YNB_NH4_GLUCOSE_MMP_pH4.5	0	0	MATa ura3d0 TIM50-mCherry-natMX xsome1::pTPI-preCOX4-SL17-Neon-URA3	WT
26032194	4461468		0	132	26	0.89	w	[0.0, 0.4, 0.4, 0.9, 1.6, 1.6, 1.6, 2.3, 2.6, 2.6, 2.6, 3.2, 3.6, 3.6, 3.6, 4.3, 5.1, 5.1, 5.7, 6.4, 6.4, 6.4, 6.4, 7.0, 7.4, 7.5, 7.5, 8.1, 8.7, 8.7, 9.2, 9.6, 9.6, 9.6, 10.2, 10.6, 10.6, 10.6, 11.2, 11.7, 11.7, 11.7, 11.7, 12.5, 12.8, 12.8, 12.8, 13.2, 13.7, 13.7, 13.7, 14.0, 14.2, 14.2, 14.2, 14.7, 15.1, 15.2, 15.2, 15.2, 15.7, 16.2, 16.2, 16.2, 16.2, 16.6, 17.2, 17.2, 17.2, 17.6, 18.0, 18.0, …	4	1	0	10	FALSE	FALSE	CGY13.74	616	20210611_MmpLifespans_1-v616Pos88x0943y0272	20210611_MmpLifespans_1	32.9833	1838	/scratch3/nate/yeast_lifespan_machine/20210611_MmpLifespans_1/processed_hyperstacks/20210611_MmpLifespans_1-v616Pos88x0943y0272.tif	88	1				SC_YNB_NH4_GLUCOSE_MMP_pH4.5	0	0	MATa ura3d0 TIM50-mCherry-natMX xsome1::pTPI-preCOX4-SL17-Neon-URA3	WT
26029246	4460979		0	200	26	0.88	w	[0.0, 0.0, 0.1, 0.2, 0.9, 0.9, 0.9, 0.9, 1.6, 1.7, 1.7, 1.9, 2.5, 2.5, 2.9, 3.0, 3.1, 3.3, 3.3, 3.5, 3.5, 3.5, 4.0, 4.3, 4.4, 4.5, 4.5, 4.5, 4.6, 4.6, 4.6, 5.1, 5.3, 5.4, 5.5, 5.5, 5.8, 6.3, 6.3, 6.4, 6.4, 6.4, 6.4, 6.7, 7.1, 7.2, 7.2, 7.2, 7.4, 7.4, 7.4, 7.6, 7.9, 7.9, 7.9, 8.2, 8.6, 8.7, 8.7, 8.7, 8.7, 8.9, 9.4, 9.7, 9.7, 9.7, 9.7, 9.7, 10.1, 10.6, 10.6, 10.6, 10.6, 10.8, 10.8, 11.1, 11.6, 11.6…	4	0	0	10	FALSE	FALSE	CGY13.74	616	20210611_MmpLifespans_1-v616Pos84x0400y0718	20210611_MmpLifespans_1	49.9833	1838	/scratch3/nate/yeast_lifespan_machine/20210611_MmpLifespans_1/processed_hyperstacks/20210611_MmpLifespans_1-v616Pos84x0400y0718.tif	84	1				SC_YNB_NH4_GLUCOSE_MMP_pH4.5	0	0	MATa ura3d0 TIM50-mCherry-natMX xsome1::pTPI-preCOX4-SL17-Neon-URA3	WT
26030202	4461162		0	252	25	0.95	x	[0.0, 0.1, 0.7, 1.1, 1.2, 1.2, 1.7, 2.3, 2.3, 2.3, 2.8, 3.2, 3.3, 3.3, 3.3, 3.3, 3.3, 3.9, 3.9, 4.0, 4.3, 4.6, 4.6, 4.8, 5.2, 5.3, 5.3, 5.3, 5.3, 5.8, 6.3, 6.3, 6.6, 6.7, 6.8, 7.0, 7.1, 7.1, 7.1, 7.3, 7.3, 7.3, 7.3, 7.7, 7.8, 7.8, 7.9, 8.1, 8.1, 8.2, 8.2, 8.5, 8.6, 8.6, 8.6, 8.6, 8.9, 9.2, 9.7, 9.7, 9.8, 9.9, 9.9, 9.9, 10.3, 10.7, 10.8, 10.8, 10.8, 10.8, 10.8, 10.8, 11.0, 11.4, 11.6, 11.6, 11.7, …	4	3	0	10	FALSE	FALSE	CGY13.74	616	20210611_MmpLifespans_1-v616Pos87x1308y1458	20210611_MmpLifespans_1	62.9833	1838	/scratch3/nate/yeast_lifespan_machine/20210611_MmpLifespans_1/processed_hyperstacks/20210611_MmpLifespans_1-v616Pos87x1308y1458.tif	87	1	u	0.675132	1	SC_YNB_NH4_GLUCOSE_MMP_pH4.5	0	0	MATa ura3d0 TIM50-mCherry-natMX xsome1::pTPI-preCOX4-SL17-Neon-URA3	WT
26030456	4461207		0	391	55	0.53	w	[0.0, 0.3, 0.6, 0.7, 0.7, 0.7, 0.7, 0.7, 0.7, 0.7, 0.8, 1.3, 1.6, 1.6, 1.6, 1.9, 2.2, 2.3, 2.3, 2.7, 3.2, 3.2, 3.2, 3.5, 4.1, 4.1, 4.5, 4.9, 4.9, 4.9, 5.2, 5.6, 5.6, 5.6, 5.6, 6.0, 6.5, 6.5, 6.9, 7.3, 7.4, 7.4, 7.7, 8.2, 8.2, 8.2, 8.2, 8.6, 9.0, 9.2, 9.2, 9.3, 9.3, 9.3, 9.8, 10.4, 10.4, 10.4, 10.8, 11.2, 11.2, 11.2, 11.6, 11.9, 11.9, 11.9, 11.9, 12.3, 12.9, 12.9, 12.9, 13.3, 13.8, 13.9, 13.9, 13.…	4	2	0	10	FALSE	FALSE	CGY13.74	616	20210611_MmpLifespans_1-v616Pos89x1820y0721	20210611_MmpLifespans_1	97.7333	1838	/scratch3/nate/yeast_lifespan_machine/20210611_MmpLifespans_1/processed_hyperstacks/20210611_MmpLifespans_1-v616Pos89x1820y0721.tif	89	1				SC_YNB_NH4_GLUCOSE_MMP_pH4.5	0	0	MATa ura3d0 TIM50-mCherry-natMX xsome1::pTPI-preCOX4-SL17-Neon-URA3	WT
26028694	4460879		0	181	24	0.96	x	[0.0, 0.1, 0.2, 0.3, 0.3, 0.4, 0.5, 0.6, 0.6, 0.6, 0.9, 1.4, 1.4, 1.4, 1.6, 1.9, 2.0, 2.0, 2.0, 2.1, 2.2, 2.6, 2.6, 2.7, 2.7, 2.8, 2.8, 2.9, 3.3, 3.7, 3.7, 3.8, 3.8, 3.8, 3.8, 4.3, 4.7, 4.7, 4.7, 4.7, 5.0, 5.1, 5.3, 5.5, 5.5, 5.5, 5.5, 5.5, 5.7, 5.7, 5.7, 5.8, 6.0, 6.0, 6.0, 6.5, 6.7, 6.8, 7.0, 7.1, 7.1, 7.1, 7.1, 7.2, 7.5, 7.6, 7.6, 8.0, 8.5, 8.5, 8.5, 8.6, 8.6, 8.6, 8.6, 9.1, 9.7, 9.7, 9.7, 9.7…	4	2	0	10	FALSE	FALSE	CGY13.74	616	20210611_MmpLifespans_1-v616Pos83x1694y1527	20210611_MmpLifespans_1	45.2333	1838	/scratch3/nate/yeast_lifespan_machine/20210611_MmpLifespans_1/processed_hyperstacks/20210611_MmpLifespans_1-v616Pos83x1694y1527.tif	83	1	r	0.0781167	1	SC_YNB_NH4_GLUCOSE_MMP_pH4.5	0	0	MATa ura3d0 TIM50-mCherry-natMX xsome1::pTPI-preCOX4-SL17-Neon-URA3	WT
26029849	4461096		0	260	15	0.6	x	[0.0, 0.4, 0.4, 0.5, 0.6, 0.7, 1.0, 1.1, 1.1, 1.1, 1.1, 1.1, 1.6, 1.9, 1.9, 1.9, 1.9, 2.0, 2.0, 2.0, 2.1, 2.6, 2.8, 2.8, 2.8, 2.8, 2.9, 3.3, 3.5, 3.5, 3.5, 3.5, 3.5, 3.5, 3.5, 3.5, 3.5, 3.5, 3.5, 3.5, 3.5, 3.5, 3.5, 3.5, 3.5, 3.6, 3.6, 3.6, 3.6, 3.6, 3.6, 3.6, 3.6, 3.6, 3.6, 3.6, 3.6, 3.6, 3.7, 3.7, 3.7, 3.7, 3.7, 3.7, 3.7, 3.7, 3.7, 3.7, 3.7, 3.7, 3.7, 3.7, 3.7, 3.7, 3.7, 3.7, 3.7, 3.7, 3.7, 3.7…	4	2	0	10	FALSE	FALSE	CGY13.74	616	20210611_MmpLifespans_1-v616Pos85x1710y1701	20210611_MmpLifespans_1	64.9833	1838	/scratch3/nate/yeast_lifespan_machine/20210611_MmpLifespans_1/processed_hyperstacks/20210611_MmpLifespans_1-v616Pos85x1710y1701.tif	85	1	e	0.99298	1	SC_YNB_NH4_GLUCOSE_MMP_pH4.5	0	0	MATa ura3d0 TIM50-mCherry-natMX xsome1::pTPI-preCOX4-SL17-Neon-URA3	WT
26029919	4461109		0	212	29	0.91	x	[0.0, 0.3, 0.4, 0.4, 0.5, 0.6, 0.6, 0.6, 0.6, 0.6, 0.8, 0.8, 1.1, 1.3, 1.3, 1.4, 1.7, 1.8, 1.8, 1.8, 1.9, 2.3, 2.5, 2.6, 2.6, 2.6, 2.6, 2.6, 3.0, 3.2, 3.4, 3.5, 3.6, 3.6, 3.8, 3.8, 3.8, 3.8, 3.9, 4.1, 4.1, 4.3, 4.6, 4.6, 4.6, 4.7, 4.7, 5.1, 5.2, 5.6, 5.6, 5.9, 5.9, 5.9, 6.1, 6.1, 6.4, 6.6, 6.6, 6.7, 7.1, 7.1, 7.2, 7.3, 7.3, 7.3, 7.3, 7.8, 8.4, 8.4, 8.4, 8.4, 8.9, 9.4, 9.4, 9.4, 9.4, 9.5, 9.8, 10.…	4	2	0	10	FALSE	FALSE	CGY13.74	616	20210611_MmpLifespans_1-v616Pos87x0900y0235	20210611_MmpLifespans_1	52.9833	1838	/scratch3/nate/yeast_lifespan_machine/20210611_MmpLifespans_1/processed_hyperstacks/20210611_MmpLifespans_1-v616Pos87x0900y0235.tif	87	1	e	0.93101	1	SC_YNB_NH4_GLUCOSE_MMP_pH4.5	0	0	MATa ura3d0 TIM50-mCherry-natMX xsome1::pTPI-preCOX4-SL17-Neon-URA3	WT
26029241	4460978		0	334	33	0.7	x	[0.0, 0.0, 0.4, 0.8, 0.8, 0.9, 0.9, 0.9, 0.9, 0.9, 1.1, 1.6, 1.6, 1.6, 1.6, 2.1, 2.5, 2.6, 2.6, 2.6, 2.6, 2.6, 3.0, 3.4, 3.4, 3.4, 3.4, 3.6, 3.9, 3.9, 3.9, 3.9, 3.9, 4.4, 4.9, 4.9, 5.2, 5.8, 5.8, 5.8, 6.2, 6.7, 6.8, 6.8, 6.8, 6.8, 6.8, 6.9, 7.4, 7.6, 7.6, 7.6, 7.6, 7.6, 8.0, 8.5, 8.5, 8.6, 8.6, 8.8, 9.0, 9.0, 9.0, 9.0, 9.1, 9.1, 9.1, 9.4, 9.4, 9.4, 9.9, 10.0, 10.0, 10.4, 10.7, 10.7, 10.7, 11.2, 1…	4	0	0	10	FALSE	FALSE	CGY13.74	616	20210611_MmpLifespans_1-v616Pos84x0188y0717	20210611_MmpLifespans_1	83.4833	1838	/scratch3/nate/yeast_lifespan_machine/20210611_MmpLifespans_1/processed_hyperstacks/20210611_MmpLifespans_1-v616Pos84x0188y0717.tif	84	1	r	0.0265415	1	SC_YNB_NH4_GLUCOSE_MMP_pH4.5	0	0	MATa ura3d0 TIM50-mCherry-natMX xsome1::pTPI-preCOX4-SL17-Neon-URA3	WT
26029078	4460946		0	271	15	0.92	x	[0.0, 0.1, 0.1, 0.1, 0.2, 0.5, 0.7, 0.8, 0.8, 0.9, 1.3, 1.4, 1.4, 1.4, 1.5, 1.5, 1.5, 1.5, 1.5, 1.5, 1.9, 2.4, 2.4, 2.4, 2.4, 2.4, 2.7, 2.9, 2.9, 3.1, 3.2, 3.3, 3.4, 3.4, 3.4, 3.4, 3.4, 3.4, 3.4, 3.4, 3.4, 3.4, 3.4, 3.4, 3.4, 3.5, 3.5, 3.5, 3.8, 3.9, 3.9, 3.9, 4.2, 4.2, 4.2, 4.2, 4.2, 4.2, 4.2, 4.3, 4.3, 4.3, 4.3, 4.3, 4.4, 4.4, 4.4, 4.4, 4.4, 4.4, 4.4, 4.4, 4.5, 4.5, 4.5, 4.5, 4.5, 4.5, 4.5, 4.5…	4	2	0	10	FALSE	FALSE	CGY13.74	616	20210611_MmpLifespans_1-v616Pos81x0453y1652	20210611_MmpLifespans_1	67.7333	1838	/scratch3/nate/yeast_lifespan_machine/20210611_MmpLifespans_1/processed_hyperstacks/20210611_MmpLifespans_1-v616Pos81x0453y1652.tif	81	1	r	0.0293893	1	SC_YNB_NH4_GLUCOSE_MMP_pH4.5	0	0	MATa ura3d0 TIM50-mCherry-natMX xsome1::pTPI-preCOX4-SL17-Neon-URA3	WT
26028979	4460927		0	198	20	0.82	w	[0.0, 0.1, 0.1, 0.1, 0.2, 0.2, 0.4, 0.7, 0.8, 0.8, 0.8, 0.8, 0.8, 0.8, 1.3, 1.6, 1.6, 1.6, 1.6, 1.8, 2.0, 2.1, 2.2, 2.2, 2.3, 2.6, 2.8, 3.0, 3.0, 3.1, 3.2, 3.2, 3.2, 3.2, 3.6, 4.0, 4.1, 4.1, 4.1, 4.1, 4.1, 4.2, 4.2, 4.3, 4.4, 4.4, 4.4, 4.5, 4.6, 4.6, 4.8, 5.1, 5.2, 5.3, 5.3, 5.3, 5.5, 5.7, 5.8, 5.8, 5.8, 5.8, 5.8, 6.3, 6.9, 6.9, 6.9, 6.9, 7.4, 7.9, 7.9, 7.9, 7.9, 7.9, 7.9, 8.4, 8.9, 8.9, 8.9, 8.9…	4	4	0	10	FALSE	FALSE	CGY13.74	616	20210611_MmpLifespans_1-v616Pos81x1611y1048	20210611_MmpLifespans_1	49.4833	1838	/scratch3/nate/yeast_lifespan_machine/20210611_MmpLifespans_1/processed_hyperstacks/20210611_MmpLifespans_1-v616Pos81x1611y1048.tif	81	1				SC_YNB_NH4_GLUCOSE_MMP_pH4.5	0	0	MATa ura3d0 TIM50-mCherry-natMX xsome1::pTPI-preCOX4-SL17-Neon-URA3	WT
26030225	4461167		0	216	30	0.78	x	[0.0, 0.1, 0.2, 0.6, 0.6, 0.7, 0.7, 0.7, 1.0, 1.3, 1.3, 1.5, 1.6, 1.6, 1.8, 2.5, 2.6, 2.6, 2.8, 2.8, 3.2, 3.6, 3.6, 3.6, 3.8, 3.8, 4.3, 4.3, 4.3, 4.4, 4.5, 4.8, 5.3, 5.3, 5.3, 5.4, 5.5, 5.5, 6.0, 6.4, 6.4, 6.5, 6.5, 6.9, 7.0, 7.0, 7.0, 7.1, 7.1, 7.2, 7.5, 8.0, 8.0, 8.1, 8.3, 8.3, 8.3, 8.3, 8.8, 9.3, 9.4, 9.4, 9.4, 9.9, 10.4, 10.4, 10.4, 10.4, 10.4, 10.4, 10.7, 10.9, 10.9, 11.0, 11.3, 11.3, 11.4, …	4	1	0	10	FALSE	FALSE	CGY13.74	616	20210611_MmpLifespans_1-v616Pos87x0572y1655	20210611_MmpLifespans_1	53.9833	1838	/scratch3/nate/yeast_lifespan_machine/20210611_MmpLifespans_1/processed_hyperstacks/20210611_MmpLifespans_1-v616Pos87x0572y1655.tif	87	1	e	0.993385	1	SC_YNB_NH4_GLUCOSE_MMP_pH4.5	0	0	MATa ura3d0 TIM50-mCherry-natMX xsome1::pTPI-preCOX4-SL17-Neon-URA3	WT
26029877	4461102		0	111	15	0.9	x	[0.0, 0.0, 0.0, 0.0, 0.0, 0.0, 0.0, 0.0, 0.1, 0.1, 0.1, 0.2, 0.2, 0.2, 0.3, 0.6, 0.6, 0.6, 0.6, 0.7, 0.9, 1.2, 1.2, 1.2, 1.2, 1.3, 1.5, 1.5, 1.5, 1.5, 1.7, 1.7, 1.7, 1.7, 1.7, 1.8, 1.8, 1.8, 1.8, 2.2, 2.2, 2.2, 2.4, 2.5, 2.6, 2.6, 2.6, 2.8, 3.0, 3.0, 3.0, 3.6, 3.6, 3.6, 3.9, 4.4, 4.4, 4.4, 4.5, 4.7, 4.8, 5.3, 5.5, 5.7, 5.8, 5.8, 5.9, 6.5, 6.7, 6.9, 7.1, 7.4, 7.4, 7.4, 8.0, 8.1, 8.1, 8.3, 8.4, 9.0…	4	0	0	10	FALSE	FALSE	CGY13.74	616	20210611_MmpLifespans_1-v616Pos85x1184y1910	20210611_MmpLifespans_1	27.7333	1838	/scratch3/nate/yeast_lifespan_machine/20210611_MmpLifespans_1/processed_hyperstacks/20210611_MmpLifespans_1-v616Pos85x1184y1910.tif	85	1	r	0.0175919	1	SC_YNB_NH4_GLUCOSE_MMP_pH4.5	0	0	MATa ura3d0 TIM50-mCherry-natMX xsome1::pTPI-preCOX4-SL17-Neon-URA3	WT
26030097	4461141		0	108	14	0.75	x	[0.0, 0.1, 0.5, 0.7, 0.7, 0.9, 0.9, 1.4, 1.5, 1.5, 1.6, 1.6, 2.2, 2.2, 2.2, 2.2, 2.4, 2.9, 2.9, 3.0, 3.2, 3.4, 3.4, 3.5, 4.0, 4.1, 4.1, 4.1, 4.1, 4.4, 4.9, 5.0, 5.0, 5.0, 5.6, 6.1, 6.1, 6.1, 6.3, 6.9, 6.9, 6.9, 6.9, 7.0, 7.7, 7.7, 7.7, 7.8, 7.8, 7.8, 7.9, 8.3, 8.5, 8.5, 8.6, 8.7, 8.7, 9.2, 9.6, 9.7, 9.7, 9.7, 9.7, 9.7, 9.7, 9.7, 9.7, 10.0, 10.2, 10.7, 10.7, 10.7, 10.7, 10.7, 10.7, 10.9, 11.2, 11.…	4	3	0	10	FALSE	FALSE	CGY13.74	616	20210611_MmpLifespans_1-v616Pos87x0473y1049	20210611_MmpLifespans_1	26.9833	1838	/scratch3/nate/yeast_lifespan_machine/20210611_MmpLifespans_1/processed_hyperstacks/20210611_MmpLifespans_1-v616Pos87x0473y1049.tif	87	1	e	0.998298	1	SC_YNB_NH4_GLUCOSE_MMP_pH4.5	0	0	MATa ura3d0 TIM50-mCherry-natMX xsome1::pTPI-preCOX4-SL17-Neon-URA3	WT
26028681	4460876		0	199	21	0.92	x	[0.0, 0.0, 0.0, 0.4, 0.6, 0.6, 0.9, 1.0, 1.0, 1.0, 1.0, 1.5, 1.9, 1.9, 1.9, 1.9, 1.9, 1.9, 2.4, 2.8, 2.8, 2.9, 2.9, 2.9, 3.1, 3.5, 3.7, 3.7, 3.7, 3.7, 3.9, 4.0, 4.1, 4.1, 4.1, 4.1, 4.1, 4.6, 4.9, 4.9, 5.0, 5.0, 5.0, 5.1, 5.1, 5.3, 5.6, 5.7, 5.7, 5.9, 6.0, 6.2, 6.3, 6.3, 6.3, 6.7, 6.7, 7.3, 7.5, 7.7, 7.7, 7.7, 7.7, 8.2, 8.2, 8.6, 8.9, 9.1, 9.3, 9.3, 9.3, 9.3, 9.3, 9.4, 10.0, 10.2, 10.2, 10.3, 10.3…	4	4	0	10	FALSE	FALSE	CGY13.74	616	20210611_MmpLifespans_1-v616Pos83x1065y1524	20210611_MmpLifespans_1	49.7333	1838	/scratch3/nate/yeast_lifespan_machine/20210611_MmpLifespans_1/processed_hyperstacks/20210611_MmpLifespans_1-v616Pos83x1065y1524.tif	83	1	u	0.418091	1	SC_YNB_NH4_GLUCOSE_MMP_pH4.5	0	0	MATa ura3d0 TIM50-mCherry-natMX xsome1::pTPI-preCOX4-SL17-Neon-URA3	WT
26032339	4461495		0	166	26	0.83	x	[0.0, 0.0, 0.0, 0.5, 0.5, 0.5, 0.8, 0.8, 0.8, 0.8, 1.4, 1.8, 1.8, 1.8, 1.8, 2.3, 2.9, 2.9, 2.9, 3.3, 3.6, 3.6, 4.3, 4.8, 4.8, 4.8, 5.6, 5.8, 5.8, 5.8, 6.3, 6.6, 6.7, 6.7, 7.2, 7.5, 7.5, 7.5, 8.1, 8.4, 8.4, 8.4, 8.9, 9.0, 9.0, 9.1, 9.4, 9.8, 9.9, 9.9, 9.9, 9.9, 10.1, 10.5, 10.6, 10.8, 10.8, 10.8, 10.8, 10.9, 11.5, 11.6, 11.6, 11.6, 11.7, 11.8, 12.2, 12.6, 12.6, 12.6, 12.6, 13.1, 13.5, 13.5, 13.5, …	4	1	0	10	FALSE	FALSE	CGY13.74	616	20210611_MmpLifespans_1-v616Pos88x1252y0877	20210611_MmpLifespans_1	41.4833	1838	/scratch3/nate/yeast_lifespan_machine/20210611_MmpLifespans_1/processed_hyperstacks/20210611_MmpLifespans_1-v616Pos88x1252y0877.tif	88	1	r	0.0131541	1	SC_YNB_NH4_GLUCOSE_MMP_pH4.5	0	0	MATa ura3d0 TIM50-mCherry-natMX xsome1::pTPI-preCOX4-SL17-Neon-URA3	WT
26031396	4461355		0	98	14	0.89	x	[0.0, 0.1, 0.1, 0.1, 0.5, 0.9, 1.1, 1.2, 1.2, 1.2, 1.5, 1.8, 1.8, 2.3, 2.7, 2.7, 2.7, 2.7, 3.2, 3.7, 3.7, 3.7, 3.7, 3.8, 3.9, 3.9, 4.4, 4.8, 4.8, 4.8, 4.9, 5.3, 5.6, 5.6, 5.6, 5.6, 5.9, 6.3, 6.6, 6.8, 6.8, 6.8, 6.8, 6.9, 7.3, 7.4, 7.4, 7.8, 8.3, 8.3, 8.3, 8.3, 8.3, 8.8, 9.3, 9.3, 9.3, 9.3, 9.3, 9.3, 9.8, 10.3, 10.3, 10.3, 10.3, 10.3, 10.3, 10.3, 10.3, 10.3, 10.7, 11.2, 11.2, 11.2, 11.2, 11.2, 11.…	4	1	0	10	FALSE	FALSE	CGY13.74	616	20210611_MmpLifespans_1-v616Pos86x0730y1056	20210611_MmpLifespans_1	24.4833	1838	/scratch3/nate/yeast_lifespan_machine/20210611_MmpLifespans_1/processed_hyperstacks/20210611_MmpLifespans_1-v616Pos86x0730y1056.tif	86	1	u	0.585029	1	SC_YNB_NH4_GLUCOSE_MMP_pH4.5	0	0	MATa ura3d0 TIM50-mCherry-natMX xsome1::pTPI-preCOX4-SL17-Neon-URA3	WT
26030647	4461243		0	76	10	0.87	x	[0.0, 0.1, 0.2, 0.4, 0.4, 0.4, 0.4, 0.4, 0.9, 1.3, 1.3, 1.3, 1.5, 1.5, 1.5, 1.7, 2.1, 2.1, 2.2, 2.5, 2.7, 2.7, 2.7, 2.8, 3.2, 3.5, 3.6, 3.6, 3.7, 3.7, 3.7, 4.0, 4.2, 4.2, 4.2, 4.6, 4.8, 4.8, 4.8, 4.9, 5.0, 5.1, 5.2, 5.3, 5.4, 5.4, 5.8, 5.8, 5.9, 5.9, 5.9, 6.3, 6.6, 6.6, 6.6, 6.9, 7.0, 7.0, 7.0, 7.0, 7.5, 7.8, 7.9, 8.1, 8.2, 8.2, 8.2, 8.2, 8.5, 8.5, 8.6, 8.7, 9.0, 9.0, 9.0, 9.3]	4	1	0	10	FALSE	FALSE	CGY13.74	616	20210611_MmpLifespans_1-v616Pos89x0448y1728	20210611_MmpLifespans_1	18.9833	1838	/scratch3/nate/yeast_lifespan_machine/20210611_MmpLifespans_1/processed_hyperstacks/20210611_MmpLifespans_1-v616Pos89x0448y1728.tif	89	1	r	0.0148968	1	SC_YNB_NH4_GLUCOSE_MMP_pH4.5	0	0	MATa ura3d0 TIM50-mCherry-natMX xsome1::pTPI-preCOX4-SL17-Neon-URA3	WT
26028662	4460873		0	217	30	0.9	w	[0.0, 0.2, 0.3, 0.4, 0.5, 0.5, 0.5, 0.5, 0.5, 0.5, 0.5, 0.8, 1.4, 1.6, 1.6, 1.6, 2.2, 2.3, 2.3, 2.6, 3.2, 3.3, 3.3, 3.3, 3.8, 3.8, 4.0, 4.0, 4.5, 4.8, 4.9, 4.9, 5.3, 5.5, 5.5, 6.0, 6.4, 6.4, 6.4, 6.8, 7.3, 7.3, 7.3, 7.3, 7.7, 8.0, 8.1, 8.1, 8.4, 8.6, 8.6, 8.6, 8.9, 9.1, 9.2, 9.2, 9.6, 10.0, 10.0, 10.0, 10.0, 10.4, 10.8, 10.8, 10.9, 10.9, 10.9, 11.3, 11.6, 11.7, 11.8, 11.8, 11.8, 12.4, 12.5, 12.5,…	4	2	0	10	FALSE	FALSE	CGY13.74	616	20210611_MmpLifespans_1-v616Pos83x0437y1523	20210611_MmpLifespans_1	54.2333	1838	/scratch3/nate/yeast_lifespan_machine/20210611_MmpLifespans_1/processed_hyperstacks/20210611_MmpLifespans_1-v616Pos83x0437y1523.tif	83	1				SC_YNB_NH4_GLUCOSE_MMP_pH4.5	0	0	MATa ura3d0 TIM50-mCherry-natMX xsome1::pTPI-preCOX4-SL17-Neon-URA3	WT
26029663	4461059		0	161	23	0.84	w	[0.0, 0.0, 0.0, 0.0, 0.1, 0.2, 0.2, 0.2, 0.2, 0.4, 0.4, 0.5, 0.6, 0.6, 0.9, 1.4, 1.5, 1.5, 1.5, 1.6, 2.1, 2.4, 2.4, 2.4, 2.7, 3.0, 3.3, 3.4, 3.6, 3.6, 3.6, 3.8, 4.3, 4.3, 4.3, 4.4, 4.6, 4.6, 4.7, 4.8, 4.8, 4.9, 4.9, 5.2, 5.5, 5.5, 5.5, 5.9, 6.2, 6.2, 6.6, 6.8, 6.9, 6.9, 7.1, 7.2, 7.2, 7.4, 7.7, 8.0, 8.0, 8.0, 8.3, 8.9, 8.9, 9.0, 9.0, 9.0, 9.7, 9.7, 10.4, 10.4, 11.2, 11.3, 11.5, 11.5, 12.3, 12.4, …	4	4	0	10	FALSE	FALSE	CGY13.74	616	20210611_MmpLifespans_1-v616Pos85x1088y0882	20210611_MmpLifespans_1	40.2333	1838	/scratch3/nate/yeast_lifespan_machine/20210611_MmpLifespans_1/processed_hyperstacks/20210611_MmpLifespans_1-v616Pos85x1088y0882.tif	85	1				SC_YNB_NH4_GLUCOSE_MMP_pH4.5	0	0	MATa ura3d0 TIM50-mCherry-natMX xsome1::pTPI-preCOX4-SL17-Neon-URA3	WT
26030005	4461124		0	194	18	0.78	w	[0.0, 0.0, 0.0, 0.4, 0.7, 0.7, 0.7, 0.7, 0.9, 1.2, 1.5, 1.5, 1.8, 1.9, 1.9, 1.9, 1.9, 2.5, 2.7, 2.8, 2.8, 2.8, 3.1, 3.4, 3.6, 3.6, 3.6, 3.6, 4.0, 4.4, 4.4, 4.4, 4.5, 4.6, 4.6, 4.6, 4.9, 5.4, 5.6, 5.6, 5.6, 5.9, 6.0, 6.0, 6.2, 6.4, 6.4, 6.5, 6.8, 6.9, 6.9, 7.2, 7.6, 7.6, 7.6, 7.6, 7.8, 7.8, 7.8, 8.0, 8.1, 8.1, 8.1, 8.1, 8.3, 8.5, 8.6, 8.6, 8.7, 8.7, 8.7, 8.7, 8.8, 9.3, 9.5, 9.5, 9.7, 9.8, 10.0, 10…	4	4	0	10	FALSE	FALSE	CGY13.74	616	20210611_MmpLifespans_1-v616Pos87x0476y0642	20210611_MmpLifespans_1	48.4833	1838	/scratch3/nate/yeast_lifespan_machine/20210611_MmpLifespans_1/processed_hyperstacks/20210611_MmpLifespans_1-v616Pos87x0476y0642.tif	87	1				SC_YNB_NH4_GLUCOSE_MMP_pH4.5	0	0	MATa ura3d0 TIM50-mCherry-natMX xsome1::pTPI-preCOX4-SL17-Neon-URA3	WT
26031536	4461382		0	174	22	0.93	x	[0.0, 0.1, 0.2, 0.3, 0.3, 0.3, 0.3, 0.3, 0.7, 1.1, 1.1, 1.1, 1.2, 1.2, 1.2, 1.6, 1.8, 1.9, 1.9, 1.9, 1.9, 1.9, 2.3, 2.6, 2.7, 2.8, 2.8, 3.0, 3.3, 3.6, 3.6, 3.6, 3.6, 4.0, 4.3, 4.4, 4.4, 4.4, 4.4, 4.9, 5.2, 5.2, 5.6, 6.0, 6.0, 6.0, 6.0, 6.0, 6.3, 6.7, 6.7, 6.7, 6.7, 6.8, 7.1, 7.3, 7.3, 7.4, 7.5, 7.6, 7.6, 7.6, 7.6, 8.2, 8.4, 8.4, 8.5, 8.5, 8.5, 8.5, 9.0, 9.4, 9.4, 9.4, 9.6, 9.7, 9.7, 9.8, 9.8, 10.…	4	0	0	10	FALSE	FALSE	CGY13.74	616	20210611_MmpLifespans_1-v616Pos86x1040y1662	20210611_MmpLifespans_1	43.4833	1838	/scratch3/nate/yeast_lifespan_machine/20210611_MmpLifespans_1/processed_hyperstacks/20210611_MmpLifespans_1-v616Pos86x1040y1662.tif	86	1	r	0.052242	1	SC_YNB_NH4_GLUCOSE_MMP_pH4.5	0	0	MATa ura3d0 TIM50-mCherry-natMX xsome1::pTPI-preCOX4-SL17-Neon-URA3	WT
26028085	4460772		23	191	22	0.86	x	[0.0, 0.0, 0.0, 0.5, 0.8, 0.8, 0.8, 0.8, 1.0, 1.0, 1.0, 1.1, 1.2, 1.6, 1.9, 1.9, 2.0, 2.0, 2.3, 2.4, 2.4, 2.8, 3.2, 3.3, 3.3, 3.3, 3.4, 3.8, 3.8, 4.3, 4.5, 4.5, 4.5, 4.8, 4.8, 4.8, 4.9, 5.0, 5.0, 5.0, 5.1, 5.6, 5.6, 5.6, 5.7, 5.7, 5.7, 6.1, 6.4, 6.4, 6.4, 6.4, 6.6, 7.0, 7.0, 7.1, 7.1, 7.1, 7.5, 7.7, 7.8, 8.0, 8.0, 8.0, 8.0, 8.1, 8.5, 8.5, 8.7, 8.9, 8.9, 8.9, 9.0, 9.0, 9.6, 9.7, 9.7, 9.7, 9.7, 10.…	4	3	0	10	FALSE	FALSE	CGY13.74	616	20210611_MmpLifespans_1-v616Pos82x0713y0870	20210611_MmpLifespans_1	42	1838	/scratch3/nate/yeast_lifespan_machine/20210611_MmpLifespans_1/processed_hyperstacks/20210611_MmpLifespans_1-v616Pos82x0713y0870.tif	82	1	e	0.993198	1	SC_YNB_NH4_GLUCOSE_MMP_pH4.5	0	0	MATa ura3d0 TIM50-mCherry-natMX xsome1::pTPI-preCOX4-SL17-Neon-URA3	WT
26028838	4460905		0	328	13	0.71	x	[0.0, 0.1, 0.1, 0.3, 0.5, 0.5, 0.5, 0.5, 0.5, 0.5, 0.5, 1.0, 1.0, 1.1, 1.1, 1.2, 1.5, 1.5, 1.5, 1.5, 1.9, 2.4, 2.5, 2.5, 2.5, 2.5, 2.9, 3.3, 3.3, 3.3, 3.3, 3.3, 3.3, 3.4, 3.5, 3.5, 3.6, 3.6, 3.6, 3.6, 3.7, 3.8, 3.8, 3.8, 3.9, 3.9, 3.9, 3.9, 3.9, 4.0, 4.0, 4.0, 4.0, 4.0, 4.0, 4.0, 4.3, 4.4, 4.4, 4.4, 4.7, 4.8, 4.8, 4.8, 5.3, 5.3, 5.3, 5.3, 5.6, 5.6, 5.6, 5.6, 5.9, 6.0, 6.0, 6.0, 6.3, 6.5, 6.5, 6.5…	4	3	0	10	FALSE	FALSE	CGY13.74	616	20210611_MmpLifespans_1-v616Pos81x0353y0638	20210611_MmpLifespans_1	81.9833	1838	/scratch3/nate/yeast_lifespan_machine/20210611_MmpLifespans_1/processed_hyperstacks/20210611_MmpLifespans_1-v616Pos81x0353y0638.tif	81	1	r	0.0628319	1	SC_YNB_NH4_GLUCOSE_MMP_pH4.5	0	0	MATa ura3d0 TIM50-mCherry-natMX xsome1::pTPI-preCOX4-SL17-Neon-URA3	WT
26029715	4461069		0	116	24	0.91	w	[0.0, 0.1, 0.1, 0.2, 0.2, 0.4, 0.5, 0.5, 1.1, 1.8, 1.8, 2.2, 2.7, 2.7, 2.7, 3.3, 3.8, 3.8, 3.8, 4.3, 4.7, 4.7, 4.7, 5.2, 5.7, 5.7, 5.7, 6.1, 6.6, 6.6, 7.2, 7.6, 7.6, 7.7, 7.7, 8.1, 8.5, 8.5, 8.5, 8.8, 9.1, 9.1, 9.6, 10.1, 10.1, 10.1, 10.1, 10.7, 11.4, 11.5, 12.0, 12.0, 12.0, 12.0, 12.6, 13.1, 13.1, 13.1, 13.1, 13.4, 14.1, 14.1, 14.6, 15.0, 15.0, 15.0, 15.6, 16.1, 16.1, 16.1, 16.1, 16.6, 17.1, 17.…	4	2	0	10	FALSE	FALSE	CGY13.74	616	20210611_MmpLifespans_1-v616Pos85x1399y1093	20210611_MmpLifespans_1	28.9833	1838	/scratch3/nate/yeast_lifespan_machine/20210611_MmpLifespans_1/processed_hyperstacks/20210611_MmpLifespans_1-v616Pos85x1399y1093.tif	85	1				SC_YNB_NH4_GLUCOSE_MMP_pH4.5	0	0	MATa ura3d0 TIM50-mCherry-natMX xsome1::pTPI-preCOX4-SL17-Neon-URA3	WT
26030190	4461160		0	119	17	0.81	x	[0.0, 0.0, 0.2, 0.4, 0.6, 1.3, 1.3, 1.8, 1.8, 2.2, 2.3, 2.3, 2.5, 2.5, 2.7, 3.3, 3.3, 3.5, 3.8, 3.8, 3.8, 4.1, 4.6, 4.6, 4.9, 5.3, 5.3, 5.3, 5.6, 6.1, 6.1, 6.2, 6.4, 6.7, 6.8, 6.9, 6.9, 6.9, 6.9, 6.9, 6.9, 7.2, 7.6, 7.8, 7.8, 7.8, 7.8, 8.1, 8.1, 8.4, 8.7, 8.7, 8.7, 8.8, 9.0, 9.1, 9.2, 9.2, 9.2, 9.6, 9.6, 9.8, 9.8, 9.8, 9.8, 10.4, 10.5, 10.6, 10.6, 10.6, 11.1, 11.1, 11.1, 11.1, 11.3, 11.3, 11.5, 1…	4	0	0	10	FALSE	FALSE	CGY13.74	616	20210611_MmpLifespans_1-v616Pos87x0889y1457	20210611_MmpLifespans_1	29.7333	1838	/scratch3/nate/yeast_lifespan_machine/20210611_MmpLifespans_1/processed_hyperstacks/20210611_MmpLifespans_1-v616Pos87x0889y1457.tif	87	1	u	0.769941	1	SC_YNB_NH4_GLUCOSE_MMP_pH4.5	0	0	MATa ura3d0 TIM50-mCherry-natMX xsome1::pTPI-preCOX4-SL17-Neon-URA3	WT
26030127	4461147		0	228	30	0.9	x	[0.0, 0.0, 0.0, 0.4, 0.9, 1.0, 1.0, 1.0, 1.3, 1.4, 1.5, 1.5, 1.5, 1.5, 1.5, 1.9, 2.4, 2.4, 2.5, 2.5, 2.5, 2.5, 2.6, 3.0, 3.2, 3.4, 3.5, 3.5, 3.5, 4.1, 4.2, 4.2, 4.2, 4.8, 5.2, 5.2, 5.2, 5.8, 6.1, 6.1, 6.5, 7.0, 7.0, 7.0, 7.0, 7.5, 8.1, 8.1, 8.1, 8.5, 8.9, 8.9, 8.9, 9.4, 10.0, 10.0, 10.0, 10.0, 10.5, 10.9, 10.9, 11.4, 11.9, 11.9, 11.9, 11.9, 12.0, 12.5, 12.6, 12.6, 12.7, 12.9, 12.9, 12.9, 12.9, 13…	4	3	0	10	FALSE	FALSE	CGY13.74	616	20210611_MmpLifespans_1-v616Pos87x1730y1053	20210611_MmpLifespans_1	56.9833	1838	/scratch3/nate/yeast_lifespan_machine/20210611_MmpLifespans_1/processed_hyperstacks/20210611_MmpLifespans_1-v616Pos87x1730y1053.tif	87	1	u	0.602887	1	SC_YNB_NH4_GLUCOSE_MMP_pH4.5	0	0	MATa ura3d0 TIM50-mCherry-natMX xsome1::pTPI-preCOX4-SL17-Neon-URA3	WT
26029071	4460945		0	171	19	0.72	x	[0.0, 0.0, 0.0, 0.1, 0.2, 0.3, 0.5, 0.5, 0.5, 0.7, 0.8, 0.8, 0.8, 0.8, 0.8, 1.3, 1.6, 1.7, 1.7, 1.7, 1.7, 1.7, 2.1, 2.5, 2.5, 2.5, 2.5, 2.5, 2.8, 3.3, 3.4, 3.5, 3.5, 3.9, 3.9, 4.2, 4.2, 4.3, 4.5, 5.0, 5.1, 5.2, 5.3, 5.3, 5.3, 5.7, 6.0, 6.2, 6.2, 6.6, 6.8, 6.9, 6.9, 7.0, 7.2, 7.4, 7.4, 7.6, 7.7, 8.1, 8.1, 8.3, 8.3, 9.1, 9.1, 9.5, 9.6, 10.1, 10.1, 10.3, 10.5, 10.6, 10.6, 10.7, 10.9, 11.3, 11.3, 11.…	4	0	0	10	FALSE	FALSE	CGY13.74	616	20210611_MmpLifespans_1-v616Pos81x0241y1652	20210611_MmpLifespans_1	42.7333	1838	/scratch3/nate/yeast_lifespan_machine/20210611_MmpLifespans_1/processed_hyperstacks/20210611_MmpLifespans_1-v616Pos81x0241y1652.tif	81	1	u	0.325891	1	SC_YNB_NH4_GLUCOSE_MMP_pH4.5	0	0	MATa ura3d0 TIM50-mCherry-natMX xsome1::pTPI-preCOX4-SL17-Neon-URA3	WT
26028708	4460881		0	189	20	0.92	w	[0.0, 0.2, 0.3, 0.3, 0.3, 0.3, 0.6, 1.0, 1.0, 1.0, 1.0, 1.2, 1.4, 1.4, 1.5, 1.6, 1.6, 2.0, 2.0, 2.0, 2.1, 2.1, 2.1, 2.6, 2.7, 2.7, 2.9, 2.9, 3.4, 3.4, 3.5, 3.6, 3.8, 3.8, 3.8, 4.1, 4.1, 4.2, 4.7, 4.7, 5.1, 5.1, 5.3, 5.4, 5.6, 5.7, 5.9, 6.0, 6.0, 6.0, 6.1, 6.1, 6.3, 6.7, 7.1, 7.1, 7.1, 7.5, 7.7, 7.7, 8.1, 8.5, 8.5, 8.5, 8.7, 8.7, 9.1, 9.5, 9.6, 9.6, 9.6, 9.6, 9.7, 10.1, 10.5, 10.5, 10.5, 10.5, 10.…	4	4	0	10	FALSE	FALSE	CGY13.74	616	20210611_MmpLifespans_1-v616Pos83x0330y1721	20210611_MmpLifespans_1	47.2333	1838	/scratch3/nate/yeast_lifespan_machine/20210611_MmpLifespans_1/processed_hyperstacks/20210611_MmpLifespans_1-v616Pos83x0330y1721.tif	83	1				SC_YNB_NH4_GLUCOSE_MMP_pH4.5	0	0	MATa ura3d0 TIM50-mCherry-natMX xsome1::pTPI-preCOX4-SL17-Neon-URA3	WT
26027995	4460757		0	266	25	0.83	x	[0.0, 0.0, 0.0, 0.0, 0.0, 0.0, 0.0, 0.0, 0.0, 0.0, 0.0, 0.0, 0.0, 0.0, 0.0, 0.1, 0.1, 0.1, 0.2, 0.5, 0.5, 0.6, 0.7, 0.7, 0.7, 1.1, 1.2, 1.2, 1.2, 1.4, 1.4, 1.4, 1.8, 2.0, 2.0, 2.0, 2.5, 2.8, 2.8, 2.8, 2.8, 2.9, 3.3, 3.3, 3.3, 3.5, 4.0, 4.3, 4.3, 4.3, 4.8, 5.3, 5.3, 5.3, 5.9, 6.4, 6.4, 6.4, 6.4, 6.8, 7.2, 7.2, 7.2, 7.8, 8.2, 8.2, 8.2, 8.8, 9.3, 9.3, 9.3, 9.4, 9.9, 10.4, 10.4, 10.5, 11.0, 11.4, 11.…	4	1	0	10	FALSE	FALSE	CGY13.74	616	20210611_MmpLifespans_1-v616Pos82x1135y0463	20210611_MmpLifespans_1	66.4833	1838	/scratch3/nate/yeast_lifespan_machine/20210611_MmpLifespans_1/processed_hyperstacks/20210611_MmpLifespans_1-v616Pos82x1135y0463.tif	82	1	e	0.999992	1	SC_YNB_NH4_GLUCOSE_MMP_pH4.5	0	0	MATa ura3d0 TIM50-mCherry-natMX xsome1::pTPI-preCOX4-SL17-Neon-URA3	WT
26032349	4461497		0	214	29	0.91	w	[0.0, 0.1, 0.2, 0.4, 0.8, 1.0, 1.1, 1.2, 1.2, 1.2, 1.2, 1.6, 2.0, 2.1, 2.1, 2.1, 2.1, 2.1, 2.1, 2.6, 2.9, 2.9, 2.9, 3.4, 3.8, 3.9, 3.9, 4.1, 4.1, 4.1, 4.6, 5.1, 5.1, 5.1, 5.1, 5.7, 5.9, 5.9, 6.3, 6.8, 6.8, 6.8, 7.3, 7.6, 7.6, 7.6, 8.2, 8.7, 8.7, 8.7, 8.7, 9.2, 9.7, 9.7, 9.7, 9.9, 10.3, 10.7, 10.7, 10.9, 10.9, 11.0, 11.1, 11.1, 11.6, 12.1, 12.1, 12.1, 12.1, 12.6, 13.1, 13.1, 13.1, 13.1, 13.1, 13.6…	4	0	0	10	FALSE	FALSE	CGY13.74	616	20210611_MmpLifespans_1-v616Pos88x1670y0879	20210611_MmpLifespans_1	53.4833	1838	/scratch3/nate/yeast_lifespan_machine/20210611_MmpLifespans_1/processed_hyperstacks/20210611_MmpLifespans_1-v616Pos88x1670y0879.tif	88	1				SC_YNB_NH4_GLUCOSE_MMP_pH4.5	0	0	MATa ura3d0 TIM50-mCherry-natMX xsome1::pTPI-preCOX4-SL17-Neon-URA3	WT
26029475	4461024		0	283	35	0.62	x	[0.0, 0.1, 0.1, 0.2, 0.5, 0.5, 0.5, 0.5, 0.6, 1.1, 1.3, 1.5, 1.5, 1.5, 1.5, 1.9, 1.9, 2.3, 2.4, 2.6, 2.7, 2.7, 2.9, 3.0, 3.3, 3.6, 3.6, 3.8, 4.0, 4.1, 4.4, 4.6, 4.6, 4.6, 5.1, 5.5, 5.5, 5.6, 5.6, 5.6, 5.6, 5.7, 6.0, 6.2, 6.3, 6.4, 6.4, 6.8, 6.8, 6.9, 7.1, 7.3, 7.7, 7.7, 7.9, 8.3, 8.3, 8.7, 8.7, 9.1, 9.4, 9.4, 9.5, 10.0, 10.2, 10.2, 10.2, 10.2, 10.3, 10.3, 10.7, 11.1, 11.1, 11.1, 11.1, 11.4, 11.8,…	4	0	0	10	FALSE	FALSE	CGY13.74	616	20210611_MmpLifespans_1-v616Pos84x0916y1735	20210611_MmpLifespans_1	70.7333	1838	/scratch3/nate/yeast_lifespan_machine/20210611_MmpLifespans_1/processed_hyperstacks/20210611_MmpLifespans_1-v616Pos84x0916y1735.tif	84	1	u	0.286217	1	SC_YNB_NH4_GLUCOSE_MMP_pH4.5	0	0	MATa ura3d0 TIM50-mCherry-natMX xsome1::pTPI-preCOX4-SL17-Neon-URA3	WT
26028427	4460833		0	191	23	0.93	x	[0.0, 0.0, 0.1, 0.1, 0.3, 0.6, 0.6, 1.0, 1.0, 1.2, 1.2, 1.2, 1.5, 1.8, 1.9, 1.9, 1.9, 2.2, 2.5, 2.5, 2.5, 2.7, 3.3, 3.3, 3.4, 3.4, 3.9, 4.1, 4.1, 4.2, 4.2, 4.5, 4.9, 4.9, 5.0, 5.0, 5.6, 5.7, 5.7, 5.7, 6.2, 6.4, 6.5, 7.1, 7.3, 7.4, 7.4, 7.4, 8.1, 8.3, 8.4, 8.4, 8.8, 8.9, 8.9, 9.0, 9.4, 9.4, 9.4, 9.7, 9.9, 9.9, 9.9, 10.0, 10.1, 10.5, 10.6, 10.6, 11.2, 11.4, 11.6, 12.0, 12.0, 12.0, 12.1, 12.1, 12.5,…	4	3	0	10	FALSE	FALSE	CGY13.74	616	20210611_MmpLifespans_1-v616Pos83x0967y0496	20210611_MmpLifespans_1	47.7333	1838	/scratch3/nate/yeast_lifespan_machine/20210611_MmpLifespans_1/processed_hyperstacks/20210611_MmpLifespans_1-v616Pos83x0967y0496.tif	83	1	r	0.161891	1	SC_YNB_NH4_GLUCOSE_MMP_pH4.5	0	0	MATa ura3d0 TIM50-mCherry-natMX xsome1::pTPI-preCOX4-SL17-Neon-URA3	WT
26028162	4460786		0	146	26	0.5	w	[0.0, 0.0, 0.1, 0.1, 0.6, 1.0, 1.2, 1.6, 1.6, 1.6, 1.7, 1.7, 2.0, 2.3, 2.3, 2.3, 2.8, 3.3, 3.3, 3.4, 3.4, 3.4, 3.7, 4.2, 4.4, 4.4, 4.4, 4.7, 5.0, 5.2, 5.5, 5.5, 5.5, 5.9, 6.2, 6.2, 6.2, 6.6, 6.9, 7.1, 7.1, 7.2, 7.6, 7.9, 7.9, 7.9, 8.2, 8.6, 8.6, 8.6, 8.9, 9.2, 9.2, 9.5, 9.7, 10.0, 10.0, 10.2, 10.4, 10.4, 10.4, 10.8, 11.1, 11.2, 11.2, 11.5, 11.8, 12.0, 12.0, 12.2, 12.4, 12.6, 12.6, 12.9, 13.2, 13.…	4	0	0	10	FALSE	FALSE	CGY13.74	616	20210611_MmpLifespans_1-v616Pos82x1866y1083	20210611_MmpLifespans_1	36.4833	1838	/scratch3/nate/yeast_lifespan_machine/20210611_MmpLifespans_1/processed_hyperstacks/20210611_MmpLifespans_1-v616Pos82x1866y1083.tif	82	1				SC_YNB_NH4_GLUCOSE_MMP_pH4.5	0	0	MATa ura3d0 TIM50-mCherry-natMX xsome1::pTPI-preCOX4-SL17-Neon-URA3	WT
26029784	4461082		36	262	26	0.68	x	[0.0, 0.0, 0.3, 0.4, 0.4, 0.6, 0.8, 0.8, 0.8, 1.2, 1.4, 1.4, 1.7, 1.8, 1.8, 2.2, 2.3, 2.3, 2.4, 2.6, 2.7, 2.7, 2.7, 3.1, 3.2, 3.2, 3.3, 3.4, 3.5, 3.5, 3.5, 3.9, 3.9, 4.5, 4.6, 4.6, 4.7, 4.9, 5.0, 5.0, 5.0, 5.0, 5.0, 5.1, 5.2, 5.3, 5.3, 5.3, 5.4, 5.7, 5.9, 6.1, 6.2, 6.2, 6.2, 6.2, 6.4, 6.9, 6.9, 6.9, 6.9, 6.9, 7.1, 7.4, 7.4, 7.7, 7.9, 8.0, 8.0, 8.0, 8.2, 8.6, 8.6, 8.6, 8.6, 8.6, 9.0, 9.1, 9.1, 9.1…	4	3	0	10	FALSE	FALSE	CGY13.74	616	20210611_MmpLifespans_1-v616Pos85x0558y1498	20210611_MmpLifespans_1	56.5	1838	/scratch3/nate/yeast_lifespan_machine/20210611_MmpLifespans_1/processed_hyperstacks/20210611_MmpLifespans_1-v616Pos85x0558y1498.tif	85	1	u	0.27316	1	SC_YNB_NH4_GLUCOSE_MMP_pH4.5	0	0	MATa ura3d0 TIM50-mCherry-natMX xsome1::pTPI-preCOX4-SL17-Neon-URA3	WT
26032527	4461531		0	56	3	0.91	x	[0.0, 0.5, 0.5, 0.5, 0.7, 1.2, 1.3, 1.3, 1.3, 1.3, 1.4, 1.4, 1.4, 1.4, 1.4, 1.4, 1.4, 1.4, 1.4, 1.4, 1.4, 1.4, 1.4, 1.5, 1.5, 1.5, 1.5, 1.5, 1.6, 1.6, 1.6, 1.8, 1.8, 1.8, 1.8, 2.0, 2.0, 2.0, 2.0, 2.2, 2.2, 2.2, 2.3, 2.3, 2.3, 2.3, 2.3, 2.3, 2.3, 2.3, 2.3, 2.3, 2.3, 2.3, 2.3, 2.5]	4	2	0	10	FALSE	FALSE	CGY13.74	616	20210611_MmpLifespans_1-v616Pos88x1663y1695	20210611_MmpLifespans_1	13.9833	1838	/scratch3/nate/yeast_lifespan_machine/20210611_MmpLifespans_1/processed_hyperstacks/20210611_MmpLifespans_1-v616Pos88x1663y1695.tif	88	1	e	0.999418	1	SC_YNB_NH4_GLUCOSE_MMP_pH4.5	0	0	MATa ura3d0 TIM50-mCherry-natMX xsome1::pTPI-preCOX4-SL17-Neon-URA3	WT
26028689	4460878		0	238	26	0.66	x	[0.0, 0.1, 0.1, 0.1, 0.1, 0.1, 0.1, 0.5, 0.7, 0.7, 0.8, 0.8, 0.8, 0.8, 0.8, 0.8, 0.8, 0.9, 0.9, 0.9, 0.9, 0.9, 0.9, 1.1, 1.2, 1.3, 1.4, 1.5, 1.5, 1.7, 1.8, 2.0, 2.0, 2.0, 2.1, 2.4, 2.7, 2.9, 2.9, 2.9, 2.9, 3.0, 3.1, 3.3, 3.4, 3.4, 3.4, 3.4, 3.4, 3.6, 3.9, 3.9, 3.9, 4.1, 4.2, 4.2, 4.2, 4.3, 4.4, 4.5, 4.5, 4.5, 4.6, 4.6, 4.6, 4.8, 4.9, 4.9, 4.9, 5.2, 5.4, 5.4, 5.4, 5.5, 5.6, 5.6, 5.6, 5.7, 6.0, 6.3…	4	2	0	10	FALSE	FALSE	CGY13.74	616	20210611_MmpLifespans_1-v616Pos83x1483y1526	20210611_MmpLifespans_1	59.4833	1838	/scratch3/nate/yeast_lifespan_machine/20210611_MmpLifespans_1/processed_hyperstacks/20210611_MmpLifespans_1-v616Pos83x1483y1526.tif	83	1	u	0.34451	1	SC_YNB_NH4_GLUCOSE_MMP_pH4.5	0	0	MATa ura3d0 TIM50-mCherry-natMX xsome1::pTPI-preCOX4-SL17-Neon-URA3	WT
26028131	4460780		0	350	41	0.78	x	[0.0, 0.0, 0.1, 0.3, 0.3, 0.3, 0.5, 0.5, 0.6, 1.1, 1.3, 1.7, 1.7, 1.7, 1.7, 2.1, 2.3, 2.3, 2.4, 2.4, 2.4, 2.9, 3.1, 3.1, 3.1, 3.2, 3.2, 3.2, 3.3, 3.8, 4.0, 4.1, 4.2, 4.2, 4.4, 4.6, 4.7, 4.7, 4.7, 5.2, 5.3, 5.5, 5.5, 5.5, 6.1, 6.2, 6.7, 6.7, 6.9, 6.9, 6.9, 7.4, 7.4, 7.6, 7.8, 7.9, 7.9, 8.2, 8.2, 8.5, 8.6, 8.6, 8.7, 8.9, 9.2, 9.5, 9.6, 9.6, 9.7, 9.7, 9.7, 9.9, 9.9, 9.9, 10.3, 10.8, 10.8, 10.8, 10.8…	4	2	0	10	FALSE	FALSE	CGY13.74	616	20210611_MmpLifespans_1-v616Pos82x0607y1080	20210611_MmpLifespans_1	87.4833	1838	/scratch3/nate/yeast_lifespan_machine/20210611_MmpLifespans_1/processed_hyperstacks/20210611_MmpLifespans_1-v616Pos82x0607y1080.tif	82	1	u	0.478566	1	SC_YNB_NH4_GLUCOSE_MMP_pH4.5	0	0	MATa ura3d0 TIM50-mCherry-natMX xsome1::pTPI-preCOX4-SL17-Neon-URA3	WT
26030051	4461133		41	316	33	0.8	x	[0.0, 0.3, 0.5, 0.5, 0.5, 0.5, 0.8, 0.8, 0.9, 1.0, 1.2, 1.2, 1.2, 1.3, 1.6, 1.6, 1.6, 1.9, 2.2, 2.2, 2.2, 2.3, 2.6, 2.6, 2.7, 2.7, 3.0, 3.0, 3.0, 3.4, 3.7, 3.7, 3.7, 3.8, 3.9, 3.9, 3.9, 3.9, 4.3, 4.3, 4.4, 4.7, 4.8, 4.8, 4.8, 4.8, 5.6, 5.7, 5.7, 6.0, 6.1, 6.1, 6.6, 6.6, 6.6, 6.8, 6.9, 6.9, 7.4, 7.6, 7.6, 7.6, 8.2, 8.2, 8.2, 8.6, 8.9, 8.9, 9.0, 9.2, 9.2, 9.4, 9.4, 9.6, 9.6, 9.6, 9.7, 9.8, 9.8, 9.8…	4	0	0	10	FALSE	FALSE	CGY13.74	616	20210611_MmpLifespans_1-v616Pos87x0580y0840	20210611_MmpLifespans_1	68.75	1838	/scratch3/nate/yeast_lifespan_machine/20210611_MmpLifespans_1/processed_hyperstacks/20210611_MmpLifespans_1-v616Pos87x0580y0840.tif	87	1	r	0.0185097	1	SC_YNB_NH4_GLUCOSE_MMP_pH4.5	0	0	MATa ura3d0 TIM50-mCherry-natMX xsome1::pTPI-preCOX4-SL17-Neon-URA3	WT
26029377	4461004		0	144	20	0.94	x	[0.0, 0.0, 0.1, 0.1, 0.4, 0.9, 1.0, 1.0, 1.0, 1.0, 1.1, 1.2, 1.5, 1.6, 1.6, 1.7, 2.0, 2.3, 2.4, 2.4, 2.5, 2.5, 2.5, 2.5, 3.0, 3.6, 3.6, 3.8, 4.1, 4.1, 4.2, 4.3, 4.6, 4.7, 5.0, 5.3, 5.3, 5.3, 5.3, 5.6, 5.7, 5.7, 5.7, 5.7, 6.2, 6.4, 6.4, 6.8, 6.9, 6.9, 7.0, 7.4, 7.6, 7.6, 7.6, 8.0, 8.4, 8.4, 8.4, 8.4, 8.9, 9.4, 9.4, 9.5, 9.5, 9.7, 10.1, 10.2, 10.2, 10.6, 11.2, 11.2, 11.2, 11.2, 11.2, 11.2, 11.8, 12…	4	1	0	10	FALSE	FALSE	CGY13.74	616	20210611_MmpLifespans_1-v616Pos84x0289y1324	20210611_MmpLifespans_1	35.9833	1838	/scratch3/nate/yeast_lifespan_machine/20210611_MmpLifespans_1/processed_hyperstacks/20210611_MmpLifespans_1-v616Pos84x0289y1324.tif	84	1	e	0.999992	1	SC_YNB_NH4_GLUCOSE_MMP_pH4.5	0	0	MATa ura3d0 TIM50-mCherry-natMX xsome1::pTPI-preCOX4-SL17-Neon-URA3	WT
26028960	4460924		0	331	25	0.68	x	[0.0, 0.1, 0.1, 0.1, 0.1, 0.1, 0.1, 0.6, 1.1, 1.1, 1.1, 1.1, 1.1, 1.1, 1.1, 1.2, 1.6, 1.8, 1.8, 1.8, 1.9, 2.0, 2.3, 2.5, 2.6, 2.6, 2.6, 2.8, 2.8, 2.9, 3.1, 3.1, 3.4, 3.6, 3.6, 3.7, 3.8, 3.8, 3.8, 4.1, 4.1, 4.2, 4.4, 4.4, 4.5, 4.7, 5.0, 5.0, 5.6, 5.8, 5.8, 5.8, 6.3, 6.4, 6.4, 6.4, 6.9, 6.9, 6.9, 7.0, 7.4, 7.4, 7.4, 7.4, 7.9, 8.1, 8.1, 8.1, 8.3, 8.5, 8.8, 8.8, 9.0, 9.1, 9.1, 9.1, 9.4, 9.7, 9.8, 9.8…	4	3	0	10	FALSE	FALSE	CGY13.74	616	20210611_MmpLifespans_1-v616Pos81x0982y1047	20210611_MmpLifespans_1	82.7333	1838	/scratch3/nate/yeast_lifespan_machine/20210611_MmpLifespans_1/processed_hyperstacks/20210611_MmpLifespans_1-v616Pos81x0982y1047.tif	81	1	u	0.591673	1	SC_YNB_NH4_GLUCOSE_MMP_pH4.5	0	0	MATa ura3d0 TIM50-mCherry-natMX xsome1::pTPI-preCOX4-SL17-Neon-URA3	WT
26031429	4461361		0	136	23	0.87	x	[0.0, 0.3, 0.4, 0.5, 0.5, 0.5, 0.5, 1.2, 1.4, 1.4, 1.4, 1.9, 2.3, 2.3, 2.3, 2.8, 3.2, 3.2, 3.2, 3.6, 3.6, 3.6, 3.7, 4.2, 4.6, 4.6, 4.8, 4.8, 4.8, 4.9, 5.4, 5.8, 5.8, 5.8, 6.0, 6.1, 6.1, 6.6, 7.1, 7.1, 7.1, 7.1, 7.1, 7.7, 8.2, 8.2, 8.7, 9.0, 9.0, 9.4, 9.9, 9.9, 9.9, 10.2, 10.8, 10.9, 10.9, 11.0, 11.8, 11.8, 11.8, 11.8, 12.4, 12.8, 12.8, 12.8, 13.3, 13.7, 13.7, 13.7, 13.8, 14.7, 14.7, 14.7, 14.7, 1…	4	2	0	10	FALSE	FALSE	CGY13.74	616	20210611_MmpLifespans_1-v616Pos86x0201y1252	20210611_MmpLifespans_1	33.9833	1838	/scratch3/nate/yeast_lifespan_machine/20210611_MmpLifespans_1/processed_hyperstacks/20210611_MmpLifespans_1-v616Pos86x0201y1252.tif	86	1	u	0.733611	1	SC_YNB_NH4_GLUCOSE_MMP_pH4.5	0	0	MATa ura3d0 TIM50-mCherry-natMX xsome1::pTPI-preCOX4-SL17-Neon-URA3	WT
26028351	4460819		0	247	24	0.84	x	[0.0, 0.0, 0.2, 0.6, 0.7, 0.7, 0.7, 0.8, 1.0, 1.0, 1.0, 1.5, 1.8, 1.9, 2.1, 2.1, 2.1, 2.1, 2.3, 2.9, 2.9, 2.9, 3.0, 3.1, 3.1, 3.4, 3.7, 3.7, 3.7, 3.8, 4.1, 4.5, 4.5, 4.5, 4.5, 4.9, 5.3, 5.3, 5.3, 5.4, 5.7, 5.8, 6.1, 6.7, 6.7, 6.7, 6.7, 7.3, 7.4, 7.4, 7.5, 8.1, 8.1, 8.3, 8.4, 8.8, 8.8, 8.9, 9.0, 9.4, 9.4, 9.6, 9.8, 10.3, 10.3, 10.6, 10.7, 11.1, 11.2, 11.2, 11.2, 11.3, 11.7, 12.1, 12.1, 12.5, 12.5,…	4	2	0	10	FALSE	FALSE	CGY13.74	616	20210611_MmpLifespans_1-v616Pos82x1651y1901	20210611_MmpLifespans_1	61.7333	1838	/scratch3/nate/yeast_lifespan_machine/20210611_MmpLifespans_1/processed_hyperstacks/20210611_MmpLifespans_1-v616Pos82x1651y1901.tif	82	1	r	0.0578589	1	SC_YNB_NH4_GLUCOSE_MMP_pH4.5	0	0	MATa ura3d0 TIM50-mCherry-natMX xsome1::pTPI-preCOX4-SL17-Neon-URA3	WT
26030212	4461164		0	174	20	0.67	w	[0.0, 0.2, 0.5, 0.6, 0.6, 0.6, 0.6, 0.6, 0.6, 1.1, 1.5, 1.5, 1.6, 1.8, 1.8, 2.0, 2.0, 2.0, 2.3, 2.5, 2.6, 2.7, 2.7, 2.8, 2.8, 2.9, 3.3, 3.6, 3.6, 3.6, 3.7, 3.7, 3.7, 4.2, 4.5, 4.6, 4.6, 4.7, 5.0, 5.0, 5.0, 5.3, 5.6, 5.7, 5.7, 5.8, 5.8, 5.8, 6.3, 6.5, 6.5, 6.7, 6.7, 6.8, 7.1, 7.1, 7.2, 7.2, 7.2, 7.8, 8.3, 8.3, 8.3, 8.3, 8.8, 9.4, 9.4, 9.4, 9.4, 9.4, 9.4, 9.4, 9.4, 9.4, 9.4, 9.8, 10.0, 10.2, 10.4, …	4	3	0	10	FALSE	FALSE	CGY13.74	616	20210611_MmpLifespans_1-v616Pos87x1727y1460	20210611_MmpLifespans_1	43.4833	1838	/scratch3/nate/yeast_lifespan_machine/20210611_MmpLifespans_1/processed_hyperstacks/20210611_MmpLifespans_1-v616Pos87x1727y1460.tif	87	1				SC_YNB_NH4_GLUCOSE_MMP_pH4.5	0	0	MATa ura3d0 TIM50-mCherry-natMX xsome1::pTPI-preCOX4-SL17-Neon-URA3	WT
26028264	4460805		0	143	22	0.95	x	[0.0, 0.3, 0.3, 0.9, 1.5, 1.5, 1.5, 1.5, 1.8, 2.1, 2.2, 2.6, 3.1, 3.1, 3.1, 3.6, 4.1, 4.2, 4.2, 4.2, 4.9, 5.3, 5.7, 6.2, 6.2, 6.2, 6.7, 7.2, 7.2, 7.2, 7.5, 8.1, 8.1, 8.1, 8.5, 8.9, 9.1, 9.1, 9.4, 9.5, 9.5, 9.5, 10.1, 10.6, 10.6, 10.6, 10.6, 10.9, 11.5, 11.5, 11.9, 12.4, 12.4, 12.4, 12.4, 12.8, 13.1, 13.1, 13.6, 14.0, 14.0, 14.0, 14.0, 14.3, 14.7, 14.7, 14.8, 15.2, 15.3, 15.3, 15.3, 15.5, 15.8, 15…	4	3	0	10	FALSE	FALSE	CGY13.74	616	20210611_MmpLifespans_1-v616Pos82x0498y1686	20210611_MmpLifespans_1	35.7333	1838	/scratch3/nate/yeast_lifespan_machine/20210611_MmpLifespans_1/processed_hyperstacks/20210611_MmpLifespans_1-v616Pos82x0498y1686.tif	82	1	u	0.456896	1	SC_YNB_NH4_GLUCOSE_MMP_pH4.5	0	0	MATa ura3d0 TIM50-mCherry-natMX xsome1::pTPI-preCOX4-SL17-Neon-URA3	WT
26029680	4461062		0	144	14	0.61	x	[0.0, 0.2, 0.2, 0.2, 0.4, 0.8, 0.8, 1.1, 1.4, 1.5, 1.5, 1.5, 1.6, 1.9, 2.0, 2.1, 2.1, 2.1, 2.1, 2.1, 2.2, 2.4, 2.5, 2.5, 2.8, 3.2, 3.3, 3.3, 3.3, 3.4, 3.4, 3.4, 3.9, 4.2, 4.2, 4.2, 4.4, 4.6, 4.6, 4.8, 5.1, 5.1, 5.1, 5.1, 5.4, 5.8, 6.1, 6.1, 6.6, 6.6, 6.6, 6.9, 6.9, 7.3, 7.7, 7.7, 7.7, 7.7, 7.7, 8.2, 8.4, 8.6, 8.6, 8.7, 8.9, 8.9, 9.4, 9.7, 9.8, 9.9, 9.9, 9.9, 9.9, 10.4, 10.8, 10.9, 10.9, 10.9, 10.…	4	4	0	10	FALSE	FALSE	CGY13.74	616	20210611_MmpLifespans_1-v616Pos85x1715y0883	20210611_MmpLifespans_1	35.9833	1838	/scratch3/nate/yeast_lifespan_machine/20210611_MmpLifespans_1/processed_hyperstacks/20210611_MmpLifespans_1-v616Pos85x1715y0883.tif	85	1	e	0.8752	1	SC_YNB_NH4_GLUCOSE_MMP_pH4.5	0	0	MATa ura3d0 TIM50-mCherry-natMX xsome1::pTPI-preCOX4-SL17-Neon-URA3	WT
26031326	4461341		0	334	35	0.86	x	[0.0, 0.2, 0.2, 0.3, 0.8, 1.1, 1.1, 1.1, 1.1, 1.1, 1.1, 1.6, 1.9, 1.9, 1.9, 2.2, 2.4, 2.4, 2.4, 2.4, 2.4, 2.7, 3.0, 3.0, 3.0, 3.0, 3.1, 3.1, 3.2, 3.3, 3.3, 3.3, 3.3, 3.8, 4.0, 4.0, 4.0, 4.0, 4.0, 4.0, 4.1, 4.4, 4.4, 4.4, 4.8, 4.9, 4.9, 4.9, 4.9, 4.9, 4.9, 5.0, 5.0, 5.0, 5.2, 5.2, 5.2, 5.2, 5.2, 5.2, 5.3, 5.3, 5.3, 5.3, 5.4, 5.4, 5.4, 5.4, 5.4, 5.4, 5.4, 5.4, 5.4, 5.4, 5.4, 5.4, 5.4, 5.4, 5.4, 5.4…	4	2	0	10	FALSE	FALSE	CGY13.74	616	20210611_MmpLifespans_1-v616Pos86x1362y0650	20210611_MmpLifespans_1	83.4833	1838	/scratch3/nate/yeast_lifespan_machine/20210611_MmpLifespans_1/processed_hyperstacks/20210611_MmpLifespans_1-v616Pos86x1362y0650.tif	86	1	r	0.0424655	1	SC_YNB_NH4_GLUCOSE_MMP_pH4.5	0	0	MATa ura3d0 TIM50-mCherry-natMX xsome1::pTPI-preCOX4-SL17-Neon-URA3	WT
26029971	4461119		0	224	21	0.78	x	[0.0, 0.2, 0.3, 0.4, 0.5, 0.7, 0.8, 0.8, 0.8, 0.9, 0.9, 1.0, 1.0, 1.0, 1.0, 1.0, 1.4, 1.7, 1.7, 1.7, 1.8, 1.9, 2.1, 2.1, 2.1, 2.2, 2.7, 2.8, 2.8, 2.8, 2.9, 3.1, 3.5, 3.6, 4.3, 4.3, 4.4, 4.6, 4.7, 4.8, 4.9, 4.9, 4.9, 5.2, 5.2, 5.4, 5.7, 5.7, 5.7, 5.7, 5.9, 6.0, 6.4, 6.4, 6.4, 6.5, 7.1, 7.1, 7.1, 7.3, 7.4, 7.4, 7.4, 7.4, 7.4, 7.4, 7.4, 7.5, 7.6, 7.6, 7.6, 7.6, 7.6, 7.7, 7.7, 7.8, 7.8, 7.8, 7.8, 7.9…	4	1	0	10	FALSE	FALSE	CGY13.74	616	20210611_MmpLifespans_1-v616Pos87x1212y0433	20210611_MmpLifespans_1	55.9833	1838	/scratch3/nate/yeast_lifespan_machine/20210611_MmpLifespans_1/processed_hyperstacks/20210611_MmpLifespans_1-v616Pos87x1212y0433.tif	87	1	r	0.0242806	1	SC_YNB_NH4_GLUCOSE_MMP_pH4.5	0	0	MATa ura3d0 TIM50-mCherry-natMX xsome1::pTPI-preCOX4-SL17-Neon-URA3	WT
26029306	4460990		0	269	22	0.77	w	[0.0, 0.4, 0.8, 1.3, 1.4, 1.4, 1.4, 1.9, 2.6, 2.6, 2.9, 3.5, 3.5, 3.5, 4.0, 4.3, 4.3, 4.3, 4.8, 5.3, 5.3, 5.3, 5.3, 5.3, 5.8, 6.2, 6.2, 6.5, 6.8, 6.8, 6.9, 6.9, 6.9, 7.3, 7.6, 7.6, 8.1, 8.6, 8.6, 8.6, 8.6, 8.9, 9.4, 9.5, 9.5, 9.5, 10.0, 10.4, 10.5, 10.5, 10.5, 10.5, 10.7, 11.0, 11.2, 11.2, 11.2, 11.3, 11.4, 11.7, 12.1, 12.1, 12.2, 12.2, 12.3, 12.3, 12.5, 12.9, 12.9, 12.9, 12.9, 12.9, 13.1, 13.5, …	4	3	0	10	FALSE	FALSE	CGY13.74	616	20210611_MmpLifespans_1-v616Pos84x0922y0918	20210611_MmpLifespans_1	67.2333	1838	/scratch3/nate/yeast_lifespan_machine/20210611_MmpLifespans_1/processed_hyperstacks/20210611_MmpLifespans_1-v616Pos84x0922y0918.tif	84	1				SC_YNB_NH4_GLUCOSE_MMP_pH4.5	0	0	MATa ura3d0 TIM50-mCherry-natMX xsome1::pTPI-preCOX4-SL17-Neon-URA3	WT
26029262	4460982		0	209	30	0.96	x	[0.0, 0.1, 0.1, 0.2, 0.3, 0.3, 0.4, 0.6, 0.6, 0.6, 0.9, 1.1, 1.5, 1.5, 1.5, 1.7, 1.7, 1.8, 1.9, 2.0, 2.3, 2.4, 2.4, 2.7, 3.0, 3.1, 3.1, 3.1, 3.1, 3.7, 3.9, 3.9, 4.0, 4.1, 4.1, 4.3, 4.3, 4.3, 4.3, 4.5, 4.9, 5.2, 5.2, 5.3, 5.3, 5.3, 5.4, 5.7, 5.9, 5.9, 5.9, 6.2, 6.6, 6.6, 6.6, 6.8, 7.2, 7.4, 7.4, 7.6, 7.8, 7.8, 7.8, 8.2, 8.7, 8.7, 8.9, 8.9, 8.9, 9.5, 9.9, 9.9, 10.1, 10.1, 10.6, 10.7, 11.0, 11.0, 11…	4	1	0	10	FALSE	FALSE	CGY13.74	616	20210611_MmpLifespans_1-v616Pos84x1028y0721	20210611_MmpLifespans_1	52.2333	1838	/scratch3/nate/yeast_lifespan_machine/20210611_MmpLifespans_1/processed_hyperstacks/20210611_MmpLifespans_1-v616Pos84x1028y0721.tif	84	1	u	0.737322	1	SC_YNB_NH4_GLUCOSE_MMP_pH4.5	0	0	MATa ura3d0 TIM50-mCherry-natMX xsome1::pTPI-preCOX4-SL17-Neon-URA3	WT
26029381	4461005		0	174	28	0.65	w	[0.0, 0.0, 0.2, 0.6, 0.6, 0.6, 0.8, 0.9, 0.9, 0.9, 1.3, 1.9, 1.9, 1.9, 2.0, 2.4, 2.4, 2.4, 2.8, 3.2, 3.2, 3.3, 3.5, 3.7, 3.7, 4.0, 4.5, 4.5, 4.5, 4.9, 5.4, 5.5, 5.5, 5.6, 6.1, 6.2, 6.2, 6.2, 6.6, 6.9, 6.9, 7.2, 7.6, 7.6, 7.6, 7.9, 8.4, 8.5, 8.5, 8.5, 8.9, 9.3, 9.3, 9.4, 9.6, 9.8, 9.8, 9.8, 10.2, 10.7, 10.7, 10.8, 10.9, 10.9, 10.9, 11.2, 11.7, 11.7, 11.7, 11.7, 11.9, 12.0, 12.1, 12.4, 12.5, 12.5, …	4	0	0	10	FALSE	FALSE	CGY13.74	616	20210611_MmpLifespans_1-v616Pos84x0500y1325	20210611_MmpLifespans_1	43.4833	1838	/scratch3/nate/yeast_lifespan_machine/20210611_MmpLifespans_1/processed_hyperstacks/20210611_MmpLifespans_1-v616Pos84x0500y1325.tif	84	1				SC_YNB_NH4_GLUCOSE_MMP_pH4.5	0	0	MATa ura3d0 TIM50-mCherry-natMX xsome1::pTPI-preCOX4-SL17-Neon-URA3	WT
26029089	4460948		0	152	17	0.92	x	[0.0, 0.0, 0.1, 0.1, 0.1, 0.6, 1.0, 1.0, 1.0, 1.1, 1.1, 1.1, 1.3, 1.6, 1.7, 1.7, 1.7, 1.7, 1.7, 2.3, 2.6, 2.6, 2.9, 3.0, 3.0, 3.0, 3.0, 3.5, 3.9, 3.9, 3.9, 4.0, 4.0, 4.0, 4.0, 4.1, 4.2, 4.2, 4.2, 4.4, 4.5, 4.5, 4.6, 5.0, 5.2, 5.2, 5.2, 5.3, 5.3, 5.3, 5.7, 6.3, 6.4, 6.4, 6.4, 6.9, 7.4, 7.5, 7.5, 7.5, 7.5, 7.5, 7.5, 8.0, 8.0, 8.2, 8.6, 8.8, 8.9, 8.9, 8.9, 8.9, 8.9, 9.3, 9.7, 9.8, 9.8, 9.8, 9.8, 9.8…	4	2	0	10	FALSE	FALSE	CGY13.74	616	20210611_MmpLifespans_1-v616Pos81x0874y1652	20210611_MmpLifespans_1	37.9833	1838	/scratch3/nate/yeast_lifespan_machine/20210611_MmpLifespans_1/processed_hyperstacks/20210611_MmpLifespans_1-v616Pos81x0874y1652.tif	81	1	u	0.452709	1	SC_YNB_NH4_GLUCOSE_MMP_pH4.5	0	0	MATa ura3d0 TIM50-mCherry-natMX xsome1::pTPI-preCOX4-SL17-Neon-URA3	WT
26028537	4460853		0	169	24	0.88	w	[0.0, 0.1, 0.2, 0.5, 0.5, 0.5, 0.6, 1.0, 1.3, 1.3, 1.3, 1.7, 1.9, 1.9, 2.0, 2.0, 2.6, 2.6, 2.6, 3.0, 3.1, 3.1, 3.2, 3.4, 3.4, 3.4, 3.8, 4.1, 4.3, 4.3, 4.4, 4.4, 4.5, 4.6, 4.7, 4.9, 4.9, 5.0, 5.4, 5.9, 5.9, 6.3, 6.6, 6.6, 6.6, 6.6, 7.1, 7.5, 7.5, 7.5, 7.6, 7.6, 7.7, 8.0, 8.1, 8.3, 8.3, 8.4, 8.8, 8.9, 8.9, 8.9, 9.3, 9.6, 9.6, 9.6, 9.6, 9.6, 10.2, 10.7, 10.7, 10.7, 10.7, 11.2, 11.5, 11.5, 11.5, 11.5…	4	4	0	10	FALSE	FALSE	CGY13.74	616	20210611_MmpLifespans_1-v616Pos83x1591y0906	20210611_MmpLifespans_1	42.2333	1838	/scratch3/nate/yeast_lifespan_machine/20210611_MmpLifespans_1/processed_hyperstacks/20210611_MmpLifespans_1-v616Pos83x1591y0906.tif	83	1				SC_YNB_NH4_GLUCOSE_MMP_pH4.5	0	0	MATa ura3d0 TIM50-mCherry-natMX xsome1::pTPI-preCOX4-SL17-Neon-URA3	WT
26032512	4461527		0	198	8	0.57	x	[0.0, 0.1, 0.2, 0.3, 0.3, 0.4, 0.5, 0.5, 0.7, 0.7, 0.7, 0.8, 1.3, 1.5, 1.5, 1.7, 1.9, 2.0, 2.0, 2.0, 2.0, 2.0, 2.0, 2.2, 2.2, 2.2, 2.2, 2.2, 2.2, 2.3, 2.3, 2.4, 2.4, 2.4, 2.4, 2.5, 2.5, 2.5, 2.5, 2.5, 2.5, 2.5, 2.5, 2.5, 2.5, 2.5, 2.5, 2.6, 2.6, 2.6, 2.6, 2.6, 2.6, 2.7, 2.7, 2.9, 2.9, 3.3, 3.3, 3.3, 3.3, 3.4, 3.5, 3.5, 3.5, 3.6, 3.6, 4.0, 4.0, 4.0, 4.1, 4.5, 4.6, 4.6, 4.6, 5.0, 5.0, 5.1, 5.1, 5.1…	4	2	0	10	FALSE	FALSE	CGY13.74	616	20210611_MmpLifespans_1-v616Pos88x0825y1690	20210611_MmpLifespans_1	49.4833	1838	/scratch3/nate/yeast_lifespan_machine/20210611_MmpLifespans_1/processed_hyperstacks/20210611_MmpLifespans_1-v616Pos88x0825y1690.tif	88	1	r	0.106369	1	SC_YNB_NH4_GLUCOSE_MMP_pH4.5	0	0	MATa ura3d0 TIM50-mCherry-natMX xsome1::pTPI-preCOX4-SL17-Neon-URA3	WT
26028847	4460906		31	52	3	0.62	w	[0.0, 0.1, 0.2, 0.6, 0.6, 0.7, 1.0, 1.2, 1.2, 1.3, 1.5, 1.5, 1.5, 2.0, 2.3, 2.4, 2.4, 2.7, 2.7, 2.7, 2.7]	4	3	0	10	FALSE	FALSE	CGY13.74	616	20210611_MmpLifespans_1-v616Pos81x0564y0638	20210611_MmpLifespans_1	5.25	1838	/scratch3/nate/yeast_lifespan_machine/20210611_MmpLifespans_1/processed_hyperstacks/20210611_MmpLifespans_1-v616Pos81x0564y0638.tif	81	1				SC_YNB_NH4_GLUCOSE_MMP_pH4.5	0	0	MATa ura3d0 TIM50-mCherry-natMX xsome1::pTPI-preCOX4-SL17-Neon-URA3	WT
26028200	4460793		0	352	39	0.59	w	[0.0, 0.0, 0.0, 0.1, 0.1, 0.1, 0.3, 0.3, 0.8, 1.0, 1.2, 1.2, 1.2, 1.2, 1.5, 1.8, 1.9, 1.9, 1.9, 2.0, 2.5, 2.6, 2.6, 2.6, 3.0, 3.4, 3.5, 3.6, 3.6, 3.6, 3.6, 3.6, 3.8, 4.1, 4.1, 4.4, 4.7, 4.7, 4.7, 4.7, 5.1, 5.5, 5.6, 5.6, 5.6, 5.8, 5.8, 6.0, 6.5, 6.8, 6.8, 6.8, 7.0, 7.4, 7.4, 7.4, 7.8, 8.3, 8.3, 8.3, 8.3, 8.4, 8.8, 9.3, 9.4, 9.4, 9.4, 9.4, 9.5, 9.7, 10.1, 10.2, 10.2, 10.2, 10.2, 10.3, 10.3, 10.6, …	4	0	0	10	FALSE	FALSE	CGY13.74	616	20210611_MmpLifespans_1-v616Pos82x1548y1280	20210611_MmpLifespans_1	87.9833	1838	/scratch3/nate/yeast_lifespan_machine/20210611_MmpLifespans_1/processed_hyperstacks/20210611_MmpLifespans_1-v616Pos82x1548y1280.tif	82	1				SC_YNB_NH4_GLUCOSE_MMP_pH4.5	0	0	MATa ura3d0 TIM50-mCherry-natMX xsome1::pTPI-preCOX4-SL17-Neon-URA3	WT
26030288	4461178		0	168	25	0.74	x	[0.0, 0.1, 0.1, 0.2, 0.4, 0.7, 0.7, 0.7, 1.2, 1.6, 1.7, 1.7, 1.7, 1.7, 1.7, 2.1, 2.5, 2.5, 2.5, 2.6, 2.6, 2.7, 2.8, 3.0, 3.4, 3.4, 3.5, 3.5, 3.7, 4.1, 4.5, 4.6, 4.6, 5.0, 5.6, 5.6, 5.7, 5.8, 5.8, 5.8, 6.1, 6.4, 6.7, 6.7, 7.0, 7.1, 7.4, 7.7, 7.7, 7.7, 7.7, 8.2, 8.6, 8.7, 8.7, 8.7, 8.9, 9.3, 9.3, 9.3, 9.8, 10.1, 10.2, 10.2, 10.2, 10.7, 11.2, 11.2, 11.2, 11.4, 11.4, 11.4, 11.7, 12.1, 12.4, 12.4, 12.…	4	2	0	10	FALSE	FALSE	CGY13.74	616	20210611_MmpLifespans_1-v616Pos87x1095y1867	20210611_MmpLifespans_1	41.9833	1838	/scratch3/nate/yeast_lifespan_machine/20210611_MmpLifespans_1/processed_hyperstacks/20210611_MmpLifespans_1-v616Pos87x1095y1867.tif	87	1	e	0.920503	1	SC_YNB_NH4_GLUCOSE_MMP_pH4.5	0	0	MATa ura3d0 TIM50-mCherry-natMX xsome1::pTPI-preCOX4-SL17-Neon-URA3	WT
26031502	4461375		0	145	29	0.91	w	[0.0, 0.3, 0.5, 0.5, 1.1, 1.4, 1.4, 1.4, 1.9, 2.4, 2.4, 2.4, 2.8, 3.0, 3.0, 3.0, 3.5, 3.9, 3.9, 3.9, 3.9, 4.2, 4.6, 4.6, 4.6, 5.0, 5.1, 5.2, 5.6, 6.0, 6.0, 6.0, 6.0, 6.2, 6.7, 6.7, 7.1, 7.6, 7.6, 7.6, 8.0, 8.4, 8.5, 8.5, 8.9, 9.5, 9.5, 9.5, 9.5, 10.0, 10.4, 10.4, 10.8, 11.3, 11.3, 11.3, 11.8, 12.2, 12.2, 12.2, 12.6, 13.1, 13.1, 13.1, 13.5, 14.0, 14.0, 14.0, 14.3, 14.8, 14.8, 14.8, 15.2, 15.7, 15.…	4	1	0	10	FALSE	FALSE	CGY13.74	616	20210611_MmpLifespans_1-v616Pos86x1356y1465	20210611_MmpLifespans_1	36.2333	1838	/scratch3/nate/yeast_lifespan_machine/20210611_MmpLifespans_1/processed_hyperstacks/20210611_MmpLifespans_1-v616Pos86x1356y1465.tif	86	1				SC_YNB_NH4_GLUCOSE_MMP_pH4.5	0	0	MATa ura3d0 TIM50-mCherry-natMX xsome1::pTPI-preCOX4-SL17-Neon-URA3	WT
26028187	4460790		0	257	26	0.56	x	[0.0, 0.2, 0.2, 0.4, 0.5, 0.7, 0.7, 1.1, 1.6, 1.6, 1.8, 2.0, 2.0, 2.0, 2.5, 2.9, 3.0, 3.0, 3.2, 3.6, 3.6, 3.6, 4.0, 4.5, 4.5, 4.5, 4.5, 4.9, 5.1, 5.2, 5.3, 5.7, 6.0, 6.0, 6.0, 6.5, 7.0, 7.0, 7.0, 7.2, 7.7, 7.9, 7.9, 7.9, 8.0, 8.6, 8.7, 8.7, 9.2, 9.5, 9.6, 9.6, 9.6, 9.6, 10.0, 10.2, 10.2, 10.7, 11.1, 11.1, 11.1, 11.1, 11.1, 11.1, 11.7, 12.1, 12.1, 12.1, 12.1, 12.4, 12.7, 12.7, 12.9, 12.9, 12.9, 13…	4	3	0	10	FALSE	FALSE	CGY13.74	616	20210611_MmpLifespans_1-v616Pos82x0920y1278	20210611_MmpLifespans_1	64.2333	1838	/scratch3/nate/yeast_lifespan_machine/20210611_MmpLifespans_1/processed_hyperstacks/20210611_MmpLifespans_1-v616Pos82x0920y1278.tif	82	1	e	0.898621	1	SC_YNB_NH4_GLUCOSE_MMP_pH4.5	0	0	MATa ura3d0 TIM50-mCherry-natMX xsome1::pTPI-preCOX4-SL17-Neon-URA3	WT
26029884	4461103		0	135	21	0.86	x	[0.0, 0.1, 0.1, 0.2, 0.3, 0.3, 0.5, 1.0, 1.0, 1.1, 1.5, 1.5, 1.7, 1.7, 1.8, 2.0, 2.1, 2.2, 2.2, 2.2, 2.2, 2.3, 2.7, 3.0, 3.0, 3.1, 3.3, 3.3, 3.5, 3.6, 3.6, 3.6, 3.7, 4.1, 4.5, 4.5, 4.7, 4.7, 4.7, 5.3, 5.5, 5.5, 5.9, 6.4, 6.4, 6.7, 6.8, 6.8, 6.8, 6.9, 7.3, 7.7, 7.9, 7.9, 8.0, 8.3, 8.3, 8.3, 8.8, 8.8, 8.8, 9.0, 9.3, 9.7, 9.7, 9.8, 9.9, 9.9, 9.9, 10.1, 10.2, 10.5, 10.8, 10.8, 10.8, 10.8, 11.0, 11.3,…	4	2	0	10	FALSE	FALSE	CGY13.74	616	20210611_MmpLifespans_1-v616Pos85x1394y1911	20210611_MmpLifespans_1	33.7333	1838	/scratch3/nate/yeast_lifespan_machine/20210611_MmpLifespans_1/processed_hyperstacks/20210611_MmpLifespans_1-v616Pos85x1394y1911.tif	85	1	e	0.934979	1	SC_YNB_NH4_GLUCOSE_MMP_pH4.5	0	0	MATa ura3d0 TIM50-mCherry-natMX xsome1::pTPI-preCOX4-SL17-Neon-URA3	WT
26029513	4461030		0	95	16	0.62	w	[0.0, 0.1, 0.1, 0.3, 0.4, 0.4, 0.4, 0.9, 1.2, 1.2, 1.2, 1.4, 1.4, 1.4, 2.0, 2.4, 2.4, 2.4, 2.4, 2.6, 2.8, 3.0, 3.1, 3.1, 3.2, 3.4, 3.6, 3.8, 3.9, 3.9, 4.4, 4.7, 5.0, 5.6, 5.6, 5.6, 6.0, 6.1, 6.2, 6.2, 6.6, 6.9, 7.0, 7.0, 7.4, 7.7, 7.7, 7.7, 8.2, 8.5, 8.5, 8.5, 8.8, 9.3, 9.3, 9.3, 9.7, 10.1, 10.1, 10.1, 10.5, 10.8, 10.8, 10.8, 11.3, 11.6, 11.6, 11.6, 12.1, 12.5, 12.5, 12.5, 12.8, 13.2, 13.2, 13.2,…	4	4	0	10	FALSE	FALSE	CGY13.74	616	20210611_MmpLifespans_1-v616Pos85x0356y0272	20210611_MmpLifespans_1	23.7333	1838	/scratch3/nate/yeast_lifespan_machine/20210611_MmpLifespans_1/processed_hyperstacks/20210611_MmpLifespans_1-v616Pos85x0356y0272.tif	85	1				SC_YNB_NH4_GLUCOSE_MMP_pH4.5	0	0	MATa ura3d0 TIM50-mCherry-natMX xsome1::pTPI-preCOX4-SL17-Neon-URA3	WT
26028486	4460844		0	162	23	0.86	x	[0.0, 0.0, 0.0, 0.0, 0.2, 0.2, 0.7, 0.8, 0.8, 1.0, 1.2, 1.2, 1.3, 1.3, 1.3, 1.4, 1.4, 1.4, 1.4, 1.9, 2.2, 2.3, 2.3, 2.3, 2.3, 2.6, 3.1, 3.1, 3.5, 3.7, 3.9, 3.9, 3.9, 4.0, 4.0, 4.0, 4.0, 4.0, 4.0, 4.7, 4.8, 5.0, 5.4, 5.4, 5.4, 6.0, 6.2, 6.3, 6.3, 6.6, 6.7, 7.1, 7.2, 7.5, 7.5, 7.9, 8.1, 8.2, 8.3, 8.3, 8.3, 8.6, 8.9, 9.5, 9.5, 10.1, 10.2, 10.4, 10.4, 10.6, 10.7, 10.7, 11.2, 11.5, 11.5, 11.5, 11.6, 1…	4	2	0	10	FALSE	FALSE	CGY13.74	616	20210611_MmpLifespans_1-v616Pos83x1487y0708	20210611_MmpLifespans_1	40.4833	1838	/scratch3/nate/yeast_lifespan_machine/20210611_MmpLifespans_1/processed_hyperstacks/20210611_MmpLifespans_1-v616Pos83x1487y0708.tif	83	1	r	0.0515941	1	SC_YNB_NH4_GLUCOSE_MMP_pH4.5	0	0	MATa ura3d0 TIM50-mCherry-natMX xsome1::pTPI-preCOX4-SL17-Neon-URA3	WT
26030481	4461212		0	176	22	0.85	x	[0.0, 0.1, 0.4, 0.5, 0.5, 0.5, 0.5, 0.6, 0.7, 0.9, 1.3, 1.3, 1.4, 1.5, 1.7, 2.2, 2.2, 2.2, 2.4, 2.8, 3.0, 3.0, 3.0, 3.0, 3.1, 3.1, 3.6, 4.0, 4.0, 4.0, 4.1, 4.1, 4.6, 4.8, 4.8, 4.8, 5.3, 5.7, 6.0, 6.0, 6.8, 6.9, 7.0, 7.0, 7.1, 7.5, 8.0, 8.0, 8.7, 9.0, 9.0, 9.0, 9.5, 9.7, 9.7, 9.9, 10.4, 10.5, 10.5, 10.5, 11.0, 11.5, 11.5, 11.5, 11.5, 11.5, 11.7, 12.2, 12.3, 12.3, 12.3, 12.3, 12.3, 12.4, 12.4, 12.8…	4	2	0	10	FALSE	FALSE	CGY13.74	616	20210611_MmpLifespans_1-v616Pos89x1085y0915	20210611_MmpLifespans_1	43.9833	1838	/scratch3/nate/yeast_lifespan_machine/20210611_MmpLifespans_1/processed_hyperstacks/20210611_MmpLifespans_1-v616Pos89x1085y0915.tif	89	1	e	0.989667	1	SC_YNB_NH4_GLUCOSE_MMP_pH4.5	0	0	MATa ura3d0 TIM50-mCherry-natMX xsome1::pTPI-preCOX4-SL17-Neon-URA3	WT
26029052	4460941		0	102	14	0.87	w	[0.0, 0.3, 0.3, 0.3, 0.3, 0.4, 0.4, 0.4, 0.4, 0.4, 0.5, 0.5, 0.5, 0.8, 0.8, 0.8, 0.8, 1.4, 1.5, 1.5, 1.8, 2.2, 2.2, 2.2, 2.2, 2.6, 3.0, 3.0, 3.1, 3.3, 3.3, 3.3, 3.5, 3.5, 3.6, 4.2, 4.2, 4.5, 4.5, 4.8, 4.9, 5.4, 5.4, 5.4, 5.5, 5.9, 6.0, 6.1, 6.1, 6.1, 6.1, 6.6, 6.9, 7.0, 7.0, 7.0, 7.1, 7.5, 7.6, 7.6, 8.0, 8.4, 8.4, 8.4, 8.5, 8.5, 8.5, 8.7, 9.2, 9.4, 9.4, 9.4, 9.5, 9.9, 9.9, 9.9, 10.2, 10.5, 10.5, …	4	2	0	10	FALSE	FALSE	CGY13.74	616	20210611_MmpLifespans_1-v616Pos81x1190y1454	20210611_MmpLifespans_1	25.4833	1838	/scratch3/nate/yeast_lifespan_machine/20210611_MmpLifespans_1/processed_hyperstacks/20210611_MmpLifespans_1-v616Pos81x1190y1454.tif	81	1				SC_YNB_NH4_GLUCOSE_MMP_pH4.5	0	0	MATa ura3d0 TIM50-mCherry-natMX xsome1::pTPI-preCOX4-SL17-Neon-URA3	WT
26029961	4461117		0	250	32	0.83	x	[0.0, 0.0, 0.1, 0.3, 0.3, 0.6, 0.6, 0.6, 0.8, 1.0, 1.2, 1.2, 1.3, 1.3, 1.3, 1.4, 1.4, 1.5, 1.6, 2.0, 2.1, 2.1, 2.5, 2.7, 2.7, 2.9, 3.0, 3.3, 3.3, 3.4, 3.6, 3.7, 3.7, 3.7, 4.2, 4.6, 4.6, 4.7, 4.8, 4.9, 4.9, 4.9, 4.9, 5.1, 5.2, 5.2, 5.2, 5.5, 5.6, 5.6, 5.8, 5.8, 6.0, 6.1, 6.1, 6.2, 6.2, 6.2, 6.5, 7.0, 7.0, 7.1, 7.2, 7.4, 7.4, 7.4, 8.0, 8.0, 8.4, 8.5, 8.5, 8.5, 8.7, 9.2, 9.4, 9.4, 9.4, 9.7, 10.2, 10…	4	1	0	10	FALSE	FALSE	CGY13.74	616	20210611_MmpLifespans_1-v616Pos87x0793y0432	20210611_MmpLifespans_1	62.4833	1838	/scratch3/nate/yeast_lifespan_machine/20210611_MmpLifespans_1/processed_hyperstacks/20210611_MmpLifespans_1-v616Pos87x0793y0432.tif	87	1	r	0.0595198	1	SC_YNB_NH4_GLUCOSE_MMP_pH4.5	0	0	MATa ura3d0 TIM50-mCherry-natMX xsome1::pTPI-preCOX4-SL17-Neon-URA3	WT
26028300	4460811		0	174	25	0.76	w	[0.0, 0.4, 0.4, 0.5, 0.8, 0.8, 0.8, 1.3, 1.5, 1.5, 1.6, 2.1, 2.3, 2.3, 2.3, 2.3, 2.6, 3.0, 3.0, 3.1, 3.4, 3.5, 3.5, 3.5, 3.8, 4.0, 4.0, 4.1, 4.4, 4.4, 4.4, 4.4, 4.9, 5.4, 5.4, 5.4, 5.8, 6.1, 6.1, 6.1, 6.3, 6.7, 6.9, 6.9, 7.0, 7.0, 7.0, 7.0, 7.5, 7.9, 8.0, 8.0, 8.2, 8.3, 8.3, 8.8, 9.3, 9.3, 9.3, 9.3, 9.4, 9.4, 9.4, 9.9, 10.4, 10.4, 10.4, 10.4, 10.7, 11.1, 11.1, 11.1, 11.5, 11.9, 11.9, 11.9, 12.2, …	4	2	0	10	FALSE	FALSE	CGY13.74	616	20210611_MmpLifespans_1-v616Pos82x1757y1690	20210611_MmpLifespans_1	43.4833	1838	/scratch3/nate/yeast_lifespan_machine/20210611_MmpLifespans_1/processed_hyperstacks/20210611_MmpLifespans_1-v616Pos82x1757y1690.tif	82	1				SC_YNB_NH4_GLUCOSE_MMP_pH4.5	0	0	MATa ura3d0 TIM50-mCherry-natMX xsome1::pTPI-preCOX4-SL17-Neon-URA3	WT
26029523	4461032		0	157	20	0.81	x	[0.0, 0.2, 0.4, 0.4, 0.5, 0.6, 0.6, 0.8, 0.8, 0.8, 1.2, 1.7, 1.8, 1.8, 2.0, 2.1, 2.1, 2.4, 2.4, 2.4, 2.7, 3.3, 3.4, 3.4, 3.4, 3.5, 4.0, 4.2, 4.3, 4.3, 4.3, 4.3, 4.9, 4.9, 5.4, 5.7, 5.8, 6.0, 6.0, 6.0, 6.0, 6.6, 6.8, 6.9, 7.1, 7.1, 7.1, 7.4, 7.8, 8.1, 8.1, 8.1, 8.4, 8.5, 8.5, 8.9, 9.1, 9.1, 9.1, 9.6, 10.0, 10.0, 10.0, 10.0, 10.0, 10.1, 10.1, 10.1, 10.6, 11.0, 11.1, 11.1, 11.4, 11.4, 11.4, 11.5, 11…	4	4	0	10	FALSE	FALSE	CGY13.74	616	20210611_MmpLifespans_1-v616Pos85x0777y0274	20210611_MmpLifespans_1	39.2333	1838	/scratch3/nate/yeast_lifespan_machine/20210611_MmpLifespans_1/processed_hyperstacks/20210611_MmpLifespans_1-v616Pos85x0777y0274.tif	85	1	u	0.75119	1	SC_YNB_NH4_GLUCOSE_MMP_pH4.5	0	0	MATa ura3d0 TIM50-mCherry-natMX xsome1::pTPI-preCOX4-SL17-Neon-URA3	WT
26032394	4461504		0	239	29	0.95	x	[0.0, 0.0, 0.5, 0.6, 0.7, 0.8, 0.8, 1.0, 1.1, 1.2, 1.5, 1.5, 1.6, 1.6, 1.7, 2.1, 2.1, 2.1, 2.1, 2.1, 2.1, 2.2, 2.2, 2.7, 2.7, 2.7, 2.9, 3.4, 3.4, 3.4, 3.5, 4.1, 4.2, 4.2, 4.2, 4.3, 4.3, 4.3, 5.0, 5.4, 5.4, 5.8, 6.1, 6.2, 6.2, 6.3, 6.3, 6.3, 6.3, 6.6, 7.0, 7.0, 7.0, 7.0, 7.1, 7.1, 7.1, 7.5, 7.6, 7.6, 7.7, 7.7, 7.8, 8.1, 8.5, 8.5, 8.5, 8.8, 8.9, 8.9, 8.9, 9.3, 9.8, 9.9, 9.9, 9.9, 9.9, 10.3, 10.8, 1…	4	2	0	10	FALSE	FALSE	CGY13.74	616	20210611_MmpLifespans_1-v616Pos88x1354y1087	20210611_MmpLifespans_1	59.7333	1838	/scratch3/nate/yeast_lifespan_machine/20210611_MmpLifespans_1/processed_hyperstacks/20210611_MmpLifespans_1-v616Pos88x1354y1087.tif	88	1	r	0.0165206	1	SC_YNB_NH4_GLUCOSE_MMP_pH4.5	0	0	MATa ura3d0 TIM50-mCherry-natMX xsome1::pTPI-preCOX4-SL17-Neon-URA3	WT
26028020	4460761		0	194	22	0.8	x	[0.0, 0.0, 0.1, 0.4, 0.4, 0.4, 0.4, 0.4, 0.6, 1.1, 1.2, 1.3, 1.5, 1.5, 1.5, 1.5, 1.8, 2.4, 2.4, 2.4, 2.5, 2.5, 2.5, 2.8, 3.3, 3.3, 3.3, 3.7, 4.0, 4.0, 4.0, 4.0, 4.0, 4.0, 4.3, 4.6, 4.6, 4.8, 4.8, 5.0, 5.3, 5.4, 5.5, 5.5, 5.5, 5.6, 5.8, 6.4, 6.4, 6.4, 6.5, 6.6, 6.6, 6.6, 6.8, 7.0, 7.3, 7.5, 7.5, 7.6, 7.7, 8.1, 8.1, 8.1, 8.4, 8.7, 8.7, 8.8, 9.0, 9.2, 9.5, 9.7, 9.7, 9.7, 9.7, 9.7, 9.7, 10.0, 10.6, 1…	4	1	0	10	FALSE	FALSE	CGY13.74	616	20210611_MmpLifespans_1-v616Pos82x0187y0671	20210611_MmpLifespans_1	48.4833	1838	/scratch3/nate/yeast_lifespan_machine/20210611_MmpLifespans_1/processed_hyperstacks/20210611_MmpLifespans_1-v616Pos82x0187y0671.tif	82	1	e	0.999987	1	SC_YNB_NH4_GLUCOSE_MMP_pH4.5	0	0	MATa ura3d0 TIM50-mCherry-natMX xsome1::pTPI-preCOX4-SL17-Neon-URA3	WT
26029252	4460980		0	102	15	0.86	w	[0.0, 0.1, 0.1, 0.3, 0.3, 0.3, 0.8, 1.1, 1.2, 1.2, 1.2, 1.7, 1.7, 2.4, 2.5, 2.5, 2.6, 2.8, 2.9, 2.9, 2.9, 3.0, 3.3, 3.4, 3.8, 3.9, 4.2, 4.2, 4.2, 4.5, 4.7, 4.7, 5.0, 5.5, 5.6, 5.6, 5.8, 5.8, 5.8, 6.1, 6.5, 6.5, 6.6, 6.6, 6.9, 7.2, 7.2, 7.2, 7.6, 8.1, 8.1, 8.1, 8.1, 8.8, 9.1, 9.1, 9.1, 9.2, 9.2, 9.3, 9.9, 9.9, 9.9, 10.4, 10.4, 10.7, 10.7, 11.0, 11.0, 11.0, 11.3, 11.4, 11.4, 11.7, 11.9, 12.1, 12.1,…	4	1	0	10	FALSE	FALSE	CGY13.74	616	20210611_MmpLifespans_1-v616Pos84x0609y0719	20210611_MmpLifespans_1	25.4833	1838	/scratch3/nate/yeast_lifespan_machine/20210611_MmpLifespans_1/processed_hyperstacks/20210611_MmpLifespans_1-v616Pos84x0609y0719.tif	84	1				SC_YNB_NH4_GLUCOSE_MMP_pH4.5	0	0	MATa ura3d0 TIM50-mCherry-natMX xsome1::pTPI-preCOX4-SL17-Neon-URA3	WT
26031227	4461322		0	158	18	0.64	x	[0.0, 0.5, 0.5, 0.6, 0.6, 0.6, 1.0, 1.2, 1.2, 1.2, 1.2, 1.2, 1.6, 2.1, 2.1, 2.2, 2.5, 2.5, 2.5, 3.0, 3.2, 3.3, 3.3, 3.3, 3.3, 3.3, 3.8, 4.3, 4.3, 4.3, 4.3, 4.4, 4.4, 4.5, 4.5, 4.5, 4.5, 4.8, 5.2, 5.4, 5.4, 5.4, 5.4, 5.4, 5.7, 6.0, 6.1, 6.1, 6.1, 6.1, 6.1, 6.1, 6.1, 6.1, 6.5, 6.7, 6.7, 6.8, 7.2, 7.4, 7.4, 7.4, 7.4, 7.4, 7.8, 8.2, 8.3, 8.3, 8.5, 8.6, 8.6, 8.6, 9.0, 9.5, 9.6, 9.6, 9.7, 9.7, 9.7, 10.…	4	4	0	10	FALSE	FALSE	CGY13.74	616	20210611_MmpLifespans_1-v616Pos86x0946y0240	20210611_MmpLifespans_1	39.4833	1838	/scratch3/nate/yeast_lifespan_machine/20210611_MmpLifespans_1/processed_hyperstacks/20210611_MmpLifespans_1-v616Pos86x0946y0240.tif	86	1	u	0.602457	1	SC_YNB_NH4_GLUCOSE_MMP_pH4.5	0	0	MATa ura3d0 TIM50-mCherry-natMX xsome1::pTPI-preCOX4-SL17-Neon-URA3	WT
26030612	4461236		0	148	21	0.83	x	[0.0, 0.4, 0.4, 0.5, 0.5, 0.5, 0.8, 1.1, 1.1, 1.4, 1.8, 1.8, 1.8, 2.0, 2.3, 2.3, 2.4, 2.8, 3.1, 3.1, 3.1, 3.6, 4.1, 4.1, 4.1, 4.1, 4.1, 4.1, 4.1, 4.6, 5.2, 5.2, 5.2, 5.2, 5.7, 5.9, 5.9, 5.9, 5.9, 6.3, 6.8, 6.8, 6.8, 6.8, 7.3, 7.3, 7.3, 7.8, 8.3, 8.3, 8.3, 8.3, 8.5, 8.7, 9.1, 9.1, 9.4, 9.7, 9.7, 9.7, 9.7, 10.2, 10.7, 10.8, 10.8, 10.8, 10.8, 10.8, 11.3, 11.7, 11.7, 11.8, 11.8, 11.8, 11.9, 12.1, 12.…	4	2	0	10	FALSE	FALSE	CGY13.74	616	20210611_MmpLifespans_1-v616Pos89x0766y1531	20210611_MmpLifespans_1	36.9833	1838	/scratch3/nate/yeast_lifespan_machine/20210611_MmpLifespans_1/processed_hyperstacks/20210611_MmpLifespans_1-v616Pos89x0766y1531.tif	89	1	e	0.995742	1	SC_YNB_NH4_GLUCOSE_MMP_pH4.5	0	0	MATa ura3d0 TIM50-mCherry-natMX xsome1::pTPI-preCOX4-SL17-Neon-URA3	WT
26029118	4460953		0	323	22	0.62	x	[0.0, 0.1, 0.2, 0.2, 0.2, 0.2, 0.6, 0.9, 0.9, 1.1, 1.3, 1.3, 1.3, 1.6, 1.7, 1.7, 1.7, 1.8, 2.0, 2.0, 2.1, 2.6, 2.6, 2.6, 2.6, 2.6, 2.9, 3.0, 3.0, 3.0, 3.0, 3.0, 3.0, 3.0, 3.0, 3.0, 3.2, 3.3, 3.3, 3.3, 3.5, 3.5, 3.5, 3.5, 3.8, 4.2, 4.2, 4.2, 4.2, 4.2, 4.8, 5.1, 5.1, 5.1, 5.1, 5.1, 5.6, 5.9, 5.9, 6.2, 6.2, 6.6, 7.1, 7.1, 7.1, 7.1, 7.1, 7.1, 7.7, 7.9, 7.9, 8.3, 8.5, 8.5, 8.6, 8.7, 8.7, 8.7, 8.7, 8.7…	4	4	0	10	FALSE	FALSE	CGY13.74	616	20210611_MmpLifespans_1-v616Pos81x0345y1863	20210611_MmpLifespans_1	80.7333	1838	/scratch3/nate/yeast_lifespan_machine/20210611_MmpLifespans_1/processed_hyperstacks/20210611_MmpLifespans_1-v616Pos81x0345y1863.tif	81	1	u	0.592485	1	SC_YNB_NH4_GLUCOSE_MMP_pH4.5	0	0	MATa ura3d0 TIM50-mCherry-natMX xsome1::pTPI-preCOX4-SL17-Neon-URA3	WT
26031332	4461342		0	189	21	0.84	w	[0.0, 0.0, 0.5, 1.1, 1.1, 1.1, 1.1, 1.7, 2.1, 2.1, 2.1, 2.6, 3.0, 3.0, 3.0, 3.6, 4.1, 4.1, 4.1, 4.1, 4.1, 4.6, 5.3, 5.3, 5.8, 6.2, 6.3, 6.3, 6.3, 6.7, 7.2, 7.3, 7.3, 7.4, 7.7, 7.8, 7.8, 7.9, 7.9, 8.5, 8.7, 8.9, 8.9, 9.0, 9.0, 9.0, 9.2, 9.3, 9.6, 9.7, 9.8, 9.8, 9.8, 9.8, 9.8, 10.0, 10.4, 10.5, 10.5, 10.5, 10.5, 10.8, 10.9, 11.3, 11.4, 11.5, 11.5, 11.5, 11.8, 11.9, 11.9, 12.3, 12.3, 12.6, 13.0, 13.…	4	3	0	10	FALSE	FALSE	CGY13.74	616	20210611_MmpLifespans_1-v616Pos86x1572y0650	20210611_MmpLifespans_1	47.2333	1838	/scratch3/nate/yeast_lifespan_machine/20210611_MmpLifespans_1/processed_hyperstacks/20210611_MmpLifespans_1-v616Pos86x1572y0650.tif	86	1				SC_YNB_NH4_GLUCOSE_MMP_pH4.5	0	0	MATa ura3d0 TIM50-mCherry-natMX xsome1::pTPI-preCOX4-SL17-Neon-URA3	WT
26029144	4460958		0	136	17	0.65	x	[0.0, 0.0, 0.0, 0.4, 0.8, 0.8, 0.8, 0.8, 0.8, 0.9, 1.1, 1.1, 1.5, 2.0, 2.1, 2.2, 2.2, 2.4, 2.5, 2.5, 2.7, 2.7, 2.8, 3.4, 3.5, 3.5, 3.5, 3.5, 3.5, 3.5, 3.9, 4.3, 4.4, 4.4, 4.4, 4.9, 5.0, 5.2, 5.3, 5.9, 5.9, 6.2, 6.3, 6.3, 6.6, 7.0, 7.1, 7.1, 7.1, 7.1, 7.2, 7.7, 8.1, 8.1, 8.2, 8.9, 9.1, 9.1, 9.1, 9.1, 9.1, 9.5, 9.6, 9.8, 9.8, 10.0, 10.0, 10.0, 10.4, 10.9, 10.9, 11.0, 11.2, 11.3, 11.3, 11.3, 11.8, 1…	4	3	0	10	FALSE	FALSE	CGY13.74	616	20210611_MmpLifespans_1-v616Pos81x1398y1865	20210611_MmpLifespans_1	33.9833	1838	/scratch3/nate/yeast_lifespan_machine/20210611_MmpLifespans_1/processed_hyperstacks/20210611_MmpLifespans_1-v616Pos81x1398y1865.tif	81	1	e	0.992486	1	SC_YNB_NH4_GLUCOSE_MMP_pH4.5	0	0	MATa ura3d0 TIM50-mCherry-natMX xsome1::pTPI-preCOX4-SL17-Neon-URA3	WT
26028443	4460836		0	364	33	0.86	x	[0.0, 0.0, 0.1, 0.1, 0.2, 0.3, 0.3, 0.3, 0.3, 0.3, 0.7, 1.1, 1.2, 1.2, 1.2, 1.2, 1.4, 1.7, 2.2, 2.3, 2.4, 2.4, 2.4, 2.4, 2.5, 2.8, 3.1, 3.1, 3.1, 3.1, 3.1, 3.5, 3.8, 3.8, 3.8, 4.1, 4.3, 4.3, 4.3, 4.7, 5.0, 5.0, 5.0, 5.0, 5.3, 5.7, 6.0, 6.0, 6.7, 6.8, 7.3, 7.3, 7.9, 8.0, 8.0, 8.0, 8.6, 8.8, 8.8, 8.8, 9.4, 9.5, 9.5, 9.5, 10.0, 10.1, 10.1, 10.1, 10.4, 10.4, 10.4, 10.4, 10.7, 10.8, 10.9, 10.9, 11.2, …	4	3	0	10	FALSE	FALSE	CGY13.74	616	20210611_MmpLifespans_1-v616Pos83x1594y0497	20210611_MmpLifespans_1	90.9833	1838	/scratch3/nate/yeast_lifespan_machine/20210611_MmpLifespans_1/processed_hyperstacks/20210611_MmpLifespans_1-v616Pos83x1594y0497.tif	83	1	r	0.186096	1	SC_YNB_NH4_GLUCOSE_MMP_pH4.5	0	0	MATa ura3d0 TIM50-mCherry-natMX xsome1::pTPI-preCOX4-SL17-Neon-URA3	WT
26030365	4461191		0	197	24	0.68	x	[0.0, 0.2, 0.3, 0.4, 0.4, 0.9, 1.0, 1.0, 1.1, 1.1, 1.6, 1.8, 1.8, 2.2, 2.4, 2.4, 2.4, 2.9, 3.4, 3.4, 3.4, 3.4, 3.9, 4.4, 4.4, 4.4, 4.4, 4.4, 5.0, 5.1, 5.4, 5.9, 5.9, 6.0, 6.3, 6.3, 6.3, 6.3, 6.5, 6.7, 6.8, 7.1, 7.4, 7.4, 7.4, 7.4, 7.7, 7.9, 8.0, 8.0, 8.0, 8.0, 8.0, 8.0, 8.5, 8.7, 8.7, 8.7, 8.7, 9.0, 9.3, 9.3, 9.3, 9.6, 9.7, 9.7, 9.7, 10.2, 10.6, 10.6, 10.6, 10.6, 10.9, 11.2, 11.3, 11.3, 11.6, 11.…	4	4	0	10	FALSE	FALSE	CGY13.74	616	20210611_MmpLifespans_1-v616Pos89x0250y0503	20210611_MmpLifespans_1	49.2333	1838	/scratch3/nate/yeast_lifespan_machine/20210611_MmpLifespans_1/processed_hyperstacks/20210611_MmpLifespans_1-v616Pos89x0250y0503.tif	89	1	u	0.466059	1	SC_YNB_NH4_GLUCOSE_MMP_pH4.5	0	0	MATa ura3d0 TIM50-mCherry-natMX xsome1::pTPI-preCOX4-SL17-Neon-URA3	WT
26028180	4460789		0	171	24	0.85	x	[0.0, 0.0, 0.0, 0.2, 0.2, 0.2, 0.5, 1.0, 1.1, 1.1, 1.1, 1.1, 1.2, 1.7, 1.7, 1.7, 1.8, 1.8, 2.1, 2.6, 2.8, 2.8, 2.8, 3.0, 3.1, 3.2, 3.4, 3.5, 4.2, 4.3, 4.3, 4.4, 4.4, 4.4, 4.6, 4.9, 5.3, 5.4, 5.4, 5.4, 5.4, 5.8, 6.2, 6.2, 6.8, 6.9, 6.9, 7.2, 7.2, 7.2, 7.6, 7.7, 7.7, 8.1, 8.3, 8.3, 8.4, 8.4, 8.5, 8.8, 8.9, 9.0, 9.0, 9.3, 9.4, 9.5, 10.0, 10.3, 10.3, 10.5, 10.7, 10.7, 10.9, 10.9, 11.4, 11.6, 11.7, 11…	4	1	0	10	FALSE	FALSE	CGY13.74	616	20210611_MmpLifespans_1-v616Pos82x0711y1278	20210611_MmpLifespans_1	42.7333	1838	/scratch3/nate/yeast_lifespan_machine/20210611_MmpLifespans_1/processed_hyperstacks/20210611_MmpLifespans_1-v616Pos82x0711y1278.tif	82	1	r	0.0145537	1	SC_YNB_NH4_GLUCOSE_MMP_pH4.5	0	0	MATa ura3d0 TIM50-mCherry-natMX xsome1::pTPI-preCOX4-SL17-Neon-URA3	WT
26030478	4461211		0	322	7	0.76	x	[0.0, 0.2, 0.6, 0.8, 0.8, 1.0, 1.1, 1.1, 1.1, 1.1, 1.5, 2.1, 2.1, 2.1, 2.5, 2.9, 2.9, 2.9, 3.0, 3.0, 3.0, 3.4, 3.4, 3.4, 3.4, 3.4, 3.5, 3.5, 3.5, 3.5, 3.5, 3.5, 3.5, 3.5, 3.5, 3.5, 3.5, 3.5, 3.5, 3.5, 3.5, 3.5, 3.5, 3.5, 3.5, 3.5, 3.5, 3.6, 3.6, 3.6, 3.6, 3.6, 3.6, 3.6, 3.6, 3.6, 3.6, 3.6, 3.6, 3.6, 3.6, 3.6, 3.6, 3.6, 3.6, 3.6, 3.6, 3.6, 3.6, 3.6, 3.6, 3.6, 3.6, 3.6, 3.6, 3.8, 3.8, 3.8, 4.0, 4.0…	4	4	0	10	FALSE	FALSE	CGY13.74	616	20210611_MmpLifespans_1-v616Pos89x0876y0915	20210611_MmpLifespans_1	80.4833	1838	/scratch3/nate/yeast_lifespan_machine/20210611_MmpLifespans_1/processed_hyperstacks/20210611_MmpLifespans_1-v616Pos89x0876y0915.tif	89	1	e	0.996221	1	SC_YNB_NH4_GLUCOSE_MMP_pH4.5	0	0	MATa ura3d0 TIM50-mCherry-natMX xsome1::pTPI-preCOX4-SL17-Neon-URA3	WT
26031229	4461323		0	212	23	0.74	x	[0.0, 0.0, 0.3, 0.5, 0.5, 0.5, 0.5, 0.5, 0.5, 0.5, 0.6, 0.7, 0.7, 0.7, 0.7, 0.7, 0.8, 0.9, 0.9, 0.9, 0.9, 0.9, 0.9, 0.9, 0.9, 1.0, 1.2, 1.2, 1.2, 1.2, 1.2, 1.6, 1.6, 1.6, 1.7, 2.1, 2.2, 2.2, 2.2, 2.3, 2.3, 2.3, 2.7, 3.1, 3.1, 3.1, 3.5, 3.7, 3.7, 3.7, 3.7, 3.8, 4.3, 4.4, 4.4, 4.6, 5.0, 5.1, 5.1, 5.1, 5.1, 5.1, 5.1, 5.6, 5.8, 5.8, 5.9, 5.9, 5.9, 5.9, 5.9, 6.4, 6.9, 6.9, 6.9, 6.9, 7.0, 7.0, 7.0, 7.0…	4	1	0	10	FALSE	FALSE	CGY13.74	616	20210611_MmpLifespans_1-v616Pos86x1156y0240	20210611_MmpLifespans_1	52.9833	1838	/scratch3/nate/yeast_lifespan_machine/20210611_MmpLifespans_1/processed_hyperstacks/20210611_MmpLifespans_1-v616Pos86x1156y0240.tif	86	1	u	0.201927	1	SC_YNB_NH4_GLUCOSE_MMP_pH4.5	0	0	MATa ura3d0 TIM50-mCherry-natMX xsome1::pTPI-preCOX4-SL17-Neon-URA3	WT
26030630	4461239		0	145	17	0.82	x	[0.0, 0.2, 0.2, 0.2, 0.2, 0.3, 0.7, 0.7, 0.7, 1.1, 1.3, 1.3, 1.3, 1.4, 1.5, 1.6, 1.7, 1.9, 1.9, 2.1, 2.6, 2.6, 2.7, 2.7, 2.7, 2.7, 3.2, 3.7, 3.7, 3.7, 3.7, 4.1, 4.3, 4.3, 4.3, 4.8, 5.2, 5.2, 5.3, 5.3, 5.3, 5.3, 5.3, 5.6, 5.7, 5.7, 5.7, 5.9, 6.2, 6.2, 6.2, 6.2, 6.2, 6.2, 6.3, 6.6, 6.9, 7.0, 7.0, 7.0, 7.0, 7.4, 7.9, 7.9, 7.9, 8.1, 8.3, 8.4, 8.4, 8.7, 9.1, 9.2, 9.2, 9.2, 9.7, 10.2, 10.3, 10.3, 10.3,…	4	0	0	10	FALSE	FALSE	CGY13.74	616	20210611_MmpLifespans_1-v616Pos89x1392y1536	20210611_MmpLifespans_1	36.2333	1838	/scratch3/nate/yeast_lifespan_machine/20210611_MmpLifespans_1/processed_hyperstacks/20210611_MmpLifespans_1-v616Pos89x1392y1536.tif	89	1	r	0.0159562	1	SC_YNB_NH4_GLUCOSE_MMP_pH4.5	0	0	MATa ura3d0 TIM50-mCherry-natMX xsome1::pTPI-preCOX4-SL17-Neon-URA3	WT
26031500	4461374		0	231	28	0.86	x	[0.0, 0.1, 0.2, 0.2, 0.3, 0.6, 0.7, 0.7, 1.2, 1.6, 1.8, 2.0, 2.0, 2.0, 2.0, 2.4, 2.7, 2.7, 2.7, 2.7, 3.1, 3.2, 3.2, 3.7, 4.0, 4.0, 4.0, 4.1, 4.3, 4.5, 4.5, 4.5, 4.9, 4.9, 4.9, 5.3, 5.7, 5.8, 5.8, 5.8, 5.8, 5.8, 6.3, 6.8, 6.8, 6.8, 6.8, 7.2, 7.3, 7.3, 7.3, 7.3, 7.8, 8.1, 8.1, 8.2, 8.3, 8.3, 8.3, 8.7, 8.8, 8.9, 8.9, 9.0, 9.1, 9.1, 9.1, 9.1, 9.4, 9.5, 9.5, 9.5, 10.1, 10.2, 10.5, 10.5, 10.6, 10.6, 10…	4	4	0	10	FALSE	FALSE	CGY13.74	616	20210611_MmpLifespans_1-v616Pos86x1146y1464	20210611_MmpLifespans_1	57.7333	1838	/scratch3/nate/yeast_lifespan_machine/20210611_MmpLifespans_1/processed_hyperstacks/20210611_MmpLifespans_1-v616Pos86x1146y1464.tif	86	1	u	0.54461	1	SC_YNB_NH4_GLUCOSE_MMP_pH4.5	0	0	MATa ura3d0 TIM50-mCherry-natMX xsome1::pTPI-preCOX4-SL17-Neon-URA3	WT
26029208	4460971		0	229	21	0.9	x	[0.0, 0.0, 0.1, 0.4, 0.6, 0.7, 0.7, 0.9, 0.9, 0.9, 1.3, 1.3, 1.3, 1.7, 1.9, 2.2, 2.2, 2.2, 2.2, 2.2, 2.2, 2.4, 2.5, 2.7, 2.7, 2.7, 3.0, 3.1, 3.1, 3.1, 3.5, 3.5, 3.5, 3.9, 4.2, 4.2, 4.3, 4.4, 4.5, 4.6, 4.6, 4.6, 4.6, 4.9, 5.3, 5.4, 5.5, 5.6, 5.6, 5.9, 6.5, 6.5, 6.5, 6.8, 6.8, 6.8, 7.0, 7.3, 7.6, 7.7, 7.7, 7.7, 7.8, 7.9, 8.2, 8.2, 8.2, 8.2, 8.6, 9.0, 9.0, 9.0, 9.3, 9.8, 9.8, 9.8, 9.8, 9.8, 10.4, 10…	4	2	0	10	FALSE	FALSE	CGY13.74	616	20210611_MmpLifespans_1-v616Pos84x0505y0508	20210611_MmpLifespans_1	57.2333	1838	/scratch3/nate/yeast_lifespan_machine/20210611_MmpLifespans_1/processed_hyperstacks/20210611_MmpLifespans_1-v616Pos84x0505y0508.tif	84	1	u	0.723425	1	SC_YNB_NH4_GLUCOSE_MMP_pH4.5	0	0	MATa ura3d0 TIM50-mCherry-natMX xsome1::pTPI-preCOX4-SL17-Neon-URA3	WT
26028915	4460917		46	163	14	0.61	w	[0.0, 0.0, 0.1, 0.2, 0.2, 0.2, 0.6, 0.9, 0.9, 0.9, 1.1, 1.5, 1.5, 1.5, 1.5, 2.0, 2.5, 2.5, 2.5, 2.6, 2.7, 2.7, 2.9, 3.3, 3.3, 3.3, 3.3, 3.3, 3.4, 3.5, 3.8, 4.1, 4.2, 4.2, 4.4, 4.5, 4.7, 4.7, 4.8, 4.8, 5.1, 5.2, 5.4, 5.7, 5.7, 5.7, 5.7, 5.8, 6.0, 6.1, 6.4, 6.5, 6.5, 6.7, 7.0, 7.1, 7.1, 7.1, 7.6, 8.0, 8.0, 8.0, 8.0, 8.1, 8.1, 8.1, 8.1, 8.5, 9.0, 9.0, 9.0, 9.0, 9.1, 9.1, 9.1, 9.4, 9.6, 9.7, 9.7, 10.…	4	0	0	10	FALSE	FALSE	CGY13.74	616	20210611_MmpLifespans_1-v616Pos81x1088y0837	20210611_MmpLifespans_1	29.25	1838	/scratch3/nate/yeast_lifespan_machine/20210611_MmpLifespans_1/processed_hyperstacks/20210611_MmpLifespans_1-v616Pos81x1088y0837.tif	81	1				SC_YNB_NH4_GLUCOSE_MMP_pH4.5	0	0	MATa ura3d0 TIM50-mCherry-natMX xsome1::pTPI-preCOX4-SL17-Neon-URA3	WT
26029391	4461007		0	206	23	0.51	x	[0.0, 0.1, 0.2, 0.3, 0.3, 0.3, 0.4, 0.5, 0.5, 0.6, 0.6, 0.8, 0.8, 1.0, 1.6, 1.6, 1.6, 1.8, 1.9, 2.1, 2.1, 2.1, 2.3, 2.3, 2.7, 3.0, 3.0, 3.0, 3.2, 3.4, 3.6, 3.8, 3.8, 4.0, 4.2, 4.3, 4.3, 4.6, 4.6, 4.7, 5.1, 5.1, 5.1, 5.1, 5.2, 5.7, 5.9, 5.9, 6.0, 6.1, 6.1, 6.1, 6.7, 6.9, 6.9, 6.9, 7.2, 7.4, 7.5, 7.5, 7.6, 7.9, 8.1, 8.1, 8.3, 8.5, 8.5, 8.5, 8.5, 9.0, 9.5, 9.6, 9.6, 9.6, 9.6, 9.6, 10.3, 10.5, 10.8, …	4	0	0	10	FALSE	FALSE	CGY13.74	616	20210611_MmpLifespans_1-v616Pos84x0919y1326	20210611_MmpLifespans_1	51.4833	1838	/scratch3/nate/yeast_lifespan_machine/20210611_MmpLifespans_1/processed_hyperstacks/20210611_MmpLifespans_1-v616Pos84x0919y1326.tif	84	1	r	0.102385	1	SC_YNB_NH4_GLUCOSE_MMP_pH4.5	0	0	MATa ura3d0 TIM50-mCherry-natMX xsome1::pTPI-preCOX4-SL17-Neon-URA3	WT
26029267	4460983		0	319	39	0.93	x	[0.0, 0.1, 0.1, 0.2, 0.3, 0.4, 0.9, 1.0, 1.0, 1.0, 1.4, 1.9, 1.9, 1.9, 1.9, 2.0, 2.4, 2.6, 2.6, 2.6, 2.6, 2.6, 3.1, 3.6, 3.6, 3.6, 3.6, 3.8, 3.9, 4.3, 4.6, 4.7, 5.1, 5.2, 5.3, 5.3, 5.6, 5.6, 5.6, 6.0, 6.3, 6.3, 6.4, 6.7, 6.9, 6.9, 6.9, 7.4, 7.7, 7.7, 7.7, 8.2, 8.2, 8.2, 8.2, 8.7, 8.9, 8.9, 9.0, 9.2, 9.2, 9.2, 9.2, 9.3, 9.8, 10.2, 10.2, 10.2, 10.2, 10.2, 10.6, 11.1, 11.2, 11.2, 11.2, 11.2, 11.6, 1…	4	1	0	10	FALSE	FALSE	CGY13.74	616	20210611_MmpLifespans_1-v616Pos84x1236y0721	20210611_MmpLifespans_1	79.7333	1838	/scratch3/nate/yeast_lifespan_machine/20210611_MmpLifespans_1/processed_hyperstacks/20210611_MmpLifespans_1-v616Pos84x1236y0721.tif	84	1	e	0.853233	1	SC_YNB_NH4_GLUCOSE_MMP_pH4.5	0	0	MATa ura3d0 TIM50-mCherry-natMX xsome1::pTPI-preCOX4-SL17-Neon-URA3	WT
26027951	4460748		0	223	27	0.56	w	[0.0, 0.0, 0.0, 0.7, 0.8, 1.0, 1.0, 1.0, 1.2, 1.5, 1.9, 1.9, 2.2, 2.3, 2.3, 2.4, 2.5, 2.5, 2.8, 3.1, 3.2, 3.5, 3.5, 3.5, 3.6, 3.6, 3.6, 4.3, 4.5, 4.5, 4.5, 4.5, 5.1, 5.3, 5.6, 5.6, 5.7, 6.1, 6.3, 6.3, 6.3, 6.6, 7.0, 7.3, 7.3, 7.5, 7.6, 7.6, 8.3, 8.3, 8.4, 8.6, 8.8, 8.8, 8.9, 8.9, 8.9, 9.3, 9.5, 9.5, 10.2, 10.3, 10.3, 10.3, 10.3, 10.7, 11.2, 11.2, 11.6, 11.6, 11.6, 11.6, 12.0, 12.0, 12.0, 12.4, 12…	4	3	0	10	FALSE	FALSE	CGY13.74	616	20210611_MmpLifespans_1-v616Pos82x1031y0264	20210611_MmpLifespans_1	55.7333	1838	/scratch3/nate/yeast_lifespan_machine/20210611_MmpLifespans_1/processed_hyperstacks/20210611_MmpLifespans_1-v616Pos82x1031y0264.tif	82	1				SC_YNB_NH4_GLUCOSE_MMP_pH4.5	0	0	MATa ura3d0 TIM50-mCherry-natMX xsome1::pTPI-preCOX4-SL17-Neon-URA3	WT
26030135	4461149		0	183	27	0.94	x	[0.0, 0.1, 0.2, 0.3, 0.3, 0.5, 0.8, 1.1, 1.1, 1.1, 1.1, 1.9, 2.0, 2.1, 2.1, 2.5, 2.6, 2.6, 2.7, 3.1, 3.4, 3.6, 3.6, 4.4, 4.4, 4.6, 4.9, 4.9, 4.9, 5.1, 5.3, 5.5, 5.5, 6.0, 6.0, 6.2, 6.3, 6.3, 6.4, 6.7, 6.7, 7.1, 7.4, 7.4, 7.4, 7.4, 7.4, 7.7, 8.0, 8.0, 8.0, 8.0, 8.1, 8.1, 8.2, 8.5, 8.8, 9.0, 9.1, 9.3, 9.3, 9.3, 9.6, 9.7, 9.7, 10.0, 10.5, 10.6, 10.7, 10.7, 10.7, 10.7, 10.8, 11.2, 11.5, 11.5, 11.5, 1…	4	1	0	10	FALSE	FALSE	CGY13.74	616	20210611_MmpLifespans_1-v616Pos87x0365y1246	20210611_MmpLifespans_1	45.7333	1838	/scratch3/nate/yeast_lifespan_machine/20210611_MmpLifespans_1/processed_hyperstacks/20210611_MmpLifespans_1-v616Pos87x0365y1246.tif	87	1	e	0.980606	1	SC_YNB_NH4_GLUCOSE_MMP_pH4.5	0	0	MATa ura3d0 TIM50-mCherry-natMX xsome1::pTPI-preCOX4-SL17-Neon-URA3	WT
26030023	4461127		0	168	22	0.79	w	[0.0, 0.1, 0.1, 0.3, 0.6, 1.2, 1.2, 1.9, 1.9, 2.2, 2.3, 2.7, 2.7, 2.8, 2.9, 2.9, 3.0, 3.7, 3.7, 3.7, 4.1, 4.3, 4.3, 4.3, 4.3, 4.7, 4.9, 4.9, 5.2, 5.3, 5.4, 5.5, 5.8, 5.9, 5.9, 5.9, 6.1, 6.1, 6.1, 6.3, 6.5, 6.9, 6.9, 6.9, 6.9, 7.0, 7.2, 7.2, 7.4, 7.7, 7.7, 7.7, 7.8, 8.2, 8.5, 8.5, 8.5, 8.7, 8.7, 8.7, 8.7, 9.2, 9.7, 9.7, 9.7, 10.1, 10.3, 10.3, 10.3, 10.3, 10.6, 10.9, 11.0, 11.0, 11.0, 11.0, 11.3, 1…	4	4	0	10	FALSE	FALSE	CGY13.74	616	20210611_MmpLifespans_1-v616Pos87x1106y0644	20210611_MmpLifespans_1	41.9833	1838	/scratch3/nate/yeast_lifespan_machine/20210611_MmpLifespans_1/processed_hyperstacks/20210611_MmpLifespans_1-v616Pos87x1106y0644.tif	87	1				SC_YNB_NH4_GLUCOSE_MMP_pH4.5	0	0	MATa ura3d0 TIM50-mCherry-natMX xsome1::pTPI-preCOX4-SL17-Neon-URA3	WT
26028763	4460891		0	86	4	0.62	w	[0.0, 0.0, 0.0, 0.0, 0.0, 0.0, 0.0, 0.1, 0.1, 0.1, 0.1, 0.1, 0.1, 0.1, 0.1, 0.1, 0.1, 0.2, 0.2, 0.2, 0.2, 0.2, 0.2, 0.4, 0.4, 0.4, 0.4, 0.4, 0.4, 0.7, 0.7, 0.7, 0.7, 0.9, 0.9, 0.9, 1.0, 1.1, 1.1, 1.1, 1.2, 1.2, 1.2, 1.2, 1.3, 1.4, 1.4, 1.4, 1.5, 1.5, 1.5, 1.5, 1.6, 1.7, 1.7, 1.7, 1.9, 2.0, 2.0, 2.0, 2.3, 2.5, 2.5, 2.5, 2.7, 2.8, 2.8, 2.8, 2.9, 3.0, 3.0, 3.0, 3.2, 3.2, 3.2, 3.2, 3.4, 3.5, 3.7, 3.7…	4	4	0	10	FALSE	FALSE	CGY13.74	616	20210611_MmpLifespans_1-v616Pos81x0776y0231	20210611_MmpLifespans_1	21.4833	1838	/scratch3/nate/yeast_lifespan_machine/20210611_MmpLifespans_1/processed_hyperstacks/20210611_MmpLifespans_1-v616Pos81x0776y0231.tif	81	1				SC_YNB_NH4_GLUCOSE_MMP_pH4.5	0	0	MATa ura3d0 TIM50-mCherry-natMX xsome1::pTPI-preCOX4-SL17-Neon-URA3	WT
26028038	4460764		0	103	15	0.94	x	[0.0, 0.0, 0.1, 0.2, 0.5, 0.5, 0.5, 0.6, 0.8, 0.9, 1.1, 1.1, 1.5, 1.8, 1.8, 1.9, 2.0, 2.4, 2.4, 2.4, 2.4, 2.5, 2.6, 3.0, 3.3, 3.4, 3.4, 3.4, 3.5, 3.6, 3.6, 4.0, 4.1, 4.4, 4.4, 4.4, 4.9, 5.4, 5.4, 5.4, 5.4, 5.4, 5.7, 6.4, 6.5, 6.5, 6.5, 6.6, 7.1, 7.1, 7.1, 7.1, 7.4, 7.8, 7.8, 8.3, 8.5, 8.5, 8.5, 8.9, 9.0, 9.0, 9.4, 9.7, 9.7, 9.8, 10.2, 10.3, 10.4, 10.4, 10.4, 10.9, 11.2, 11.2, 11.3, 11.5, 11.5, 11…	4	1	0	10	FALSE	FALSE	CGY13.74	616	20210611_MmpLifespans_1-v616Pos82x0819y0673	20210611_MmpLifespans_1	25.7333	1838	/scratch3/nate/yeast_lifespan_machine/20210611_MmpLifespans_1/processed_hyperstacks/20210611_MmpLifespans_1-v616Pos82x0819y0673.tif	82	1	r	0.0961614	1	SC_YNB_NH4_GLUCOSE_MMP_pH4.5	0	0	MATa ura3d0 TIM50-mCherry-natMX xsome1::pTPI-preCOX4-SL17-Neon-URA3	WT
26031506	4461376		0	96	14	0.89	w	[0.0, 0.0, 0.1, 0.1, 0.4, 0.4, 0.4, 0.4, 0.7, 1.1, 1.2, 1.2, 1.5, 1.6, 1.6, 2.2, 2.6, 2.6, 2.6, 3.2, 3.4, 3.4, 3.4, 3.8, 3.9, 4.0, 4.1, 4.2, 4.4, 4.4, 4.4, 4.4, 4.5, 4.5, 4.6, 4.6, 4.6, 4.7, 4.9, 5.4, 5.5, 5.5, 5.5, 6.0, 6.4, 6.4, 6.5, 6.9, 6.9, 6.9, 7.2, 7.7, 7.7, 8.0, 8.3, 8.8, 8.9, 8.9, 8.9, 9.4, 9.8, 9.8, 9.8, 10.1, 10.2, 10.2, 10.2, 10.6, 11.3, 11.3, 11.3, 11.7, 11.9, 11.9, 11.9, 12.2, 12.5,…	4	0	0	10	FALSE	FALSE	CGY13.74	616	20210611_MmpLifespans_1-v616Pos86x1565y1466	20210611_MmpLifespans_1	23.9833	1838	/scratch3/nate/yeast_lifespan_machine/20210611_MmpLifespans_1/processed_hyperstacks/20210611_MmpLifespans_1-v616Pos86x1565y1466.tif	86	1				SC_YNB_NH4_GLUCOSE_MMP_pH4.5	0	0	MATa ura3d0 TIM50-mCherry-natMX xsome1::pTPI-preCOX4-SL17-Neon-URA3	WT
26028739	4460887		0	169	25	0.87	w	[0.0, 0.2, 0.3, 0.4, 0.4, 0.5, 0.5, 0.8, 0.9, 0.9, 0.9, 0.9, 1.4, 1.6, 1.6, 1.7, 2.4, 2.4, 2.4, 2.9, 3.2, 3.2, 3.2, 3.6, 4.1, 4.1, 4.1, 4.1, 4.5, 4.9, 4.9, 5.3, 5.8, 5.8, 5.8, 5.9, 6.4, 6.9, 6.9, 6.9, 6.9, 7.3, 7.4, 7.4, 7.9, 8.4, 8.4, 8.4, 8.9, 9.4, 9.4, 9.4, 9.4, 10.0, 10.4, 10.4, 10.4, 10.8, 11.2, 11.2, 11.7, 12.2, 12.2, 12.2, 12.2, 12.8, 13.2, 13.2, 13.2, 13.2, 13.2, 13.6, 13.6, 13.6, 13.8, 1…	4	1	0	10	FALSE	FALSE	CGY13.74	616	20210611_MmpLifespans_1-v616Pos83x1587y1725	20210611_MmpLifespans_1	42.2333	1838	/scratch3/nate/yeast_lifespan_machine/20210611_MmpLifespans_1/processed_hyperstacks/20210611_MmpLifespans_1-v616Pos83x1587y1725.tif	83	1				SC_YNB_NH4_GLUCOSE_MMP_pH4.5	0	0	MATa ura3d0 TIM50-mCherry-natMX xsome1::pTPI-preCOX4-SL17-Neon-URA3	WT
26031366	4461350		0	168	18	0.71	x	[0.0, 0.1, 0.2, 0.2, 0.2, 0.2, 0.2, 0.5, 1.0, 1.1, 1.2, 1.2, 1.2, 1.2, 1.4, 1.5, 1.6, 1.7, 1.7, 1.8, 2.3, 2.3, 2.3, 2.6, 2.9, 2.9, 3.0, 3.0, 3.0, 3.3, 3.6, 3.6, 3.6, 3.8, 4.3, 4.5, 4.5, 4.5, 4.5, 4.5, 4.5, 4.6, 4.8, 5.1, 5.3, 5.3, 5.3, 5.8, 6.0, 6.0, 6.0, 6.2, 6.2, 6.3, 6.3, 6.7, 6.7, 6.7, 7.0, 7.2, 7.2, 7.2, 7.2, 7.5, 7.9, 8.0, 8.0, 8.2, 8.2, 8.2, 8.2, 8.2, 8.2, 8.2, 8.2, 8.6, 8.8, 8.8, 8.8, 9.2…	4	0	0	10	FALSE	FALSE	CGY13.74	616	20210611_MmpLifespans_1-v616Pos86x1465y0848	20210611_MmpLifespans_1	41.9833	1838	/scratch3/nate/yeast_lifespan_machine/20210611_MmpLifespans_1/processed_hyperstacks/20210611_MmpLifespans_1-v616Pos86x1465y0848.tif	86	1	e	0.851136	1	SC_YNB_NH4_GLUCOSE_MMP_pH4.5	0	0	MATa ura3d0 TIM50-mCherry-natMX xsome1::pTPI-preCOX4-SL17-Neon-URA3	WT
26032286	4461485		0	125	17	0.89	x	[0.0, 0.2, 0.2, 0.3, 0.3, 0.3, 0.8, 0.8, 0.9, 1.4, 1.5, 1.5, 1.5, 1.6, 1.7, 1.7, 1.9, 1.9, 2.2, 2.2, 2.5, 2.5, 2.7, 3.2, 3.2, 3.2, 3.4, 3.8, 3.8, 3.9, 4.1, 4.1, 4.3, 4.8, 4.8, 4.9, 4.9, 5.0, 5.2, 5.5, 5.8, 5.8, 5.8, 6.2, 6.3, 6.5, 6.8, 6.8, 6.8, 7.3, 7.5, 7.6, 7.6, 7.6, 7.9, 8.4, 8.4, 8.4, 8.5, 8.5, 8.5, 9.0, 9.4, 9.4, 9.4, 9.5, 9.7, 9.7, 9.8, 9.9, 9.9, 9.9, 10.4, 10.7, 10.8, 10.8, 10.8, 11.2, 11…	4	3	0	10	FALSE	FALSE	CGY13.74	616	20210611_MmpLifespans_1-v616Pos88x0940y0679	20210611_MmpLifespans_1	31.2333	1838	/scratch3/nate/yeast_lifespan_machine/20210611_MmpLifespans_1/processed_hyperstacks/20210611_MmpLifespans_1-v616Pos88x0940y0679.tif	88	1	u	0.390258	1	SC_YNB_NH4_GLUCOSE_MMP_pH4.5	0	0	MATa ura3d0 TIM50-mCherry-natMX xsome1::pTPI-preCOX4-SL17-Neon-URA3	WT
26029935	4461112		0	193	22	0.84	w	[0.0, 0.0, 0.2, 0.3, 0.3, 0.4, 0.5, 0.5, 0.6, 0.8, 0.9, 1.1, 1.1, 1.1, 1.3, 1.6, 1.9, 2.0, 2.0, 2.0, 2.4, 2.6, 2.6, 2.6, 3.1, 3.1, 3.1, 3.3, 3.3, 3.3, 3.7, 4.1, 4.1, 4.1, 4.2, 4.8, 5.0, 5.0, 5.2, 5.2, 5.4, 5.4, 5.6, 5.8, 6.0, 6.3, 6.3, 6.5, 6.7, 6.7, 6.7, 7.1, 7.6, 7.7, 7.8, 8.1, 8.1, 8.1, 8.3, 8.5, 8.5, 8.5, 8.8, 9.0, 9.1, 9.2, 9.2, 9.2, 9.5, 9.5, 9.5, 9.9, 10.3, 10.4, 10.4, 10.5, 11.0, 11.1, 11…	4	2	0	10	FALSE	FALSE	CGY13.74	616	20210611_MmpLifespans_1-v616Pos87x1528y0235	20210611_MmpLifespans_1	48.2333	1838	/scratch3/nate/yeast_lifespan_machine/20210611_MmpLifespans_1/processed_hyperstacks/20210611_MmpLifespans_1-v616Pos87x1528y0235.tif	87	1				SC_YNB_NH4_GLUCOSE_MMP_pH4.5	0	0	MATa ura3d0 TIM50-mCherry-natMX xsome1::pTPI-preCOX4-SL17-Neon-URA3	WT
26032368	4461500		16	384	34	0.9	x	[0.0, 0.1, 0.1, 0.1, 0.6, 0.8, 0.8, 0.9, 0.9, 1.8, 1.9, 2.2, 2.2, 2.2, 2.3, 2.7, 2.7, 2.7, 3.1, 3.1, 3.2, 3.3, 3.7, 4.1, 4.1, 4.1, 4.3, 4.3, 4.3, 4.3, 4.4, 4.6, 4.6, 4.6, 5.0, 5.3, 5.3, 5.3, 5.6, 6.2, 6.2, 6.3, 6.5, 6.5, 6.7, 6.8, 6.8, 6.8, 7.1, 7.5, 7.6, 7.6, 7.8, 8.2, 8.2, 8.2, 8.2, 8.5, 8.9, 9.0, 9.0, 9.0, 9.1, 9.1, 9.2, 9.2, 9.2, 9.7, 10.2, 10.2, 10.2, 10.2, 10.2, 10.2, 10.8, 11.2, 11.2, 11.2…	4	1	0	10	FALSE	FALSE	CGY13.74	616	20210611_MmpLifespans_1-v616Pos88x0516y1084	20210611_MmpLifespans_1	92	1838	/scratch3/nate/yeast_lifespan_machine/20210611_MmpLifespans_1/processed_hyperstacks/20210611_MmpLifespans_1-v616Pos88x0516y1084.tif	88	1	r	0.0666388	1	SC_YNB_NH4_GLUCOSE_MMP_pH4.5	0	0	MATa ura3d0 TIM50-mCherry-natMX xsome1::pTPI-preCOX4-SL17-Neon-URA3	WT
26028965	4460925		0	154	21	0.85	w	[0.0, 0.0, 0.0, 0.0, 0.3, 0.5, 0.6, 0.6, 0.6, 0.6, 0.6, 1.0, 1.1, 1.2, 1.2, 1.2, 1.2, 1.3, 1.8, 2.0, 2.0, 2.0, 2.3, 2.3, 2.4, 2.8, 3.0, 3.0, 3.0, 3.5, 3.6, 3.7, 3.7, 3.7, 3.9, 4.4, 4.6, 5.3, 5.3, 5.4, 5.4, 5.4, 5.7, 5.9, 6.0, 6.0, 6.1, 6.6, 6.9, 6.9, 6.9, 7.1, 7.2, 7.5, 7.8, 7.9, 7.9, 8.2, 8.6, 8.6, 8.6, 8.9, 9.8, 9.8, 10.0, 10.2, 10.2, 10.7, 11.1, 11.1, 11.1, 11.4, 11.8, 11.8, 11.8, 11.8, 12.1, …	4	2	0	10	FALSE	FALSE	CGY13.74	616	20210611_MmpLifespans_1-v616Pos81x1192y1047	20210611_MmpLifespans_1	38.4833	1838	/scratch3/nate/yeast_lifespan_machine/20210611_MmpLifespans_1/processed_hyperstacks/20210611_MmpLifespans_1-v616Pos81x1192y1047.tif	81	1				SC_YNB_NH4_GLUCOSE_MMP_pH4.5	0	0	MATa ura3d0 TIM50-mCherry-natMX xsome1::pTPI-preCOX4-SL17-Neon-URA3	WT
26032258	4461480		0	131	20	0.82	w	[0.0, 0.0, 0.4, 0.6, 0.8, 0.8, 0.8, 1.1, 1.1, 1.3, 1.7, 1.7, 1.8, 1.9, 1.9, 2.0, 2.2, 2.8, 2.8, 2.9, 2.9, 2.9, 3.0, 3.4, 3.6, 3.6, 3.6, 3.6, 3.7, 4.1, 4.4, 4.4, 4.4, 4.7, 4.7, 4.7, 4.7, 4.8, 5.3, 5.7, 5.7, 5.7, 5.9, 6.0, 6.0, 6.1, 6.5, 6.7, 6.7, 6.8, 7.1, 7.2, 7.2, 7.4, 7.5, 7.6, 7.6, 7.6, 8.0, 8.6, 8.6, 8.6, 8.8, 9.1, 9.1, 9.1, 9.6, 10.1, 10.1, 10.1, 10.1, 10.5, 10.5, 10.6, 10.8, 10.9, 11.0, 11.…	4	1	0	10	FALSE	FALSE	CGY13.74	616	20210611_MmpLifespans_1-v616Pos88x1674y0471	20210611_MmpLifespans_1	32.7333	1838	/scratch3/nate/yeast_lifespan_machine/20210611_MmpLifespans_1/processed_hyperstacks/20210611_MmpLifespans_1-v616Pos88x1674y0471.tif	88	1				SC_YNB_NH4_GLUCOSE_MMP_pH4.5	0	0	MATa ura3d0 TIM50-mCherry-natMX xsome1::pTPI-preCOX4-SL17-Neon-URA3	WT
26028110	4460776		23	139	18	0.81	w	[0.0, 0.4, 0.6, 0.6, 0.6, 0.8, 0.8, 1.0, 1.5, 1.5, 1.5, 1.8, 1.8, 1.9, 1.9, 1.9, 2.6, 2.6, 2.6, 2.9, 3.1, 3.1, 3.1, 3.3, 3.7, 3.9, 4.1, 4.1, 4.2, 4.4, 4.4, 4.5, 4.7, 4.7, 4.8, 4.8, 5.3, 5.3, 5.3, 5.6, 6.0, 6.3, 6.3, 6.3, 6.5, 7.1, 7.1, 7.4, 7.7, 7.7, 7.8, 7.8, 7.9, 8.0, 8.0, 8.0, 8.6, 8.6, 8.6, 8.7, 9.1, 9.3, 9.4, 9.5, 9.5, 9.5, 9.6, 9.6, 9.6, 10.1, 10.6, 10.6, 10.6, 10.7, 11.1, 11.2, 11.9, 11.9,…	4	2	0	10	FALSE	FALSE	CGY13.74	616	20210611_MmpLifespans_1-v616Pos82x1551y0872	20210611_MmpLifespans_1	29	1838	/scratch3/nate/yeast_lifespan_machine/20210611_MmpLifespans_1/processed_hyperstacks/20210611_MmpLifespans_1-v616Pos82x1551y0872.tif	82	1				SC_YNB_NH4_GLUCOSE_MMP_pH4.5	0	0	MATa ura3d0 TIM50-mCherry-natMX xsome1::pTPI-preCOX4-SL17-Neon-URA3	WT
26032345	4461496		0	247	28	0.5	x	[0.0, 0.3, 0.4, 0.7, 0.7, 0.7, 0.9, 1.1, 1.1, 1.2, 1.3, 1.3, 1.3, 1.4, 1.4, 1.5, 1.5, 1.5, 2.0, 2.3, 2.4, 2.7, 2.7, 2.7, 2.7, 2.7, 2.7, 3.0, 3.4, 3.6, 3.6, 3.6, 3.6, 3.8, 4.2, 4.4, 4.4, 4.5, 4.5, 4.5, 4.7, 4.7, 4.8, 5.2, 5.3, 5.3, 5.5, 6.0, 6.1, 6.1, 6.5, 6.6, 6.6, 6.6, 6.8, 6.8, 6.8, 7.2, 7.4, 7.4, 7.8, 8.2, 8.2, 8.2, 8.2, 8.6, 8.9, 8.9, 8.9, 9.0, 9.2, 9.2, 9.4, 9.8, 9.8, 9.8, 9.8, 9.8, 10.2, 10…	4	1	0	10	FALSE	FALSE	CGY13.74	616	20210611_MmpLifespans_1-v616Pos88x1461y0878	20210611_MmpLifespans_1	61.7333	1838	/scratch3/nate/yeast_lifespan_machine/20210611_MmpLifespans_1/processed_hyperstacks/20210611_MmpLifespans_1-v616Pos88x1461y0878.tif	88	1	u	0.416561	1	SC_YNB_NH4_GLUCOSE_MMP_pH4.5	0	0	MATa ura3d0 TIM50-mCherry-natMX xsome1::pTPI-preCOX4-SL17-Neon-URA3	WT
26032536	4461533		0	234	25	0.9	x	[0.0, 0.1, 0.1, 0.3, 0.6, 0.6, 1.0, 1.5, 1.5, 1.7, 1.8, 2.0, 2.3, 2.3, 2.3, 2.7, 2.7, 2.7, 2.7, 2.8, 2.9, 3.0, 3.0, 3.3, 3.4, 3.5, 3.5, 3.5, 3.5, 3.9, 4.1, 4.3, 4.5, 4.6, 4.7, 4.8, 4.9, 4.9, 4.9, 5.0, 5.0, 5.0, 5.0, 5.0, 5.0, 5.0, 5.0, 5.1, 5.1, 5.1, 5.1, 5.3, 5.3, 5.3, 5.7, 5.9, 5.9, 6.0, 6.0, 6.1, 6.1, 6.2, 6.2, 6.2, 6.4, 6.4, 6.4, 6.5, 6.6, 6.6, 6.6, 7.0, 7.1, 7.2, 7.4, 7.5, 7.5, 7.5, 7.5, 7.5…	4	0	0	10	FALSE	FALSE	CGY13.74	616	20210611_MmpLifespans_1-v616Pos88x0296y1901	20210611_MmpLifespans_1	58.4833	1838	/scratch3/nate/yeast_lifespan_machine/20210611_MmpLifespans_1/processed_hyperstacks/20210611_MmpLifespans_1-v616Pos88x0296y1901.tif	88	1	r	0.0206209	1	SC_YNB_NH4_GLUCOSE_MMP_pH4.5	0	0	MATa ura3d0 TIM50-mCherry-natMX xsome1::pTPI-preCOX4-SL17-Neon-URA3	WT
26030439	4461203		0	165	31	0.92	w	[0.0, 0.1, 0.4, 0.4, 0.4, 0.5, 0.5, 1.1, 1.7, 1.7, 2.2, 2.7, 2.7, 3.2, 3.7, 3.7, 3.7, 3.7, 4.3, 4.9, 4.9, 4.9, 5.5, 6.0, 6.0, 6.0, 6.8, 7.0, 7.0, 7.4, 8.0, 8.0, 8.0, 8.0, 8.6, 9.0, 9.0, 9.0, 9.6, 10.1, 10.1, 10.5, 11.0, 11.0, 11.0, 11.5, 12.1, 12.1, 12.1, 12.6, 13.1, 13.1, 13.1, 13.7, 14.2, 14.2, 14.2, 14.2, 14.6, 15.3, 15.3, 15.7, 16.2, 16.2, 16.2, 16.2, 16.8, 17.3, 17.3, 17.3, 17.7, 18.1, 18.1,…	4	4	0	10	FALSE	FALSE	CGY13.74	616	20210611_MmpLifespans_1-v616Pos89x0982y0718	20210611_MmpLifespans_1	41.2333	1838	/scratch3/nate/yeast_lifespan_machine/20210611_MmpLifespans_1/processed_hyperstacks/20210611_MmpLifespans_1-v616Pos89x0982y0718.tif	89	1				SC_YNB_NH4_GLUCOSE_MMP_pH4.5	0	0	MATa ura3d0 TIM50-mCherry-natMX xsome1::pTPI-preCOX4-SL17-Neon-URA3	WT
26029540	4461036		0	94	13	0.9	x	[0.0, 0.0, 0.1, 0.1, 0.1, 0.2, 0.7, 1.0, 1.0, 1.0, 1.2, 1.7, 1.7, 2.0, 2.2, 2.2, 2.2, 2.6, 3.0, 3.0, 3.0, 3.0, 3.2, 3.5, 4.0, 4.0, 4.0, 4.2, 4.2, 4.2, 4.3, 4.3, 4.3, 4.5, 4.6, 4.8, 5.0, 5.0, 5.4, 5.6, 5.6, 5.6, 6.1, 6.4, 6.4, 6.6, 6.9, 6.9, 6.9, 7.5, 7.8, 7.8, 7.8, 7.8, 8.1, 8.5, 8.5, 8.5, 8.7, 9.1, 9.4, 9.5, 9.5, 9.5, 9.6, 9.6, 9.6, 9.7, 9.8, 10.1, 10.4, 10.5, 10.5, 10.5, 10.5, 10.5, 10.5, 10.5,…	4	1	0	10	FALSE	FALSE	CGY13.74	616	20210611_MmpLifespans_1-v616Pos85x1406y0276	20210611_MmpLifespans_1	23.4833	1838	/scratch3/nate/yeast_lifespan_machine/20210611_MmpLifespans_1/processed_hyperstacks/20210611_MmpLifespans_1-v616Pos85x1406y0276.tif	85	1	e	0.999995	1	SC_YNB_NH4_GLUCOSE_MMP_pH4.5	0	0	MATa ura3d0 TIM50-mCherry-natMX xsome1::pTPI-preCOX4-SL17-Neon-URA3	WT
26029155	4460960		0	140	19	0.82	x	[0.0, 0.3, 0.3, 0.8, 1.1, 1.1, 1.3, 1.3, 1.3, 1.3, 1.6, 2.1, 2.1, 2.2, 2.3, 2.5, 2.5, 2.6, 2.8, 2.9, 2.9, 3.5, 3.7, 3.7, 3.7, 3.8, 3.9, 4.0, 4.0, 4.0, 4.1, 4.4, 4.5, 4.8, 5.3, 5.3, 5.7, 6.1, 6.2, 6.2, 6.2, 6.6, 7.0, 7.0, 7.1, 7.5, 7.8, 7.8, 7.8, 8.3, 8.4, 8.4, 8.7, 9.2, 9.3, 9.3, 9.3, 9.9, 10.1, 10.1, 10.1, 10.7, 11.1, 11.1, 11.1, 11.1, 11.1, 11.6, 12.2, 12.2, 12.8, 13.3, 13.5, 13.6, 13.6, 14.0, …	4	4	0	10	FALSE	FALSE	CGY13.74	616	20210611_MmpLifespans_1-v616Pos81x1818y1867	20210611_MmpLifespans_1	34.9833	1838	/scratch3/nate/yeast_lifespan_machine/20210611_MmpLifespans_1/processed_hyperstacks/20210611_MmpLifespans_1-v616Pos81x1818y1867.tif	81	1	u	0.672405	1	SC_YNB_NH4_GLUCOSE_MMP_pH4.5	0	0	MATa ura3d0 TIM50-mCherry-natMX xsome1::pTPI-preCOX4-SL17-Neon-URA3	WT
26030260	4461173		0	112	16	0.83	w	[0.0, 0.0, 0.2, 0.2, 0.3, 0.6, 0.6, 0.6, 1.2, 1.5, 1.5, 2.0, 2.0, 2.3, 2.5, 2.9, 3.0, 3.0, 3.0, 3.2, 3.5, 3.9, 3.9, 3.9, 4.0, 4.1, 4.6, 4.7, 4.7, 4.7, 4.9, 4.9, 4.9, 5.1, 5.7, 5.7, 6.0, 6.0, 6.1, 6.1, 6.5, 6.5, 6.7, 6.8, 7.2, 7.2, 7.2, 7.3, 8.0, 8.0, 8.1, 8.1, 8.7, 8.9, 9.1, 9.1, 9.6, 9.7, 9.7, 9.7, 10.2, 10.3, 10.3, 10.3, 10.7, 10.9, 11.0, 11.1, 11.1, 11.1, 11.1, 11.1, 11.5, 11.8, 11.8, 11.8, 12…	4	4	0	10	FALSE	FALSE	CGY13.74	616	20210611_MmpLifespans_1-v616Pos87x1831y1660	20210611_MmpLifespans_1	27.9833	1838	/scratch3/nate/yeast_lifespan_machine/20210611_MmpLifespans_1/processed_hyperstacks/20210611_MmpLifespans_1-v616Pos87x1831y1660.tif	87	1				SC_YNB_NH4_GLUCOSE_MMP_pH4.5	0	0	MATa ura3d0 TIM50-mCherry-natMX xsome1::pTPI-preCOX4-SL17-Neon-URA3	WT
26030026	4461128		0	180	27	0.93	x	[0.0, 0.1, 0.5, 0.8, 0.8, 0.8, 0.9, 0.9, 0.9, 0.9, 0.9, 0.9, 1.3, 1.8, 1.9, 1.9, 2.0, 2.4, 2.5, 2.5, 2.6, 3.1, 3.2, 3.2, 3.6, 3.9, 3.9, 3.9, 4.3, 4.7, 4.7, 4.7, 5.2, 5.7, 5.7, 5.7, 5.7, 6.2, 6.7, 6.7, 6.7, 6.7, 7.1, 7.2, 7.2, 7.5, 7.9, 7.9, 8.0, 8.0, 8.0, 8.0, 8.3, 8.4, 8.7, 9.2, 9.2, 9.2, 9.2, 9.7, 10.1, 10.2, 10.2, 10.2, 10.2, 10.6, 11.1, 11.2, 11.2, 11.2, 11.5, 12.0, 12.1, 12.1, 12.1, 12.1, 12…	4	2	0	10	FALSE	FALSE	CGY13.74	616	20210611_MmpLifespans_1-v616Pos87x1315y0644	20210611_MmpLifespans_1	44.9833	1838	/scratch3/nate/yeast_lifespan_machine/20210611_MmpLifespans_1/processed_hyperstacks/20210611_MmpLifespans_1-v616Pos87x1315y0644.tif	87	1	e	0.91457	1	SC_YNB_NH4_GLUCOSE_MMP_pH4.5	0	0	MATa ura3d0 TIM50-mCherry-natMX xsome1::pTPI-preCOX4-SL17-Neon-URA3	WT
26029211	4460972		0	270	23	0.74	x	[0.0, 0.1, 0.3, 0.5, 0.6, 0.6, 0.7, 0.7, 0.9, 1.2, 1.2, 1.3, 1.3, 1.3, 1.8, 2.2, 2.2, 2.2, 2.6, 3.0, 3.0, 3.0, 3.1, 3.2, 3.6, 3.9, 3.9, 3.9, 4.2, 4.3, 4.3, 4.6, 4.8, 4.8, 4.9, 5.1, 5.4, 5.4, 5.6, 5.9, 6.0, 6.0, 6.1, 6.1, 6.2, 6.3, 6.3, 6.3, 6.6, 6.8, 6.8, 6.8, 6.8, 6.9, 6.9, 7.0, 7.0, 7.0, 7.3, 7.5, 7.5, 7.5, 7.6, 7.9, 7.9, 8.0, 8.1, 8.3, 8.3, 8.3, 8.3, 8.3, 8.5, 8.9, 8.9, 8.9, 8.9, 9.0, 9.2, 9.2…	4	0	0	10	FALSE	FALSE	CGY13.74	616	20210611_MmpLifespans_1-v616Pos84x0716y0509	20210611_MmpLifespans_1	67.4833	1838	/scratch3/nate/yeast_lifespan_machine/20210611_MmpLifespans_1/processed_hyperstacks/20210611_MmpLifespans_1-v616Pos84x0716y0509.tif	84	1	r	0.0210101	1	SC_YNB_NH4_GLUCOSE_MMP_pH4.5	0	0	MATa ura3d0 TIM50-mCherry-natMX xsome1::pTPI-preCOX4-SL17-Neon-URA3	WT
26029364	4461001		0	129	16	0.79	w	[0.0, 0.1, 0.4, 0.6, 0.6, 0.7, 0.7, 0.7, 0.7, 0.7, 1.2, 1.8, 1.9, 2.1, 2.4, 2.4, 2.4, 3.0, 3.5, 3.5, 3.5, 3.9, 4.4, 4.5, 4.5, 4.9, 5.2, 5.3, 5.5, 5.5, 5.6, 5.8, 5.9, 5.9, 6.2, 6.6, 6.6, 6.7, 6.9, 6.9, 6.9, 7.3, 7.5, 7.5, 7.6, 7.6, 7.6, 7.6, 7.6, 8.0, 8.4, 8.4, 8.5, 8.5, 8.6, 8.6, 8.7, 8.7, 8.8, 8.9, 8.9, 8.9, 9.5, 9.5, 9.5, 9.9, 10.3, 10.3, 10.3, 10.3, 10.3, 10.4, 10.7, 10.9, 10.9, 10.9, 11.2, 11…	4	3	0	10	FALSE	FALSE	CGY13.74	616	20210611_MmpLifespans_1-v616Pos84x1442y1130	20210611_MmpLifespans_1	32.2333	1838	/scratch3/nate/yeast_lifespan_machine/20210611_MmpLifespans_1/processed_hyperstacks/20210611_MmpLifespans_1-v616Pos84x1442y1130.tif	84	1				SC_YNB_NH4_GLUCOSE_MMP_pH4.5	0	0	MATa ura3d0 TIM50-mCherry-natMX xsome1::pTPI-preCOX4-SL17-Neon-URA3	WT
26029485	4461026		0	216	31	0.82	w	[0.0, 0.0, 0.2, 0.4, 0.5, 0.6, 0.6, 0.6, 0.7, 0.7, 1.1, 1.4, 1.4, 1.8, 2.3, 2.3, 2.3, 2.4, 2.4, 2.7, 3.0, 3.0, 3.2, 3.5, 3.5, 3.9, 4.1, 4.1, 4.1, 4.7, 4.7, 4.9, 5.1, 5.6, 5.6, 5.6, 5.9, 6.3, 6.6, 6.6, 6.6, 7.0, 7.5, 7.5, 7.5, 7.5, 7.6, 8.0, 8.0, 8.0, 8.1, 8.2, 8.2, 8.4, 8.8, 9.1, 9.4, 9.4, 9.6, 9.7, 9.7, 9.7, 9.7, 10.2, 10.5, 10.6, 10.6, 10.6, 10.6, 10.6, 10.8, 11.3, 11.4, 11.4, 11.6, 11.6, 11.6,…	4	0	0	10	FALSE	FALSE	CGY13.74	616	20210611_MmpLifespans_1-v616Pos84x1333y1737	20210611_MmpLifespans_1	53.9833	1838	/scratch3/nate/yeast_lifespan_machine/20210611_MmpLifespans_1/processed_hyperstacks/20210611_MmpLifespans_1-v616Pos84x1333y1737.tif	84	1				SC_YNB_NH4_GLUCOSE_MMP_pH4.5	0	0	MATa ura3d0 TIM50-mCherry-natMX xsome1::pTPI-preCOX4-SL17-Neon-URA3	WT
26028637	4460869		0	104	13	0.9	w	[0.0, 0.1, 0.2, 0.3, 0.3, 0.3, 0.3, 0.4, 0.4, 0.5, 0.7, 0.9, 0.9, 0.9, 0.9, 1.1, 1.1, 1.1, 1.2, 1.3, 1.5, 1.7, 1.8, 1.8, 1.8, 1.8, 2.1, 2.2, 2.2, 2.2, 2.4, 2.4, 2.4, 2.5, 2.5, 2.7, 2.7, 3.1, 3.2, 3.2, 3.2, 3.5, 3.7, 3.8, 3.8, 3.8, 3.8, 3.9, 3.9, 4.3, 4.7, 4.7, 4.7, 4.7, 4.7, 4.7, 5.2, 5.6, 5.6, 5.7, 5.7, 6.0, 6.0, 6.1, 6.4, 6.4, 6.5, 6.9, 7.1, 7.2, 7.3, 7.5, 7.5, 7.5, 7.5, 8.0, 8.5, 8.5, 8.6, 9.0…	4	2	0	10	FALSE	FALSE	CGY13.74	616	20210611_MmpLifespans_1-v616Pos83x1379y1314	20210611_MmpLifespans_1	25.9833	1838	/scratch3/nate/yeast_lifespan_machine/20210611_MmpLifespans_1/processed_hyperstacks/20210611_MmpLifespans_1-v616Pos83x1379y1314.tif	83	1				SC_YNB_NH4_GLUCOSE_MMP_pH4.5	0	0	MATa ura3d0 TIM50-mCherry-natMX xsome1::pTPI-preCOX4-SL17-Neon-URA3	WT
26029705	4461067		0	156	18	0.9	w	[0.0, 0.2, 0.2, 0.2, 0.4, 0.4, 0.4, 0.7, 0.7, 0.8, 1.0, 1.1, 1.2, 1.5, 1.7, 1.7, 2.2, 2.4, 2.8, 2.8, 3.0, 3.1, 3.3, 3.4, 3.5, 3.6, 3.8, 3.8, 3.9, 4.0, 4.0, 4.0, 4.1, 4.2, 4.3, 4.5, 4.6, 4.7, 4.7, 4.7, 5.1, 5.2, 5.2, 5.2, 5.5, 5.5, 5.7, 5.9, 5.9, 5.9, 6.0, 6.2, 6.2, 6.2, 6.2, 6.5, 6.5, 6.6, 6.7, 6.8, 6.9, 7.0, 7.0, 7.2, 7.2, 7.3, 7.6, 7.7, 7.7, 7.7, 7.8, 8.0, 8.0, 8.0, 8.3, 8.5, 8.5, 8.5, 8.5, 8.9…	4	0	0	10	FALSE	FALSE	CGY13.74	616	20210611_MmpLifespans_1-v616Pos85x0981y1091	20210611_MmpLifespans_1	38.9833	1838	/scratch3/nate/yeast_lifespan_machine/20210611_MmpLifespans_1/processed_hyperstacks/20210611_MmpLifespans_1-v616Pos85x0981y1091.tif	85	1				SC_YNB_NH4_GLUCOSE_MMP_pH4.5	0	0	MATa ura3d0 TIM50-mCherry-natMX xsome1::pTPI-preCOX4-SL17-Neon-URA3	WT
26029468	4461022		0	132	18	0.89	w	[0.0, 0.5, 0.5, 0.5, 0.5, 0.5, 1.0, 1.4, 1.4, 1.5, 1.5, 1.5, 2.2, 2.3, 2.6, 3.1, 3.1, 3.1, 3.1, 3.6, 4.0, 4.0, 4.1, 4.1, 4.1, 4.1, 4.6, 5.0, 5.0, 5.0, 5.5, 5.7, 5.7, 5.7, 6.2, 6.7, 6.7, 6.7, 6.7, 7.0, 7.6, 7.7, 7.7, 8.0, 8.1, 8.1, 8.1, 8.1, 8.6, 9.2, 9.2, 9.2, 9.6, 10.1, 10.1, 10.1, 10.1, 10.2, 10.5, 10.9, 10.9, 10.9, 10.9, 11.4, 11.8, 11.8, 11.9, 11.9, 12.1, 12.4, 12.4, 12.4, 12.4, 12.4, 12.4, 1…	4	3	0	10	FALSE	FALSE	CGY13.74	616	20210611_MmpLifespans_1-v616Pos84x0496y1734	20210611_MmpLifespans_1	32.9833	1838	/scratch3/nate/yeast_lifespan_machine/20210611_MmpLifespans_1/processed_hyperstacks/20210611_MmpLifespans_1-v616Pos84x0496y1734.tif	84	1				SC_YNB_NH4_GLUCOSE_MMP_pH4.5	0	0	MATa ura3d0 TIM50-mCherry-natMX xsome1::pTPI-preCOX4-SL17-Neon-URA3	WT
26028056	4460767		0	192	26	0.93	x	[0.0, 0.1, 0.1, 0.1, 0.1, 0.4, 0.5, 0.8, 1.2, 1.2, 1.2, 1.2, 1.2, 1.2, 1.6, 1.8, 1.8, 1.9, 1.9, 1.9, 2.1, 2.2, 2.2, 2.3, 2.5, 2.5, 2.9, 3.3, 3.3, 3.3, 3.3, 3.3, 3.5, 3.7, 3.8, 3.8, 4.1, 4.4, 4.4, 4.5, 4.5, 4.9, 5.1, 5.1, 5.2, 5.3, 5.5, 5.5, 5.5, 5.6, 5.7, 5.7, 5.9, 5.9, 6.4, 6.9, 6.9, 6.9, 6.9, 6.9, 7.4, 7.8, 7.8, 7.8, 7.8, 8.1, 8.3, 8.3, 8.3, 8.8, 9.3, 9.3, 9.3, 9.3, 9.3, 9.4, 10.2, 10.2, 10.3, …	4	3	0	10	FALSE	FALSE	CGY13.74	616	20210611_MmpLifespans_1-v616Pos82x1448y0674	20210611_MmpLifespans_1	47.9833	1838	/scratch3/nate/yeast_lifespan_machine/20210611_MmpLifespans_1/processed_hyperstacks/20210611_MmpLifespans_1-v616Pos82x1448y0674.tif	82	1	u	0.431475	1	SC_YNB_NH4_GLUCOSE_MMP_pH4.5	0	0	MATa ura3d0 TIM50-mCherry-natMX xsome1::pTPI-preCOX4-SL17-Neon-URA3	WT
26032209	4461471		0	203	23	0.78	x	[0.0, 0.3, 0.3, 0.9, 1.1, 1.1, 1.2, 1.7, 2.1, 2.1, 2.1, 2.3, 2.7, 3.1, 3.1, 3.1, 3.1, 3.5, 4.0, 4.0, 4.0, 4.0, 4.0, 4.4, 4.8, 4.9, 4.9, 4.9, 4.9, 4.9, 5.1, 5.6, 5.8, 5.8, 5.8, 5.8, 5.8, 5.8, 5.9, 6.3, 6.3, 6.4, 6.5, 6.7, 6.7, 6.7, 6.7, 6.8, 6.8, 6.8, 6.8, 6.9, 6.9, 6.9, 6.9, 7.0, 7.0, 7.1, 7.2, 7.4, 7.4, 7.4, 7.4, 7.4, 7.4, 7.4, 7.4, 7.6, 7.8, 7.8, 7.8, 7.9, 7.9, 7.9, 8.3, 8.6, 8.7, 8.9, 8.9, 9.0…	4	1	0	10	FALSE	FALSE	CGY13.74	616	20210611_MmpLifespans_1-v616Pos88x1571y0273	20210611_MmpLifespans_1	50.7333	1838	/scratch3/nate/yeast_lifespan_machine/20210611_MmpLifespans_1/processed_hyperstacks/20210611_MmpLifespans_1-v616Pos88x1571y0273.tif	88	1	r	0.015251	1	SC_YNB_NH4_GLUCOSE_MMP_pH4.5	0	0	MATa ura3d0 TIM50-mCherry-natMX xsome1::pTPI-preCOX4-SL17-Neon-URA3	WT
26029499	4461028		0	142	18	0.61	x	[0.0, 0.1, 0.4, 0.6, 0.6, 0.7, 0.8, 0.8, 0.8, 1.2, 1.5, 1.6, 1.6, 2.3, 2.4, 2.8, 2.8, 2.8, 3.1, 3.1, 3.2, 3.6, 3.6, 3.7, 4.4, 4.5, 4.9, 4.9, 5.2, 5.7, 5.7, 5.7, 6.1, 6.1, 6.1, 6.1, 6.4, 6.6, 6.7, 6.7, 7.1, 7.1, 7.1, 7.4, 7.6, 7.9, 8.0, 8.0, 8.0, 8.0, 8.0, 8.4, 8.9, 9.0, 9.0, 9.0, 9.4, 9.6, 9.7, 9.7, 10.3, 10.5, 10.5, 10.5, 10.8, 11.0, 11.6, 11.7, 11.7, 11.7, 11.9, 12.1, 12.4, 12.6, 12.6, 12.6, 12…	4	4	0	10	FALSE	FALSE	CGY13.74	616	20210611_MmpLifespans_1-v616Pos84x1754y1740	20210611_MmpLifespans_1	35.4833	1838	/scratch3/nate/yeast_lifespan_machine/20210611_MmpLifespans_1/processed_hyperstacks/20210611_MmpLifespans_1-v616Pos84x1754y1740.tif	84	1	u	0.457922	1	SC_YNB_NH4_GLUCOSE_MMP_pH4.5	0	0	MATa ura3d0 TIM50-mCherry-natMX xsome1::pTPI-preCOX4-SL17-Neon-URA3	WT
26030177	4461158		0	180	20	0.88	w	[0.0, 0.4, 0.4, 0.7, 1.0, 1.0, 1.0, 1.0, 1.0, 1.0, 1.1, 1.1, 1.2, 1.3, 1.3, 1.3, 1.3, 1.4, 1.4, 1.5, 1.5, 1.5, 1.6, 1.7, 1.7, 1.8, 1.9, 2.3, 2.5, 2.5, 2.5, 2.5, 2.6, 2.9, 3.3, 3.3, 3.3, 3.4, 3.4, 3.4, 3.6, 3.7, 3.8, 3.8, 4.2, 4.7, 4.8, 4.8, 5.2, 5.3, 5.4, 5.4, 5.8, 6.1, 6.4, 6.4, 6.4, 6.7, 6.7, 6.7, 7.0, 7.1, 7.7, 7.7, 8.0, 8.1, 8.5, 8.5, 8.6, 9.0, 9.2, 9.2, 9.3, 9.5, 9.6, 9.6, 9.7, 10.1, 10.3, 1…	4	2	0	10	FALSE	FALSE	CGY13.74	616	20210611_MmpLifespans_1-v616Pos87x0468y1457	20210611_MmpLifespans_1	44.9833	1838	/scratch3/nate/yeast_lifespan_machine/20210611_MmpLifespans_1/processed_hyperstacks/20210611_MmpLifespans_1-v616Pos87x0468y1457.tif	87	1				SC_YNB_NH4_GLUCOSE_MMP_pH4.5	0	0	MATa ura3d0 TIM50-mCherry-natMX xsome1::pTPI-preCOX4-SL17-Neon-URA3	WT
26030501	4461216		0	171	27	0.71	x	[0.0, 0.4, 0.4, 0.4, 0.4, 0.4, 0.5, 0.8, 1.2, 1.2, 1.2, 1.2, 1.2, 1.5, 1.9, 2.1, 2.1, 2.1, 2.1, 2.1, 2.2, 2.7, 3.1, 3.1, 3.1, 3.6, 4.0, 4.1, 4.1, 4.1, 4.5, 5.0, 5.0, 5.0, 5.6, 6.1, 6.1, 6.1, 6.1, 6.1, 6.3, 6.9, 6.9, 7.0, 7.4, 7.6, 7.6, 7.6, 7.7, 8.0, 8.3, 8.3, 8.7, 9.3, 9.3, 9.3, 9.9, 10.4, 10.4, 10.4, 10.9, 11.4, 11.4, 11.4, 12.0, 12.5, 12.5, 12.5, 12.5, 13.1, 13.4, 13.4, 13.4, 14.0, 14.5, 14.5,…	4	1	0	10	FALSE	FALSE	CGY13.74	616	20210611_MmpLifespans_1-v616Pos89x0139y1120	20210611_MmpLifespans_1	42.7333	1838	/scratch3/nate/yeast_lifespan_machine/20210611_MmpLifespans_1/processed_hyperstacks/20210611_MmpLifespans_1-v616Pos89x0139y1120.tif	89	1	r	0.0660133	1	SC_YNB_NH4_GLUCOSE_MMP_pH4.5	0	0	MATa ura3d0 TIM50-mCherry-natMX xsome1::pTPI-preCOX4-SL17-Neon-URA3	WT
26029724	4461071		0	203	26	0.93	x	[0.0, 0.1, 0.3, 0.6, 0.6, 0.8, 0.8, 0.8, 0.9, 1.3, 1.5, 1.5, 1.5, 1.6, 1.6, 1.8, 1.8, 1.8, 1.9, 2.2, 2.6, 2.6, 2.6, 2.6, 2.8, 3.0, 3.0, 3.0, 3.2, 3.5, 3.6, 4.5, 4.6, 5.0, 5.0, 5.2, 5.3, 5.3, 5.4, 5.4, 5.4, 5.8, 6.2, 6.2, 6.2, 6.2, 6.2, 6.5, 6.7, 6.8, 6.8, 6.8, 7.0, 7.4, 7.6, 7.7, 7.7, 7.7, 7.8, 8.3, 8.3, 8.4, 8.5, 8.6, 8.7, 8.9, 8.9, 8.9, 8.9, 8.9, 8.9, 9.4, 9.7, 9.8, 9.8, 9.8, 10.0, 10.2, 10.3, …	4	1	0	10	FALSE	FALSE	CGY13.74	616	20210611_MmpLifespans_1-v616Pos85x1820y1094	20210611_MmpLifespans_1	50.7333	1838	/scratch3/nate/yeast_lifespan_machine/20210611_MmpLifespans_1/processed_hyperstacks/20210611_MmpLifespans_1-v616Pos85x1820y1094.tif	85	1	e	0.957762	1	SC_YNB_NH4_GLUCOSE_MMP_pH4.5	0	0	MATa ura3d0 TIM50-mCherry-natMX xsome1::pTPI-preCOX4-SL17-Neon-URA3	WT
26030330	4461185		0	216	31	0.89	x	[0.0, 0.0, 0.2, 0.6, 0.7, 0.7, 0.7, 0.7, 0.7, 0.7, 1.1, 1.2, 1.2, 1.4, 1.5, 1.5, 1.8, 1.8, 1.8, 1.8, 2.1, 2.3, 2.3, 2.4, 2.4, 2.4, 2.9, 3.0, 3.0, 3.0, 3.0, 3.7, 3.7, 3.8, 3.8, 3.8, 3.8, 3.8, 3.9, 4.4, 4.6, 4.7, 5.0, 5.0, 5.0, 5.0, 5.0, 5.5, 5.9, 5.9, 6.0, 6.1, 6.1, 6.1, 6.1, 6.2, 6.4, 6.5, 6.6, 7.0, 7.0, 7.5, 7.6, 8.2, 8.2, 8.5, 8.7, 8.8, 8.9, 8.9, 8.9, 8.9, 8.9, 9.4, 9.8, 9.8, 9.8, 10.2, 10.2, 1…	4	2	0	10	FALSE	FALSE	CGY13.74	616	20210611_MmpLifespans_1-v616Pos89x0777y0308	20210611_MmpLifespans_1	53.9833	1838	/scratch3/nate/yeast_lifespan_machine/20210611_MmpLifespans_1/processed_hyperstacks/20210611_MmpLifespans_1-v616Pos89x0777y0308.tif	89	1	r	0.0172191	1	SC_YNB_NH4_GLUCOSE_MMP_pH4.5	0	0	MATa ura3d0 TIM50-mCherry-natMX xsome1::pTPI-preCOX4-SL17-Neon-URA3	WT
26029698	4461066		47	95	6	0.9	x	[0.0, 0.1, 0.2, 0.2, 0.2, 0.2, 0.2, 0.3, 0.5, 0.6, 0.6, 0.6, 1.1, 1.2, 1.3, 1.3, 1.3, 1.4, 1.4, 1.6, 1.9, 2.2, 2.2, 2.3, 2.3, 2.4, 2.7, 3.5, 3.5, 4.2, 4.3, 4.4, 4.4, 4.9, 5.1, 5.1, 5.3, 5.6, 5.6, 5.6, 5.6, 5.7, 5.7, 5.7, 5.8, 6.1, 6.4, 6.4]	4	1	0	10	FALSE	FALSE	CGY13.74	616	20210611_MmpLifespans_1-v616Pos85x0771y1091	20210611_MmpLifespans_1	12	1838	/scratch3/nate/yeast_lifespan_machine/20210611_MmpLifespans_1/processed_hyperstacks/20210611_MmpLifespans_1-v616Pos85x0771y1091.tif	85	1	r	0.0120723	1	SC_YNB_NH4_GLUCOSE_MMP_pH4.5	0	0	MATa ura3d0 TIM50-mCherry-natMX xsome1::pTPI-preCOX4-SL17-Neon-URA3	WT
26031442	4461363		0	136	22	0.9	x	[0.0, 0.1, 0.1, 0.1, 0.2, 0.5, 0.8, 0.8, 0.8, 0.8, 1.6, 1.6, 1.6, 1.6, 1.7, 1.9, 2.2, 2.2, 2.5, 3.0, 3.0, 3.4, 3.9, 3.9, 3.9, 3.9, 4.4, 5.0, 5.0, 5.4, 5.7, 5.7, 5.7, 6.3, 6.8, 6.8, 6.8, 6.8, 7.2, 7.9, 7.9, 8.3, 8.8, 8.8, 8.8, 9.4, 9.9, 9.9, 9.9, 9.9, 10.4, 10.9, 10.9, 10.9, 10.9, 11.5, 11.8, 11.8, 11.9, 12.4, 12.7, 12.7, 12.7, 13.3, 13.8, 13.8, 13.8, 13.8, 14.3, 14.8, 14.8, 14.8, 14.8, 14.8, 15.3…	4	2	0	10	FALSE	FALSE	CGY13.74	616	20210611_MmpLifespans_1-v616Pos86x0624y1253	20210611_MmpLifespans_1	33.9833	1838	/scratch3/nate/yeast_lifespan_machine/20210611_MmpLifespans_1/processed_hyperstacks/20210611_MmpLifespans_1-v616Pos86x0624y1253.tif	86	1	e	0.910034	1	SC_YNB_NH4_GLUCOSE_MMP_pH4.5	0	0	MATa ura3d0 TIM50-mCherry-natMX xsome1::pTPI-preCOX4-SL17-Neon-URA3	WT
26028161	4460785		0	161	22	0.89	w	[0.0, 0.1, 0.2, 0.6, 0.6, 0.6, 0.6, 0.6, 0.6, 0.6, 0.6, 0.7, 0.8, 1.1, 1.2, 1.2, 1.3, 1.7, 1.8, 1.8, 1.8, 1.8, 2.1, 2.1, 2.4, 2.7, 2.7, 2.7, 2.7, 2.9, 3.1, 3.4, 3.6, 3.6, 3.7, 3.7, 4.2, 4.3, 4.3, 4.3, 4.7, 4.8, 5.1, 5.1, 5.4, 5.7, 5.7, 5.8, 5.8, 5.8, 6.4, 6.4, 6.4, 6.4, 6.5, 6.8, 7.1, 7.1, 7.4, 7.6, 7.6, 7.8, 8.4, 8.5, 8.6, 8.6, 8.8, 9.4, 9.4, 9.4, 9.9, 10.3, 10.4, 10.4, 10.4, 10.4, 10.9, 11.5, 1…	4	4	0	10	FALSE	FALSE	CGY13.74	616	20210611_MmpLifespans_1-v616Pos82x1654y1083	20210611_MmpLifespans_1	40.2333	1838	/scratch3/nate/yeast_lifespan_machine/20210611_MmpLifespans_1/processed_hyperstacks/20210611_MmpLifespans_1-v616Pos82x1654y1083.tif	82	1				SC_YNB_NH4_GLUCOSE_MMP_pH4.5	0	0	MATa ura3d0 TIM50-mCherry-natMX xsome1::pTPI-preCOX4-SL17-Neon-URA3	WT
26028092	4460773		0	105	13	0.57	w	[0.0, 0.0, 0.2, 0.6, 0.7, 0.7, 0.7, 0.7, 0.7, 0.7, 1.1, 1.6, 1.6, 1.6, 1.9, 2.0, 2.4, 2.4, 2.4, 2.6, 3.0, 3.2, 3.3, 3.3, 3.3, 3.3, 3.6, 4.0, 4.1, 4.1, 4.2, 4.2, 4.4, 4.5, 4.6, 4.6, 4.7, 4.7, 4.7, 4.8, 4.8, 5.0, 5.1, 5.1, 5.2, 5.5, 5.6, 5.7, 5.7, 5.8, 6.0, 6.0, 6.0, 6.0, 6.0, 6.0, 6.2, 6.6, 6.7, 6.7, 6.7, 6.7, 7.1, 7.4, 7.6, 7.7, 7.7, 7.7, 7.7, 7.9, 8.4, 8.6, 8.6, 8.6, 8.9, 8.9, 9.3, 9.7, 9.8, 9.8…	4	3	0	10	FALSE	FALSE	CGY13.74	616	20210611_MmpLifespans_1-v616Pos82x0923y0871	20210611_MmpLifespans_1	26.2333	1838	/scratch3/nate/yeast_lifespan_machine/20210611_MmpLifespans_1/processed_hyperstacks/20210611_MmpLifespans_1-v616Pos82x0923y0871.tif	82	1				SC_YNB_NH4_GLUCOSE_MMP_pH4.5	0	0	MATa ura3d0 TIM50-mCherry-natMX xsome1::pTPI-preCOX4-SL17-Neon-URA3	WT
26030235	4461169		0	108	18	0.8	x	[0.0, 0.3, 0.4, 0.5, 0.6, 0.6, 0.6, 0.6, 1.1, 1.5, 1.5, 1.5, 1.5, 2.2, 2.3, 2.7, 3.3, 3.3, 3.3, 3.9, 4.2, 4.3, 4.3, 4.3, 4.6, 4.7, 5.2, 5.6, 5.6, 5.6, 6.2, 6.4, 6.4, 6.4, 7.0, 7.3, 7.3, 7.4, 7.9, 8.2, 8.2, 8.2, 8.7, 9.2, 9.2, 9.2, 9.2, 9.7, 10.2, 10.2, 10.2, 10.5, 11.0, 11.2, 11.2, 11.2, 11.7, 12.2, 12.2, 12.2, 12.6, 13.1, 13.1, 13.1, 13.1, 13.7, 14.1, 14.1, 14.1, 14.1, 14.3, 14.8, 15.1, 15.1, 15…	4	1	0	10	FALSE	FALSE	CGY13.74	616	20210611_MmpLifespans_1-v616Pos87x0992y1655	20210611_MmpLifespans_1	26.9833	1838	/scratch3/nate/yeast_lifespan_machine/20210611_MmpLifespans_1/processed_hyperstacks/20210611_MmpLifespans_1-v616Pos87x0992y1655.tif	87	1	e	0.99967	1	SC_YNB_NH4_GLUCOSE_MMP_pH4.5	0	0	MATa ura3d0 TIM50-mCherry-natMX xsome1::pTPI-preCOX4-SL17-Neon-URA3	WT
26029818	4461090		0	170	20	0.79	x	[0.0, 0.0, 0.1, 0.3, 0.4, 0.4, 0.5, 0.5, 0.5, 0.8, 0.9, 1.0, 1.1, 1.1, 1.3, 1.8, 1.8, 1.9, 1.9, 2.0, 2.4, 2.6, 2.6, 2.6, 2.7, 3.0, 3.0, 3.1, 3.3, 3.3, 3.3, 3.6, 3.7, 3.7, 3.9, 3.9, 4.0, 4.0, 4.0, 4.1, 4.3, 4.6, 4.8, 4.8, 4.8, 4.8, 4.8, 4.8, 5.1, 5.5, 5.6, 5.6, 5.6, 5.7, 5.7, 5.8, 5.9, 6.1, 6.3, 6.5, 6.5, 6.5, 6.8, 6.9, 6.9, 6.9, 7.0, 7.0, 7.0, 7.2, 7.3, 7.5, 7.5, 7.6, 7.9, 8.0, 8.0, 8.1, 8.1, 8.2…	4	0	0	10	FALSE	FALSE	CGY13.74	616	20210611_MmpLifespans_1-v616Pos85x0450y1696	20210611_MmpLifespans_1	42.4833	1838	/scratch3/nate/yeast_lifespan_machine/20210611_MmpLifespans_1/processed_hyperstacks/20210611_MmpLifespans_1-v616Pos85x0450y1696.tif	85	1	r	0.0726209	1	SC_YNB_NH4_GLUCOSE_MMP_pH4.5	0	0	MATa ura3d0 TIM50-mCherry-natMX xsome1::pTPI-preCOX4-SL17-Neon-URA3	WT
26028795	4460897		0	180	23	0.69	w	[0.0, 0.3, 0.3, 0.3, 0.3, 0.7, 1.2, 1.2, 1.2, 1.7, 2.1, 2.1, 2.1, 2.1, 2.1, 2.6, 3.0, 3.0, 3.0, 3.2, 3.6, 3.6, 3.9, 4.3, 4.3, 4.3, 4.3, 4.6, 5.1, 5.1, 5.4, 5.6, 5.7, 5.7, 6.0, 6.2, 6.2, 6.2, 6.2, 6.6, 6.8, 6.9, 7.0, 7.4, 7.4, 7.4, 7.4, 7.9, 8.3, 8.4, 8.4, 8.7, 9.1, 9.1, 9.1, 9.2, 9.2, 9.2, 9.5, 10.0, 10.1, 10.1, 10.1, 10.1, 10.1, 10.4, 10.7, 10.8, 10.9, 11.2, 11.5, 11.5, 11.9, 12.0, 12.0, 12.0, 1…	4	3	0	10	FALSE	FALSE	CGY13.74	616	20210611_MmpLifespans_1-v616Pos81x0248y0427	20210611_MmpLifespans_1	44.9833	1838	/scratch3/nate/yeast_lifespan_machine/20210611_MmpLifespans_1/processed_hyperstacks/20210611_MmpLifespans_1-v616Pos81x0248y0427.tif	81	1				SC_YNB_NH4_GLUCOSE_MMP_pH4.5	0	0	MATa ura3d0 TIM50-mCherry-natMX xsome1::pTPI-preCOX4-SL17-Neon-URA3	WT
26028137	4460781		0	180	25	0.91	x	[0.0, 0.1, 0.1, 0.2, 0.2, 0.2, 0.2, 0.5, 0.9, 0.9, 0.9, 1.3, 1.4, 1.5, 1.5, 1.7, 1.9, 1.9, 2.1, 2.2, 2.2, 2.3, 2.3, 2.3, 2.3, 2.4, 3.0, 3.0, 3.0, 3.3, 3.4, 3.8, 3.8, 3.8, 4.0, 4.3, 4.3, 4.4, 4.4, 4.6, 4.6, 4.6, 4.8, 5.1, 5.4, 5.4, 5.4, 5.8, 5.8, 5.8, 5.8, 6.0, 6.5, 6.5, 6.5, 6.9, 7.2, 7.2, 7.2, 7.3, 7.8, 7.9, 7.9, 7.9, 8.0, 8.0, 8.1, 8.5, 8.9, 8.9, 8.9, 9.1, 9.1, 9.1, 9.1, 9.3, 9.5, 9.5, 9.6, 9.9…	4	2	0	10	FALSE	FALSE	CGY13.74	616	20210611_MmpLifespans_1-v616Pos82x0817y1080	20210611_MmpLifespans_1	44.9833	1838	/scratch3/nate/yeast_lifespan_machine/20210611_MmpLifespans_1/processed_hyperstacks/20210611_MmpLifespans_1-v616Pos82x0817y1080.tif	82	1	u	0.672978	1	SC_YNB_NH4_GLUCOSE_MMP_pH4.5	0	0	MATa ura3d0 TIM50-mCherry-natMX xsome1::pTPI-preCOX4-SL17-Neon-URA3	WT
26028235	4460799		0	198	28	0.85	x	[0.0, 0.0, 0.1, 0.2, 0.4, 0.5, 0.5, 0.5, 0.8, 1.2, 1.4, 1.4, 1.7, 2.0, 2.0, 2.0, 2.3, 2.8, 2.9, 3.2, 3.2, 3.2, 3.6, 3.9, 3.9, 4.0, 4.0, 4.4, 4.7, 4.7, 4.7, 5.2, 5.2, 5.3, 5.5, 5.5, 5.7, 5.9, 6.1, 6.5, 6.5, 6.7, 7.0, 7.0, 7.0, 7.0, 7.1, 7.6, 7.6, 7.6, 8.0, 8.1, 8.1, 8.1, 8.3, 8.9, 9.0, 9.0, 9.0, 9.6, 9.6, 9.6, 10.2, 10.6, 10.6, 10.6, 10.6, 10.9, 11.1, 11.2, 11.2, 11.3, 11.5, 11.7, 11.8, 11.9, 11.9…	4	1	0	10	FALSE	FALSE	CGY13.74	616	20210611_MmpLifespans_1-v616Pos82x1024y1489	20210611_MmpLifespans_1	49.4833	1838	/scratch3/nate/yeast_lifespan_machine/20210611_MmpLifespans_1/processed_hyperstacks/20210611_MmpLifespans_1-v616Pos82x1024y1489.tif	82	1	r	0.0644774	1	SC_YNB_NH4_GLUCOSE_MMP_pH4.5	0	0	MATa ura3d0 TIM50-mCherry-natMX xsome1::pTPI-preCOX4-SL17-Neon-URA3	WT
26029132	4460956		0	115	17	0.89	x	[0.0, 0.0, 0.1, 0.2, 0.2, 0.2, 0.2, 0.7, 0.7, 0.9, 0.9, 0.9, 1.5, 1.6, 1.7, 1.7, 1.8, 2.4, 2.4, 2.7, 2.7, 2.9, 3.1, 3.2, 3.4, 3.4, 3.4, 3.5, 3.8, 3.8, 3.8, 3.9, 3.9, 4.1, 4.3, 4.7, 4.7, 4.9, 5.1, 5.3, 5.3, 5.3, 5.5, 5.8, 5.8, 6.0, 6.2, 6.3, 6.4, 6.5, 6.6, 6.6, 6.6, 6.6, 7.1, 7.6, 7.6, 7.6, 7.7, 7.9, 8.0, 8.2, 8.2, 8.2, 8.2, 8.2, 8.5, 9.0, 9.1, 9.1, 9.1, 9.1, 9.5, 10.0, 10.0, 10.0, 10.5, 11.0, 11.…	4	1	0	10	FALSE	FALSE	CGY13.74	616	20210611_MmpLifespans_1-v616Pos81x0977y1863	20210611_MmpLifespans_1	28.7333	1838	/scratch3/nate/yeast_lifespan_machine/20210611_MmpLifespans_1/processed_hyperstacks/20210611_MmpLifespans_1-v616Pos81x0977y1863.tif	81	1	r	0.0144246	1	SC_YNB_NH4_GLUCOSE_MMP_pH4.5	0	0	MATa ura3d0 TIM50-mCherry-natMX xsome1::pTPI-preCOX4-SL17-Neon-URA3	WT
26028658	4460872		21	191	18	0.83	x	[0.0, 0.0, 0.4, 0.4, 0.4, 0.8, 1.1, 1.2, 1.4, 1.6, 1.6, 1.8, 1.9, 1.9, 1.9, 2.3, 2.5, 2.5, 2.5, 2.6, 2.8, 3.1, 3.4, 3.4, 3.4, 3.5, 3.5, 3.9, 4.2, 4.2, 4.4, 4.6, 4.8, 4.8, 4.8, 5.3, 5.4, 5.6, 5.6, 5.9, 6.1, 6.1, 6.1, 6.3, 6.7, 7.0, 7.0, 7.2, 7.2, 7.2, 7.8, 7.9, 7.9, 8.1, 8.1, 8.1, 8.5, 8.7, 8.7, 8.7, 8.7, 8.7, 8.7, 9.1, 9.7, 9.7, 9.7, 9.7, 9.8, 10.1, 10.1, 10.1, 10.1, 10.1, 10.2, 10.5, 10.7, 10.8,…	4	3	0	10	FALSE	FALSE	CGY13.74	616	20210611_MmpLifespans_1-v616Pos83x0226y1523	20210611_MmpLifespans_1	42.5	1838	/scratch3/nate/yeast_lifespan_machine/20210611_MmpLifespans_1/processed_hyperstacks/20210611_MmpLifespans_1-v616Pos83x0226y1523.tif	83	1	e	0.936223	1	SC_YNB_NH4_GLUCOSE_MMP_pH4.5	0	0	MATa ura3d0 TIM50-mCherry-natMX xsome1::pTPI-preCOX4-SL17-Neon-URA3	WT
26028806	4460899		0	197	28	0.91	w	[0.0, 0.0, 0.0, 0.0, 0.0, 0.0, 0.0, 0.2, 0.3, 0.3, 0.3, 0.3, 0.5, 0.8, 0.8, 0.8, 0.8, 0.8, 0.9, 0.9, 0.9, 1.0, 1.0, 1.2, 1.2, 1.3, 1.6, 1.8, 2.0, 2.0, 2.0, 2.4, 2.5, 2.5, 2.7, 2.7, 2.7, 2.8, 2.9, 2.9, 3.2, 3.3, 3.3, 3.4, 3.8, 4.0, 4.0, 4.0, 4.2, 4.2, 4.3, 4.5, 4.7, 4.7, 4.8, 4.9, 5.1, 5.1, 5.1, 5.5, 5.5, 5.9, 6.3, 6.3, 6.8, 6.8, 7.0, 7.1, 7.5, 7.6, 7.6, 7.6, 8.1, 8.2, 8.3, 8.3, 8.6, 8.8, 8.8, 8.8…	4	3	0	10	FALSE	FALSE	CGY13.74	616	20210611_MmpLifespans_1-v616Pos81x0670y0428	20210611_MmpLifespans_1	49.2333	1838	/scratch3/nate/yeast_lifespan_machine/20210611_MmpLifespans_1/processed_hyperstacks/20210611_MmpLifespans_1-v616Pos81x0670y0428.tif	81	1				SC_YNB_NH4_GLUCOSE_MMP_pH4.5	0	0	MATa ura3d0 TIM50-mCherry-natMX xsome1::pTPI-preCOX4-SL17-Neon-URA3	WT
26028414	4460831		0	162	19	0.8	x	[0.0, 0.0, 0.1, 0.1, 0.1, 0.1, 0.4, 0.5, 0.5, 1.0, 1.0, 1.1, 1.1, 1.7, 1.9, 2.0, 2.0, 2.2, 2.2, 2.6, 2.7, 2.7, 2.7, 3.0, 3.1, 3.2, 3.2, 3.2, 3.3, 3.5, 3.7, 3.7, 3.7, 4.2, 4.2, 4.9, 4.9, 5.2, 5.3, 5.3, 5.4, 5.4, 5.4, 6.1, 6.1, 6.1, 6.1, 6.7, 6.7, 6.8, 6.8, 6.8, 6.8, 6.8, 6.9, 6.9, 6.9, 7.0, 7.0, 7.3, 7.3, 7.3, 7.9, 7.9, 8.5, 8.5, 8.5, 8.9, 8.9, 8.9, 8.9, 9.3, 9.3, 9.3, 9.5, 9.7, 9.7, 9.7, 9.9, 10.…	4	2	0	10	FALSE	FALSE	CGY13.74	616	20210611_MmpLifespans_1-v616Pos83x0548y0495	20210611_MmpLifespans_1	40.4833	1838	/scratch3/nate/yeast_lifespan_machine/20210611_MmpLifespans_1/processed_hyperstacks/20210611_MmpLifespans_1-v616Pos83x0548y0495.tif	83	1	u	0.750271	1	SC_YNB_NH4_GLUCOSE_MMP_pH4.5	0	0	MATa ura3d0 TIM50-mCherry-natMX xsome1::pTPI-preCOX4-SL17-Neon-URA3	WT
26029432	4461015		0	327	51	0.51	x	[0.0, 0.1, 0.1, 0.2, 0.2, 0.2, 0.3, 0.7, 1.0, 1.1, 1.2, 1.2, 1.4, 1.4, 1.4, 1.5, 1.5, 1.5, 1.6, 1.7, 2.1, 2.2, 2.2, 2.2, 2.2, 2.6, 2.8, 3.0, 3.2, 3.2, 3.2, 3.2, 3.3, 3.8, 4.1, 4.1, 4.2, 4.5, 4.5, 4.5, 4.8, 4.8, 4.8, 4.8, 5.0, 5.1, 5.5, 5.8, 5.8, 5.8, 5.9, 5.9, 6.0, 6.2, 6.3, 6.4, 6.5, 6.7, 6.7, 6.8, 7.1, 7.4, 7.5, 7.5, 7.6, 7.8, 8.2, 8.2, 8.5, 8.6, 8.6, 8.6, 9.0, 9.2, 9.2, 9.2, 9.6, 9.8, 9.8, 9.9…	4	2	0	10	FALSE	FALSE	CGY13.74	616	20210611_MmpLifespans_1-v616Pos84x0813y1536	20210611_MmpLifespans_1	81.7333	1838	/scratch3/nate/yeast_lifespan_machine/20210611_MmpLifespans_1/processed_hyperstacks/20210611_MmpLifespans_1-v616Pos84x0813y1536.tif	84	1	r	0.044153	1	SC_YNB_NH4_GLUCOSE_MMP_pH4.5	0	0	MATa ura3d0 TIM50-mCherry-natMX xsome1::pTPI-preCOX4-SL17-Neon-URA3	WT
26029811	4461088		0	345	20	0.85	x	[0.0, 0.2, 0.2, 0.2, 0.5, 0.6, 0.6, 0.6, 0.6, 0.7, 0.9, 1.1, 1.1, 1.1, 1.1, 1.2, 1.2, 1.2, 1.2, 1.2, 1.4, 1.5, 1.5, 1.5, 1.5, 1.5, 1.5, 1.5, 1.5, 1.5, 1.5, 1.5, 1.5, 1.5, 1.5, 1.5, 1.5, 1.6, 1.7, 1.7, 2.0, 2.0, 2.0, 2.0, 2.0, 2.0, 2.0, 2.1, 2.1, 2.1, 2.1, 2.1, 2.1, 2.1, 2.1, 2.1, 2.1, 2.1, 2.1, 2.1, 2.1, 2.1, 2.1, 2.1, 2.1, 2.1, 2.1, 2.1, 2.2, 2.2, 2.2, 2.2, 2.2, 2.3, 2.3, 2.3, 2.5, 2.5, 2.5, 2.5…	4	2	0	10	FALSE	FALSE	CGY13.74	616	20210611_MmpLifespans_1-v616Pos85x1817y1503	20210611_MmpLifespans_1	86.2333	1838	/scratch3/nate/yeast_lifespan_machine/20210611_MmpLifespans_1/processed_hyperstacks/20210611_MmpLifespans_1-v616Pos85x1817y1503.tif	85	1	u	0.408704	1	SC_YNB_NH4_GLUCOSE_MMP_pH4.5	0	0	MATa ura3d0 TIM50-mCherry-natMX xsome1::pTPI-preCOX4-SL17-Neon-URA3	WT
26029429	4461014		0	306	30	0.86	x	[0.0, 0.1, 0.3, 0.4, 0.4, 0.4, 0.8, 1.2, 1.3, 1.3, 1.3, 1.5, 1.6, 1.6, 1.6, 1.7, 2.1, 2.4, 2.5, 2.5, 2.6, 2.7, 2.7, 2.7, 2.7, 3.1, 3.5, 3.5, 3.5, 3.6, 3.6, 3.6, 4.1, 4.2, 4.2, 4.2, 4.6, 4.8, 4.9, 4.9, 5.1, 5.1, 5.1, 5.4, 5.7, 5.9, 5.9, 5.9, 6.2, 6.3, 6.3, 6.3, 6.7, 6.9, 6.9, 6.9, 7.2, 7.2, 7.2, 7.2, 7.7, 8.1, 8.1, 8.1, 8.5, 8.6, 8.6, 8.6, 8.9, 9.0, 9.0, 9.0, 9.4, 9.6, 9.6, 9.6, 10.0, 10.1, 10.1, …	4	3	0	10	FALSE	FALSE	CGY13.74	616	20210611_MmpLifespans_1-v616Pos84x0603y1535	20210611_MmpLifespans_1	76.4833	1838	/scratch3/nate/yeast_lifespan_machine/20210611_MmpLifespans_1/processed_hyperstacks/20210611_MmpLifespans_1-v616Pos84x0603y1535.tif	84	1	r	0.0866929	1	SC_YNB_NH4_GLUCOSE_MMP_pH4.5	0	0	MATa ura3d0 TIM50-mCherry-natMX xsome1::pTPI-preCOX4-SL17-Neon-URA3	WT
26030143	4461150		0	158	26	0.92	w	[0.0, 0.0, 0.4, 0.5, 0.5, 0.7, 0.8, 0.9, 0.9, 1.7, 1.8, 2.5, 2.5, 2.6, 3.0, 3.0, 3.1, 3.4, 3.4, 3.6, 4.2, 4.3, 4.3, 4.3, 4.5, 4.8, 5.1, 5.2, 5.2, 5.2, 5.6, 5.9, 6.0, 6.0, 6.2, 6.5, 6.5, 6.5, 6.5, 6.9, 7.3, 7.3, 7.9, 8.1, 8.3, 8.3, 8.4, 8.4, 8.5, 8.5, 8.8, 9.1, 9.4, 9.4, 9.4, 9.6, 9.6, 9.6, 9.8, 9.8, 10.1, 10.3, 10.6, 10.7, 10.8, 10.8, 10.8, 11.2, 11.8, 11.8, 12.3, 12.4, 13.0, 13.0, 13.6, 13.8, 13…	4	4	0	10	FALSE	FALSE	CGY13.74	616	20210611_MmpLifespans_1-v616Pos87x0576y1247	20210611_MmpLifespans_1	39.4833	1838	/scratch3/nate/yeast_lifespan_machine/20210611_MmpLifespans_1/processed_hyperstacks/20210611_MmpLifespans_1-v616Pos87x0576y1247.tif	87	1				SC_YNB_NH4_GLUCOSE_MMP_pH4.5	0	0	MATa ura3d0 TIM50-mCherry-natMX xsome1::pTPI-preCOX4-SL17-Neon-URA3	WT
26029359	4461000		0	104	16	0.89	x	[0.0, 0.2, 0.6, 1.2, 1.2, 1.2, 1.9, 2.0, 2.0, 2.0, 2.0, 2.1, 2.4, 2.8, 3.0, 3.0, 3.0, 3.5, 4.0, 4.0, 4.0, 4.0, 4.5, 5.1, 5.1, 5.4, 5.9, 5.9, 5.9, 6.4, 6.9, 6.9, 6.9, 6.9, 6.9, 7.5, 7.9, 7.9, 8.4, 8.9, 8.9, 8.9, 8.9, 8.9, 9.4, 9.9, 9.9, 9.9, 10.4, 11.0, 11.0, 11.0, 11.0, 11.0, 11.0, 11.5, 11.9, 12.0, 12.0, 12.0, 12.0, 12.0, 12.0, 12.0, 12.0, 12.4, 12.9, 12.9, 12.9, 12.9, 12.9, 12.9, 13.0, 13.0, 13…	4	3	0	10	FALSE	FALSE	CGY13.74	616	20210611_MmpLifespans_1-v616Pos84x1233y1130	20210611_MmpLifespans_1	25.9833	1838	/scratch3/nate/yeast_lifespan_machine/20210611_MmpLifespans_1/processed_hyperstacks/20210611_MmpLifespans_1-v616Pos84x1233y1130.tif	84	1	u	0.67093	1	SC_YNB_NH4_GLUCOSE_MMP_pH4.5	0	0	MATa ura3d0 TIM50-mCherry-natMX xsome1::pTPI-preCOX4-SL17-Neon-URA3	WT
26030447	4461205		0	387	31	0.93	x	[0.0, 0.3, 0.3, 0.3, 0.4, 0.4, 0.4, 0.6, 1.0, 1.4, 1.6, 1.6, 1.6, 1.6, 2.1, 2.7, 2.7, 3.1, 3.6, 3.6, 3.6, 3.6, 3.6, 4.1, 4.6, 4.6, 4.6, 4.9, 5.0, 5.0, 5.0, 5.5, 5.9, 6.0, 6.0, 6.0, 6.0, 6.0, 6.0, 6.2, 6.6, 6.9, 7.0, 7.0, 7.2, 7.3, 7.3, 7.5, 7.9, 8.1, 8.5, 8.5, 8.7, 9.0, 9.0, 9.0, 9.6, 10.1, 10.1, 10.1, 10.1, 10.1, 10.1, 10.1, 10.1, 10.5, 10.8, 11.0, 11.3, 11.3, 11.3, 11.6, 11.9, 11.9, 11.9, 12.0,…	4	2	0	10	FALSE	FALSE	CGY13.74	616	20210611_MmpLifespans_1-v616Pos89x1399y0720	20210611_MmpLifespans_1	96.7333	1838	/scratch3/nate/yeast_lifespan_machine/20210611_MmpLifespans_1/processed_hyperstacks/20210611_MmpLifespans_1-v616Pos89x1399y0720.tif	89	1	u	0.504256	1	SC_YNB_NH4_GLUCOSE_MMP_pH4.5	0	0	MATa ura3d0 TIM50-mCherry-natMX xsome1::pTPI-preCOX4-SL17-Neon-URA3	WT
26029047	4460940		0	341	32	0.7	x	[0.0, 0.0, 0.0, 0.0, 0.0, 0.0, 0.0, 0.0, 0.0, 0.0, 0.0, 0.0, 0.0, 0.0, 0.0, 0.0, 0.1, 0.4, 0.5, 0.5, 0.5, 0.5, 0.8, 1.4, 1.4, 1.6, 1.9, 1.9, 1.9, 1.9, 1.9, 2.6, 2.7, 3.1, 3.1, 3.4, 3.4, 3.8, 4.2, 4.2, 4.2, 4.6, 4.9, 4.9, 4.9, 5.0, 5.0, 5.0, 5.3, 5.6, 5.6, 5.7, 5.9, 6.1, 6.1, 6.1, 6.2, 6.2, 6.3, 6.3, 6.3, 6.3, 6.3, 6.7, 7.0, 7.0, 7.3, 7.3, 7.7, 7.7, 7.7, 7.8, 7.8, 7.9, 8.1, 8.1, 8.4, 8.4, 8.7, 9.0…	4	2	0	10	FALSE	FALSE	CGY13.74	616	20210611_MmpLifespans_1-v616Pos81x0980y1454	20210611_MmpLifespans_1	85.2333	1838	/scratch3/nate/yeast_lifespan_machine/20210611_MmpLifespans_1/processed_hyperstacks/20210611_MmpLifespans_1-v616Pos81x0980y1454.tif	81	1	e	0.931508	1	SC_YNB_NH4_GLUCOSE_MMP_pH4.5	0	0	MATa ura3d0 TIM50-mCherry-natMX xsome1::pTPI-preCOX4-SL17-Neon-URA3	WT
26029769	4461080		0	187	25	0.72	x	[0.0, 0.1, 0.3, 0.4, 0.4, 0.4, 0.5, 0.5, 0.6, 0.7, 1.0, 1.3, 1.4, 1.6, 1.6, 2.0, 2.2, 2.2, 2.2, 2.3, 2.5, 2.9, 2.9, 3.1, 3.4, 3.6, 3.6, 3.7, 3.9, 3.9, 4.0, 4.0, 4.4, 4.6, 4.6, 4.9, 4.9, 5.2, 5.5, 5.5, 5.5, 5.5, 5.6, 5.6, 6.0, 6.2, 6.2, 6.5, 7.0, 7.0, 7.0, 7.0, 7.6, 7.7, 7.7, 8.0, 8.0, 8.1, 8.2, 8.7, 8.7, 8.7, 9.1, 9.3, 9.7, 9.7, 9.8, 10.1, 10.1, 10.1, 10.4, 10.9, 11.1, 11.1, 11.2, 11.2, 11.5, 11.…	4	1	0	10	FALSE	FALSE	CGY13.74	616	20210611_MmpLifespans_1-v616Pos85x0135y1498	20210611_MmpLifespans_1	46.7333	1838	/scratch3/nate/yeast_lifespan_machine/20210611_MmpLifespans_1/processed_hyperstacks/20210611_MmpLifespans_1-v616Pos85x0135y1498.tif	85	1	e	0.981361	1	SC_YNB_NH4_GLUCOSE_MMP_pH4.5	0	0	MATa ura3d0 TIM50-mCherry-natMX xsome1::pTPI-preCOX4-SL17-Neon-URA3	WT
26030217	4461165		0	142	18	0.76	x	[0.0, 0.3, 0.4, 0.4, 0.5, 0.5, 0.5, 0.5, 0.5, 0.8, 1.2, 1.2, 1.2, 1.6, 2.0, 2.1, 2.1, 2.1, 2.1, 2.1, 2.3, 2.4, 2.6, 2.6, 2.9, 3.2, 3.5, 3.7, 3.7, 3.7, 4.3, 4.6, 4.6, 4.6, 5.1, 5.4, 5.4, 5.4, 6.0, 6.3, 6.3, 6.3, 6.8, 7.3, 7.3, 7.3, 7.8, 8.3, 8.4, 8.4, 8.4, 8.5, 8.6, 8.9, 9.2, 9.2, 9.2, 9.2, 9.5, 9.7, 9.7, 9.8, 10.4, 10.4, 10.4, 10.4, 10.5, 11.3, 11.4, 11.5, 11.9, 11.9, 11.9, 11.9, 11.9, 12.0, 12.3…	4	3	0	10	FALSE	FALSE	CGY13.74	616	20210611_MmpLifespans_1-v616Pos87x0149y1655	20210611_MmpLifespans_1	35.4833	1838	/scratch3/nate/yeast_lifespan_machine/20210611_MmpLifespans_1/processed_hyperstacks/20210611_MmpLifespans_1-v616Pos87x0149y1655.tif	87	1	e	0.97924	1	SC_YNB_NH4_GLUCOSE_MMP_pH4.5	0	0	MATa ura3d0 TIM50-mCherry-natMX xsome1::pTPI-preCOX4-SL17-Neon-URA3	WT
26029043	4460939		0	82	13	0.75	x	[0.0, 0.1, 0.2, 0.5, 0.8, 0.8, 0.8, 1.0, 1.0, 1.0, 1.3, 1.6, 1.6, 1.9, 2.0, 2.0, 2.0, 2.4, 2.7, 2.7, 2.7, 3.0, 3.4, 3.6, 3.6, 3.6, 3.6, 3.9, 4.0, 4.3, 4.5, 4.5, 4.5, 4.8, 5.0, 5.4, 5.4, 5.4, 5.6, 6.1, 6.1, 6.4, 6.6, 6.8, 6.8, 6.8, 7.0, 7.6, 7.6, 7.7, 7.9, 8.3, 8.3, 8.3, 8.5, 8.9, 8.9, 9.0, 9.2, 9.3, 9.3, 9.5, 9.7, 10.2, 10.2, 10.5, 10.7, 10.9, 10.9, 10.9, 11.1, 11.4, 11.4, 11.5, 11.6, 11.6, 11.6,…	4	3	0	10	FALSE	FALSE	CGY13.74	616	20210611_MmpLifespans_1-v616Pos81x0770y1454	20210611_MmpLifespans_1	20.4833	1838	/scratch3/nate/yeast_lifespan_machine/20210611_MmpLifespans_1/processed_hyperstacks/20210611_MmpLifespans_1-v616Pos81x0770y1454.tif	81	1	r	0.122913	1	SC_YNB_NH4_GLUCOSE_MMP_pH4.5	0	0	MATa ura3d0 TIM50-mCherry-natMX xsome1::pTPI-preCOX4-SL17-Neon-URA3	WT
26029535	4461035		0	207	29	0.87	x	[0.0, 0.0, 0.1, 0.1, 0.1, 0.1, 0.1, 0.4, 0.6, 0.8, 0.8, 0.8, 1.2, 1.3, 1.3, 1.7, 1.7, 1.7, 2.1, 2.5, 2.5, 2.5, 2.5, 2.9, 3.2, 3.4, 3.4, 3.4, 3.6, 3.8, 4.1, 4.2, 4.2, 4.4, 4.8, 5.0, 5.0, 5.0, 5.3, 5.9, 5.9, 5.9, 5.9, 5.9, 6.1, 6.6, 6.9, 6.9, 6.9, 6.9, 7.0, 7.1, 7.1, 7.1, 7.6, 8.1, 8.1, 8.1, 8.2, 8.2, 8.2, 8.6, 9.0, 9.0, 9.1, 9.2, 9.3, 9.5, 9.5, 9.7, 9.8, 9.8, 10.0, 10.2, 10.3, 10.6, 10.7, 10.8, 11…	4	1	0	10	FALSE	FALSE	CGY13.74	616	20210611_MmpLifespans_1-v616Pos85x1197y0276	20210611_MmpLifespans_1	51.7333	1838	/scratch3/nate/yeast_lifespan_machine/20210611_MmpLifespans_1/processed_hyperstacks/20210611_MmpLifespans_1-v616Pos85x1197y0276.tif	85	1	e	0.999893	1	SC_YNB_NH4_GLUCOSE_MMP_pH4.5	0	0	MATa ura3d0 TIM50-mCherry-natMX xsome1::pTPI-preCOX4-SL17-Neon-URA3	WT
26027965	4460751		0	319	41	0.58	x	[0.0, 0.1, 0.1, 0.1, 0.3, 0.4, 0.5, 0.5, 0.5, 0.5, 0.6, 0.8, 0.8, 0.8, 1.0, 1.0, 1.0, 1.2, 1.3, 1.6, 1.6, 1.6, 1.6, 1.8, 1.9, 1.9, 2.1, 2.3, 2.3, 2.3, 2.4, 2.4, 2.4, 2.8, 3.0, 3.0, 3.2, 3.6, 3.7, 3.7, 3.7, 3.7, 4.1, 4.3, 4.3, 4.7, 4.9, 4.9, 4.9, 5.2, 5.3, 5.3, 5.4, 5.9, 6.1, 6.1, 6.1, 6.6, 6.8, 6.8, 6.8, 7.2, 7.5, 7.5, 7.5, 7.9, 8.1, 8.1, 8.1, 8.6, 8.8, 8.8, 8.8, 9.3, 9.5, 9.5, 9.6, 9.9, 10.1, 10…	4	2	0	10	FALSE	FALSE	CGY13.74	616	20210611_MmpLifespans_1-v616Pos82x1660y0264	20210611_MmpLifespans_1	79.7333	1838	/scratch3/nate/yeast_lifespan_machine/20210611_MmpLifespans_1/processed_hyperstacks/20210611_MmpLifespans_1-v616Pos82x1660y0264.tif	82	1	r	0.0119535	1	SC_YNB_NH4_GLUCOSE_MMP_pH4.5	0	0	MATa ura3d0 TIM50-mCherry-natMX xsome1::pTPI-preCOX4-SL17-Neon-URA3	WT
26032243	4461477		0	241	32	0.86	x	[0.0, 0.0, 0.1, 0.1, 0.1, 0.1, 0.1, 0.2, 0.2, 0.2, 0.2, 0.3, 0.3, 0.3, 0.4, 0.4, 0.5, 0.5, 0.5, 0.5, 0.5, 0.7, 0.7, 0.7, 0.7, 1.0, 1.4, 1.4, 1.4, 1.5, 1.5, 1.6, 2.2, 2.3, 2.3, 2.6, 3.1, 3.1, 3.1, 3.2, 3.5, 3.5, 3.5, 3.9, 4.0, 4.1, 4.4, 4.6, 4.6, 4.6, 4.6, 5.1, 5.4, 5.4, 5.4, 5.4, 5.8, 6.0, 6.0, 6.1, 6.5, 6.5, 6.5, 6.8, 7.2, 7.2, 7.5, 8.1, 8.1, 8.1, 8.1, 8.7, 9.0, 9.0, 9.0, 9.0, 9.4, 9.6, 9.6, 10.…	4	2	0	10	FALSE	FALSE	CGY13.74	616	20210611_MmpLifespans_1-v616Pos88x1047y0469	20210611_MmpLifespans_1	60.2333	1838	/scratch3/nate/yeast_lifespan_machine/20210611_MmpLifespans_1/processed_hyperstacks/20210611_MmpLifespans_1-v616Pos88x1047y0469.tif	88	1	u	0.705479	1	SC_YNB_NH4_GLUCOSE_MMP_pH4.5	0	0	MATa ura3d0 TIM50-mCherry-natMX xsome1::pTPI-preCOX4-SL17-Neon-URA3	WT
26028170	4460787		0	190	31	0.84	w	[0.0, 0.2, 0.2, 0.2, 0.8, 0.8, 0.8, 1.3, 1.7, 1.7, 1.7, 2.2, 2.2, 2.2, 2.2, 2.7, 3.1, 3.2, 3.2, 3.3, 3.4, 3.4, 3.4, 4.0, 4.4, 4.4, 4.4, 4.4, 4.4, 4.6, 4.6, 4.6, 5.0, 5.4, 5.4, 5.7, 6.1, 6.1, 6.1, 6.6, 7.1, 7.1, 7.1, 7.8, 8.0, 8.0, 8.0, 8.6, 8.9, 8.9, 8.9, 9.4, 9.8, 9.8, 9.8, 9.8, 10.3, 10.6, 11.0, 11.4, 11.4, 11.4, 11.4, 11.9, 12.4, 12.4, 12.4, 12.9, 13.3, 13.4, 13.4, 13.8, 14.2, 14.2, 14.2, 14.6…	4	2	0	10	FALSE	FALSE	CGY13.74	616	20210611_MmpLifespans_1-v616Pos82x0290y1277	20210611_MmpLifespans_1	47.4833	1838	/scratch3/nate/yeast_lifespan_machine/20210611_MmpLifespans_1/processed_hyperstacks/20210611_MmpLifespans_1-v616Pos82x0290y1277.tif	82	1				SC_YNB_NH4_GLUCOSE_MMP_pH4.5	0	0	MATa ura3d0 TIM50-mCherry-natMX xsome1::pTPI-preCOX4-SL17-Neon-URA3	WT
26030268	4461175		0	203	39	0.89	x	[0.0, 0.4, 0.5, 0.6, 0.6, 0.6, 0.8, 0.9, 1.0, 1.0, 1.1, 1.2, 1.8, 1.8, 2.2, 2.3, 2.3, 2.3, 3.0, 3.4, 3.4, 3.4, 3.9, 4.4, 4.4, 4.5, 5.1, 5.3, 5.3, 5.3, 5.9, 6.4, 6.4, 6.4, 7.1, 7.4, 7.4, 7.9, 8.3, 8.3, 8.4, 8.4, 9.0, 9.5, 9.5, 9.5, 10.3, 10.4, 10.4, 10.9, 11.4, 11.4, 11.4, 11.4, 11.9, 12.0, 12.0, 12.5, 13.0, 13.0, 13.0, 13.0, 13.4, 13.9, 13.9, 14.3, 14.7, 14.8, 14.8, 15.0, 15.4, 15.4, 15.4, 15.9, …	4	2	0	10	FALSE	FALSE	CGY13.74	616	20210611_MmpLifespans_1-v616Pos87x0464y1866	20210611_MmpLifespans_1	50.7333	1838	/scratch3/nate/yeast_lifespan_machine/20210611_MmpLifespans_1/processed_hyperstacks/20210611_MmpLifespans_1-v616Pos87x0464y1866.tif	87	1	u	0.226293	1	SC_YNB_NH4_GLUCOSE_MMP_pH4.5	0	0	MATa ura3d0 TIM50-mCherry-natMX xsome1::pTPI-preCOX4-SL17-Neon-URA3	WT
26028193	4460791		0	177	20	0.74	w	[0.0, 0.1, 0.1, 0.1, 0.5, 0.9, 1.0, 1.0, 1.2, 1.2, 1.2, 1.3, 1.3, 1.5, 2.1, 2.2, 2.2, 2.3, 2.3, 2.3, 2.3, 2.3, 2.7, 3.2, 3.2, 3.2, 3.2, 3.4, 3.4, 3.4, 3.6, 3.6, 4.0, 4.1, 4.3, 4.3, 4.6, 4.8, 4.8, 4.8, 4.8, 5.0, 5.1, 5.1, 5.2, 5.2, 5.2, 5.4, 5.6, 5.8, 5.9, 5.9, 5.9, 6.0, 6.4, 6.5, 6.6, 6.8, 6.8, 6.8, 7.2, 7.6, 7.7, 7.7, 7.7, 7.7, 8.3, 8.7, 8.7, 8.9, 8.9, 8.9, 8.9, 8.9, 8.9, 8.9, 9.1, 9.3, 9.3, 9.4…	4	3	0	10	FALSE	FALSE	CGY13.74	616	20210611_MmpLifespans_1-v616Pos82x1130y1279	20210611_MmpLifespans_1	44.2333	1838	/scratch3/nate/yeast_lifespan_machine/20210611_MmpLifespans_1/processed_hyperstacks/20210611_MmpLifespans_1-v616Pos82x1130y1279.tif	82	1				SC_YNB_NH4_GLUCOSE_MMP_pH4.5	0	0	MATa ura3d0 TIM50-mCherry-natMX xsome1::pTPI-preCOX4-SL17-Neon-URA3	WT
26027937	4460745		0	78	9	0.77	w	[0.0, 0.1, 0.2, 0.3, 0.3, 0.4, 0.4, 0.4, 0.8, 0.9, 1.1, 1.1, 1.1, 1.3, 1.7, 1.7, 1.7, 1.9, 1.9, 2.2, 2.4, 2.4, 2.5, 3.0, 3.1, 3.1, 3.1, 3.1, 3.2, 3.7, 3.8, 3.8, 3.8, 3.9, 4.0, 4.0, 4.0, 4.3, 4.5, 4.5, 4.5, 4.8, 4.9, 5.0, 5.0, 5.0, 5.0, 5.2, 5.5, 5.5, 5.5, 5.5, 5.8, 6.2, 6.4, 6.4, 6.4, 6.5, 6.8, 6.8, 6.8, 6.9, 7.0, 7.0, 7.3, 7.7, 7.8, 7.8, 7.8, 8.0, 8.1, 8.4, 8.4, 8.5, 8.7, 8.7, 8.7, 9.1]	4	4	0	10	FALSE	FALSE	CGY13.74	616	20210611_MmpLifespans_1-v616Pos82x0400y0262	20210611_MmpLifespans_1	19.4833	1838	/scratch3/nate/yeast_lifespan_machine/20210611_MmpLifespans_1/processed_hyperstacks/20210611_MmpLifespans_1-v616Pos82x0400y0262.tif	82	1				SC_YNB_NH4_GLUCOSE_MMP_pH4.5	0	0	MATa ura3d0 TIM50-mCherry-natMX xsome1::pTPI-preCOX4-SL17-Neon-URA3	WT
26028527	4460851		0	249	24	0.64	x	[0.0, 0.1, 0.2, 0.3, 0.3, 0.3, 0.5, 0.7, 0.8, 0.8, 0.8, 0.8, 1.1, 1.4, 1.4, 2.0, 2.5, 2.5, 2.5, 3.0, 3.4, 3.4, 3.4, 3.4, 3.7, 4.0, 4.0, 4.2, 4.2, 4.2, 4.3, 4.9, 5.1, 5.2, 5.3, 5.3, 5.4, 5.9, 6.0, 6.3, 6.5, 6.5, 6.6, 7.0, 7.0, 7.0, 7.0, 7.0, 7.1, 7.2, 7.6, 7.9, 8.0, 8.0, 8.2, 8.6, 8.6, 8.7, 8.8, 9.5, 9.6, 9.7, 9.9, 10.0, 10.0, 10.1, 10.6, 11.0, 11.0, 11.5, 12.0, 12.0, 12.0, 12.0, 12.5, 13.0, 13.0,…	4	4	0	10	FALSE	FALSE	CGY13.74	616	20210611_MmpLifespans_1-v616Pos83x1173y0905	20210611_MmpLifespans_1	62.2333	1838	/scratch3/nate/yeast_lifespan_machine/20210611_MmpLifespans_1/processed_hyperstacks/20210611_MmpLifespans_1-v616Pos83x1173y0905.tif	83	1	e	0.991327	1	SC_YNB_NH4_GLUCOSE_MMP_pH4.5	0	0	MATa ura3d0 TIM50-mCherry-natMX xsome1::pTPI-preCOX4-SL17-Neon-URA3	WT
26028712	4460882		0	140	20	0.87	w	[0.0, 0.1, 0.1, 0.2, 0.4, 0.4, 0.7, 0.8, 0.8, 0.8, 1.0, 1.5, 1.7, 1.7, 1.7, 1.7, 1.8, 1.8, 1.8, 1.9, 2.2, 2.3, 2.3, 2.3, 2.4, 2.4, 2.4, 2.7, 3.1, 3.2, 3.3, 3.3, 3.3, 3.7, 4.1, 4.2, 4.2, 4.7, 5.2, 5.2, 5.2, 5.2, 5.7, 6.2, 6.2, 6.2, 6.3, 6.6, 7.1, 7.1, 7.1, 7.4, 7.6, 7.8, 8.0, 8.0, 8.0, 8.0, 8.0, 8.2, 8.5, 8.7, 8.7, 8.8, 8.8, 8.8, 9.0, 9.0, 9.5, 9.5, 9.6, 9.6, 9.8, 9.8, 9.8, 10.2, 10.5, 10.5, 10.6,…	4	3	0	10	FALSE	FALSE	CGY13.74	616	20210611_MmpLifespans_1-v616Pos83x0540y1722	20210611_MmpLifespans_1	34.9833	1838	/scratch3/nate/yeast_lifespan_machine/20210611_MmpLifespans_1/processed_hyperstacks/20210611_MmpLifespans_1-v616Pos83x0540y1722.tif	83	1				SC_YNB_NH4_GLUCOSE_MMP_pH4.5	0	0	MATa ura3d0 TIM50-mCherry-natMX xsome1::pTPI-preCOX4-SL17-Neon-URA3	WT
26031562	4461387		0	236	31	0.92	x	[0.0, 0.0, 0.1, 0.1, 0.2, 0.7, 0.9, 0.9, 1.0, 1.3, 1.3, 1.5, 1.6, 1.7, 1.8, 2.0, 2.1, 2.2, 2.2, 2.2, 2.4, 2.8, 2.8, 2.8, 2.8, 3.0, 3.6, 3.6, 3.6, 4.0, 4.1, 4.1, 4.1, 4.5, 4.9, 4.9, 4.9, 4.9, 5.2, 5.2, 5.3, 5.5, 5.8, 6.0, 6.3, 6.3, 6.3, 6.3, 6.9, 7.1, 7.2, 7.2, 7.6, 7.7, 7.8, 7.8, 8.3, 8.6, 8.6, 8.6, 8.8, 8.9, 8.9, 9.5, 9.6, 9.6, 9.6, 10.2, 10.3, 10.3, 10.3, 10.4, 10.7, 11.0, 11.0, 11.0, 11.2, 11.…	4	1	0	10	FALSE	FALSE	CGY13.74	616	20210611_MmpLifespans_1-v616Pos86x0300y1872	20210611_MmpLifespans_1	58.9833	1838	/scratch3/nate/yeast_lifespan_machine/20210611_MmpLifespans_1/processed_hyperstacks/20210611_MmpLifespans_1-v616Pos86x0300y1872.tif	86	1	e	0.820102	1	SC_YNB_NH4_GLUCOSE_MMP_pH4.5	0	0	MATa ura3d0 TIM50-mCherry-natMX xsome1::pTPI-preCOX4-SL17-Neon-URA3	WT
26030491	4461214		0	199	28	0.8	x	[0.0, 0.1, 0.2, 0.3, 0.3, 0.3, 0.5, 1.0, 1.1, 1.6, 1.6, 1.8, 1.9, 1.9, 1.9, 2.0, 2.1, 2.2, 2.2, 2.2, 2.2, 2.7, 2.9, 3.2, 3.2, 3.6, 3.6, 3.6, 3.6, 4.0, 4.3, 4.3, 4.3, 4.3, 4.4, 4.8, 4.8, 4.8, 4.8, 5.1, 5.4, 5.6, 5.6, 5.7, 5.7, 6.1, 6.4, 6.4, 6.4, 6.6, 6.6, 6.9, 7.0, 7.1, 7.2, 7.5, 7.6, 7.6, 8.0, 8.5, 8.5, 8.5, 8.7, 9.2, 9.2, 9.2, 9.2, 9.2, 9.7, 9.9, 9.9, 9.9, 9.9, 10.3, 10.8, 10.9, 10.9, 10.9, 10.…	4	1	0	10	FALSE	FALSE	CGY13.74	616	20210611_MmpLifespans_1-v616Pos89x1502y0918	20210611_MmpLifespans_1	49.7333	1838	/scratch3/nate/yeast_lifespan_machine/20210611_MmpLifespans_1/processed_hyperstacks/20210611_MmpLifespans_1-v616Pos89x1502y0918.tif	89	1	r	0.0466667	1	SC_YNB_NH4_GLUCOSE_MMP_pH4.5	0	0	MATa ura3d0 TIM50-mCherry-natMX xsome1::pTPI-preCOX4-SL17-Neon-URA3	WT
26027960	4460750		0	138	18	0.76	x	[0.0, 0.0, 0.1, 0.1, 0.2, 0.2, 0.5, 0.7, 0.7, 1.0, 1.3, 1.3, 1.3, 1.3, 1.9, 2.3, 2.3, 2.4, 2.9, 2.9, 3.0, 3.6, 3.6, 3.9, 3.9, 4.1, 4.7, 4.7, 4.7, 4.9, 4.9, 5.2, 5.4, 5.5, 5.5, 5.8, 5.9, 5.9, 5.9, 5.9, 6.2, 6.6, 6.6, 6.6, 6.8, 6.8, 6.8, 7.0, 7.6, 7.7, 7.7, 7.7, 8.2, 8.5, 8.5, 8.5, 8.9, 9.2, 9.5, 9.6, 9.9, 9.9, 9.9, 10.2, 10.4, 10.6, 10.9, 10.9, 11.0, 11.0, 11.0, 11.0, 11.0, 11.0, 11.4, 11.9, 11.9,…	4	2	0	10	FALSE	FALSE	CGY13.74	616	20210611_MmpLifespans_1-v616Pos82x1450y0264	20210611_MmpLifespans_1	34.4833	1838	/scratch3/nate/yeast_lifespan_machine/20210611_MmpLifespans_1/processed_hyperstacks/20210611_MmpLifespans_1-v616Pos82x1450y0264.tif	82	1	r	0.026619	1	SC_YNB_NH4_GLUCOSE_MMP_pH4.5	0	0	MATa ura3d0 TIM50-mCherry-natMX xsome1::pTPI-preCOX4-SL17-Neon-URA3	WT
26029237	4460977		0	241	31	0.91	x	[0.0, 0.1, 0.1, 0.1, 0.1, 0.1, 0.4, 0.6, 0.6, 0.6, 0.6, 0.6, 0.7, 0.9, 1.0, 1.1, 1.1, 1.1, 1.1, 1.2, 1.5, 2.0, 2.0, 2.3, 2.4, 2.8, 3.0, 3.0, 3.0, 3.3, 3.6, 3.8, 3.8, 4.1, 4.2, 4.7, 4.9, 4.9, 5.0, 5.2, 5.2, 5.2, 5.6, 6.2, 6.2, 6.2, 6.2, 6.7, 6.9, 6.9, 6.9, 7.3, 7.7, 7.8, 7.9, 8.0, 8.0, 8.0, 8.0, 8.5, 8.8, 8.9, 8.9, 8.9, 8.9, 9.0, 9.3, 9.4, 9.4, 9.8, 10.0, 10.6, 10.6, 10.7, 10.9, 11.0, 11.1, 11.1, …	4	1	0	10	FALSE	FALSE	CGY13.74	616	20210611_MmpLifespans_1-v616Pos84x1763y0511	20210611_MmpLifespans_1	60.2333	1838	/scratch3/nate/yeast_lifespan_machine/20210611_MmpLifespans_1/processed_hyperstacks/20210611_MmpLifespans_1-v616Pos84x1763y0511.tif	84	1	r	0.0158864	1	SC_YNB_NH4_GLUCOSE_MMP_pH4.5	0	0	MATa ura3d0 TIM50-mCherry-natMX xsome1::pTPI-preCOX4-SL17-Neon-URA3	WT
26032330	4461493		0	269	21	0.9	x	[0.0, 0.0, 0.0, 0.0, 0.1, 0.1, 0.2, 0.4, 0.4, 0.4, 0.4, 0.4, 0.5, 0.6, 0.6, 0.6, 0.7, 1.2, 1.3, 1.3, 1.3, 1.3, 1.4, 1.8, 1.8, 1.8, 1.8, 1.9, 2.0, 2.0, 2.0, 2.0, 2.1, 2.1, 2.1, 2.1, 2.1, 2.1, 2.1, 2.1, 2.1, 2.1, 2.1, 2.1, 2.1, 2.1, 2.1, 2.2, 2.2, 2.2, 2.2, 2.2, 2.2, 2.2, 2.2, 2.4, 2.4, 2.4, 2.4, 2.6, 2.6, 2.6, 2.6, 2.8, 2.8, 2.8, 2.8, 3.0, 3.0, 3.0, 3.0, 3.3, 3.3, 3.3, 3.3, 3.6, 3.6, 3.6, 3.6, 4.0…	4	2	0	10	FALSE	FALSE	CGY13.74	616	20210611_MmpLifespans_1-v616Pos88x0833y0876	20210611_MmpLifespans_1	67.2333	1838	/scratch3/nate/yeast_lifespan_machine/20210611_MmpLifespans_1/processed_hyperstacks/20210611_MmpLifespans_1-v616Pos88x0833y0876.tif	88	1	u	0.312074	1	SC_YNB_NH4_GLUCOSE_MMP_pH4.5	0	0	MATa ura3d0 TIM50-mCherry-natMX xsome1::pTPI-preCOX4-SL17-Neon-URA3	WT
26030591	4461232		0	219	33	0.86	x	[0.0, 0.2, 0.2, 0.3, 0.5, 0.5, 0.5, 0.5, 0.6, 0.8, 0.8, 0.8, 1.0, 1.2, 1.2, 1.5, 1.6, 1.6, 1.6, 1.6, 2.1, 2.6, 2.6, 2.6, 2.9, 2.9, 3.1, 3.6, 3.6, 3.6, 3.6, 4.1, 4.5, 4.5, 4.5, 4.5, 5.0, 5.2, 5.2, 5.2, 5.8, 5.9, 5.9, 5.9, 6.3, 6.6, 6.7, 6.7, 6.7, 6.7, 7.2, 7.4, 7.5, 7.5, 7.5, 7.6, 7.7, 7.8, 7.8, 8.1, 8.3, 8.3, 8.3, 8.3, 8.5, 8.7, 8.8, 8.8, 9.0, 9.2, 9.2, 9.3, 9.5, 9.5, 9.5, 9.5, 9.9, 10.2, 10.3, 1…	4	2	0	10	FALSE	FALSE	CGY13.74	616	20210611_MmpLifespans_1-v616Pos89x1710y1328	20210611_MmpLifespans_1	54.7333	1838	/scratch3/nate/yeast_lifespan_machine/20210611_MmpLifespans_1/processed_hyperstacks/20210611_MmpLifespans_1-v616Pos89x1710y1328.tif	89	1	r	0.0141996	1	SC_YNB_NH4_GLUCOSE_MMP_pH4.5	0	0	MATa ura3d0 TIM50-mCherry-natMX xsome1::pTPI-preCOX4-SL17-Neon-URA3	WT
26029643	4461055		0	254	23	0.57	x	[0.0, 0.0, 0.0, 0.1, 0.2, 0.4, 0.6, 0.7, 0.7, 0.7, 0.7, 0.9, 0.9, 1.0, 1.4, 1.6, 1.6, 1.6, 1.8, 1.9, 1.9, 1.9, 2.3, 2.3, 2.6, 2.9, 2.9, 2.9, 3.5, 3.5, 3.7, 3.7, 4.1, 4.5, 4.6, 4.6, 4.7, 4.9, 4.9, 4.9, 5.4, 5.6, 5.6, 5.6, 5.6, 6.0, 6.3, 6.3, 6.3, 6.3, 6.3, 6.6, 7.0, 7.3, 7.3, 7.3, 7.3, 7.3, 7.8, 8.2, 8.2, 8.2, 8.2, 8.2, 8.7, 8.8, 8.8, 8.8, 9.3, 9.5, 9.5, 9.5, 9.6, 9.6, 9.6, 9.7, 9.8, 9.9, 9.9, 9.9…	4	4	0	10	FALSE	FALSE	CGY13.74	616	20210611_MmpLifespans_1-v616Pos85x0247y0879	20210611_MmpLifespans_1	63.4833	1838	/scratch3/nate/yeast_lifespan_machine/20210611_MmpLifespans_1/processed_hyperstacks/20210611_MmpLifespans_1-v616Pos85x0247y0879.tif	85	1	e	0.896073	1	SC_YNB_NH4_GLUCOSE_MMP_pH4.5	0	0	MATa ura3d0 TIM50-mCherry-natMX xsome1::pTPI-preCOX4-SL17-Neon-URA3	WT
26029533	4461034		0	259	29	0.68	x	[0.0, 0.3, 0.6, 0.7, 0.7, 0.7, 0.7, 0.9, 1.1, 1.2, 1.2, 1.3, 1.3, 1.3, 1.3, 1.9, 2.0, 2.0, 2.4, 2.6, 2.7, 3.0, 3.2, 3.2, 3.3, 3.4, 3.7, 3.7, 3.7, 3.7, 3.7, 4.2, 4.2, 4.2, 4.3, 4.4, 4.7, 4.8, 4.8, 4.9, 5.0, 5.0, 5.3, 5.8, 5.8, 5.8, 6.1, 6.3, 6.3, 6.3, 6.7, 6.7, 6.9, 7.0, 7.0, 7.1, 7.1, 7.1, 7.4, 7.8, 7.9, 7.9, 7.9, 7.9, 8.3, 8.4, 8.4, 8.5, 8.9, 9.1, 9.1, 9.2, 9.4, 9.4, 9.4, 9.6, 9.6, 9.6, 9.7, 9.8…	4	4	0	10	FALSE	FALSE	CGY13.74	616	20210611_MmpLifespans_1-v616Pos85x1615y0275	20210611_MmpLifespans_1	64.7333	1838	/scratch3/nate/yeast_lifespan_machine/20210611_MmpLifespans_1/processed_hyperstacks/20210611_MmpLifespans_1-v616Pos85x1615y0275.tif	85	1	e	0.996756	1	SC_YNB_NH4_GLUCOSE_MMP_pH4.5	0	0	MATa ura3d0 TIM50-mCherry-natMX xsome1::pTPI-preCOX4-SL17-Neon-URA3	WT
26029156	4460961		0	84	4	0.54	x	[0.0, 0.1, 0.1, 0.1, 0.4, 0.7, 0.7, 0.7, 0.7, 1.2, 1.5, 1.5, 1.6, 1.6, 1.8, 1.9, 2.1, 2.2, 2.2, 2.2, 2.2, 2.2, 2.2, 2.3, 2.8, 3.0, 3.0, 3.0, 3.0, 3.0, 3.2, 3.3, 3.6, 3.6, 3.6, 3.6, 3.6, 3.6, 3.6, 3.7, 3.7, 3.7, 3.7, 3.7, 3.7, 3.7, 3.7, 3.8, 3.8, 3.8, 3.8, 3.8, 3.8, 3.9, 3.9, 3.9, 3.9, 3.9, 3.9, 3.9, 3.9, 3.9, 3.9, 3.9, 3.9, 3.9, 3.9, 3.9, 3.9, 3.9, 3.9, 3.9, 3.9, 3.9, 3.9, 3.9, 3.9, 3.9, 3.9, 3.9…	4	0	0	10	FALSE	FALSE	CGY13.74	616	20210611_MmpLifespans_1-v616Pos84x0190y0307	20210611_MmpLifespans_1	20.9833	1838	/scratch3/nate/yeast_lifespan_machine/20210611_MmpLifespans_1/processed_hyperstacks/20210611_MmpLifespans_1-v616Pos84x0190y0307.tif	84	1	r	0.0283064	1	SC_YNB_NH4_GLUCOSE_MMP_pH4.5	0	0	MATa ura3d0 TIM50-mCherry-natMX xsome1::pTPI-preCOX4-SL17-Neon-URA3	WT
26029129	4460955		0	252	28	0.9	x	[0.0, 0.1, 0.1, 0.6, 1.0, 1.4, 1.5, 2.0, 2.0, 2.0, 2.4, 3.0, 3.0, 3.0, 3.1, 3.5, 3.8, 3.9, 3.9, 3.9, 3.9, 4.3, 4.7, 4.9, 4.9, 4.9, 5.1, 5.3, 5.3, 5.3, 5.4, 5.4, 5.6, 5.6, 5.6, 5.7, 5.8, 5.8, 5.9, 6.1, 6.1, 6.1, 6.2, 6.3, 6.4, 6.4, 6.4, 6.5, 6.5, 6.5, 6.7, 7.0, 7.0, 7.0, 7.0, 7.0, 7.0, 7.4, 7.6, 7.6, 7.6, 7.7, 7.7, 7.7, 7.8, 7.8, 7.8, 8.2, 8.3, 8.3, 8.3, 8.7, 8.9, 8.9, 8.9, 9.3, 9.3, 9.3, 9.4, 9.5…	4	4	0	10	FALSE	FALSE	CGY13.74	616	20210611_MmpLifespans_1-v616Pos81x0767y1863	20210611_MmpLifespans_1	62.9833	1838	/scratch3/nate/yeast_lifespan_machine/20210611_MmpLifespans_1/processed_hyperstacks/20210611_MmpLifespans_1-v616Pos81x0767y1863.tif	81	1	u	0.346135	1	SC_YNB_NH4_GLUCOSE_MMP_pH4.5	0	0	MATa ura3d0 TIM50-mCherry-natMX xsome1::pTPI-preCOX4-SL17-Neon-URA3	WT
26029658	4461058		0	197	17	0.59	x	[0.0, 0.0, 0.1, 0.1, 0.2, 0.6, 0.6, 0.6, 0.8, 1.0, 1.1, 1.1, 1.1, 1.3, 1.5, 1.5, 1.5, 1.6, 1.7, 1.7, 1.9, 2.4, 2.4, 2.4, 2.5, 2.5, 2.8, 2.8, 2.9, 3.2, 3.2, 3.2, 3.6, 4.1, 4.2, 4.2, 4.5, 4.7, 5.1, 5.1, 5.3, 5.3, 5.3, 5.8, 6.2, 6.2, 6.3, 6.3, 6.4, 6.4, 6.5, 6.7, 6.7, 7.1, 7.1, 7.1, 7.2, 7.2, 7.5, 7.7, 7.7, 7.7, 7.8, 8.1, 8.3, 8.3, 8.3, 8.3, 8.3, 8.8, 9.2, 9.2, 9.3, 9.3, 9.3, 9.6, 10.0, 10.0, 10.0, …	4	4	0	10	FALSE	FALSE	CGY13.74	616	20210611_MmpLifespans_1-v616Pos85x0878y0881	20210611_MmpLifespans_1	49.2333	1838	/scratch3/nate/yeast_lifespan_machine/20210611_MmpLifespans_1/processed_hyperstacks/20210611_MmpLifespans_1-v616Pos85x0878y0881.tif	85	1	u	0.406556	1	SC_YNB_NH4_GLUCOSE_MMP_pH4.5	0	0	MATa ura3d0 TIM50-mCherry-natMX xsome1::pTPI-preCOX4-SL17-Neon-URA3	WT
26030300	4461180		0	225	28	0.91	w	[0.0, 0.2, 0.2, 0.4, 0.6, 0.6, 0.6, 0.9, 1.2, 1.4, 1.7, 1.7, 1.7, 1.8, 1.8, 2.0, 2.4, 2.7, 2.8, 2.8, 3.2, 3.4, 3.7, 3.8, 3.8, 3.8, 4.3, 4.8, 4.8, 4.8, 5.0, 5.4, 5.4, 5.4, 5.4, 5.8, 6.1, 6.2, 6.2, 6.2, 6.6, 6.6, 6.6, 7.0, 7.2, 7.3, 7.3, 7.3, 7.5, 7.7, 8.0, 8.0, 8.2, 8.4, 8.4, 8.4, 8.5, 8.9, 9.3, 9.3, 9.4, 9.6, 9.6, 9.6, 9.6, 10.1, 10.4, 10.4, 10.8, 11.1, 11.1, 11.1, 11.3, 11.5, 11.6, 11.7, 11.8, 1…	4	4	0	10	FALSE	FALSE	CGY13.74	616	20210611_MmpLifespans_1-v616Pos87x1514y1869	20210611_MmpLifespans_1	56.2333	1838	/scratch3/nate/yeast_lifespan_machine/20210611_MmpLifespans_1/processed_hyperstacks/20210611_MmpLifespans_1-v616Pos87x1514y1869.tif	87	1				SC_YNB_NH4_GLUCOSE_MMP_pH4.5	0	0	MATa ura3d0 TIM50-mCherry-natMX xsome1::pTPI-preCOX4-SL17-Neon-URA3	WT
26028229	4460798		0	169	18	0.85	x	[0.0, 0.0, 0.1, 0.1, 0.3, 0.3, 0.3, 0.6, 0.6, 0.6, 0.6, 0.6, 1.0, 1.1, 1.1, 1.2, 1.5, 1.6, 1.6, 1.7, 1.9, 2.0, 2.1, 2.2, 2.4, 2.5, 2.5, 2.6, 2.6, 2.7, 2.7, 2.9, 2.9, 3.2, 3.3, 3.4, 3.4, 3.5, 3.8, 3.9, 4.1, 4.2, 4.3, 4.3, 4.3, 4.3, 4.4, 4.8, 5.4, 5.4, 5.8, 5.8, 6.1, 6.3, 6.3, 6.3, 6.3, 6.7, 7.1, 7.2, 7.2, 7.3, 7.5, 7.6, 7.6, 7.7, 8.0, 8.4, 8.4, 8.6, 8.7, 8.7, 8.7, 8.8, 8.8, 9.0, 9.4, 9.4, 9.4, 9.5…	4	1	0	10	FALSE	FALSE	CGY13.74	616	20210611_MmpLifespans_1-v616Pos82x0814y1488	20210611_MmpLifespans_1	42.2333	1838	/scratch3/nate/yeast_lifespan_machine/20210611_MmpLifespans_1/processed_hyperstacks/20210611_MmpLifespans_1-v616Pos82x0814y1488.tif	82	1	r	0.0494208	1	SC_YNB_NH4_GLUCOSE_MMP_pH4.5	0	0	MATa ura3d0 TIM50-mCherry-natMX xsome1::pTPI-preCOX4-SL17-Neon-URA3	WT
26030594	4461233		0	270	36	0.84	x	[0.0, 0.2, 0.3, 0.3, 0.7, 0.7, 0.8, 0.9, 0.9, 0.9, 1.0, 1.0, 1.1, 1.2, 1.6, 1.6, 1.6, 2.0, 2.0, 2.0, 2.5, 2.6, 2.6, 2.6, 3.0, 3.4, 3.4, 3.4, 3.5, 3.6, 3.9, 4.0, 4.6, 4.6, 4.6, 4.6, 4.8, 4.8, 5.0, 5.1, 5.4, 5.7, 6.0, 6.0, 6.5, 6.6, 6.6, 7.3, 7.3, 7.7, 8.1, 8.1, 8.2, 8.2, 8.2, 8.2, 8.6, 8.9, 9.0, 9.0, 9.3, 9.6, 9.6, 9.6, 9.6, 10.2, 10.7, 10.7, 10.7, 10.9, 10.9, 11.0, 11.0, 11.0, 11.0, 11.0, 11.2, 1…	4	0	0	10	FALSE	FALSE	CGY13.74	616	20210611_MmpLifespans_1-v616Pos89x0134y1529	20210611_MmpLifespans_1	67.4833	1838	/scratch3/nate/yeast_lifespan_machine/20210611_MmpLifespans_1/processed_hyperstacks/20210611_MmpLifespans_1-v616Pos89x0134y1529.tif	89	1	r	0.0598382	1	SC_YNB_NH4_GLUCOSE_MMP_pH4.5	0	0	MATa ura3d0 TIM50-mCherry-natMX xsome1::pTPI-preCOX4-SL17-Neon-URA3	WT
26032473	4461520		0	275	37	0.86	x	[0.0, 0.1, 0.1, 0.1, 0.1, 0.1, 0.1, 0.5, 0.6, 0.6, 0.7, 0.7, 0.7, 0.8, 0.8, 0.8, 0.8, 1.3, 1.5, 1.6, 1.6, 1.6, 1.9, 2.1, 2.1, 2.1, 2.1, 2.5, 2.6, 2.6, 2.6, 2.6, 3.0, 3.4, 3.4, 3.4, 3.7, 3.9, 3.9, 3.9, 4.1, 4.4, 4.4, 4.4, 4.7, 4.9, 5.0, 5.0, 5.2, 5.4, 5.5, 5.5, 5.8, 6.1, 6.1, 6.1, 6.5, 6.6, 6.7, 6.7, 7.1, 7.3, 7.3, 7.3, 7.8, 8.0, 8.0, 8.0, 8.4, 8.5, 8.6, 8.6, 8.9, 9.2, 9.2, 9.2, 9.6, 9.8, 9.9, 9.9…	4	2	0	10	FALSE	FALSE	CGY13.74	616	20210611_MmpLifespans_1-v616Pos88x1141y1494	20210611_MmpLifespans_1	68.7333	1838	/scratch3/nate/yeast_lifespan_machine/20210611_MmpLifespans_1/processed_hyperstacks/20210611_MmpLifespans_1-v616Pos88x1141y1494.tif	88	1	r	0.0653447	1	SC_YNB_NH4_GLUCOSE_MMP_pH4.5	0	0	MATa ura3d0 TIM50-mCherry-natMX xsome1::pTPI-preCOX4-SL17-Neon-URA3	WT
26029734	4461073		0	186	30	0.78	x	[0.0, 0.0, 0.1, 0.3, 0.3, 0.5, 0.7, 0.7, 0.7, 0.9, 1.1, 1.4, 1.4, 1.4, 1.5, 1.6, 1.9, 2.3, 2.4, 2.4, 2.4, 2.7, 2.7, 2.9, 2.9, 3.0, 3.6, 3.7, 3.7, 3.8, 3.8, 3.8, 4.1, 4.6, 4.6, 4.7, 4.8, 5.1, 5.1, 5.2, 5.3, 5.3, 5.4, 5.8, 6.4, 6.5, 6.5, 6.5, 7.3, 7.3, 7.5, 7.5, 8.0, 8.2, 8.2, 8.3, 8.4, 8.4, 8.4, 8.5, 8.6, 8.6, 8.6, 8.6, 9.3, 9.4, 9.4, 9.7, 10.2, 10.3, 10.3, 10.3, 10.3, 10.3, 10.3, 10.5, 11.0, 11.2…	4	1	0	10	FALSE	FALSE	CGY13.74	616	20210611_MmpLifespans_1-v616Pos85x0454y1288	20210611_MmpLifespans_1	46.4833	1838	/scratch3/nate/yeast_lifespan_machine/20210611_MmpLifespans_1/processed_hyperstacks/20210611_MmpLifespans_1-v616Pos85x0454y1288.tif	85	1	e	0.916283	1	SC_YNB_NH4_GLUCOSE_MMP_pH4.5	0	0	MATa ura3d0 TIM50-mCherry-natMX xsome1::pTPI-preCOX4-SL17-Neon-URA3	WT
26028258	4460804		0	214	19	0.91	x	[0.0, 0.0, 0.2, 0.4, 0.5, 0.5, 0.5, 0.8, 1.3, 1.4, 1.4, 1.4, 1.4, 1.8, 2.2, 2.4, 2.5, 2.5, 2.7, 2.8, 2.8, 2.8, 3.3, 3.6, 3.7, 3.7, 3.7, 3.7, 3.8, 3.8, 3.8, 4.4, 4.6, 4.6, 4.8, 4.9, 5.3, 5.3, 5.3, 5.5, 6.0, 6.0, 6.0, 6.6, 6.6, 6.6, 6.6, 6.9, 7.4, 7.4, 7.4, 7.9, 7.9, 7.9, 8.2, 8.9, 8.9, 8.9, 9.2, 9.9, 9.9, 10.1, 10.1, 10.3, 10.3, 10.6, 11.0, 11.0, 11.0, 11.0, 11.4, 11.7, 11.9, 11.9, 11.9, 12.2, 12.…	4	2	0	10	FALSE	FALSE	CGY13.74	616	20210611_MmpLifespans_1-v616Pos82x0286y1686	20210611_MmpLifespans_1	53.4833	1838	/scratch3/nate/yeast_lifespan_machine/20210611_MmpLifespans_1/processed_hyperstacks/20210611_MmpLifespans_1-v616Pos82x0286y1686.tif	82	1	e	0.86063	1	SC_YNB_NH4_GLUCOSE_MMP_pH4.5	0	0	MATa ura3d0 TIM50-mCherry-natMX xsome1::pTPI-preCOX4-SL17-Neon-URA3	WT
26032202	4461469		0	95	8	0.67	w	[0.0, 0.0, 0.0, 0.0, 0.0, 0.0, 0.0, 0.0, 0.0, 0.0, 0.0, 0.0, 0.0, 0.0, 0.0, 0.0, 0.0, 0.0, 0.0, 0.0, 0.0, 0.0, 0.0, 0.0, 0.0, 0.0, 0.0, 0.0, 0.0, 0.0, 0.0, 0.0, 0.0, 0.0, 0.2, 0.4, 0.5, 0.5, 0.5, 0.5, 1.0, 1.3, 1.4, 1.4, 1.6, 2.0, 2.0, 2.0, 2.4, 2.4, 2.4, 2.8, 3.2, 3.2, 3.2, 3.2, 3.2, 3.6, 4.1, 4.1, 4.2, 4.2, 4.2, 4.2, 4.4, 4.9, 5.1, 5.1, 5.1, 5.2, 5.8, 5.8, 5.9, 5.9, 5.9, 6.1, 6.1, 6.8, 6.8, 6.9…	4	4	0	10	FALSE	FALSE	CGY13.74	616	20210611_MmpLifespans_1-v616Pos88x1152y0272	20210611_MmpLifespans_1	23.7333	1838	/scratch3/nate/yeast_lifespan_machine/20210611_MmpLifespans_1/processed_hyperstacks/20210611_MmpLifespans_1-v616Pos88x1152y0272.tif	88	1				SC_YNB_NH4_GLUCOSE_MMP_pH4.5	0	0	MATa ura3d0 TIM50-mCherry-natMX xsome1::pTPI-preCOX4-SL17-Neon-URA3	WT
26029899	4461106		0	202	28	0.86	x	[0.0, 0.2, 0.2, 0.2, 0.2, 0.2, 0.4, 0.8, 1.2, 1.2, 1.2, 1.3, 1.5, 1.5, 1.6, 1.6, 1.7, 1.7, 2.2, 2.6, 2.7, 2.7, 2.8, 3.3, 3.3, 3.3, 3.3, 3.9, 4.3, 4.3, 4.4, 4.4, 4.6, 4.6, 4.6, 4.9, 5.1, 5.1, 5.1, 5.1, 5.4, 5.4, 5.8, 6.2, 6.2, 6.2, 6.2, 6.5, 6.8, 6.9, 6.9, 7.4, 7.5, 7.5, 7.8, 8.3, 8.3, 8.4, 8.7, 8.9, 8.9, 9.0, 9.3, 9.5, 9.5, 9.7, 9.7, 9.9, 10.2, 10.2, 10.2, 10.4, 10.8, 10.8, 11.0, 11.6, 11.6, 11.7…	4	2	0	10	FALSE	FALSE	CGY13.74	616	20210611_MmpLifespans_1-v616Pos87x0268y0232	20210611_MmpLifespans_1	50.4833	1838	/scratch3/nate/yeast_lifespan_machine/20210611_MmpLifespans_1/processed_hyperstacks/20210611_MmpLifespans_1-v616Pos87x0268y0232.tif	87	1	u	0.506366	1	SC_YNB_NH4_GLUCOSE_MMP_pH4.5	0	0	MATa ura3d0 TIM50-mCherry-natMX xsome1::pTPI-preCOX4-SL17-Neon-URA3	WT
26028410	4460830		0	227	30	0.83	x	[0.0, 0.0, 0.0, 0.1, 0.5, 0.9, 0.9, 0.9, 0.9, 0.9, 1.0, 1.0, 1.2, 1.6, 1.6, 1.6, 1.8, 1.9, 1.9, 1.9, 2.0, 2.3, 2.3, 2.3, 2.5, 2.5, 2.5, 2.5, 2.5, 3.0, 3.6, 3.6, 3.6, 3.6, 4.2, 4.6, 4.6, 4.6, 4.6, 5.0, 5.6, 5.6, 5.6, 6.0, 6.6, 6.7, 6.7, 6.7, 6.7, 6.7, 7.2, 7.6, 7.8, 7.8, 7.8, 8.1, 8.8, 8.8, 8.8, 8.8, 9.3, 9.8, 9.8, 9.8, 9.8, 9.9, 10.1, 10.2, 10.2, 10.2, 10.2, 10.5, 10.9, 11.0, 11.0, 11.0, 11.4, 11…	4	3	0	10	FALSE	FALSE	CGY13.74	616	20210611_MmpLifespans_1-v616Pos83x0337y0494	20210611_MmpLifespans_1	56.7333	1838	/scratch3/nate/yeast_lifespan_machine/20210611_MmpLifespans_1/processed_hyperstacks/20210611_MmpLifespans_1-v616Pos83x0337y0494.tif	83	1	e	0.901934	1	SC_YNB_NH4_GLUCOSE_MMP_pH4.5	0	0	MATa ura3d0 TIM50-mCherry-natMX xsome1::pTPI-preCOX4-SL17-Neon-URA3	WT
26030041	4461131		0	220	33	0.84	x	[0.0, 0.2, 0.2, 0.4, 0.4, 0.4, 0.5, 1.0, 1.1, 1.3, 1.4, 1.6, 1.8, 1.8, 1.9, 2.5, 2.5, 2.5, 2.6, 2.8, 3.0, 3.1, 3.1, 3.1, 3.1, 3.3, 3.7, 3.9, 3.9, 4.4, 4.8, 4.8, 4.8, 5.4, 5.5, 5.5, 5.5, 6.0, 6.3, 6.3, 6.3, 6.7, 7.1, 7.1, 7.2, 7.7, 7.9, 7.9, 7.9, 8.3, 8.7, 8.7, 8.7, 9.1, 9.6, 9.6, 9.7, 9.7, 10.0, 10.5, 10.5, 10.5, 10.5, 11.1, 11.3, 11.4, 11.4, 11.4, 11.5, 11.7, 11.7, 12.2, 12.6, 12.6, 12.6, 12.6, …	4	1	0	10	FALSE	FALSE	CGY13.74	616	20210611_MmpLifespans_1-v616Pos87x0157y0838	20210611_MmpLifespans_1	54.9833	1838	/scratch3/nate/yeast_lifespan_machine/20210611_MmpLifespans_1/processed_hyperstacks/20210611_MmpLifespans_1-v616Pos87x0157y0838.tif	87	1	u	0.20161	1	SC_YNB_NH4_GLUCOSE_MMP_pH4.5	0	0	MATa ura3d0 TIM50-mCherry-natMX xsome1::pTPI-preCOX4-SL17-Neon-URA3	WT
26030340	4461187		0	240	32	0.72	x	[0.0, 0.0, 0.2, 0.4, 0.4, 0.4, 0.4, 0.8, 1.0, 1.0, 1.0, 1.2, 1.5, 1.7, 1.7, 1.7, 1.7, 1.8, 1.9, 2.3, 2.4, 2.4, 2.7, 2.8, 2.8, 2.8, 3.4, 3.5, 3.5, 3.5, 3.7, 3.9, 4.1, 4.1, 4.1, 4.2, 4.2, 4.3, 4.5, 4.6, 4.9, 5.1, 5.2, 5.2, 5.2, 5.2, 5.6, 6.0, 6.1, 6.1, 6.5, 6.5, 6.6, 6.7, 6.7, 6.7, 7.1, 7.4, 7.5, 7.5, 7.5, 7.5, 7.6, 8.0, 8.1, 8.1, 8.2, 8.3, 8.3, 8.5, 8.8, 8.8, 9.6, 9.6, 9.9, 10.1, 10.3, 10.3, 10.4,…	4	1	0	10	FALSE	FALSE	CGY13.74	616	20210611_MmpLifespans_1-v616Pos89x1194y0310	20210611_MmpLifespans_1	59.9833	1838	/scratch3/nate/yeast_lifespan_machine/20210611_MmpLifespans_1/processed_hyperstacks/20210611_MmpLifespans_1-v616Pos89x1194y0310.tif	89	1	r	0.0511931	1	SC_YNB_NH4_GLUCOSE_MMP_pH4.5	0	0	MATa ura3d0 TIM50-mCherry-natMX xsome1::pTPI-preCOX4-SL17-Neon-URA3	WT
26032233	4461475		0	188	27	0.83	x	[0.0, 0.1, 0.2, 0.2, 0.3, 0.3, 0.4, 0.9, 1.1, 1.1, 1.1, 1.7, 1.7, 2.3, 2.6, 2.7, 2.9, 2.9, 2.9, 2.9, 2.9, 3.1, 3.4, 3.5, 3.5, 3.5, 4.0, 4.2, 4.3, 4.3, 4.3, 4.5, 5.2, 5.2, 5.2, 5.4, 6.1, 6.2, 6.2, 6.6, 7.0, 7.0, 7.0, 7.5, 7.6, 7.6, 7.7, 8.3, 8.3, 8.3, 8.6, 9.0, 9.0, 9.0, 9.1, 9.4, 9.7, 9.7, 9.7, 9.9, 9.9, 10.4, 10.6, 11.5, 11.5, 12.3, 12.4, 13.1, 13.1, 13.1, 13.2, 13.9, 14.1, 14.1, 14.1, 14.4, 14.…	4	2	0	10	FALSE	FALSE	CGY13.74	616	20210611_MmpLifespans_1-v616Pos88x0627y0467	20210611_MmpLifespans_1	46.9833	1838	/scratch3/nate/yeast_lifespan_machine/20210611_MmpLifespans_1/processed_hyperstacks/20210611_MmpLifespans_1-v616Pos88x0627y0467.tif	88	1	e	0.985611	1	SC_YNB_NH4_GLUCOSE_MMP_pH4.5	0	0	MATa ura3d0 TIM50-mCherry-natMX xsome1::pTPI-preCOX4-SL17-Neon-URA3	WT
26029626	4461052		0	201	22	0.6	x	[0.0, 0.0, 0.1, 0.4, 0.5, 0.5, 0.7, 0.8, 0.9, 1.1, 1.2, 1.2, 1.2, 1.5, 1.8, 1.9, 2.0, 2.0, 2.2, 2.2, 2.8, 3.0, 3.0, 3.0, 3.2, 3.4, 3.6, 3.9, 3.9, 3.9, 4.0, 4.2, 4.3, 4.3, 4.4, 4.7, 5.1, 5.1, 5.1, 5.2, 5.9, 6.0, 6.0, 6.0, 6.5, 6.6, 6.6, 6.8, 7.1, 7.1, 7.1, 7.2, 7.2, 7.3, 7.9, 8.0, 8.2, 8.2, 8.2, 8.3, 8.7, 9.0, 9.1, 9.1, 9.3, 9.4, 9.4, 9.4, 9.9, 10.4, 10.4, 10.4, 10.5, 10.5, 10.5, 10.5, 10.7, 11.2,…	4	2	0	10	FALSE	FALSE	CGY13.74	616	20210611_MmpLifespans_1-v616Pos85x1402y0685	20210611_MmpLifespans_1	50.2333	1838	/scratch3/nate/yeast_lifespan_machine/20210611_MmpLifespans_1/processed_hyperstacks/20210611_MmpLifespans_1-v616Pos85x1402y0685.tif	85	1	e	0.971207	1	SC_YNB_NH4_GLUCOSE_MMP_pH4.5	0	0	MATa ura3d0 TIM50-mCherry-natMX xsome1::pTPI-preCOX4-SL17-Neon-URA3	WT
26030530	4461221		0	148	23	0.82	x	[0.0, 0.1, 0.3, 0.3, 0.8, 1.3, 1.3, 1.3, 1.6, 1.7, 1.9, 1.9, 2.4, 2.5, 2.5, 2.5, 3.1, 3.5, 3.5, 3.5, 3.5, 3.5, 4.1, 4.4, 4.5, 4.5, 4.5, 4.9, 5.2, 5.2, 5.6, 5.8, 5.9, 6.6, 7.0, 7.0, 7.1, 7.7, 7.7, 7.7, 7.8, 8.3, 8.8, 8.8, 8.8, 9.4, 9.9, 9.9, 9.9, 9.9, 10.3, 10.7, 10.7, 11.2, 11.7, 11.7, 11.7, 12.3, 12.7, 12.7, 12.7, 13.0, 13.1, 13.2, 13.2, 13.3, 13.4, 13.6, 13.7, 13.7, 13.8, 13.8, 13.8, 13.8, 13.8…	4	1	0	10	FALSE	FALSE	CGY13.74	616	20210611_MmpLifespans_1-v616Pos89x1187y1126	20210611_MmpLifespans_1	36.9833	1838	/scratch3/nate/yeast_lifespan_machine/20210611_MmpLifespans_1/processed_hyperstacks/20210611_MmpLifespans_1-v616Pos89x1187y1126.tif	89	1	r	0.0490937	1	SC_YNB_NH4_GLUCOSE_MMP_pH4.5	0	0	MATa ura3d0 TIM50-mCherry-natMX xsome1::pTPI-preCOX4-SL17-Neon-URA3	WT
26031468	4461368		0	214	23	0.7	x	[0.0, 0.2, 0.2, 0.2, 0.4, 0.4, 0.5, 1.0, 1.2, 1.2, 1.2, 1.4, 1.9, 1.9, 1.9, 2.2, 2.3, 2.8, 2.9, 2.9, 3.2, 3.2, 3.5, 4.1, 4.1, 4.2, 4.2, 4.2, 4.3, 4.7, 4.9, 4.9, 5.1, 5.3, 5.3, 5.3, 5.3, 5.4, 5.4, 5.5, 5.9, 5.9, 6.0, 6.0, 6.1, 6.2, 6.3, 6.4, 6.5, 6.7, 6.9, 7.0, 7.0, 7.0, 7.1, 7.1, 7.1, 7.1, 7.3, 7.6, 7.6, 7.6, 7.6, 7.6, 8.1, 8.6, 8.6, 8.6, 8.6, 9.1, 9.6, 9.6, 9.6, 9.6, 9.6, 10.1, 10.6, 10.6, 10.6,…	4	3	0	10	FALSE	FALSE	CGY13.74	616	20210611_MmpLifespans_1-v616Pos86x1671y1256	20210611_MmpLifespans_1	53.4833	1838	/scratch3/nate/yeast_lifespan_machine/20210611_MmpLifespans_1/processed_hyperstacks/20210611_MmpLifespans_1-v616Pos86x1671y1256.tif	86	1	u	0.745621	1	SC_YNB_NH4_GLUCOSE_MMP_pH4.5	0	0	MATa ura3d0 TIM50-mCherry-natMX xsome1::pTPI-preCOX4-SL17-Neon-URA3	WT
26028240	4460800		0	279	30	0.95	x	[0.0, 0.0, 0.0, 0.0, 0.0, 0.0, 0.3, 0.7, 0.9, 0.9, 1.1, 1.1, 1.3, 1.3, 1.3, 1.3, 1.5, 1.8, 2.0, 2.1, 2.1, 2.1, 2.2, 2.7, 3.0, 3.0, 3.0, 3.0, 3.3, 3.4, 3.7, 4.1, 4.1, 4.5, 4.6, 5.2, 5.5, 5.5, 5.5, 5.6, 5.7, 6.2, 6.6, 6.8, 6.8, 7.0, 7.1, 7.4, 7.4, 7.6, 7.9, 8.1, 8.1, 8.1, 8.2, 8.5, 8.5, 8.5, 8.7, 8.9, 8.9, 8.9, 9.1, 9.5, 9.5, 9.6, 9.8, 10.0, 10.0, 10.1, 10.2, 10.5, 10.5, 10.5, 10.5, 10.6, 10.9, 11.…	4	1	0	10	FALSE	FALSE	CGY13.74	616	20210611_MmpLifespans_1-v616Pos82x1234y1489	20210611_MmpLifespans_1	69.7333	1838	/scratch3/nate/yeast_lifespan_machine/20210611_MmpLifespans_1/processed_hyperstacks/20210611_MmpLifespans_1-v616Pos82x1234y1489.tif	82	1	u	0.60549	1	SC_YNB_NH4_GLUCOSE_MMP_pH4.5	0	0	MATa ura3d0 TIM50-mCherry-natMX xsome1::pTPI-preCOX4-SL17-Neon-URA3	WT
26029791	4461084		0	208	30	0.88	x	[0.0, 0.0, 0.0, 0.5, 0.7, 0.7, 0.8, 0.8, 1.0, 1.0, 1.0, 1.0, 1.0, 1.0, 1.2, 1.3, 1.4, 1.9, 2.3, 2.3, 2.3, 2.3, 2.9, 3.4, 3.4, 3.4, 3.4, 3.5, 3.5, 4.0, 4.4, 4.4, 4.4, 4.8, 5.3, 5.3, 5.3, 5.5, 5.5, 5.5, 5.7, 5.8, 6.1, 6.2, 6.2, 6.3, 6.6, 6.7, 6.9, 7.0, 7.0, 7.7, 7.8, 8.0, 8.3, 8.3, 8.3, 8.3, 8.3, 8.5, 9.1, 9.1, 9.3, 9.8, 9.9, 9.9, 9.9, 9.9, 10.0, 10.6, 10.6, 10.6, 11.1, 11.6, 11.6, 11.6, 11.6, 12.0…	4	2	0	10	FALSE	FALSE	CGY13.74	616	20210611_MmpLifespans_1-v616Pos85x0978y1499	20210611_MmpLifespans_1	51.9833	1838	/scratch3/nate/yeast_lifespan_machine/20210611_MmpLifespans_1/processed_hyperstacks/20210611_MmpLifespans_1-v616Pos85x0978y1499.tif	85	1	e	0.987769	1	SC_YNB_NH4_GLUCOSE_MMP_pH4.5	0	0	MATa ura3d0 TIM50-mCherry-natMX xsome1::pTPI-preCOX4-SL17-Neon-URA3	WT
26032290	4461486		0	151	20	0.92	w	[0.0, 0.0, 0.0, 0.0, 0.0, 0.0, 0.0, 0.0, 0.0, 0.0, 0.0, 0.0, 0.1, 0.1, 0.1, 0.1, 0.3, 0.4, 0.5, 0.5, 0.7, 0.8, 0.8, 0.9, 0.9, 0.9, 1.5, 1.5, 1.7, 1.9, 1.9, 2.1, 2.2, 2.2, 2.2, 2.3, 2.8, 3.1, 3.1, 3.1, 3.4, 3.4, 3.4, 3.4, 3.6, 4.0, 4.1, 4.2, 4.3, 4.3, 4.6, 5.2, 5.2, 5.4, 5.4, 5.4, 5.6, 5.8, 5.8, 6.2, 6.2, 6.4, 6.6, 6.9, 7.2, 7.2, 7.2, 7.2, 7.5, 7.9, 7.9, 7.9, 8.3, 8.4, 8.4, 8.7, 8.9, 8.9, 8.9, 9.4…	4	2	0	10	FALSE	FALSE	CGY13.74	616	20210611_MmpLifespans_1-v616Pos88x1149y0679	20210611_MmpLifespans_1	37.7333	1838	/scratch3/nate/yeast_lifespan_machine/20210611_MmpLifespans_1/processed_hyperstacks/20210611_MmpLifespans_1-v616Pos88x1149y0679.tif	88	1				SC_YNB_NH4_GLUCOSE_MMP_pH4.5	0	0	MATa ura3d0 TIM50-mCherry-natMX xsome1::pTPI-preCOX4-SL17-Neon-URA3	WT
26028515	4460849		0	152	23	0.81	w	[0.0, 0.0, 0.2, 0.6, 0.7, 0.7, 0.7, 0.7, 0.7, 0.9, 1.3, 1.6, 1.6, 1.8, 2.0, 2.1, 2.1, 2.1, 2.3, 2.3, 2.6, 2.6, 2.6, 2.9, 3.8, 3.8, 4.3, 4.3, 5.0, 5.2, 5.4, 5.7, 5.8, 5.8, 5.8, 6.1, 6.8, 6.9, 6.9, 6.9, 7.3, 7.5, 7.5, 7.6, 7.9, 8.0, 8.0, 8.1, 8.3, 8.3, 8.5, 8.6, 8.6, 8.7, 8.7, 8.8, 9.3, 9.4, 9.5, 9.5, 9.5, 9.5, 9.6, 9.6, 9.6, 10.0, 10.3, 10.3, 10.4, 10.4, 10.4, 10.8, 11.3, 11.4, 11.4, 11.5, 11.7, 1…	4	3	0	10	FALSE	FALSE	CGY13.74	616	20210611_MmpLifespans_1-v616Pos83x0756y0904	20210611_MmpLifespans_1	37.9833	1838	/scratch3/nate/yeast_lifespan_machine/20210611_MmpLifespans_1/processed_hyperstacks/20210611_MmpLifespans_1-v616Pos83x0756y0904.tif	83	1				SC_YNB_NH4_GLUCOSE_MMP_pH4.5	0	0	MATa ura3d0 TIM50-mCherry-natMX xsome1::pTPI-preCOX4-SL17-Neon-URA3	WT
26030677	4461249		0	107	15	0.87	x	[0.0, 0.1, 0.2, 0.4, 0.4, 0.4, 0.4, 0.5, 0.5, 0.7, 1.1, 1.3, 1.4, 1.4, 1.4, 1.8, 1.9, 1.9, 2.5, 2.7, 2.8, 2.8, 2.9, 2.9, 2.9, 3.0, 3.0, 3.2, 3.4, 3.4, 3.4, 3.4, 3.9, 4.0, 4.0, 4.0, 4.5, 4.6, 4.6, 4.6, 4.8, 4.8, 4.8, 4.8, 4.9, 4.9, 5.0, 5.0, 5.3, 5.3, 5.3, 5.7, 6.1, 6.1, 6.1, 6.5, 6.7, 6.7, 6.7, 7.3, 7.5, 7.5, 7.5, 8.1, 8.5, 8.5, 8.5, 8.7, 9.1, 9.5, 9.5, 9.6, 9.6, 9.6, 10.0, 10.5, 10.5, 10.5, 10.5…	4	1	0	10	FALSE	FALSE	CGY13.74	616	20210611_MmpLifespans_1-v616Pos89x1707y1737	20210611_MmpLifespans_1	26.7333	1838	/scratch3/nate/yeast_lifespan_machine/20210611_MmpLifespans_1/processed_hyperstacks/20210611_MmpLifespans_1-v616Pos89x1707y1737.tif	89	1	u	0.23948	1	SC_YNB_NH4_GLUCOSE_MMP_pH4.5	0	0	MATa ura3d0 TIM50-mCherry-natMX xsome1::pTPI-preCOX4-SL17-Neon-URA3	WT
26029389	4461006		0	264	24	0.74	x	[0.0, 0.1, 0.3, 0.3, 0.5, 0.5, 0.5, 0.9, 1.1, 1.1, 1.2, 1.5, 1.6, 1.6, 1.6, 1.9, 2.2, 2.2, 2.2, 2.2, 2.4, 2.7, 2.7, 2.7, 2.7, 3.2, 3.3, 3.3, 3.4, 3.4, 3.4, 3.5, 3.6, 3.9, 4.1, 4.1, 4.4, 4.8, 4.8, 4.8, 4.8, 5.2, 5.5, 5.5, 5.5, 5.6, 5.6, 5.8, 6.3, 6.5, 6.5, 6.5, 7.0, 7.5, 7.5, 7.5, 7.5, 7.7, 8.1, 8.4, 8.4, 8.8, 9.1, 9.1, 9.1, 9.1, 9.5, 9.9, 10.0, 10.0, 10.0, 10.0, 10.4, 10.4, 10.6, 10.9, 11.1, 11.1…	4	3	0	10	FALSE	FALSE	CGY13.74	616	20210611_MmpLifespans_1-v616Pos84x0710y1325	20210611_MmpLifespans_1	65.9833	1838	/scratch3/nate/yeast_lifespan_machine/20210611_MmpLifespans_1/processed_hyperstacks/20210611_MmpLifespans_1-v616Pos84x0710y1325.tif	84	1	u	0.443641	1	SC_YNB_NH4_GLUCOSE_MMP_pH4.5	0	0	MATa ura3d0 TIM50-mCherry-natMX xsome1::pTPI-preCOX4-SL17-Neon-URA3	WT
26028560	4460857		31	166	17	0.8	x	[0.0, 0.0, 0.0, 0.5, 0.9, 0.9, 1.3, 1.7, 1.7, 2.1, 2.3, 2.4, 2.4, 2.4, 2.8, 3.2, 3.4, 3.4, 3.5, 3.8, 3.8, 3.8, 4.3, 4.7, 4.8, 4.8, 4.8, 4.8, 5.2, 5.6, 5.8, 5.8, 5.8, 5.8, 5.8, 5.8, 5.9, 6.3, 6.5, 6.5, 6.5, 6.5, 6.6, 6.7, 7.1, 7.4, 7.4, 7.4, 7.5, 8.0, 8.3, 8.3, 8.3, 8.3, 8.4, 8.9, 9.0, 9.0, 9.3, 9.5, 9.6, 9.6, 9.6, 9.6, 9.6, 9.6, 9.6, 10.1, 10.5, 10.6, 10.7, 10.7, 10.7, 10.8, 10.9, 10.9, 10.9, 11.…	4	1	0	10	FALSE	FALSE	CGY13.74	616	20210611_MmpLifespans_1-v616Pos83x0650y1114	20210611_MmpLifespans_1	33.75	1838	/scratch3/nate/yeast_lifespan_machine/20210611_MmpLifespans_1/processed_hyperstacks/20210611_MmpLifespans_1-v616Pos83x0650y1114.tif	83	1	r	0.0365158	1	SC_YNB_NH4_GLUCOSE_MMP_pH4.5	0	0	MATa ura3d0 TIM50-mCherry-natMX xsome1::pTPI-preCOX4-SL17-Neon-URA3	WT
26029333	4460995		0	200	12	0.8	x	[0.0, 0.1, 0.1, 0.1, 0.1, 0.1, 0.1, 0.6, 1.2, 1.2, 1.2, 1.2, 1.5, 2.0, 2.0, 2.0, 2.4, 2.6, 2.6, 2.6, 2.6, 2.6, 2.6, 2.7, 3.1, 3.6, 3.6, 4.0, 4.5, 4.5, 4.5, 4.5, 5.0, 5.5, 5.5, 5.5, 5.6, 5.6, 5.6, 5.6, 5.6, 6.2, 6.4, 6.7, 6.7, 6.7, 6.8, 6.8, 7.0, 7.0, 7.0, 7.1, 7.1, 7.1, 7.1, 7.1, 7.1, 7.2, 7.2, 7.2, 7.5, 7.5, 7.5, 7.5, 7.6, 7.7, 7.7, 7.7, 7.7, 7.8, 7.8, 7.8, 7.8, 7.8, 7.8, 7.8, 7.9, 7.9, 7.9, 7.9…	4	2	0	10	FALSE	FALSE	CGY13.74	616	20210611_MmpLifespans_1-v616Pos84x0185y1125	20210611_MmpLifespans_1	49.9833	1838	/scratch3/nate/yeast_lifespan_machine/20210611_MmpLifespans_1/processed_hyperstacks/20210611_MmpLifespans_1-v616Pos84x0185y1125.tif	84	1	e	0.98308	1	SC_YNB_NH4_GLUCOSE_MMP_pH4.5	0	0	MATa ura3d0 TIM50-mCherry-natMX xsome1::pTPI-preCOX4-SL17-Neon-URA3	WT
26029929	4461111		0	92	12	0.73	x	[0.0, 0.1, 0.2, 0.6, 0.8, 1.1, 1.2, 1.2, 1.2, 1.5, 1.5, 1.5, 1.8, 2.3, 2.3, 2.3, 2.6, 3.0, 3.0, 3.1, 3.4, 3.4, 3.6, 4.1, 4.2, 4.2, 4.2, 4.5, 4.9, 4.9, 4.9, 5.3, 5.4, 5.8, 5.9, 5.9, 6.0, 6.5, 6.5, 6.9, 6.9, 7.0, 7.3, 7.3, 7.4, 7.5, 7.5, 7.6, 8.2, 8.3, 8.3, 8.5, 8.6, 8.6, 8.8, 8.8, 8.8, 8.9, 8.9, 8.9, 9.3, 9.5, 9.5, 9.7, 9.7, 9.7, 9.7, 9.7, 9.7, 9.7, 9.8, 10.0, 10.0, 10.0, 10.0, 10.0, 10.2, 10.3, 1…	4	1	0	10	FALSE	FALSE	CGY13.74	616	20210611_MmpLifespans_1-v616Pos87x1319y0235	20210611_MmpLifespans_1	22.9833	1838	/scratch3/nate/yeast_lifespan_machine/20210611_MmpLifespans_1/processed_hyperstacks/20210611_MmpLifespans_1-v616Pos87x1319y0235.tif	87	1	r	0.0502686	1	SC_YNB_NH4_GLUCOSE_MMP_pH4.5	0	0	MATa ura3d0 TIM50-mCherry-natMX xsome1::pTPI-preCOX4-SL17-Neon-URA3	WT
26029407	4461010		0	288	31	0.58	x	[0.0, 0.2, 0.2, 0.2, 0.2, 0.4, 0.7, 0.7, 0.7, 0.7, 0.9, 1.4, 1.4, 1.5, 1.8, 1.9, 1.9, 1.9, 1.9, 2.4, 2.9, 2.9, 2.9, 3.1, 3.6, 3.8, 3.8, 3.8, 4.2, 4.7, 4.7, 4.7, 5.0, 5.5, 5.6, 5.6, 5.6, 5.6, 5.6, 5.7, 5.7, 5.7, 6.1, 6.5, 6.5, 6.5, 6.5, 6.6, 7.2, 7.2, 7.2, 7.9, 7.9, 7.9, 7.9, 8.3, 8.6, 8.6, 8.6, 9.0, 9.4, 9.4, 9.4, 9.4, 9.7, 9.7, 9.7, 9.7, 10.2, 10.6, 10.7, 10.7, 10.7, 10.7, 10.7, 10.7, 11.3, 11.5…	4	1	0	10	FALSE	FALSE	CGY13.74	616	20210611_MmpLifespans_1-v616Pos84x1545y1329	20210611_MmpLifespans_1	71.9833	1838	/scratch3/nate/yeast_lifespan_machine/20210611_MmpLifespans_1/processed_hyperstacks/20210611_MmpLifespans_1-v616Pos84x1545y1329.tif	84	1	u	0.602351	1	SC_YNB_NH4_GLUCOSE_MMP_pH4.5	0	0	MATa ura3d0 TIM50-mCherry-natMX xsome1::pTPI-preCOX4-SL17-Neon-URA3	WT
26029801	4461086		0	205	23	0.87	x	[0.0, 0.1, 0.1, 0.2, 0.4, 0.9, 0.9, 0.9, 1.3, 1.6, 1.9, 1.9, 1.9, 2.3, 2.4, 2.4, 2.5, 2.5, 2.5, 2.8, 3.5, 3.5, 3.8, 4.1, 4.1, 4.1, 4.1, 4.6, 5.1, 5.1, 5.1, 5.1, 5.4, 5.6, 5.9, 5.9, 5.9, 5.9, 6.2, 6.5, 6.5, 6.8, 6.8, 6.8, 7.0, 7.5, 7.5, 7.5, 7.9, 8.0, 8.2, 8.7, 8.7, 8.7, 9.1, 9.4, 9.5, 9.5, 9.5, 9.7, 10.2, 10.5, 10.5, 10.5, 10.5, 10.6, 10.9, 11.3, 11.4, 11.4, 11.4, 11.4, 11.7, 11.9, 11.9, 11.9, 11…	4	2	0	10	FALSE	FALSE	CGY13.74	616	20210611_MmpLifespans_1-v616Pos85x1396y1501	20210611_MmpLifespans_1	51.2333	1838	/scratch3/nate/yeast_lifespan_machine/20210611_MmpLifespans_1/processed_hyperstacks/20210611_MmpLifespans_1-v616Pos85x1396y1501.tif	85	1	e	0.989972	1	SC_YNB_NH4_GLUCOSE_MMP_pH4.5	0	0	MATa ura3d0 TIM50-mCherry-natMX xsome1::pTPI-preCOX4-SL17-Neon-URA3	WT
26028703	4460880		46	160	14	0.68	x	[0.0, 0.1, 0.1, 0.1, 0.6, 1.0, 1.0, 1.0, 1.0, 1.0, 1.0, 1.0, 1.1, 1.1, 1.6, 2.1, 2.1, 2.1, 2.1, 2.7, 3.1, 3.1, 3.1, 3.2, 3.7, 4.1, 4.2, 4.2, 4.2, 4.2, 4.2, 4.2, 4.6, 5.1, 5.2, 5.2, 5.2, 5.2, 5.2, 5.7, 6.2, 6.2, 6.2, 6.8, 7.2, 7.3, 7.3, 7.3, 7.3, 7.4, 8.0, 8.3, 8.3, 8.3, 8.3, 8.8, 9.3, 9.3, 9.3, 9.3, 9.3, 9.3, 9.3, 9.8, 10.2, 10.2, 10.2, 10.3, 10.3, 10.3, 10.3, 10.3, 10.3, 10.5, 10.5, 10.5, 10.5, …	4	4	0	10	FALSE	FALSE	CGY13.74	616	20210611_MmpLifespans_1-v616Pos83x1905y1528	20210611_MmpLifespans_1	28.5	1838	/scratch3/nate/yeast_lifespan_machine/20210611_MmpLifespans_1/processed_hyperstacks/20210611_MmpLifespans_1-v616Pos83x1905y1528.tif	83	1	e	0.995933	1	SC_YNB_NH4_GLUCOSE_MMP_pH4.5	0	0	MATa ura3d0 TIM50-mCherry-natMX xsome1::pTPI-preCOX4-SL17-Neon-URA3	WT
26030129	4461148		0	220	24	0.71	x	[0.0, 0.1, 0.2, 0.6, 0.6, 0.6, 0.6, 1.0, 1.2, 1.2, 1.4, 1.8, 1.8, 1.8, 1.8, 1.8, 2.3, 2.6, 2.6, 2.6, 2.6, 2.6, 2.8, 2.9, 3.0, 3.0, 3.0, 3.3, 3.5, 3.5, 3.5, 4.1, 4.1, 4.1, 4.2, 4.7, 4.9, 4.9, 4.9, 5.1, 5.1, 5.3, 5.4, 5.5, 5.5, 5.6, 5.7, 5.9, 5.9, 6.0, 6.0, 6.0, 6.2, 6.2, 6.3, 6.4, 6.4, 6.5, 6.5, 6.5, 6.6, 7.0, 7.1, 7.1, 7.1, 7.2, 7.2, 7.6, 7.7, 8.0, 8.3, 8.3, 8.3, 8.5, 8.6, 8.9, 8.9, 9.1, 9.2, 9.3…	4	0	0	10	FALSE	FALSE	CGY13.74	616	20210611_MmpLifespans_1-v616Pos87x0154y1246	20210611_MmpLifespans_1	54.9833	1838	/scratch3/nate/yeast_lifespan_machine/20210611_MmpLifespans_1/processed_hyperstacks/20210611_MmpLifespans_1-v616Pos87x0154y1246.tif	87	1	r	0.015222	1	SC_YNB_NH4_GLUCOSE_MMP_pH4.5	0	0	MATa ura3d0 TIM50-mCherry-natMX xsome1::pTPI-preCOX4-SL17-Neon-URA3	WT
26031346	4461345		0	224	25	0.74	x	[0.0, 0.1, 0.3, 0.3, 0.3, 0.8, 0.8, 0.8, 1.3, 1.4, 1.4, 1.8, 1.8, 1.8, 1.9, 2.3, 2.4, 2.4, 2.4, 2.8, 3.3, 3.4, 3.4, 3.8, 4.1, 4.1, 4.5, 5.0, 5.0, 5.0, 5.0, 5.0, 5.6, 6.1, 6.1, 6.1, 6.6, 6.6, 6.6, 7.0, 7.1, 7.2, 7.2, 7.5, 7.6, 7.8, 8.0, 8.0, 8.0, 8.1, 8.1, 8.1, 8.1, 8.1, 8.6, 8.7, 9.1, 9.1, 9.2, 9.2, 9.2, 9.2, 9.5, 9.5, 9.7, 9.7, 9.7, 9.9, 10.3, 10.6, 10.6, 10.6, 10.9, 10.9, 10.9, 11.2, 11.6, 11.7…	4	4	0	10	FALSE	FALSE	CGY13.74	616	20210611_MmpLifespans_1-v616Pos86x0416y0845	20210611_MmpLifespans_1	55.9833	1838	/scratch3/nate/yeast_lifespan_machine/20210611_MmpLifespans_1/processed_hyperstacks/20210611_MmpLifespans_1-v616Pos86x0416y0845.tif	86	1	u	0.431446	1	SC_YNB_NH4_GLUCOSE_MMP_pH4.5	0	0	MATa ura3d0 TIM50-mCherry-natMX xsome1::pTPI-preCOX4-SL17-Neon-URA3	WT
26028248	4460801		0	188	24	0.79	w	[0.0, 0.0, 0.0, 0.2, 0.6, 0.8, 0.9, 0.9, 1.0, 1.0, 1.0, 1.0, 1.1, 1.4, 1.7, 1.9, 1.9, 1.9, 2.2, 2.2, 3.0, 3.2, 3.3, 3.4, 3.4, 3.8, 4.3, 4.4, 4.4, 4.4, 4.7, 4.7, 5.1, 5.5, 5.5, 5.5, 5.5, 5.7, 6.1, 6.2, 6.6, 6.7, 6.7, 6.7, 7.1, 7.6, 7.6, 7.6, 8.0, 8.0, 8.0, 8.4, 8.5, 8.6, 8.7, 8.7, 9.0, 9.3, 9.3, 9.3, 9.6, 9.6, 9.7, 10.0, 10.0, 10.1, 10.1, 10.1, 10.3, 10.6, 10.8, 11.3, 11.3, 11.5, 11.8, 11.8, 11.9,…	4	3	0	10	FALSE	FALSE	CGY13.74	616	20210611_MmpLifespans_1-v616Pos82x1443y1490	20210611_MmpLifespans_1	46.9833	1838	/scratch3/nate/yeast_lifespan_machine/20210611_MmpLifespans_1/processed_hyperstacks/20210611_MmpLifespans_1-v616Pos82x1443y1490.tif	82	1				SC_YNB_NH4_GLUCOSE_MMP_pH4.5	0	0	MATa ura3d0 TIM50-mCherry-natMX xsome1::pTPI-preCOX4-SL17-Neon-URA3	WT
26030661	4461246		0	255	20	0.85	x	[0.0, 0.1, 0.4, 0.6, 0.7, 0.7, 0.7, 0.9, 0.9, 0.9, 1.3, 1.7, 1.8, 1.8, 1.8, 1.9, 2.0, 2.0, 2.0, 2.2, 2.2, 2.4, 2.8, 2.9, 2.9, 2.9, 3.2, 3.3, 3.3, 3.4, 3.6, 3.9, 4.0, 4.0, 4.0, 4.3, 4.5, 4.6, 4.6, 4.8, 5.0, 5.1, 5.1, 5.3, 5.3, 5.3, 5.4, 5.6, 5.8, 5.8, 5.8, 5.9, 6.0, 6.0, 6.3, 6.5, 6.5, 6.5, 6.6, 6.8, 6.8, 6.8, 7.0, 7.0, 7.0, 7.0, 7.0, 7.1, 7.1, 7.1, 7.1, 7.1, 7.2, 7.2, 7.2, 7.2, 7.3, 7.3, 7.3, 7.4…	4	0	0	10	FALSE	FALSE	CGY13.74	616	20210611_MmpLifespans_1-v616Pos89x1077y1731	20210611_MmpLifespans_1	63.7333	1838	/scratch3/nate/yeast_lifespan_machine/20210611_MmpLifespans_1/processed_hyperstacks/20210611_MmpLifespans_1-v616Pos89x1077y1731.tif	89	1	u	0.473777	1	SC_YNB_NH4_GLUCOSE_MMP_pH4.5	0	0	MATa ura3d0 TIM50-mCherry-natMX xsome1::pTPI-preCOX4-SL17-Neon-URA3	WT
26030497	4461215		0	340	37	0.68	w	[0.0, 0.4, 0.4, 0.9, 1.4, 1.4, 1.4, 1.8, 1.8, 1.8, 1.8, 1.8, 2.1, 2.5, 2.5, 2.6, 2.6, 2.6, 2.6, 2.6, 2.9, 3.4, 3.4, 3.4, 3.4, 3.6, 3.7, 3.8, 4.0, 4.2, 4.2, 4.2, 4.8, 4.9, 4.9, 5.1, 5.4, 5.5, 5.6, 5.6, 5.7, 5.9, 6.0, 6.0, 6.0, 6.2, 6.6, 6.8, 6.8, 6.8, 6.9, 7.0, 7.4, 7.5, 7.5, 7.7, 7.7, 7.7, 7.9, 8.5, 8.6, 8.7, 8.7, 8.7, 9.1, 9.5, 9.6, 9.7, 9.9, 9.9, 9.9, 9.9, 9.9, 10.3, 10.7, 10.8, 11.2, 11.2, 11.…	4	2	0	10	FALSE	FALSE	CGY13.74	616	20210611_MmpLifespans_1-v616Pos89x1713y0918	20210611_MmpLifespans_1	84.9833	1838	/scratch3/nate/yeast_lifespan_machine/20210611_MmpLifespans_1/processed_hyperstacks/20210611_MmpLifespans_1-v616Pos89x1713y0918.tif	89	1				SC_YNB_NH4_GLUCOSE_MMP_pH4.5	0	0	MATa ura3d0 TIM50-mCherry-natMX xsome1::pTPI-preCOX4-SL17-Neon-URA3	WT
26029036	4460938		0	178	21	0.85	x	[0.0, 0.0, 0.1, 0.1, 0.5, 1.0, 1.0, 1.0, 1.0, 1.0, 1.1, 1.4, 1.6, 1.6, 1.6, 1.7, 1.7, 1.8, 2.0, 2.0, 2.4, 2.8, 2.8, 3.1, 3.2, 3.2, 3.2, 3.2, 3.2, 3.2, 3.6, 4.2, 4.2, 4.2, 4.7, 5.2, 5.2, 5.2, 5.2, 5.2, 5.4, 5.6, 5.6, 6.0, 6.5, 6.5, 6.5, 6.5, 6.9, 7.6, 7.6, 7.6, 7.6, 7.6, 7.9, 8.4, 8.4, 8.4, 8.5, 8.8, 8.8, 8.8, 8.9, 9.0, 9.1, 9.2, 9.4, 9.7, 9.7, 9.8, 10.0, 10.0, 10.0, 10.4, 10.9, 10.9, 10.9, 10.9, …	4	1	0	10	FALSE	FALSE	CGY13.74	616	20210611_MmpLifespans_1-v616Pos81x0560y1454	20210611_MmpLifespans_1	44.4833	1838	/scratch3/nate/yeast_lifespan_machine/20210611_MmpLifespans_1/processed_hyperstacks/20210611_MmpLifespans_1-v616Pos81x0560y1454.tif	81	1	u	0.602087	1	SC_YNB_NH4_GLUCOSE_MMP_pH4.5	0	0	MATa ura3d0 TIM50-mCherry-natMX xsome1::pTPI-preCOX4-SL17-Neon-URA3	WT
26032304	4461489		0	207	23	0.9	x	[0.0, 0.1, 0.1, 0.4, 0.4, 0.4, 0.4, 0.5, 0.7, 1.0, 1.2, 1.3, 1.3, 1.3, 1.3, 1.4, 1.4, 1.7, 2.2, 2.3, 2.3, 2.3, 2.4, 2.4, 2.4, 2.8, 3.0, 3.0, 3.0, 3.0, 3.0, 3.4, 3.9, 3.9, 4.1, 4.3, 4.5, 4.5, 4.5, 5.2, 5.3, 5.5, 5.6, 5.6, 6.0, 6.1, 6.1, 6.1, 6.8, 6.9, 6.9, 7.4, 7.5, 7.6, 7.6, 7.8, 8.3, 8.3, 8.3, 8.5, 8.9, 8.9, 8.9, 9.2, 9.4, 9.5, 9.5, 9.7, 9.9, 9.9, 9.9, 10.2, 10.3, 10.3, 10.9, 11.2, 11.2, 11.3, 1…	4	2	0	10	FALSE	FALSE	CGY13.74	616	20210611_MmpLifespans_1-v616Pos88x1778y0681	20210611_MmpLifespans_1	51.7333	1838	/scratch3/nate/yeast_lifespan_machine/20210611_MmpLifespans_1/processed_hyperstacks/20210611_MmpLifespans_1-v616Pos88x1778y0681.tif	88	1	e	0.948617	1	SC_YNB_NH4_GLUCOSE_MMP_pH4.5	0	0	MATa ura3d0 TIM50-mCherry-natMX xsome1::pTPI-preCOX4-SL17-Neon-URA3	WT
26032547	4461535		0	209	29	0.82	x	[0.0, 0.3, 0.3, 0.3, 0.6, 1.1, 1.1, 1.1, 1.1, 1.6, 2.0, 2.0, 2.0, 2.4, 2.7, 2.7, 2.9, 3.3, 3.5, 3.5, 3.6, 3.6, 3.6, 3.6, 4.0, 4.3, 4.3, 4.3, 4.7, 4.8, 4.9, 5.3, 5.5, 5.5, 5.5, 5.5, 6.1, 6.4, 6.4, 6.8, 7.3, 7.3, 7.3, 7.8, 8.3, 8.3, 8.3, 8.3, 8.8, 9.3, 9.3, 9.3, 9.8, 9.8, 9.8, 10.3, 10.9, 10.9, 10.9, 10.9, 11.4, 11.7, 11.7, 11.7, 12.1, 12.5, 12.5, 12.5, 12.9, 13.1, 13.1, 13.1, 13.6, 14.0, 14.0, 14.…	4	1	0	10	FALSE	FALSE	CGY13.74	616	20210611_MmpLifespans_1-v616Pos88x0718y1901	20210611_MmpLifespans_1	52.2333	1838	/scratch3/nate/yeast_lifespan_machine/20210611_MmpLifespans_1/processed_hyperstacks/20210611_MmpLifespans_1-v616Pos88x0718y1901.tif	88	1	u	0.38909	1	SC_YNB_NH4_GLUCOSE_MMP_pH4.5	0	0	MATa ura3d0 TIM50-mCherry-natMX xsome1::pTPI-preCOX4-SL17-Neon-URA3	WT
26027980	4460754		0	207	31	0.93	x	[0.0, 0.0, 0.0, 0.5, 1.1, 1.3, 1.6, 1.6, 1.6, 1.6, 2.0, 2.4, 2.4, 2.9, 3.3, 3.3, 3.3, 3.3, 3.8, 4.2, 4.2, 4.2, 4.7, 5.2, 5.2, 5.2, 5.6, 6.2, 6.2, 6.2, 6.2, 6.2, 6.7, 7.1, 7.2, 7.2, 7.2, 7.4, 7.5, 7.5, 7.9, 8.4, 8.4, 8.4, 8.4, 8.4, 8.4, 8.9, 9.3, 9.3, 9.3, 9.3, 9.3, 9.8, 10.1, 10.1, 10.2, 10.2, 10.2, 10.2, 10.3, 10.3, 10.6, 10.9, 11.0, 11.1, 11.2, 11.3, 11.3, 11.3, 11.3, 11.3, 11.7, 11.9, 11.9, 11…	4	2	0	10	FALSE	FALSE	CGY13.74	616	20210611_MmpLifespans_1-v616Pos82x0505y0461	20210611_MmpLifespans_1	51.7333	1838	/scratch3/nate/yeast_lifespan_machine/20210611_MmpLifespans_1/processed_hyperstacks/20210611_MmpLifespans_1-v616Pos82x0505y0461.tif	82	1	u	0.764339	1	SC_YNB_NH4_GLUCOSE_MMP_pH4.5	0	0	MATa ura3d0 TIM50-mCherry-natMX xsome1::pTPI-preCOX4-SL17-Neon-URA3	WT
26028600	4460864		0	236	13	0.87	x	[0.0, 0.1, 0.1, 0.1, 0.1, 0.1, 0.6, 1.0, 1.0, 1.1, 1.1, 1.1, 1.1, 1.1, 1.3, 1.7, 2.0, 2.0, 2.0, 2.0, 2.0, 2.0, 2.2, 2.7, 2.9, 2.9, 2.9, 3.1, 3.1, 3.1, 3.1, 3.1, 3.3, 3.4, 3.5, 3.6, 3.6, 3.7, 3.8, 3.8, 3.8, 4.1, 4.2, 4.2, 4.2, 4.3, 4.4, 4.4, 4.4, 4.5, 4.6, 4.6, 4.6, 4.6, 4.7, 4.7, 4.7, 4.7, 4.8, 4.8, 5.0, 5.1, 5.1, 5.3, 5.3, 5.3, 5.3, 5.5, 5.6, 5.6, 5.6, 5.7, 5.7, 5.7, 5.8, 5.8, 5.8, 5.9, 5.9, 5.9…	4	2	0	10	FALSE	FALSE	CGY13.74	616	20210611_MmpLifespans_1-v616Pos83x0333y1312	20210611_MmpLifespans_1	58.9833	1838	/scratch3/nate/yeast_lifespan_machine/20210611_MmpLifespans_1/processed_hyperstacks/20210611_MmpLifespans_1-v616Pos83x0333y1312.tif	83	1	r	0.0133879	1	SC_YNB_NH4_GLUCOSE_MMP_pH4.5	0	0	MATa ura3d0 TIM50-mCherry-natMX xsome1::pTPI-preCOX4-SL17-Neon-URA3	WT
26028989	4460929		0	178	18	0.58	x	[0.0, 0.1, 0.1, 0.3, 0.3, 0.6, 0.9, 0.9, 0.9, 1.0, 1.3, 1.4, 1.4, 1.4, 1.7, 1.9, 1.9, 1.9, 2.0, 2.0, 2.0, 2.7, 2.8, 2.8, 2.9, 3.4, 3.4, 3.4, 3.4, 3.4, 3.5, 3.5, 3.5, 3.9, 4.1, 4.2, 4.4, 4.6, 4.6, 4.6, 5.0, 5.2, 5.2, 5.2, 5.9, 5.9, 5.9, 6.2, 6.6, 6.6, 6.6, 6.6, 6.6, 7.0, 7.3, 7.4, 7.4, 7.5, 7.5, 7.5, 7.5, 7.5, 7.5, 7.6, 8.0, 8.3, 8.3, 8.4, 8.4, 8.4, 8.4, 8.4, 8.5, 8.5, 9.0, 9.4, 9.4, 9.4, 9.9, 10.…	4	4	0	10	FALSE	FALSE	CGY13.74	616	20210611_MmpLifespans_1-v616Pos81x0245y1243	20210611_MmpLifespans_1	44.4833	1838	/scratch3/nate/yeast_lifespan_machine/20210611_MmpLifespans_1/processed_hyperstacks/20210611_MmpLifespans_1-v616Pos81x0245y1243.tif	81	1	u	0.786949	1	SC_YNB_NH4_GLUCOSE_MMP_pH4.5	0	0	MATa ura3d0 TIM50-mCherry-natMX xsome1::pTPI-preCOX4-SL17-Neon-URA3	WT
26028952	4460923		0	179	27	0.82	w	[0.0, 0.0, 0.0, 0.2, 0.2, 0.2, 0.3, 0.3, 0.7, 1.0, 1.0, 1.0, 1.1, 1.5, 1.5, 1.6, 2.0, 2.1, 2.2, 2.2, 2.4, 2.4, 2.4, 2.8, 2.8, 2.9, 2.9, 3.2, 3.5, 3.9, 4.0, 4.4, 4.4, 4.5, 4.5, 5.3, 5.3, 5.3, 5.4, 6.1, 6.1, 6.1, 6.1, 6.8, 6.9, 6.9, 7.0, 7.7, 7.9, 7.9, 8.1, 8.6, 8.6, 8.6, 9.1, 9.4, 9.4, 9.4, 9.9, 10.2, 10.2, 10.2, 10.7, 11.0, 11.0, 11.1, 11.7, 11.9, 11.9, 11.9, 12.1, 12.6, 13.0, 13.0, 13.0, 13.7, 1…	4	1	0	10	FALSE	FALSE	CGY13.74	616	20210611_MmpLifespans_1-v616Pos81x0773y1046	20210611_MmpLifespans_1	44.7333	1838	/scratch3/nate/yeast_lifespan_machine/20210611_MmpLifespans_1/processed_hyperstacks/20210611_MmpLifespans_1-v616Pos81x0773y1046.tif	81	1				SC_YNB_NH4_GLUCOSE_MMP_pH4.5	0	0	MATa ura3d0 TIM50-mCherry-natMX xsome1::pTPI-preCOX4-SL17-Neon-URA3	WT
26029889	4461104		0	163	20	0.9	x	[0.0, 0.0, 0.1, 0.1, 0.1, 0.2, 0.2, 0.6, 0.9, 0.9, 0.9, 1.0, 1.5, 1.6, 1.6, 1.6, 2.0, 2.2, 2.3, 2.4, 2.6, 2.7, 2.9, 3.1, 3.1, 3.1, 3.2, 3.7, 4.0, 4.0, 4.2, 4.5, 4.7, 5.0, 5.2, 5.2, 5.4, 5.5, 5.5, 5.5, 5.9, 6.0, 6.0, 6.0, 6.3, 6.6, 6.8, 6.9, 6.9, 7.0, 7.3, 7.8, 7.8, 7.8, 7.8, 8.3, 8.7, 8.7, 8.8, 9.0, 9.1, 9.1, 9.4, 9.7, 9.7, 10.1, 10.5, 10.6, 10.7, 10.7, 10.7, 10.7, 10.8, 10.9, 11.3, 11.7, 11.7, 1…	4	2	0	10	FALSE	FALSE	CGY13.74	616	20210611_MmpLifespans_1-v616Pos85x1604y1912	20210611_MmpLifespans_1	40.7333	1838	/scratch3/nate/yeast_lifespan_machine/20210611_MmpLifespans_1/processed_hyperstacks/20210611_MmpLifespans_1-v616Pos85x1604y1912.tif	85	1	r	0.0831578	1	SC_YNB_NH4_GLUCOSE_MMP_pH4.5	0	0	MATa ura3d0 TIM50-mCherry-natMX xsome1::pTPI-preCOX4-SL17-Neon-URA3	WT
26031568	4461388		23	257	26	0.87	x	[0.0, 0.0, 0.1, 0.1, 0.1, 0.1, 0.1, 0.2, 0.2, 0.2, 0.3, 0.3, 0.4, 0.4, 0.4, 0.4, 0.5, 0.5, 0.5, 0.8, 1.1, 1.1, 1.1, 1.1, 1.2, 1.4, 1.6, 1.7, 1.8, 1.8, 1.9, 2.4, 2.4, 2.9, 3.2, 3.2, 3.2, 3.2, 3.6, 3.9, 3.9, 4.3, 4.7, 4.8, 4.8, 4.9, 5.2, 5.3, 5.3, 5.4, 5.4, 5.4, 5.9, 5.9, 5.9, 5.9, 6.0, 6.2, 6.3, 6.4, 6.4, 6.6, 6.6, 6.6, 7.0, 7.2, 7.3, 7.3, 7.8, 7.9, 7.9, 8.1, 8.1, 8.5, 8.9, 8.9, 8.9, 9.1, 9.2, 9.2…	4	1	0	10	FALSE	FALSE	CGY13.74	616	20210611_MmpLifespans_1-v616Pos86x0512y1872	20210611_MmpLifespans_1	58.5	1838	/scratch3/nate/yeast_lifespan_machine/20210611_MmpLifespans_1/processed_hyperstacks/20210611_MmpLifespans_1-v616Pos86x0512y1872.tif	86	1	e	0.997851	1	SC_YNB_NH4_GLUCOSE_MMP_pH4.5	0	0	MATa ura3d0 TIM50-mCherry-natMX xsome1::pTPI-preCOX4-SL17-Neon-URA3	WT
26029598	4461046		0	127	17	0.83	w	[0.0, 0.0, 0.1, 0.3, 0.6, 0.8, 0.9, 0.9, 0.9, 0.9, 1.1, 1.4, 1.4, 1.4, 1.7, 2.0, 2.1, 2.1, 2.4, 2.6, 2.7, 2.8, 2.8, 2.8, 3.3, 3.3, 3.9, 4.0, 4.3, 4.6, 4.7, 4.8, 4.8, 5.0, 5.2, 5.2, 5.2, 5.2, 5.8, 5.9, 5.9, 6.1, 6.5, 6.7, 6.9, 7.0, 7.0, 7.1, 7.3, 7.3, 7.3, 7.7, 7.9, 8.0, 8.0, 8.1, 8.3, 8.3, 8.3, 8.7, 9.1, 9.3, 9.3, 9.3, 9.7, 10.2, 10.2, 10.2, 10.2, 10.2, 10.3, 10.8, 11.1, 11.1, 11.1, 11.3, 11.3, 1…	4	4	0	10	FALSE	FALSE	CGY13.74	616	20210611_MmpLifespans_1-v616Pos85x0142y0681	20210611_MmpLifespans_1	31.7333	1838	/scratch3/nate/yeast_lifespan_machine/20210611_MmpLifespans_1/processed_hyperstacks/20210611_MmpLifespans_1-v616Pos85x0142y0681.tif	85	1				SC_YNB_NH4_GLUCOSE_MMP_pH4.5	0	0	MATa ura3d0 TIM50-mCherry-natMX xsome1::pTPI-preCOX4-SL17-Neon-URA3	WT
26030322	4461184		29	210	20	0.93	x	[0.0, 0.0, 0.2, 0.2, 0.4, 0.5, 0.5, 0.7, 0.7, 0.7, 0.8, 1.4, 1.7, 1.7, 1.7, 2.3, 2.3, 2.3, 2.5, 3.1, 3.2, 3.2, 3.2, 3.5, 3.5, 3.5, 4.0, 4.4, 4.4, 4.4, 4.4, 4.7, 5.1, 5.1, 5.2, 5.3, 5.4, 5.7, 5.7, 6.1, 6.3, 6.3, 6.3, 6.4, 6.8, 7.3, 7.3, 7.5, 7.8, 7.8, 8.2, 8.4, 8.4, 8.5, 8.5, 8.5, 8.5, 9.0, 9.4, 9.5, 9.5, 9.5, 9.6, 9.6, 9.6, 9.7, 10.2, 10.5, 10.5, 10.6, 10.6, 10.6, 10.6, 10.7, 10.7, 10.7, 10.7, 10…	4	2	0	10	FALSE	FALSE	CGY13.74	616	20210611_MmpLifespans_1-v616Pos89x0567y0306	20210611_MmpLifespans_1	45.25	1838	/scratch3/nate/yeast_lifespan_machine/20210611_MmpLifespans_1/processed_hyperstacks/20210611_MmpLifespans_1-v616Pos89x0567y0306.tif	89	1	e	0.938187	1	SC_YNB_NH4_GLUCOSE_MMP_pH4.5	0	0	MATa ura3d0 TIM50-mCherry-natMX xsome1::pTPI-preCOX4-SL17-Neon-URA3	WT
26029222	4460974		0	183	27	0.8	x	[0.0, 0.0, 0.0, 0.0, 0.2, 0.7, 1.0, 1.0, 1.0, 1.1, 1.2, 1.2, 1.7, 2.0, 2.0, 2.0, 2.2, 2.3, 2.3, 2.8, 3.2, 3.2, 3.3, 4.0, 4.2, 4.2, 4.7, 5.2, 5.2, 5.2, 5.8, 6.3, 6.3, 6.3, 6.3, 6.9, 7.4, 7.4, 7.4, 7.7, 8.2, 8.3, 8.3, 8.3, 8.4, 8.4, 8.9, 9.4, 9.4, 9.4, 9.4, 9.4, 9.4, 9.4, 9.4, 9.6, 9.7, 9.7, 9.7, 9.7, 9.8, 10.2, 10.5, 10.6, 10.6, 10.6, 10.6, 11.1, 11.5, 11.6, 11.6, 11.6, 11.6, 12.0, 12.5, 12.6, 12.…	4	1	0	10	FALSE	FALSE	CGY13.74	616	20210611_MmpLifespans_1-v616Pos84x1133y0510	20210611_MmpLifespans_1	45.7333	1838	/scratch3/nate/yeast_lifespan_machine/20210611_MmpLifespans_1/processed_hyperstacks/20210611_MmpLifespans_1-v616Pos84x1133y0510.tif	84	1	u	0.605482	1	SC_YNB_NH4_GLUCOSE_MMP_pH4.5	0	0	MATa ura3d0 TIM50-mCherry-natMX xsome1::pTPI-preCOX4-SL17-Neon-URA3	WT
26031285	4461333		0	224	30	0.93	x	[0.0, 0.1, 0.1, 0.4, 0.5, 0.5, 0.8, 0.8, 1.3, 1.3, 1.6, 1.9, 1.9, 2.0, 2.2, 2.6, 2.8, 2.9, 3.1, 3.2, 3.2, 3.2, 3.3, 3.8, 3.8, 3.8, 3.9, 4.0, 4.3, 4.6, 4.7, 4.7, 4.7, 5.0, 5.5, 5.5, 5.5, 5.9, 6.4, 6.5, 6.6, 6.7, 7.0, 7.0, 7.0, 7.5, 7.9, 7.9, 7.9, 8.5, 8.9, 8.9, 9.0, 9.0, 9.1, 9.4, 9.7, 9.9, 9.9, 9.9, 10.5, 10.8, 10.8, 10.8, 10.8, 11.3, 11.7, 11.7, 11.8, 11.9, 11.9, 11.9, 12.6, 12.6, 12.6, 12.7, 13…	4	2	0	10	FALSE	FALSE	CGY13.74	616	20210611_MmpLifespans_1-v616Pos86x1468y0439	20210611_MmpLifespans_1	55.9833	1838	/scratch3/nate/yeast_lifespan_machine/20210611_MmpLifespans_1/processed_hyperstacks/20210611_MmpLifespans_1-v616Pos86x1468y0439.tif	86	1	e	0.935579	1	SC_YNB_NH4_GLUCOSE_MMP_pH4.5	0	0	MATa ura3d0 TIM50-mCherry-natMX xsome1::pTPI-preCOX4-SL17-Neon-URA3	WT
26028553	4460856		0	192	20	0.86	x	[0.0, 0.0, 0.0, 0.1, 0.1, 0.2, 0.3, 0.5, 0.6, 0.6, 0.6, 0.6, 0.8, 1.2, 1.5, 1.5, 1.5, 1.8, 1.9, 2.1, 2.1, 2.1, 2.1, 2.5, 2.9, 3.0, 3.0, 3.0, 3.3, 3.4, 3.5, 3.7, 3.7, 3.7, 3.9, 4.0, 4.1, 4.1, 4.1, 4.1, 4.7, 4.9, 4.9, 5.1, 5.3, 5.3, 5.3, 5.3, 5.5, 5.8, 6.1, 6.1, 6.1, 6.5, 6.5, 6.7, 7.0, 7.0, 7.0, 7.1, 7.1, 7.1, 7.6, 8.2, 8.2, 8.2, 8.6, 8.7, 8.8, 8.8, 8.8, 8.8, 9.0, 9.2, 9.6, 9.6, 9.6, 9.7, 9.9, 10.…	4	1	0	10	FALSE	FALSE	CGY13.74	616	20210611_MmpLifespans_1-v616Pos83x0440y1114	20210611_MmpLifespans_1	47.9833	1838	/scratch3/nate/yeast_lifespan_machine/20210611_MmpLifespans_1/processed_hyperstacks/20210611_MmpLifespans_1-v616Pos83x0440y1114.tif	83	1	r	0.104803	1	SC_YNB_NH4_GLUCOSE_MMP_pH4.5	0	0	MATa ura3d0 TIM50-mCherry-natMX xsome1::pTPI-preCOX4-SL17-Neon-URA3	WT
26030667	4461247		0	159	30	0.91	x	[0.0, 0.2, 0.3, 0.3, 0.3, 0.6, 0.9, 1.2, 1.4, 1.4, 1.4, 1.8, 2.0, 2.0, 2.6, 3.2, 3.2, 3.2, 3.8, 4.3, 4.3, 4.3, 4.9, 5.1, 5.1, 5.1, 5.6, 6.1, 6.1, 6.1, 6.7, 7.2, 7.2, 7.7, 8.2, 8.2, 8.2, 8.2, 8.4, 9.1, 9.2, 9.3, 9.9, 9.9, 9.9, 10.2, 10.7, 10.8, 10.8, 10.8, 10.8, 11.3, 11.8, 11.8, 11.9, 12.3, 12.6, 12.6, 12.6, 13.1, 13.6, 13.6, 13.6, 13.6, 14.1, 14.4, 14.4, 14.4, 14.9, 15.4, 15.4, 15.4, 15.9, 16.2,…	4	1	0	10	FALSE	FALSE	CGY13.74	616	20210611_MmpLifespans_1-v616Pos89x1286y1733	20210611_MmpLifespans_1	39.7333	1838	/scratch3/nate/yeast_lifespan_machine/20210611_MmpLifespans_1/processed_hyperstacks/20210611_MmpLifespans_1-v616Pos89x1286y1733.tif	89	1	r	0.0940209	1	SC_YNB_NH4_GLUCOSE_MMP_pH4.5	0	0	MATa ura3d0 TIM50-mCherry-natMX xsome1::pTPI-preCOX4-SL17-Neon-URA3	WT
26030556	4461225		0	197	26	0.89	w	[0.0, 0.1, 0.1, 0.2, 0.6, 0.8, 0.9, 0.9, 0.9, 1.4, 1.8, 1.8, 1.8, 1.8, 2.3, 2.7, 2.8, 2.8, 2.8, 2.8, 2.9, 3.4, 3.4, 3.6, 3.7, 3.7, 3.7, 4.3, 4.5, 4.6, 4.6, 4.7, 4.7, 4.7, 5.1, 5.8, 5.8, 6.0, 6.1, 6.1, 6.5, 6.7, 6.7, 6.7, 6.7, 7.1, 7.4, 7.5, 7.6, 7.7, 7.7, 7.7, 8.0, 8.5, 8.6, 8.6, 8.7, 8.8, 8.8, 8.8, 9.3, 9.8, 9.8, 9.8, 9.8, 9.8, 10.3, 10.8, 10.8, 10.9, 10.9, 10.9, 10.9, 10.9, 11.4, 11.9, 11.9, 11…	4	3	0	10	FALSE	FALSE	CGY13.74	616	20210611_MmpLifespans_1-v616Pos89x0243y1318	20210611_MmpLifespans_1	49.2333	1838	/scratch3/nate/yeast_lifespan_machine/20210611_MmpLifespans_1/processed_hyperstacks/20210611_MmpLifespans_1-v616Pos89x0243y1318.tif	89	1				SC_YNB_NH4_GLUCOSE_MMP_pH4.5	0	0	MATa ura3d0 TIM50-mCherry-natMX xsome1::pTPI-preCOX4-SL17-Neon-URA3	WT
26029310	4460991		0	129	18	0.91	x	[0.0, 0.1, 0.1, 0.1, 0.1, 0.1, 0.6, 1.0, 1.0, 1.0, 1.0, 1.0, 1.0, 1.4, 2.0, 2.1, 2.1, 2.4, 2.5, 2.5, 3.0, 3.1, 3.3, 3.6, 3.6, 3.6, 3.6, 4.0, 4.4, 4.4, 4.4, 4.6, 5.0, 5.2, 5.7, 5.7, 6.1, 6.3, 6.5, 6.5, 6.8, 6.9, 7.0, 7.0, 7.1, 7.6, 7.6, 7.6, 7.7, 7.7, 8.1, 8.4, 8.4, 8.5, 8.5, 8.5, 8.9, 9.4, 9.5, 9.5, 9.8, 9.9, 9.9, 9.9, 10.3, 10.7, 10.9, 10.9, 10.9, 11.3, 11.4, 11.4, 11.6, 11.7, 11.9, 12.3, 12.4, …	4	2	0	10	FALSE	FALSE	CGY13.74	616	20210611_MmpLifespans_1-v616Pos84x1131y0919	20210611_MmpLifespans_1	32.2333	1838	/scratch3/nate/yeast_lifespan_machine/20210611_MmpLifespans_1/processed_hyperstacks/20210611_MmpLifespans_1-v616Pos84x1131y0919.tif	84	1	e	0.978017	1	SC_YNB_NH4_GLUCOSE_MMP_pH4.5	0	0	MATa ura3d0 TIM50-mCherry-natMX xsome1::pTPI-preCOX4-SL17-Neon-URA3	WT
26032249	4461478		0	156	26	0.88	x	[0.0, 0.2, 0.2, 0.8, 1.5, 1.5, 1.6, 2.3, 2.3, 2.3, 2.3, 2.9, 3.3, 3.3, 3.4, 3.9, 4.3, 4.3, 4.3, 4.9, 5.5, 5.5, 5.7, 6.3, 6.3, 6.3, 6.6, 7.1, 7.1, 7.5, 8.0, 8.0, 8.0, 8.0, 8.6, 8.8, 8.8, 8.8, 9.4, 9.8, 9.8, 9.8, 9.8, 10.3, 10.8, 10.8, 10.8, 11.3, 11.7, 11.7, 12.3, 12.8, 12.8, 12.8, 12.8, 13.3, 13.8, 13.8, 13.8, 13.8, 14.2, 14.7, 14.7, 14.7, 15.0, 15.1, 15.2, 15.2, 15.2, 15.6, 15.6, 15.7, 15.9, 16.…	4	3	0	10	FALSE	FALSE	CGY13.74	616	20210611_MmpLifespans_1-v616Pos88x1255y0470	20210611_MmpLifespans_1	38.9833	1838	/scratch3/nate/yeast_lifespan_machine/20210611_MmpLifespans_1/processed_hyperstacks/20210611_MmpLifespans_1-v616Pos88x1255y0470.tif	88	1	e	0.822301	1	SC_YNB_NH4_GLUCOSE_MMP_pH4.5	0	0	MATa ura3d0 TIM50-mCherry-natMX xsome1::pTPI-preCOX4-SL17-Neon-URA3	WT
26029739	4461074		0	101	12	0.83	w	[0.0, 0.0, 0.0, 0.4, 0.9, 0.9, 0.9, 1.0, 1.0, 1.0, 1.2, 1.6, 1.9, 1.9, 1.9, 1.9, 1.9, 2.2, 2.3, 2.5, 2.8, 2.8, 2.9, 2.9, 3.1, 3.6, 3.8, 3.8, 3.8, 4.0, 4.0, 4.1, 4.1, 4.1, 4.6, 5.1, 5.1, 5.1, 5.1, 5.3, 5.8, 5.9, 5.9, 5.9, 6.2, 6.2, 6.2, 6.3, 6.5, 6.8, 6.9, 6.9, 6.9, 6.9, 7.1, 7.6, 7.7, 7.7, 7.8, 8.2, 8.2, 8.2, 8.2, 8.6, 8.7, 8.7, 8.8, 9.2, 9.2, 9.2, 9.2, 9.4, 9.5, 9.7, 9.7, 9.9, 9.9, 9.9, 10.0, 10…	4	1	0	10	FALSE	FALSE	CGY13.74	616	20210611_MmpLifespans_1-v616Pos85x0665y1288	20210611_MmpLifespans_1	25.2333	1838	/scratch3/nate/yeast_lifespan_machine/20210611_MmpLifespans_1/processed_hyperstacks/20210611_MmpLifespans_1-v616Pos85x0665y1288.tif	85	1				SC_YNB_NH4_GLUCOSE_MMP_pH4.5	0	0	MATa ura3d0 TIM50-mCherry-natMX xsome1::pTPI-preCOX4-SL17-Neon-URA3	WT
26032484	4461522		23	184	21	0.81	x	[0.0, 0.0, 0.1, 0.1, 0.1, 0.2, 0.6, 0.6, 0.9, 1.0, 1.0, 1.0, 1.1, 1.3, 1.3, 1.5, 1.7, 1.7, 1.8, 2.0, 2.0, 2.0, 2.1, 2.3, 2.4, 2.6, 2.6, 2.6, 2.7, 3.0, 3.3, 3.3, 3.5, 3.5, 3.5, 3.5, 3.7, 4.3, 4.4, 4.4, 4.5, 4.6, 4.8, 4.8, 4.9, 5.4, 5.4, 5.4, 5.8, 6.1, 6.1, 6.4, 6.6, 6.9, 6.9, 7.4, 7.5, 7.6, 7.6, 7.9, 8.3, 8.3, 8.3, 8.4, 8.5, 8.6, 8.6, 8.8, 8.8, 8.8, 8.8, 8.8, 8.8, 9.3, 9.7, 9.7, 9.7, 9.7, 9.7, 9.7…	4	1	0	10	FALSE	FALSE	CGY13.74	616	20210611_MmpLifespans_1-v616Pos88x1560y1496	20210611_MmpLifespans_1	40.25	1838	/scratch3/nate/yeast_lifespan_machine/20210611_MmpLifespans_1/processed_hyperstacks/20210611_MmpLifespans_1-v616Pos88x1560y1496.tif	88	1	r	0.0159221	1	SC_YNB_NH4_GLUCOSE_MMP_pH4.5	0	0	MATa ura3d0 TIM50-mCherry-natMX xsome1::pTPI-preCOX4-SL17-Neon-URA3	WT
26029372	4461003		0	231	31	0.66	x	[0.0, 0.1, 0.1, 0.2, 0.5, 0.5, 0.7, 1.1, 1.2, 1.2, 1.2, 1.2, 1.5, 1.5, 1.9, 1.9, 2.0, 2.2, 2.6, 2.6, 2.8, 3.1, 3.1, 3.1, 3.1, 3.6, 4.1, 4.1, 4.1, 4.1, 4.4, 5.1, 5.2, 5.3, 5.3, 5.7, 5.7, 5.9, 6.2, 6.4, 6.4, 6.6, 6.6, 6.6, 6.6, 7.2, 7.6, 7.6, 7.7, 8.0, 8.0, 8.0, 8.0, 8.0, 8.5, 8.8, 8.9, 9.3, 9.4, 9.4, 9.5, 9.5, 9.6, 10.0, 10.1, 10.1, 10.2, 10.2, 10.2, 10.3, 10.3, 10.3, 10.4, 10.7, 10.9, 10.9, 11.2,…	4	1	0	10	FALSE	FALSE	CGY13.74	616	20210611_MmpLifespans_1-v616Pos84x1863y1132	20210611_MmpLifespans_1	57.7333	1838	/scratch3/nate/yeast_lifespan_machine/20210611_MmpLifespans_1/processed_hyperstacks/20210611_MmpLifespans_1-v616Pos84x1863y1132.tif	84	1	e	0.974517	1	SC_YNB_NH4_GLUCOSE_MMP_pH4.5	0	0	MATa ura3d0 TIM50-mCherry-natMX xsome1::pTPI-preCOX4-SL17-Neon-URA3	WT
26027938	4460746		0	197	26	0.52	w	[0.0, 0.0, 0.0, 0.0, 0.1, 0.1, 0.6, 1.1, 1.1, 1.1, 1.5, 1.6, 1.6, 1.6, 2.0, 2.5, 2.6, 2.6, 2.6, 2.6, 2.6, 3.0, 3.5, 3.5, 3.5, 3.7, 3.7, 4.1, 4.3, 4.3, 4.3, 4.3, 4.3, 4.8, 5.4, 5.4, 5.4, 5.8, 5.9, 5.9, 6.4, 6.7, 6.7, 6.7, 6.7, 6.9, 7.1, 7.1, 7.1, 7.6, 7.9, 7.9, 7.9, 8.2, 8.2, 8.2, 8.4, 8.8, 9.1, 9.1, 9.4, 9.4, 9.5, 9.7, 9.9, 10.0, 10.0, 10.0, 10.1, 10.3, 10.6, 10.8, 10.8, 11.1, 11.1, 11.2, 11.2, 1…	4	0	0	10	FALSE	FALSE	CGY13.74	616	20210611_MmpLifespans_1-v616Pos82x0611y0263	20210611_MmpLifespans_1	49.2333	1838	/scratch3/nate/yeast_lifespan_machine/20210611_MmpLifespans_1/processed_hyperstacks/20210611_MmpLifespans_1-v616Pos82x0611y0263.tif	82	1				SC_YNB_NH4_GLUCOSE_MMP_pH4.5	0	0	MATa ura3d0 TIM50-mCherry-natMX xsome1::pTPI-preCOX4-SL17-Neon-URA3	WT
26031412	4461358		0	166	21	0.82	w	[0.0, 0.3, 0.3, 0.4, 0.8, 0.9, 1.2, 1.2, 1.4, 1.4, 1.4, 1.8, 2.0, 2.0, 2.1, 2.1, 2.1, 2.4, 2.5, 2.6, 2.6, 3.2, 3.3, 3.3, 3.5, 3.5, 3.5, 3.8, 4.0, 4.1, 4.1, 4.1, 4.3, 4.4, 4.5, 4.6, 5.2, 5.2, 5.4, 5.5, 5.5, 5.5, 5.9, 6.2, 6.2, 6.2, 6.2, 6.5, 6.5, 6.5, 6.9, 7.2, 7.4, 7.4, 7.4, 7.4, 7.4, 7.4, 7.5, 7.7, 7.7, 7.7, 7.8, 7.8, 7.8, 8.3, 8.7, 8.7, 9.1, 9.2, 9.2, 9.2, 9.7, 9.8, 9.8, 10.0, 10.1, 10.1, 10.2,…	4	2	0	10	FALSE	FALSE	CGY13.74	616	20210611_MmpLifespans_1-v616Pos86x1359y1057	20210611_MmpLifespans_1	41.4833	1838	/scratch3/nate/yeast_lifespan_machine/20210611_MmpLifespans_1/processed_hyperstacks/20210611_MmpLifespans_1-v616Pos86x1359y1057.tif	86	1				SC_YNB_NH4_GLUCOSE_MMP_pH4.5	0	0	MATa ura3d0 TIM50-mCherry-natMX xsome1::pTPI-preCOX4-SL17-Neon-URA3	WT
26030080	4461138		41	391	45	0.54	w	[0.0, 0.0, 0.0, 0.3, 0.6, 0.6, 0.6, 1.4, 1.5, 1.7, 1.9, 1.9, 2.0, 2.0, 2.4, 2.8, 2.8, 2.8, 3.0, 3.5, 3.5, 3.5, 4.0, 4.0, 4.0, 4.0, 4.5, 4.9, 4.9, 4.9, 4.9, 5.0, 5.5, 5.8, 5.8, 5.8, 5.8, 6.6, 6.6, 7.4, 7.4, 7.7, 7.8, 8.1, 8.5, 8.5, 8.5, 8.5, 8.9, 9.0, 9.0, 9.5, 9.9, 9.9, 9.9, 9.9, 10.1, 10.2, 10.2, 10.2, 10.2, 10.2, 10.3, 10.5, 10.5, 10.8, 10.8, 10.8, 10.8, 11.0, 11.0, 11.0, 11.3, 11.3, 11.3, 11.6…	4	2	0	10	FALSE	FALSE	CGY13.74	616	20210611_MmpLifespans_1-v616Pos87x1627y0842	20210611_MmpLifespans_1	87.5	1838	/scratch3/nate/yeast_lifespan_machine/20210611_MmpLifespans_1/processed_hyperstacks/20210611_MmpLifespans_1-v616Pos87x1627y0842.tif	87	1				SC_YNB_NH4_GLUCOSE_MMP_pH4.5	0	0	MATa ura3d0 TIM50-mCherry-natMX xsome1::pTPI-preCOX4-SL17-Neon-URA3	WT
26029527	4461033		0	224	22	0.95	x	[0.0, 0.0, 0.0, 0.0, 0.0, 0.0, 0.1, 0.1, 0.1, 0.1, 0.1, 0.1, 0.1, 0.2, 0.2, 0.2, 0.2, 0.3, 0.5, 0.7, 0.7, 0.7, 0.7, 0.7, 0.8, 1.0, 1.2, 1.2, 1.3, 1.4, 1.4, 1.8, 1.8, 1.8, 2.0, 2.0, 2.3, 2.6, 2.6, 2.9, 2.9, 2.9, 3.1, 3.4, 3.4, 3.8, 4.1, 4.1, 4.3, 4.4, 4.4, 4.5, 4.5, 4.5, 4.9, 5.1, 5.1, 5.1, 5.5, 5.9, 6.0, 6.1, 6.1, 6.1, 6.1, 6.2, 6.2, 6.3, 6.7, 6.9, 7.0, 7.0, 7.0, 7.3, 7.6, 7.6, 8.0, 8.2, 8.2, 8.2…	4	3	0	10	FALSE	FALSE	CGY13.74	616	20210611_MmpLifespans_1-v616Pos85x0987y0275	20210611_MmpLifespans_1	55.9833	1838	/scratch3/nate/yeast_lifespan_machine/20210611_MmpLifespans_1/processed_hyperstacks/20210611_MmpLifespans_1-v616Pos85x0987y0275.tif	85	1	u	0.4448	1	SC_YNB_NH4_GLUCOSE_MMP_pH4.5	0	0	MATa ura3d0 TIM50-mCherry-natMX xsome1::pTPI-preCOX4-SL17-Neon-URA3	WT
26028277	4460807		0	80	10	0.67	w	[0.0, 0.2, 0.2, 0.5, 0.6, 0.6, 0.8, 1.0, 1.0, 1.0, 1.1, 1.1, 1.1, 1.6, 2.0, 2.0, 2.0, 2.0, 2.3, 2.4, 2.4, 3.0, 3.2, 3.2, 3.3, 3.4, 3.9, 4.0, 4.1, 4.1, 4.1, 4.1, 4.3, 4.3, 4.3, 4.4, 4.4, 4.4, 4.4, 4.8, 4.9, 4.9, 4.9, 5.3, 5.7, 5.7, 5.8, 5.8, 6.0, 6.0, 6.0, 6.0, 6.3, 6.3, 6.3, 6.4, 6.4, 6.4, 6.4, 6.7, 7.1, 7.1, 7.1, 7.2, 7.5, 7.5, 7.5, 7.6, 7.9, 7.9, 7.9, 8.1, 8.4, 8.5, 8.5, 8.8, 8.8, 8.8, 9.1, 9.4]	4	4	0	10	FALSE	FALSE	CGY13.74	616	20210611_MmpLifespans_1-v616Pos82x0918y1687	20210611_MmpLifespans_1	19.9833	1838	/scratch3/nate/yeast_lifespan_machine/20210611_MmpLifespans_1/processed_hyperstacks/20210611_MmpLifespans_1-v616Pos82x0918y1687.tif	82	1				SC_YNB_NH4_GLUCOSE_MMP_pH4.5	0	0	MATa ura3d0 TIM50-mCherry-natMX xsome1::pTPI-preCOX4-SL17-Neon-URA3	WT
26029761	4461078		0	223	29	0.82	w	[0.0, 0.4, 0.5, 0.5, 0.5, 0.5, 0.5, 0.6, 0.7, 0.7, 0.8, 1.3, 1.4, 1.5, 1.5, 1.9, 1.9, 1.9, 2.4, 2.9, 2.9, 2.9, 3.5, 3.9, 3.9, 3.9, 4.3, 4.8, 4.9, 5.0, 5.4, 5.4, 5.4, 5.4, 6.0, 6.4, 6.4, 6.4, 7.0, 7.4, 7.5, 7.5, 7.5, 7.8, 8.3, 8.4, 8.7, 8.9, 8.9, 8.9, 9.4, 9.9, 9.9, 10.0, 10.0, 10.4, 10.9, 10.9, 10.9, 11.4, 11.9, 11.9, 11.9, 11.9, 12.3, 12.9, 12.9, 13.4, 13.8, 13.9, 14.1, 14.1, 14.4, 14.5, 14.5, 1…	4	3	0	10	FALSE	FALSE	CGY13.74	616	20210611_MmpLifespans_1-v616Pos85x1502y1291	20210611_MmpLifespans_1	55.7333	1838	/scratch3/nate/yeast_lifespan_machine/20210611_MmpLifespans_1/processed_hyperstacks/20210611_MmpLifespans_1-v616Pos85x1502y1291.tif	85	1				SC_YNB_NH4_GLUCOSE_MMP_pH4.5	0	0	MATa ura3d0 TIM50-mCherry-natMX xsome1::pTPI-preCOX4-SL17-Neon-URA3	WT
26029368	4461002		0	337	33	0.96	x	[0.0, 0.1, 0.2, 0.4, 0.4, 0.5, 0.6, 0.6, 0.6, 1.0, 1.1, 1.1, 1.4, 1.9, 1.9, 1.9, 1.9, 1.9, 1.9, 2.1, 2.4, 2.8, 2.8, 2.8, 3.0, 3.5, 3.5, 3.7, 3.9, 3.9, 4.0, 4.0, 4.1, 4.4, 4.4, 4.4, 4.7, 4.7, 4.8, 4.8, 4.9, 5.3, 5.3, 5.4, 5.4, 5.6, 5.9, 5.9, 6.1, 6.1, 6.1, 6.2, 6.6, 6.8, 6.8, 6.8, 6.8, 6.8, 7.3, 7.8, 7.8, 7.8, 7.8, 8.1, 8.7, 8.7, 9.2, 9.7, 9.7, 9.7, 9.7, 10.1, 10.5, 10.5, 10.9, 11.4, 11.4, 11.5, 1…	4	2	0	10	FALSE	FALSE	CGY13.74	616	20210611_MmpLifespans_1-v616Pos84x1652y1131	20210611_MmpLifespans_1	84.2333	1838	/scratch3/nate/yeast_lifespan_machine/20210611_MmpLifespans_1/processed_hyperstacks/20210611_MmpLifespans_1-v616Pos84x1652y1131.tif	84	1	e	0.865687	1	SC_YNB_NH4_GLUCOSE_MMP_pH4.5	0	0	MATa ura3d0 TIM50-mCherry-natMX xsome1::pTPI-preCOX4-SL17-Neon-URA3	WT
26029807	4461087		0	235	31	0.89	x	[0.0, 0.2, 0.4, 0.5, 0.5, 0.5, 0.5, 1.0, 1.3, 1.3, 1.9, 2.0, 2.2, 2.4, 2.4, 2.4, 2.7, 3.0, 3.0, 3.0, 3.1, 3.2, 3.2, 3.5, 3.9, 3.9, 3.9, 4.3, 4.5, 4.5, 4.5, 4.6, 5.2, 5.2, 5.2, 5.2, 5.8, 5.9, 5.9, 5.9, 6.4, 6.9, 6.9, 6.9, 7.4, 7.5, 7.6, 7.6, 8.1, 8.1, 8.2, 8.4, 8.4, 8.4, 8.4, 8.8, 9.2, 9.3, 9.4, 9.4, 9.8, 10.1, 10.1, 10.1, 10.1, 10.6, 11.1, 11.1, 11.1, 11.1, 11.1, 11.1, 11.1, 11.6, 12.0, 12.0, 12.…	4	3	0	10	FALSE	FALSE	CGY13.74	616	20210611_MmpLifespans_1-v616Pos85x1606y1502	20210611_MmpLifespans_1	58.7333	1838	/scratch3/nate/yeast_lifespan_machine/20210611_MmpLifespans_1/processed_hyperstacks/20210611_MmpLifespans_1-v616Pos85x1606y1502.tif	85	1	u	0.231241	1	SC_YNB_NH4_GLUCOSE_MMP_pH4.5	0	0	MATa ura3d0 TIM50-mCherry-natMX xsome1::pTPI-preCOX4-SL17-Neon-URA3	WT
26032470	4461519		0	168	20	0.76	x	[0.0, 0.2, 0.2, 0.2, 0.2, 0.2, 0.3, 0.7, 0.7, 0.7, 1.0, 1.3, 1.4, 1.5, 1.5, 1.7, 1.7, 1.7, 2.2, 2.6, 2.6, 2.6, 2.6, 2.8, 3.1, 3.6, 3.7, 3.8, 3.8, 3.8, 4.4, 4.8, 4.8, 5.2, 5.5, 5.5, 5.6, 5.7, 5.7, 6.2, 6.7, 6.7, 6.7, 6.8, 7.1, 7.2, 7.4, 7.5, 7.6, 7.8, 7.8, 7.8, 7.8, 8.2, 8.7, 8.8, 8.8, 8.8, 9.1, 9.1, 9.1, 9.3, 9.7, 10.0, 10.1, 10.1, 10.1, 10.5, 10.5, 10.5, 10.7, 11.1, 11.4, 11.5, 11.5, 11.5, 11.5,…	4	3	0	10	FALSE	FALSE	CGY13.74	616	20210611_MmpLifespans_1-v616Pos88x0932y1493	20210611_MmpLifespans_1	41.9833	1838	/scratch3/nate/yeast_lifespan_machine/20210611_MmpLifespans_1/processed_hyperstacks/20210611_MmpLifespans_1-v616Pos88x0932y1493.tif	88	1	e	0.973377	1	SC_YNB_NH4_GLUCOSE_MMP_pH4.5	0	0	MATa ura3d0 TIM50-mCherry-natMX xsome1::pTPI-preCOX4-SL17-Neon-URA3	WT
26029010	4460933		0	106	15	0.83	w	[0.0, 0.1, 0.2, 0.4, 0.4, 0.5, 0.5, 0.6, 0.8, 1.0, 1.4, 1.5, 1.5, 1.5, 2.1, 2.4, 2.4, 2.4, 2.6, 2.6, 2.6, 3.1, 3.3, 3.3, 3.7, 3.9, 3.9, 3.9, 3.9, 3.9, 4.1, 4.2, 4.8, 5.0, 5.0, 5.0, 5.0, 5.4, 5.7, 5.7, 5.8, 5.8, 6.2, 6.6, 6.6, 6.6, 6.6, 7.1, 7.6, 7.7, 7.7, 7.7, 7.7, 7.7, 7.8, 7.8, 7.8, 7.8, 8.2, 8.6, 8.6, 8.7, 8.7, 8.7, 8.7, 8.7, 8.8, 8.8, 9.3, 9.5, 9.5, 9.5, 9.8, 9.8, 9.8, 9.8, 10.3, 10.6, 10.6, …	4	2	0	10	FALSE	FALSE	CGY13.74	616	20210611_MmpLifespans_1-v616Pos81x1086y1244	20210611_MmpLifespans_1	26.4833	1838	/scratch3/nate/yeast_lifespan_machine/20210611_MmpLifespans_1/processed_hyperstacks/20210611_MmpLifespans_1-v616Pos81x1086y1244.tif	81	1				SC_YNB_NH4_GLUCOSE_MMP_pH4.5	0	0	MATa ura3d0 TIM50-mCherry-natMX xsome1::pTPI-preCOX4-SL17-Neon-URA3	WT
26028419	4460832		0	179	30	0.9	x	[0.0, 0.1, 0.2, 0.3, 0.6, 0.7, 0.7, 0.8, 0.8, 0.8, 1.4, 1.8, 1.8, 1.8, 1.9, 1.9, 2.4, 2.8, 2.9, 2.9, 3.1, 3.4, 3.4, 4.0, 4.5, 4.5, 4.5, 5.0, 5.4, 5.4, 5.4, 5.4, 6.0, 6.5, 6.5, 6.5, 6.5, 6.5, 7.2, 7.5, 7.5, 7.9, 8.4, 8.4, 8.4, 8.4, 8.4, 9.0, 9.3, 9.3, 9.8, 10.3, 10.3, 10.3, 10.3, 10.3, 10.8, 11.1, 11.1, 11.3, 11.7, 11.9, 11.9, 11.9, 12.3, 12.7, 12.8, 12.9, 12.9, 12.9, 13.3, 14.0, 14.0, 14.0, 14.5,…	4	2	0	10	FALSE	FALSE	CGY13.74	616	20210611_MmpLifespans_1-v616Pos83x0757y0496	20210611_MmpLifespans_1	44.7333	1838	/scratch3/nate/yeast_lifespan_machine/20210611_MmpLifespans_1/processed_hyperstacks/20210611_MmpLifespans_1-v616Pos83x0757y0496.tif	83	1	e	0.824435	1	SC_YNB_NH4_GLUCOSE_MMP_pH4.5	0	0	MATa ura3d0 TIM50-mCherry-natMX xsome1::pTPI-preCOX4-SL17-Neon-URA3	WT
26028358	4460820		0	67	9	0.61	w	[0.0, 0.0, 0.0, 0.5, 0.7, 0.7, 0.7, 0.9, 1.1, 1.2, 1.2, 1.3, 1.6, 1.7, 2.1, 2.5, 2.5, 2.5, 2.5, 2.6, 2.6, 2.6, 3.1, 3.6, 3.6, 3.6, 3.9, 4.1, 4.1, 4.1, 4.6, 5.0, 5.0, 5.0, 5.5, 6.0, 6.0, 6.0, 6.0, 6.3, 6.8, 6.9, 6.9, 7.1, 7.4, 7.4, 7.4, 7.4, 7.5, 7.8, 8.0, 8.1, 8.1, 8.1, 8.1, 8.2, 8.3, 8.3, 8.3, 8.4, 8.4, 8.4, 8.5, 8.7, 8.9, 8.9, 8.9]	4	3	0	10	FALSE	FALSE	CGY13.74	616	20210611_MmpLifespans_1-v616Pos82x1863y1903	20210611_MmpLifespans_1	16.7333	1838	/scratch3/nate/yeast_lifespan_machine/20210611_MmpLifespans_1/processed_hyperstacks/20210611_MmpLifespans_1-v616Pos82x1863y1903.tif	82	1				SC_YNB_NH4_GLUCOSE_MMP_pH4.5	0	0	MATa ura3d0 TIM50-mCherry-natMX xsome1::pTPI-preCOX4-SL17-Neon-URA3	WT
26030093	4461140		0	198	24	0.61	x	[0.0, 0.1, 0.1, 0.1, 0.2, 0.5, 0.9, 0.9, 0.9, 1.1, 1.3, 1.4, 1.5, 1.6, 1.9, 1.9, 1.9, 2.0, 2.0, 2.3, 2.5, 2.9, 2.9, 3.0, 3.0, 3.2, 3.4, 3.4, 3.5, 3.5, 3.5, 3.6, 3.9, 4.1, 4.1, 4.1, 4.6, 4.6, 4.7, 4.9, 5.3, 5.3, 5.3, 6.0, 6.4, 6.6, 6.8, 6.8, 7.0, 7.4, 7.7, 7.7, 7.7, 8.0, 8.1, 8.1, 8.5, 8.5, 8.5, 8.7, 9.0, 9.0, 9.3, 9.5, 9.5, 9.9, 9.9, 10.2, 10.6, 10.6, 11.0, 11.4, 11.4, 11.4, 11.4, 11.6, 11.7, 11.…	4	4	0	10	FALSE	FALSE	CGY13.74	616	20210611_MmpLifespans_1-v616Pos87x0261y1049	20210611_MmpLifespans_1	49.4833	1838	/scratch3/nate/yeast_lifespan_machine/20210611_MmpLifespans_1/processed_hyperstacks/20210611_MmpLifespans_1-v616Pos87x0261y1049.tif	87	1	u	0.664824	1	SC_YNB_NH4_GLUCOSE_MMP_pH4.5	0	0	MATa ura3d0 TIM50-mCherry-natMX xsome1::pTPI-preCOX4-SL17-Neon-URA3	WT
26032282	4461484		0	127	7	0.61	x	[0.0, 0.0, 0.1, 0.3, 0.5, 0.7, 0.7, 0.7, 0.7, 0.7, 0.9, 1.5, 1.6, 1.6, 1.7, 1.7, 1.7, 1.7, 1.7, 1.9, 2.3, 2.6, 2.7, 2.7, 3.1, 3.2, 3.3, 3.3, 3.3, 3.7, 4.0, 4.0, 4.0, 4.1, 4.1, 4.1, 4.1, 4.1, 4.5, 4.9, 5.0, 5.0, 5.0, 5.0, 5.0, 5.0, 5.0, 5.0, 5.0, 5.0, 5.5, 5.9, 5.9, 5.9, 5.9, 5.9, 6.0, 6.0, 6.0, 6.1, 6.1, 6.1, 6.1, 6.1, 6.1, 6.6, 7.0, 7.0, 7.0, 7.1, 7.1, 7.1, 7.1, 7.1, 7.1, 7.1, 7.1, 7.1, 7.1, 7.1…	4	4	0	10	FALSE	FALSE	CGY13.74	616	20210611_MmpLifespans_1-v616Pos88x0730y0678	20210611_MmpLifespans_1	31.7333	1838	/scratch3/nate/yeast_lifespan_machine/20210611_MmpLifespans_1/processed_hyperstacks/20210611_MmpLifespans_1-v616Pos88x0730y0678.tif	88	1	e	0.999105	1	SC_YNB_NH4_GLUCOSE_MMP_pH4.5	0	0	MATa ura3d0 TIM50-mCherry-natMX xsome1::pTPI-preCOX4-SL17-Neon-URA3	WT
26029491	4461027		0	51	8	0.69	w	[0.0, 0.0, 0.1, 0.3, 0.3, 0.4, 0.9, 0.9, 1.2, 1.5, 1.6, 1.9, 1.9, 2.2, 2.3, 2.4, 2.4, 2.5, 3.2, 3.4, 3.4, 3.4, 3.8, 3.8, 3.9, 4.0, 4.3, 4.5, 4.5, 4.5, 4.5, 5.0, 5.5, 5.5, 5.5, 5.5, 5.9, 6.4, 6.4, 6.4, 6.4, 6.7, 6.9, 6.9, 7.1, 7.1, 7.1, 7.3, 7.3, 7.6, 7.9]	4	1	0	10	FALSE	FALSE	CGY13.74	616	20210611_MmpLifespans_1-v616Pos84x1543y1739	20210611_MmpLifespans_1	12.7333	1838	/scratch3/nate/yeast_lifespan_machine/20210611_MmpLifespans_1/processed_hyperstacks/20210611_MmpLifespans_1-v616Pos84x1543y1739.tif	84	1				SC_YNB_NH4_GLUCOSE_MMP_pH4.5	0	0	MATa ura3d0 TIM50-mCherry-natMX xsome1::pTPI-preCOX4-SL17-Neon-URA3	WT
26032463	4461518		0	148	21	0.87	x	[0.0, 0.0, 0.0, 0.1, 0.5, 0.9, 0.9, 0.9, 0.9, 0.9, 1.0, 1.4, 1.4, 1.7, 1.9, 1.9, 2.2, 2.7, 2.8, 2.8, 3.0, 3.1, 3.1, 3.4, 3.4, 3.8, 4.1, 4.1, 4.1, 4.3, 4.4, 4.7, 5.0, 5.0, 5.0, 5.1, 5.1, 5.1, 5.5, 5.7, 5.9, 5.9, 6.3, 6.6, 6.6, 6.6, 6.9, 7.2, 7.2, 7.2, 7.2, 7.4, 8.0, 8.1, 8.2, 8.2, 8.2, 8.2, 8.4, 8.8, 9.1, 9.1, 9.1, 9.2, 9.7, 9.8, 9.8, 10.1, 10.3, 10.3, 10.3, 10.7, 11.1, 11.1, 11.1, 11.3, 11.4, 11.…	4	1	0	10	FALSE	FALSE	CGY13.74	616	20210611_MmpLifespans_1-v616Pos88x0722y1492	20210611_MmpLifespans_1	36.9833	1838	/scratch3/nate/yeast_lifespan_machine/20210611_MmpLifespans_1/processed_hyperstacks/20210611_MmpLifespans_1-v616Pos88x0722y1492.tif	88	1	r	0.0147633	1	SC_YNB_NH4_GLUCOSE_MMP_pH4.5	0	0	MATa ura3d0 TIM50-mCherry-natMX xsome1::pTPI-preCOX4-SL17-Neon-URA3	WT
26029003	4460932		0	343	34	0.83	x	[0.0, 0.0, 0.0, 0.0, 0.2, 0.6, 0.8, 0.9, 0.9, 0.9, 0.9, 1.2, 1.3, 1.3, 1.4, 1.8, 1.9, 1.9, 1.9, 2.1, 2.4, 2.8, 3.0, 3.0, 3.0, 3.0, 3.0, 3.1, 3.3, 3.4, 3.4, 3.9, 3.9, 3.9, 3.9, 4.3, 4.5, 4.5, 4.6, 4.7, 4.9, 4.9, 4.9, 5.0, 5.0, 5.0, 5.0, 5.0, 5.0, 5.1, 5.1, 5.1, 5.1, 5.1, 5.2, 5.8, 5.8, 5.8, 5.8, 6.3, 6.4, 6.5, 6.6, 7.0, 7.0, 7.0, 7.2, 7.6, 7.6, 7.6, 7.7, 7.9, 8.0, 8.0, 8.0, 8.6, 8.7, 8.7, 8.7, 8.7…	4	1	0	10	FALSE	FALSE	CGY13.74	616	20210611_MmpLifespans_1-v616Pos81x0877y1244	20210611_MmpLifespans_1	85.7333	1838	/scratch3/nate/yeast_lifespan_machine/20210611_MmpLifespans_1/processed_hyperstacks/20210611_MmpLifespans_1-v616Pos81x0877y1244.tif	81	1	u	0.758542	1	SC_YNB_NH4_GLUCOSE_MMP_pH4.5	0	0	MATa ura3d0 TIM50-mCherry-natMX xsome1::pTPI-preCOX4-SL17-Neon-URA3	WT
26030067	4461136		0	167	21	0.54	x	[0.0, 0.0, 0.1, 0.5, 0.6, 0.7, 0.8, 0.8, 0.8, 0.8, 0.8, 0.8, 0.8, 1.4, 1.4, 1.4, 1.5, 1.5, 1.7, 1.8, 2.0, 2.1, 2.2, 2.6, 2.9, 2.9, 3.4, 4.0, 4.0, 4.1, 4.8, 5.0, 5.0, 5.0, 5.5, 5.6, 5.6, 5.7, 6.2, 6.5, 6.6, 6.6, 6.7, 7.3, 7.4, 7.4, 7.7, 8.0, 8.0, 8.0, 8.5, 9.0, 9.0, 9.0, 9.0, 9.5, 10.0, 10.0, 10.0, 10.5, 11.0, 11.0, 11.0, 11.0, 11.0, 11.5, 11.8, 11.8, 11.8, 12.3, 12.7, 12.8, 12.8, 12.8, 13.3, 13.8…	4	2	0	10	FALSE	FALSE	CGY13.74	616	20210611_MmpLifespans_1-v616Pos87x1209y0841	20210611_MmpLifespans_1	41.7333	1838	/scratch3/nate/yeast_lifespan_machine/20210611_MmpLifespans_1/processed_hyperstacks/20210611_MmpLifespans_1-v616Pos87x1209y0841.tif	87	1	e	0.997622	1	SC_YNB_NH4_GLUCOSE_MMP_pH4.5	0	0	MATa ura3d0 TIM50-mCherry-natMX xsome1::pTPI-preCOX4-SL17-Neon-URA3	WT
26031323	4461340		0	175	20	0.86	x	[0.0, 0.1, 0.1, 0.3, 0.4, 0.4, 0.4, 0.8, 0.9, 0.9, 0.9, 0.9, 0.9, 1.1, 1.3, 1.3, 1.3, 1.3, 1.8, 2.0, 2.1, 2.1, 2.1, 2.2, 2.2, 2.2, 2.5, 2.7, 2.7, 3.0, 3.3, 3.3, 3.4, 3.8, 3.9, 3.9, 4.0, 4.3, 4.3, 4.6, 5.1, 5.1, 5.1, 5.1, 5.3, 5.5, 5.8, 5.9, 5.9, 6.0, 6.0, 6.0, 6.2, 6.3, 6.6, 6.6, 6.7, 6.7, 6.7, 6.7, 7.1, 7.5, 7.5, 7.7, 7.8, 7.8, 7.8, 7.8, 7.9, 8.3, 8.6, 8.7, 8.7, 8.7, 8.7, 8.7, 8.8, 9.3, 9.5, 9.5…	4	4	0	10	FALSE	FALSE	CGY13.74	616	20210611_MmpLifespans_1-v616Pos86x1153y0649	20210611_MmpLifespans_1	43.7333	1838	/scratch3/nate/yeast_lifespan_machine/20210611_MmpLifespans_1/processed_hyperstacks/20210611_MmpLifespans_1-v616Pos86x1153y0649.tif	86	1	u	0.5316	1	SC_YNB_NH4_GLUCOSE_MMP_pH4.5	0	0	MATa ura3d0 TIM50-mCherry-natMX xsome1::pTPI-preCOX4-SL17-Neon-URA3	WT
26030525	4461220		0	201	17	0.75	x	[0.0, 0.1, 0.2, 0.2, 0.2, 0.2, 0.6, 1.1, 1.2, 1.2, 1.2, 1.2, 1.3, 1.7, 1.8, 1.8, 1.8, 1.9, 2.2, 2.3, 2.3, 2.3, 2.5, 2.8, 3.0, 3.0, 3.0, 3.0, 3.0, 3.2, 3.4, 3.7, 3.7, 4.0, 4.4, 4.4, 4.4, 4.5, 4.5, 4.5, 4.7, 4.7, 4.7, 4.7, 4.8, 5.0, 5.0, 5.0, 5.3, 5.6, 5.6, 5.6, 5.7, 5.7, 5.7, 6.2, 6.4, 6.5, 6.6, 6.9, 6.9, 6.9, 6.9, 6.9, 6.9, 6.9, 7.0, 7.0, 7.0, 7.0, 7.0, 7.3, 7.4, 7.4, 7.4, 7.4, 7.5, 7.5, 7.5, 7.5…	4	1	0	10	FALSE	FALSE	CGY13.74	616	20210611_MmpLifespans_1-v616Pos89x0979y1125	20210611_MmpLifespans_1	50.2333	1838	/scratch3/nate/yeast_lifespan_machine/20210611_MmpLifespans_1/processed_hyperstacks/20210611_MmpLifespans_1-v616Pos89x0979y1125.tif	89	1	e	0.935606	1	SC_YNB_NH4_GLUCOSE_MMP_pH4.5	0	0	MATa ura3d0 TIM50-mCherry-natMX xsome1::pTPI-preCOX4-SL17-Neon-URA3	WT
26028811	4460900		0	61	9	0.57	w	[0.0, 0.0, 0.0, 0.0, 0.1, 0.3, 0.4, 0.5, 0.6, 0.7, 0.8, 0.8, 0.8, 0.8, 0.8, 1.3, 1.8, 1.8, 1.8, 2.3, 2.8, 2.8, 2.8, 2.8, 3.4, 3.8, 3.9, 3.9, 3.9, 3.9, 4.4, 4.6, 4.9, 5.2, 5.2, 5.2, 5.2, 5.5, 5.6, 5.6, 5.9, 6.1, 6.2, 6.2, 6.7, 7.2, 7.2, 7.2, 7.2, 7.2, 7.2, 7.6, 7.6, 7.6, 8.0, 8.2, 8.3, 8.3, 8.4, 8.7, 8.7]	4	3	0	10	FALSE	FALSE	CGY13.74	616	20210611_MmpLifespans_1-v616Pos81x0880y0430	20210611_MmpLifespans_1	15.2333	1838	/scratch3/nate/yeast_lifespan_machine/20210611_MmpLifespans_1/processed_hyperstacks/20210611_MmpLifespans_1-v616Pos81x0880y0430.tif	81	1				SC_YNB_NH4_GLUCOSE_MMP_pH4.5	0	0	MATa ura3d0 TIM50-mCherry-natMX xsome1::pTPI-preCOX4-SL17-Neon-URA3	WT
26031517	4461378		0	212	26	0.9	w	[0.0, 0.0, 0.0, 0.3, 0.6, 0.8, 0.8, 0.8, 0.9, 1.0, 1.0, 1.4, 1.4, 1.4, 1.5, 1.5, 1.7, 1.7, 2.1, 2.2, 2.5, 2.6, 2.6, 2.8, 2.8, 2.8, 2.9, 2.9, 2.9, 2.9, 3.2, 3.2, 3.9, 4.2, 4.3, 4.3, 4.3, 4.3, 4.8, 5.2, 5.4, 5.4, 5.4, 5.4, 5.4, 5.7, 6.1, 6.3, 6.3, 6.3, 6.5, 6.6, 6.6, 6.6, 6.7, 6.7, 6.8, 7.0, 7.3, 7.3, 7.5, 7.5, 7.5, 7.6, 8.1, 8.4, 8.4, 8.4, 8.4, 8.4, 8.4, 8.4, 9.0, 9.4, 9.4, 9.4, 9.4, 9.4, 9.4, 9.5…	4	1	0	10	FALSE	FALSE	CGY13.74	616	20210611_MmpLifespans_1-v616Pos86x0197y1661	20210611_MmpLifespans_1	52.9833	1838	/scratch3/nate/yeast_lifespan_machine/20210611_MmpLifespans_1/processed_hyperstacks/20210611_MmpLifespans_1-v616Pos86x0197y1661.tif	86	1				SC_YNB_NH4_GLUCOSE_MMP_pH4.5	0	0	MATa ura3d0 TIM50-mCherry-natMX xsome1::pTPI-preCOX4-SL17-Neon-URA3	WT
26029836	4461093		0	120	15	0.94	x	[0.0, 0.2, 0.6, 0.7, 0.8, 0.8, 0.8, 0.8, 1.0, 1.3, 1.3, 1.3, 1.7, 2.0, 2.1, 2.1, 2.1, 2.3, 2.6, 2.7, 2.7, 2.9, 3.1, 3.1, 3.5, 3.6, 3.6, 3.6, 3.9, 4.4, 4.5, 4.5, 4.5, 5.0, 5.2, 5.2, 5.2, 5.3, 5.6, 5.9, 5.9, 6.0, 6.0, 6.0, 6.1, 6.3, 6.3, 6.4, 6.4, 6.5, 6.8, 7.0, 7.0, 7.0, 7.1, 7.1, 7.5, 7.9, 7.9, 7.9, 8.5, 8.6, 8.6, 8.6, 9.3, 9.3, 9.4, 9.5, 10.0, 10.1, 10.2, 10.3, 10.5, 10.5, 10.5, 10.8, 11.2, 11.3…	4	3	0	10	FALSE	FALSE	CGY13.74	616	20210611_MmpLifespans_1-v616Pos85x1081y1698	20210611_MmpLifespans_1	29.9833	1838	/scratch3/nate/yeast_lifespan_machine/20210611_MmpLifespans_1/processed_hyperstacks/20210611_MmpLifespans_1-v616Pos85x1081y1698.tif	85	1	u	0.644367	1	SC_YNB_NH4_GLUCOSE_MMP_pH4.5	0	0	MATa ura3d0 TIM50-mCherry-natMX xsome1::pTPI-preCOX4-SL17-Neon-URA3	WT
26029455	4461020		0	160	21	0.85	x	[0.0, 0.0, 0.2, 0.4, 0.6, 0.6, 0.6, 0.6, 0.6, 0.9, 1.4, 1.5, 1.5, 1.5, 1.8, 2.1, 2.3, 2.3, 2.3, 2.3, 2.3, 2.7, 3.2, 3.3, 3.4, 3.5, 3.5, 3.5, 3.5, 3.8, 4.0, 4.1, 4.3, 4.3, 4.5, 4.8, 4.8, 4.9, 4.9, 4.9, 4.9, 4.9, 5.4, 5.6, 5.6, 5.6, 5.6, 6.2, 6.3, 6.5, 6.5, 6.5, 6.6, 7.1, 7.2, 7.2, 7.4, 7.5, 7.5, 7.5, 7.9, 8.4, 8.4, 8.4, 8.5, 8.5, 8.7, 9.3, 9.5, 9.5, 9.5, 9.5, 9.6, 9.6, 9.7, 10.3, 10.5, 10.5, 10.8,…	4	0	0	10	FALSE	FALSE	CGY13.74	616	20210611_MmpLifespans_1-v616Pos84x1860y1541	20210611_MmpLifespans_1	39.9833	1838	/scratch3/nate/yeast_lifespan_machine/20210611_MmpLifespans_1/processed_hyperstacks/20210611_MmpLifespans_1-v616Pos84x1860y1541.tif	84	1	r	0.0264446	1	SC_YNB_NH4_GLUCOSE_MMP_pH4.5	0	0	MATa ura3d0 TIM50-mCherry-natMX xsome1::pTPI-preCOX4-SL17-Neon-URA3	WT
26031253	4461327		0	184	27	0.89	w	[0.0, 0.1, 0.2, 0.3, 0.3, 0.3, 0.3, 0.5, 0.5, 0.5, 0.6, 1.3, 1.3, 1.4, 1.8, 2.1, 2.1, 2.1, 2.1, 2.1, 2.3, 2.8, 3.0, 3.1, 3.1, 3.1, 3.4, 3.5, 3.5, 3.6, 3.7, 3.7, 3.7, 4.2, 4.4, 4.5, 4.6, 4.6, 4.6, 4.6, 4.6, 4.6, 5.0, 5.5, 5.5, 5.6, 5.7, 5.7, 5.8, 6.0, 6.2, 6.3, 6.3, 6.4, 6.5, 6.5, 6.6, 6.6, 6.6, 7.1, 7.4, 7.4, 7.6, 7.8, 7.8, 7.9, 7.9, 8.3, 8.8, 8.8, 8.8, 8.8, 9.2, 9.3, 9.3, 9.3, 9.8, 9.8, 9.8, 10.…	4	1	0	10	FALSE	FALSE	CGY13.74	616	20210611_MmpLifespans_1-v616Pos86x0207y0435	20210611_MmpLifespans_1	45.9833	1838	/scratch3/nate/yeast_lifespan_machine/20210611_MmpLifespans_1/processed_hyperstacks/20210611_MmpLifespans_1-v616Pos86x0207y0435.tif	86	1				SC_YNB_NH4_GLUCOSE_MMP_pH4.5	0	0	MATa ura3d0 TIM50-mCherry-natMX xsome1::pTPI-preCOX4-SL17-Neon-URA3	WT
26032207	4461470		0	117	15	0.88	x	[0.0, 0.2, 0.6, 0.7, 0.7, 0.7, 0.7, 0.8, 0.8, 1.3, 1.4, 1.5, 1.7, 2.0, 2.1, 2.1, 2.1, 2.5, 2.8, 2.8, 3.1, 3.1, 3.3, 3.4, 3.4, 3.4, 3.5, 3.9, 3.9, 3.9, 4.3, 4.3, 4.3, 4.7, 4.8, 5.0, 5.1, 5.1, 5.2, 5.3, 5.3, 5.3, 5.6, 6.2, 6.2, 6.7, 6.8, 7.1, 7.3, 7.3, 7.3, 7.7, 7.8, 8.3, 8.4, 8.5, 8.5, 8.5, 9.0, 9.2, 9.2, 9.2, 9.7, 10.1, 10.1, 10.1, 10.1, 10.5, 11.0, 11.2, 11.2, 11.2, 11.2, 11.5, 12.1, 12.2, 12.2,…	4	4	0	10	FALSE	FALSE	CGY13.74	616	20210611_MmpLifespans_1-v616Pos88x1361y0272	20210611_MmpLifespans_1	29.2333	1838	/scratch3/nate/yeast_lifespan_machine/20210611_MmpLifespans_1/processed_hyperstacks/20210611_MmpLifespans_1-v616Pos88x1361y0272.tif	88	1	e	0.993273	1	SC_YNB_NH4_GLUCOSE_MMP_pH4.5	0	0	MATa ura3d0 TIM50-mCherry-natMX xsome1::pTPI-preCOX4-SL17-Neon-URA3	WT
26029591	4461045		0	252	12	0.75	x	[0.0, 0.1, 0.1, 0.3, 0.9, 0.9, 0.9, 1.1, 1.3, 1.4, 1.4, 1.4, 1.4, 1.4, 1.4, 1.4, 1.4, 1.4, 1.4, 1.4, 1.4, 1.4, 1.4, 1.6, 1.8, 1.9, 1.9, 2.3, 2.7, 2.7, 2.7, 2.7, 2.8, 2.8, 2.8, 2.9, 3.0, 3.0, 3.0, 3.2, 3.2, 3.2, 3.2, 3.3, 3.3, 3.3, 3.3, 3.5, 3.5, 3.5, 3.5, 3.5, 3.5, 3.5, 3.5, 3.6, 3.6, 3.6, 3.6, 3.7, 3.7, 3.7, 3.7, 3.8, 3.8, 3.8, 3.8, 3.9, 3.9, 3.9, 3.9, 4.0, 4.0, 4.0, 4.0, 4.1, 4.1, 4.1, 4.1, 4.6…	4	2	0	10	FALSE	FALSE	CGY13.74	616	20210611_MmpLifespans_1-v616Pos85x1719y0474	20210611_MmpLifespans_1	62.9833	1838	/scratch3/nate/yeast_lifespan_machine/20210611_MmpLifespans_1/processed_hyperstacks/20210611_MmpLifespans_1-v616Pos85x1719y0474.tif	85	1	r	0.0210723	1	SC_YNB_NH4_GLUCOSE_MMP_pH4.5	0	0	MATa ura3d0 TIM50-mCherry-natMX xsome1::pTPI-preCOX4-SL17-Neon-URA3	WT
26027986	4460755		0	247	22	0.6	x	[0.0, 0.0, 0.0, 0.6, 0.9, 0.9, 1.2, 1.4, 1.6, 1.7, 1.7, 2.3, 2.5, 2.5, 2.8, 3.0, 3.0, 3.0, 3.4, 3.9, 3.9, 3.9, 3.9, 3.9, 3.9, 3.9, 4.2, 4.2, 4.2, 4.2, 4.2, 4.2, 4.7, 4.7, 4.7, 4.7, 4.8, 4.8, 4.8, 5.0, 5.0, 5.0, 5.0, 5.3, 5.3, 5.3, 5.3, 5.5, 5.5, 5.5, 5.5, 5.5, 5.6, 5.7, 5.7, 5.7, 5.9, 6.0, 6.0, 6.0, 6.3, 6.4, 6.5, 6.5, 6.7, 6.9, 6.9, 6.9, 7.1, 7.3, 7.3, 7.3, 7.6, 7.8, 7.8, 7.8, 8.0, 8.2, 8.2, 8.2…	4	2	0	10	FALSE	FALSE	CGY13.74	616	20210611_MmpLifespans_1-v616Pos82x0715y0462	20210611_MmpLifespans_1	61.7333	1838	/scratch3/nate/yeast_lifespan_machine/20210611_MmpLifespans_1/processed_hyperstacks/20210611_MmpLifespans_1-v616Pos82x0715y0462.tif	82	1	u	0.783442	1	SC_YNB_NH4_GLUCOSE_MMP_pH4.5	0	0	MATa ura3d0 TIM50-mCherry-natMX xsome1::pTPI-preCOX4-SL17-Neon-URA3	WT
26032411	4461507		0	286	23	0.72	x	[0.0, 0.0, 0.2, 0.2, 0.7, 1.2, 1.2, 1.2, 1.2, 1.2, 1.3, 1.9, 2.0, 2.3, 2.8, 2.8, 2.8, 3.4, 3.6, 3.6, 3.6, 4.2, 4.7, 4.7, 4.7, 4.7, 5.2, 5.4, 5.4, 5.8, 6.0, 6.0, 6.0, 6.3, 6.7, 6.8, 6.8, 6.8, 6.8, 6.8, 6.8, 7.3, 7.8, 7.8, 7.8, 8.3, 8.8, 8.8, 8.8, 8.8, 8.8, 8.9, 9.1, 9.2, 9.5, 9.9, 10.1, 10.1, 10.1, 10.6, 11.1, 11.2, 11.2, 11.2, 11.6, 12.2, 12.2, 12.2, 12.2, 12.2, 12.7, 13.2, 13.2, 13.2, 13.5, 13.5…	4	3	0	10	FALSE	FALSE	CGY13.74	616	20210611_MmpLifespans_1-v616Pos88x0198y1281	20210611_MmpLifespans_1	71.4833	1838	/scratch3/nate/yeast_lifespan_machine/20210611_MmpLifespans_1/processed_hyperstacks/20210611_MmpLifespans_1-v616Pos88x0198y1281.tif	88	1	u	0.485491	1	SC_YNB_NH4_GLUCOSE_MMP_pH4.5	0	0	MATa ura3d0 TIM50-mCherry-natMX xsome1::pTPI-preCOX4-SL17-Neon-URA3	WT
26030171	4461157		0	78	11	0.93	w	[0.0, 0.4, 0.4, 0.4, 0.4, 0.4, 0.9, 1.2, 1.2, 1.6, 1.6, 1.7, 1.7, 1.8, 1.8, 1.8, 1.8, 1.9, 1.9, 2.0, 2.0, 2.0, 2.2, 2.2, 2.2, 2.7, 2.7, 2.7, 2.8, 2.8, 3.1, 3.4, 3.6, 3.6, 3.6, 3.6, 3.6, 3.6, 4.0, 4.3, 4.3, 4.3, 4.7, 4.9, 5.2, 5.3, 5.3, 5.4, 5.5, 5.5, 6.1, 6.4, 6.4, 6.4, 7.0, 7.2, 7.3, 7.3, 7.3, 7.6, 8.2, 8.2, 8.2, 8.6, 8.9, 8.9, 9.3, 9.5, 9.5, 9.5, 9.5, 9.9, 10.4, 10.5, 10.5, 10.6, 10.7, 10.7]	4	1	0	10	FALSE	FALSE	CGY13.74	616	20210611_MmpLifespans_1-v616Pos87x0257y1457	20210611_MmpLifespans_1	19.4833	1838	/scratch3/nate/yeast_lifespan_machine/20210611_MmpLifespans_1/processed_hyperstacks/20210611_MmpLifespans_1-v616Pos87x0257y1457.tif	87	1				SC_YNB_NH4_GLUCOSE_MMP_pH4.5	0	0	MATa ura3d0 TIM50-mCherry-natMX xsome1::pTPI-preCOX4-SL17-Neon-URA3	WT
26029999	4461123		0	104	13	0.8	x	[0.0, 0.0, 0.1, 0.2, 0.3, 0.4, 0.6, 0.7, 0.7, 0.7, 0.7, 0.9, 1.1, 1.1, 1.3, 1.7, 1.8, 1.8, 1.8, 2.0, 2.1, 2.3, 2.6, 2.7, 2.7, 2.7, 2.9, 3.4, 3.5, 3.5, 3.5, 3.6, 3.7, 3.7, 3.7, 3.7, 4.1, 4.2, 4.2, 4.5, 4.7, 4.7, 4.7, 5.0, 5.3, 5.3, 5.3, 5.5, 5.5, 5.6, 5.8, 6.1, 6.1, 6.1, 6.5, 6.8, 6.9, 6.9, 6.9, 7.3, 7.7, 7.8, 7.8, 8.0, 8.0, 8.0, 8.0, 8.2, 8.6, 8.7, 8.8, 8.9, 8.9, 8.9, 8.9, 8.9, 9.2, 9.6, 9.8, 9.8…	4	4	0	10	FALSE	FALSE	CGY13.74	616	20210611_MmpLifespans_1-v616Pos87x0265y0641	20210611_MmpLifespans_1	25.9833	1838	/scratch3/nate/yeast_lifespan_machine/20210611_MmpLifespans_1/processed_hyperstacks/20210611_MmpLifespans_1-v616Pos87x0265y0641.tif	87	1	e	0.963776	1	SC_YNB_NH4_GLUCOSE_MMP_pH4.5	0	0	MATa ura3d0 TIM50-mCherry-natMX xsome1::pTPI-preCOX4-SL17-Neon-URA3	WT
26032420	4461509		0	156	23	0.74	x	[0.0, 0.1, 0.1, 0.3, 0.3, 0.4, 0.5, 0.5, 0.6, 0.7, 0.7, 0.8, 0.8, 1.0, 1.4, 1.6, 1.7, 1.7, 1.9, 1.9, 1.9, 2.0, 2.5, 2.8, 2.8, 2.9, 3.0, 3.0, 3.0, 3.4, 3.8, 4.0, 4.0, 4.0, 4.0, 4.3, 4.6, 4.6, 4.7, 5.1, 5.1, 5.2, 5.2, 5.4, 5.7, 5.7, 5.8, 6.2, 6.3, 6.4, 6.8, 6.9, 7.0, 7.1, 7.6, 8.0, 8.0, 8.1, 8.1, 8.3, 8.5, 8.5, 8.6, 8.6, 8.6, 8.7, 8.7, 9.2, 9.4, 9.4, 9.5, 10.1, 10.2, 10.2, 10.2, 10.4, 10.4, 10.5, 1…	4	1	0	10	FALSE	FALSE	CGY13.74	616	20210611_MmpLifespans_1-v616Pos88x0619y1281	20210611_MmpLifespans_1	38.9833	1838	/scratch3/nate/yeast_lifespan_machine/20210611_MmpLifespans_1/processed_hyperstacks/20210611_MmpLifespans_1-v616Pos88x0619y1281.tif	88	1	r	0.0160308	1	SC_YNB_NH4_GLUCOSE_MMP_pH4.5	0	0	MATa ura3d0 TIM50-mCherry-natMX xsome1::pTPI-preCOX4-SL17-Neon-URA3	WT
26027976	4460753		0	157	19	0.96	x	[0.0, 0.2, 0.3, 0.3, 0.3, 0.3, 0.3, 0.8, 1.2, 1.2, 1.2, 1.3, 1.3, 1.3, 1.3, 1.3, 1.3, 1.3, 1.4, 1.5, 1.7, 1.7, 1.7, 1.9, 1.9, 2.1, 2.1, 2.2, 2.2, 2.2, 2.2, 2.3, 2.3, 2.8, 2.8, 2.9, 2.9, 2.9, 3.5, 3.7, 4.0, 4.4, 4.4, 4.4, 4.4, 4.9, 5.4, 5.5, 5.5, 5.5, 5.5, 6.0, 6.5, 6.5, 6.5, 6.5, 6.5, 6.5, 6.5, 6.5, 7.0, 7.4, 7.4, 7.4, 7.5, 7.7, 7.7, 7.7, 7.8, 8.3, 8.6, 8.6, 8.6, 8.6, 8.6, 8.8, 9.4, 9.4, 9.5, 9.5…	4	3	0	10	FALSE	FALSE	CGY13.74	616	20210611_MmpLifespans_1-v616Pos82x0294y0460	20210611_MmpLifespans_1	39.2333	1838	/scratch3/nate/yeast_lifespan_machine/20210611_MmpLifespans_1/processed_hyperstacks/20210611_MmpLifespans_1-v616Pos82x0294y0460.tif	82	1	r	0.0287042	1	SC_YNB_NH4_GLUCOSE_MMP_pH4.5	0	0	MATa ura3d0 TIM50-mCherry-natMX xsome1::pTPI-preCOX4-SL17-Neon-URA3	WT
26032415	4461508		0	175	23	0.62	x	[0.0, 0.1, 0.2, 0.4, 0.4, 0.5, 0.5, 0.5, 0.6, 0.7, 0.7, 0.7, 0.7, 0.7, 0.7, 0.7, 1.1, 1.2, 1.2, 1.2, 1.2, 1.2, 1.2, 1.7, 1.9, 1.9, 1.9, 1.9, 2.0, 2.4, 2.6, 2.7, 3.3, 3.3, 3.4, 3.6, 3.6, 3.8, 4.5, 4.5, 5.0, 5.0, 5.0, 5.5, 5.9, 5.9, 5.9, 6.4, 6.5, 6.5, 6.6, 6.8, 6.8, 6.9, 7.1, 7.1, 7.2, 7.7, 7.9, 8.0, 8.0, 8.2, 8.2, 8.2, 8.7, 8.9, 9.5, 9.5, 9.7, 10.1, 10.1, 10.8, 10.8, 10.8, 11.0, 11.0, 11.0, 11.4,…	4	2	0	10	FALSE	FALSE	CGY13.74	616	20210611_MmpLifespans_1-v616Pos88x0409y1281	20210611_MmpLifespans_1	43.7333	1838	/scratch3/nate/yeast_lifespan_machine/20210611_MmpLifespans_1/processed_hyperstacks/20210611_MmpLifespans_1-v616Pos88x0409y1281.tif	88	1	e	0.959478	1	SC_YNB_NH4_GLUCOSE_MMP_pH4.5	0	0	MATa ura3d0 TIM50-mCherry-natMX xsome1::pTPI-preCOX4-SL17-Neon-URA3	WT
26029396	4461008		0	141	16	0.91	x	[0.0, 0.0, 0.1, 0.3, 0.5, 0.5, 0.5, 0.5, 0.7, 0.9, 1.0, 1.0, 1.1, 1.4, 1.4, 1.4, 1.9, 2.2, 2.2, 2.2, 2.2, 2.4, 2.8, 3.0, 3.1, 3.2, 3.2, 3.5, 3.7, 3.7, 4.1, 4.1, 4.1, 4.1, 4.6, 4.9, 4.9, 4.9, 4.9, 5.2, 5.3, 5.5, 5.6, 5.6, 5.6, 5.7, 6.1, 6.4, 6.4, 6.5, 6.7, 6.8, 6.8, 7.0, 7.3, 7.3, 7.3, 7.7, 7.7, 7.7, 8.0, 8.3, 8.5, 8.5, 8.5, 8.5, 8.5, 8.5, 8.5, 9.0, 9.4, 9.4, 9.4, 9.4, 9.5, 9.6, 9.6, 9.6, 9.7, 10.…	4	0	0	10	FALSE	FALSE	CGY13.74	616	20210611_MmpLifespans_1-v616Pos84x1127y1327	20210611_MmpLifespans_1	35.2333	1838	/scratch3/nate/yeast_lifespan_machine/20210611_MmpLifespans_1/processed_hyperstacks/20210611_MmpLifespans_1-v616Pos84x1127y1327.tif	84	1	r	0.198436	1	SC_YNB_NH4_GLUCOSE_MMP_pH4.5	0	0	MATa ura3d0 TIM50-mCherry-natMX xsome1::pTPI-preCOX4-SL17-Neon-URA3	WT
26030337	4461186		0	204	30	0.84	w	[0.0, 0.3, 0.4, 0.9, 1.3, 1.3, 1.3, 1.7, 2.2, 2.4, 2.4, 2.4, 2.4, 3.0, 3.3, 3.3, 3.8, 4.2, 4.2, 4.2, 4.7, 5.0, 5.0, 5.0, 5.6, 5.8, 5.8, 5.8, 6.3, 6.7, 6.7, 6.7, 7.1, 7.6, 7.6, 7.6, 7.6, 7.6, 7.6, 8.0, 8.5, 8.5, 8.5, 8.5, 9.0, 9.5, 9.6, 9.6, 10.0, 10.3, 10.3, 10.3, 10.8, 11.3, 11.3, 11.3, 11.3, 11.8, 12.3, 12.3, 12.3, 12.8, 13.3, 13.3, 13.3, 13.7, 14.2, 14.2, 14.2, 14.2, 14.3, 14.9, 14.9, 14.9, 15…	4	4	0	10	FALSE	FALSE	CGY13.74	616	20210611_MmpLifespans_1-v616Pos89x0985y0309	20210611_MmpLifespans_1	50.9833	1838	/scratch3/nate/yeast_lifespan_machine/20210611_MmpLifespans_1/processed_hyperstacks/20210611_MmpLifespans_1-v616Pos89x0985y0309.tif	89	1				SC_YNB_NH4_GLUCOSE_MMP_pH4.5	0	0	MATa ura3d0 TIM50-mCherry-natMX xsome1::pTPI-preCOX4-SL17-Neon-URA3	WT
26029862	4461099		0	145	21	0.92	x	[0.0, 0.1, 0.2, 0.2, 0.3, 0.4, 0.4, 0.6, 1.1, 1.1, 1.9, 2.0, 2.4, 2.6, 2.6, 2.7, 2.7, 2.7, 2.9, 3.4, 3.6, 3.6, 3.6, 3.7, 3.9, 4.0, 4.1, 4.5, 4.8, 4.8, 4.8, 4.8, 5.2, 5.3, 5.3, 5.8, 6.2, 6.2, 6.2, 6.7, 7.1, 7.1, 7.1, 7.1, 7.6, 8.1, 8.2, 8.2, 8.2, 8.3, 8.5, 9.1, 9.1, 9.2, 9.5, 9.5, 9.5, 9.5, 10.0, 10.5, 10.5, 10.5, 10.5, 11.0, 11.4, 11.5, 11.5, 11.6, 11.6, 11.6, 11.6, 12.1, 12.5, 12.5, 12.5, 12.5, …	4	0	0	10	FALSE	FALSE	CGY13.74	616	20210611_MmpLifespans_1-v616Pos85x0554y1908	20210611_MmpLifespans_1	36.2333	1838	/scratch3/nate/yeast_lifespan_machine/20210611_MmpLifespans_1/processed_hyperstacks/20210611_MmpLifespans_1-v616Pos85x0554y1908.tif	85	1	r	0.128675	1	SC_YNB_NH4_GLUCOSE_MMP_pH4.5	0	0	MATa ura3d0 TIM50-mCherry-natMX xsome1::pTPI-preCOX4-SL17-Neon-URA3	WT
26028289	4460809		0	126	17	0.86	x	[0.0, 0.2, 0.2, 0.2, 0.2, 0.3, 0.4, 0.9, 1.1, 1.1, 1.1, 1.1, 1.5, 1.6, 1.6, 2.1, 2.3, 2.3, 2.3, 2.6, 2.7, 2.8, 3.0, 3.1, 3.1, 3.2, 3.9, 3.9, 3.9, 4.3, 4.3, 4.3, 4.7, 5.1, 5.3, 5.6, 5.6, 5.6, 5.6, 5.7, 6.2, 6.5, 6.5, 6.5, 6.5, 6.5, 6.5, 7.0, 7.4, 7.5, 7.5, 7.5, 7.7, 7.8, 7.8, 7.8, 8.1, 8.1, 8.1, 8.5, 8.9, 9.0, 9.1, 9.3, 9.4, 9.5, 9.5, 9.5, 9.9, 10.3, 10.3, 10.4, 10.4, 10.5, 10.8, 11.1, 11.1, 11.1,…	4	4	0	10	FALSE	FALSE	CGY13.74	616	20210611_MmpLifespans_1-v616Pos82x1337y1688	20210611_MmpLifespans_1	31.4833	1838	/scratch3/nate/yeast_lifespan_machine/20210611_MmpLifespans_1/processed_hyperstacks/20210611_MmpLifespans_1-v616Pos82x1337y1688.tif	82	1	e	0.959632	1	SC_YNB_NH4_GLUCOSE_MMP_pH4.5	0	0	MATa ura3d0 TIM50-mCherry-natMX xsome1::pTPI-preCOX4-SL17-Neon-URA3	WT
26028719	4460883		0	192	18	0.9	w	[0.0, 0.0, 0.1, 0.5, 0.5, 0.5, 0.5, 0.8, 1.1, 1.1, 1.7, 1.7, 1.7, 2.0, 2.0, 2.1, 2.4, 2.7, 2.7, 2.8, 2.8, 3.2, 3.7, 3.7, 3.7, 3.8, 3.8, 3.8, 4.6, 4.7, 4.9, 5.2, 5.2, 5.2, 5.2, 5.7, 6.1, 6.1, 6.1, 6.1, 6.3, 6.6, 6.6, 6.6, 6.7, 6.8, 7.2, 7.5, 7.5, 7.5, 7.5, 8.0, 8.0, 8.0, 8.0, 8.6, 9.0, 9.0, 9.0, 9.4, 9.9, 9.9, 9.9, 10.1, 10.1, 10.1, 10.1, 10.5, 10.9, 11.1, 11.1, 11.1, 11.3, 11.3, 11.3, 11.3, 11.5,…	4	4	0	10	FALSE	FALSE	CGY13.74	616	20210611_MmpLifespans_1-v616Pos83x0750y1722	20210611_MmpLifespans_1	47.9833	1838	/scratch3/nate/yeast_lifespan_machine/20210611_MmpLifespans_1/processed_hyperstacks/20210611_MmpLifespans_1-v616Pos83x0750y1722.tif	83	1				SC_YNB_NH4_GLUCOSE_MMP_pH4.5	0	0	MATa ura3d0 TIM50-mCherry-natMX xsome1::pTPI-preCOX4-SL17-Neon-URA3	WT
26029421	4461013		0	164	23	0.68	x	[0.0, 0.0, 0.1, 0.3, 0.5, 0.5, 0.5, 0.5, 0.6, 0.7, 1.4, 1.4, 1.7, 1.9, 1.9, 2.2, 2.6, 2.8, 2.8, 2.9, 2.9, 2.9, 3.5, 4.0, 4.0, 4.1, 4.2, 4.2, 4.2, 4.5, 4.9, 5.1, 5.2, 5.4, 5.5, 5.5, 5.5, 5.7, 6.1, 6.3, 6.5, 6.5, 6.5, 6.7, 6.7, 6.9, 7.2, 7.3, 7.3, 7.3, 7.3, 7.5, 7.9, 8.2, 8.3, 8.3, 8.3, 8.6, 8.8, 9.1, 9.1, 9.6, 9.9, 10.0, 10.0, 10.2, 10.2, 10.2, 10.5, 10.8, 11.0, 11.1, 11.1, 11.2, 11.2, 11.2, 11.3,…	4	0	0	10	FALSE	FALSE	CGY13.74	616	20210611_MmpLifespans_1-v616Pos84x0393y1535	20210611_MmpLifespans_1	40.9833	1838	/scratch3/nate/yeast_lifespan_machine/20210611_MmpLifespans_1/processed_hyperstacks/20210611_MmpLifespans_1-v616Pos84x0393y1535.tif	84	1	e	0.853029	1	SC_YNB_NH4_GLUCOSE_MMP_pH4.5	0	0	MATa ura3d0 TIM50-mCherry-natMX xsome1::pTPI-preCOX4-SL17-Neon-URA3	WT
26031598	4461393		0	233	21	0.86	x	[0.0, 0.2, 0.2, 0.4, 0.8, 1.0, 1.3, 1.3, 1.3, 1.8, 2.0, 2.0, 2.1, 2.1, 2.1, 2.5, 3.1, 3.1, 3.1, 3.6, 3.7, 3.7, 4.1, 4.3, 4.4, 4.4, 4.4, 4.9, 5.3, 5.3, 5.3, 5.5, 5.7, 5.7, 5.8, 5.9, 6.0, 6.1, 6.1, 6.2, 6.5, 6.7, 6.8, 6.8, 6.8, 7.0, 7.1, 7.1, 7.5, 7.7, 7.7, 7.7, 7.8, 7.8, 7.8, 8.1, 8.6, 8.8, 8.8, 8.8, 9.2, 9.4, 9.4, 9.8, 9.9, 9.9, 9.9, 10.0, 10.2, 10.6, 10.8, 10.8, 10.9, 10.9, 10.9, 11.0, 11.4, 11.…	4	2	0	10	FALSE	FALSE	CGY13.74	616	20210611_MmpLifespans_1-v616Pos86x1563y1875	20210611_MmpLifespans_1	58.2333	1838	/scratch3/nate/yeast_lifespan_machine/20210611_MmpLifespans_1/processed_hyperstacks/20210611_MmpLifespans_1-v616Pos86x1563y1875.tif	86	1	u	0.638432	1	SC_YNB_NH4_GLUCOSE_MMP_pH4.5	0	0	MATa ura3d0 TIM50-mCherry-natMX xsome1::pTPI-preCOX4-SL17-Neon-URA3	WT
26029139	4460957		0	143	22	0.76	x	[0.0, 0.1, 0.3, 0.9, 0.9, 0.9, 0.9, 1.4, 1.7, 1.8, 1.9, 1.9, 2.1, 2.2, 2.2, 2.2, 2.5, 3.1, 3.1, 3.1, 3.1, 3.1, 3.5, 3.5, 3.9, 4.5, 4.5, 5.0, 5.5, 5.5, 5.5, 5.5, 6.0, 6.6, 6.6, 7.0, 7.5, 7.5, 7.5, 7.8, 8.0, 8.0, 8.5, 9.0, 9.0, 9.0, 9.0, 9.6, 10.1, 10.1, 10.1, 10.1, 10.7, 11.2, 11.2, 11.2, 11.7, 12.2, 12.2, 12.2, 12.2, 12.7, 13.3, 13.3, 13.3, 13.3, 13.8, 14.3, 14.3, 14.3, 14.3, 14.8, 15.3, 15.3, 15…	4	3	0	10	FALSE	FALSE	CGY13.74	616	20210611_MmpLifespans_1-v616Pos81x1187y1864	20210611_MmpLifespans_1	35.7333	1838	/scratch3/nate/yeast_lifespan_machine/20210611_MmpLifespans_1/processed_hyperstacks/20210611_MmpLifespans_1-v616Pos81x1187y1864.tif	81	1	e	0.999917	1	SC_YNB_NH4_GLUCOSE_MMP_pH4.5	0	0	MATa ura3d0 TIM50-mCherry-natMX xsome1::pTPI-preCOX4-SL17-Neon-URA3	WT
26029732	4461072		0	171	21	0.75	x	[0.0, 0.2, 0.3, 0.4, 0.6, 0.7, 0.8, 0.8, 0.8, 0.8, 0.8, 1.2, 1.2, 1.4, 1.9, 2.1, 2.1, 2.1, 2.1, 2.1, 2.1, 2.3, 2.8, 2.8, 3.2, 3.6, 3.7, 3.8, 3.8, 3.8, 3.8, 3.8, 4.3, 4.7, 4.8, 4.8, 4.8, 4.8, 5.2, 5.5, 5.6, 5.6, 5.9, 6.4, 6.4, 6.5, 6.5, 6.5, 6.9, 7.4, 7.5, 7.6, 7.6, 7.6, 8.1, 8.4, 8.4, 8.5, 8.5, 8.5, 8.5, 8.5, 8.9, 9.4, 9.4, 9.4, 9.4, 9.4, 9.9, 10.2, 10.3, 10.3, 10.5, 10.5, 10.5, 10.5, 10.6, 11.1,…	4	4	0	10	FALSE	FALSE	CGY13.74	616	20210611_MmpLifespans_1-v616Pos85x0243y1287	20210611_MmpLifespans_1	42.7333	1838	/scratch3/nate/yeast_lifespan_machine/20210611_MmpLifespans_1/processed_hyperstacks/20210611_MmpLifespans_1-v616Pos85x0243y1287.tif	85	1	u	0.679858	1	SC_YNB_NH4_GLUCOSE_MMP_pH4.5	0	0	MATa ura3d0 TIM50-mCherry-natMX xsome1::pTPI-preCOX4-SL17-Neon-URA3	WT
26028097	4460774		0	230	28	0.88	x	[0.0, 0.0, 0.0, 0.0, 0.1, 0.1, 0.1, 0.2, 0.4, 0.5, 0.5, 0.5, 0.5, 0.5, 1.1, 1.6, 1.6, 1.6, 1.6, 1.9, 2.4, 2.4, 2.4, 2.4, 2.4, 2.8, 3.2, 3.3, 3.3, 3.3, 3.3, 3.4, 3.6, 3.8, 3.8, 4.2, 4.4, 4.4, 4.4, 4.4, 4.9, 5.1, 5.2, 5.2, 5.5, 5.8, 6.0, 6.0, 6.4, 6.4, 6.5, 6.5, 7.0, 7.3, 7.3, 7.3, 7.8, 7.9, 8.0, 8.0, 8.4, 8.7, 8.7, 8.7, 8.7, 8.7, 8.7, 9.2, 9.7, 9.7, 9.7, 9.7, 9.7, 10.1, 10.6, 10.6, 10.6, 11.1, 11.…	4	3	0	10	FALSE	FALSE	CGY13.74	616	20210611_MmpLifespans_1-v616Pos82x1133y0871	20210611_MmpLifespans_1	57.4833	1838	/scratch3/nate/yeast_lifespan_machine/20210611_MmpLifespans_1/processed_hyperstacks/20210611_MmpLifespans_1-v616Pos82x1133y0871.tif	82	1	u	0.6857	1	SC_YNB_NH4_GLUCOSE_MMP_pH4.5	0	0	MATa ura3d0 TIM50-mCherry-natMX xsome1::pTPI-preCOX4-SL17-Neon-URA3	WT
26028773	4460893		0	166	22	0.91	w	[0.0, 0.0, 0.0, 0.0, 0.0, 0.0, 0.0, 0.0, 0.1, 0.1, 0.1, 0.1, 0.1, 0.4, 0.4, 0.5, 0.6, 0.8, 0.8, 0.8, 0.8, 1.2, 1.6, 1.6, 1.6, 1.6, 1.9, 2.1, 2.1, 2.1, 2.1, 2.2, 2.9, 2.9, 2.9, 3.0, 3.4, 3.5, 3.5, 3.7, 4.1, 4.1, 4.1, 4.6, 4.8, 4.8, 5.1, 5.1, 5.4, 5.5, 5.5, 6.0, 6.0, 6.0, 6.4, 6.8, 6.8, 7.2, 7.6, 7.6, 7.6, 8.0, 8.2, 8.2, 9.0, 9.0, 9.2, 9.6, 9.7, 10.0, 10.1, 10.1, 10.5, 10.8, 10.8, 10.8, 11.3, 11.8,…	4	3	0	10	FALSE	FALSE	CGY13.74	616	20210611_MmpLifespans_1-v616Pos81x1197y0231	20210611_MmpLifespans_1	41.4833	1838	/scratch3/nate/yeast_lifespan_machine/20210611_MmpLifespans_1/processed_hyperstacks/20210611_MmpLifespans_1-v616Pos81x1197y0231.tif	81	1				SC_YNB_NH4_GLUCOSE_MMP_pH4.5	0	0	MATa ura3d0 TIM50-mCherry-natMX xsome1::pTPI-preCOX4-SL17-Neon-URA3	WT
26032477	4461521		0	246	31	0.92	x	[0.0, 0.1, 0.2, 0.4, 0.6, 0.7, 0.7, 0.7, 0.8, 1.0, 1.4, 1.4, 1.4, 1.5, 1.7, 1.9, 1.9, 1.9, 2.1, 2.1, 2.1, 2.6, 2.8, 2.8, 2.9, 2.9, 3.2, 3.2, 3.2, 3.2, 3.7, 4.0, 4.0, 4.1, 4.1, 4.1, 4.7, 4.8, 4.8, 4.8, 5.2, 5.5, 5.6, 5.6, 6.0, 6.0, 6.3, 6.3, 6.5, 6.6, 6.8, 6.9, 7.2, 7.2, 7.3, 7.3, 7.9, 8.0, 8.0, 8.0, 8.5, 8.8, 8.8, 8.8, 9.0, 9.1, 9.1, 9.1, 9.6, 9.7, 10.0, 10.2, 10.2, 10.3, 10.4, 10.5, 10.7, 10.7, …	4	1	0	10	FALSE	FALSE	CGY13.74	616	20210611_MmpLifespans_1-v616Pos88x1350y1495	20210611_MmpLifespans_1	61.4833	1838	/scratch3/nate/yeast_lifespan_machine/20210611_MmpLifespans_1/processed_hyperstacks/20210611_MmpLifespans_1-v616Pos88x1350y1495.tif	88	1	e	0.935805	1	SC_YNB_NH4_GLUCOSE_MMP_pH4.5	0	0	MATa ura3d0 TIM50-mCherry-natMX xsome1::pTPI-preCOX4-SL17-Neon-URA3	WT
26030205	4461163		0	358	39	0.89	x	[0.0, 0.0, 0.2, 0.2, 0.2, 0.2, 0.3, 0.8, 0.9, 0.9, 0.9, 1.7, 1.7, 1.7, 2.1, 2.2, 2.2, 2.4, 2.7, 2.7, 2.9, 3.1, 3.2, 3.2, 3.3, 3.5, 3.6, 3.6, 3.7, 3.8, 3.8, 4.0, 4.1, 4.3, 4.7, 4.9, 4.9, 5.0, 5.1, 5.2, 5.2, 5.5, 5.9, 6.0, 6.0, 6.1, 6.4, 6.4, 6.7, 6.9, 6.9, 7.3, 7.3, 7.3, 7.6, 8.0, 8.1, 8.2, 8.3, 8.5, 8.5, 8.5, 8.6, 9.1, 9.3, 9.3, 9.4, 9.6, 9.6, 9.7, 10.2, 10.4, 10.4, 10.4, 10.4, 10.7, 10.8, 11.2, …	4	1	0	10	FALSE	FALSE	CGY13.74	616	20210611_MmpLifespans_1-v616Pos87x1517y1459	20210611_MmpLifespans_1	89.4833	1838	/scratch3/nate/yeast_lifespan_machine/20210611_MmpLifespans_1/processed_hyperstacks/20210611_MmpLifespans_1-v616Pos87x1517y1459.tif	87	1	r	0.0186652	1	SC_YNB_NH4_GLUCOSE_MMP_pH4.5	0	0	MATa ura3d0 TIM50-mCherry-natMX xsome1::pTPI-preCOX4-SL17-Neon-URA3	WT
26028650	4460871		0	138	19	0.84	x	[0.0, 0.1, 0.1, 0.1, 0.1, 0.6, 0.7, 0.7, 0.8, 1.0, 1.1, 1.1, 1.6, 1.9, 1.9, 1.9, 2.4, 2.9, 2.9, 2.9, 2.9, 3.2, 3.7, 3.7, 4.1, 4.3, 4.3, 4.3, 4.8, 5.2, 5.3, 5.3, 5.3, 5.3, 5.3, 5.4, 5.9, 6.2, 6.2, 6.2, 6.2, 6.2, 6.4, 6.6, 6.9, 6.9, 7.0, 7.2, 7.2, 7.2, 7.4, 7.4, 7.4, 7.6, 7.8, 7.8, 8.0, 8.1, 8.1, 8.2, 8.2, 8.5, 8.5, 8.6, 8.6, 8.6, 8.6, 8.8, 8.8, 8.9, 9.1, 9.4, 9.4, 9.5, 9.5, 9.5, 9.8, 9.8, 10.0, 10…	4	3	0	10	FALSE	FALSE	CGY13.74	616	20210611_MmpLifespans_1-v616Pos83x1800y1316	20210611_MmpLifespans_1	34.4833	1838	/scratch3/nate/yeast_lifespan_machine/20210611_MmpLifespans_1/processed_hyperstacks/20210611_MmpLifespans_1-v616Pos83x1800y1316.tif	83	1	r	0.0519695	1	SC_YNB_NH4_GLUCOSE_MMP_pH4.5	0	0	MATa ura3d0 TIM50-mCherry-natMX xsome1::pTPI-preCOX4-SL17-Neon-URA3	WT
26030152	4461153		0	125	17	0.85	w	[0.0, 0.1, 0.4, 0.6, 0.7, 0.8, 0.9, 0.9, 0.9, 0.9, 1.0, 1.4, 1.5, 1.5, 1.5, 1.8, 1.9, 2.2, 2.2, 2.2, 2.2, 2.5, 2.6, 2.7, 2.9, 2.9, 2.9, 2.9, 2.9, 2.9, 2.9, 3.3, 3.6, 3.6, 3.6, 3.7, 3.7, 3.7, 4.2, 4.4, 4.4, 4.4, 4.8, 5.3, 5.3, 5.4, 5.8, 6.0, 6.0, 6.0, 6.5, 7.1, 7.1, 7.3, 7.3, 7.8, 7.8, 7.8, 8.1, 8.4, 8.5, 8.5, 8.7, 8.7, 8.9, 8.9, 8.9, 9.4, 9.4, 9.4, 9.4, 9.8, 10.1, 10.2, 10.3, 10.4, 10.5, 10.5, 10…	4	1	0	10	FALSE	FALSE	CGY13.74	616	20210611_MmpLifespans_1-v616Pos87x1205y1248	20210611_MmpLifespans_1	31.2333	1838	/scratch3/nate/yeast_lifespan_machine/20210611_MmpLifespans_1/processed_hyperstacks/20210611_MmpLifespans_1-v616Pos87x1205y1248.tif	87	1				SC_YNB_NH4_GLUCOSE_MMP_pH4.5	0	0	MATa ura3d0 TIM50-mCherry-natMX xsome1::pTPI-preCOX4-SL17-Neon-URA3	WT
26030484	4461213		0	43	7	0.51	w	[0.0, 0.3, 0.4, 0.4, 0.6, 0.7, 0.8, 1.1, 1.2, 1.2, 1.2, 1.3, 1.3, 1.3, 1.7, 1.7, 1.7, 2.0, 2.4, 2.5, 2.5, 2.8, 3.2, 3.4, 3.4, 3.8, 4.3, 4.3, 4.3, 4.7, 5.2, 5.3, 5.3, 5.6, 6.2, 6.2, 6.2, 6.2, 6.2, 6.4, 6.4, 6.4, 6.8]	4	0	0	10	FALSE	FALSE	CGY13.74	616	20210611_MmpLifespans_1-v616Pos89x1293y0917	20210611_MmpLifespans_1	10.7333	1838	/scratch3/nate/yeast_lifespan_machine/20210611_MmpLifespans_1/processed_hyperstacks/20210611_MmpLifespans_1-v616Pos89x1293y0917.tif	89	1				SC_YNB_NH4_GLUCOSE_MMP_pH4.5	0	0	MATa ura3d0 TIM50-mCherry-natMX xsome1::pTPI-preCOX4-SL17-Neon-URA3	WT
26029480	4461025		0	196	26	0.55	x	[0.0, 0.1, 0.2, 0.2, 0.2, 0.2, 0.4, 0.9, 0.9, 0.9, 0.9, 1.5, 2.0, 2.0, 2.0, 2.1, 2.6, 2.8, 2.8, 2.8, 3.1, 3.4, 3.4, 3.8, 4.2, 4.2, 4.2, 4.4, 5.0, 5.0, 5.0, 5.0, 5.2, 5.7, 5.8, 6.1, 6.4, 6.4, 6.4, 7.1, 7.4, 7.4, 7.4, 7.8, 8.2, 8.2, 8.2, 8.7, 8.9, 8.9, 8.9, 9.4, 9.9, 9.9, 9.9, 9.9, 10.4, 10.8, 10.8, 10.8, 11.5, 11.7, 11.7, 11.7, 12.0, 12.5, 12.5, 12.9, 13.2, 13.2, 13.2, 13.7, 14.2, 14.2, 14.2, 14.2…	4	0	0	10	FALSE	FALSE	CGY13.74	616	20210611_MmpLifespans_1-v616Pos84x1124y1736	20210611_MmpLifespans_1	48.9833	1838	/scratch3/nate/yeast_lifespan_machine/20210611_MmpLifespans_1/processed_hyperstacks/20210611_MmpLifespans_1-v616Pos84x1124y1736.tif	84	1	r	0.0898396	1	SC_YNB_NH4_GLUCOSE_MMP_pH4.5	0	0	MATa ura3d0 TIM50-mCherry-natMX xsome1::pTPI-preCOX4-SL17-Neon-URA3	WT
26032177	4461465		0	173	24	0.91	x	[0.0, 0.0, 0.1, 0.3, 0.5, 0.8, 1.0, 1.0, 1.1, 1.3, 1.3, 1.3, 1.7, 1.9, 2.1, 2.1, 2.3, 2.5, 2.5, 2.5, 2.9, 3.0, 3.0, 3.2, 3.6, 3.8, 3.8, 3.8, 3.8, 3.8, 4.2, 4.3, 4.3, 4.8, 4.9, 4.9, 5.5, 5.7, 5.7, 5.9, 5.9, 5.9, 6.3, 6.4, 6.5, 6.8, 6.8, 6.8, 6.8, 6.8, 7.4, 7.6, 7.6, 7.6, 7.6, 7.6, 7.7, 8.1, 8.4, 8.5, 8.5, 8.5, 8.6, 8.9, 8.9, 8.9, 9.0, 9.2, 9.3, 9.3, 9.4, 9.4, 9.4, 9.8, 10.2, 10.2, 10.2, 10.8, 10.8…	4	1	0	10	FALSE	FALSE	CGY13.74	616	20210611_MmpLifespans_1-v616Pos88x0313y0268	20210611_MmpLifespans_1	43.2333	1838	/scratch3/nate/yeast_lifespan_machine/20210611_MmpLifespans_1/processed_hyperstacks/20210611_MmpLifespans_1-v616Pos88x0313y0268.tif	88	1	r	0.0660587	1	SC_YNB_NH4_GLUCOSE_MMP_pH4.5	0	0	MATa ura3d0 TIM50-mCherry-natMX xsome1::pTPI-preCOX4-SL17-Neon-URA3	WT
26031339	4461344		0	391	28	0.61	w	[0.0, 0.3, 0.3, 0.3, 0.3, 0.6, 1.2, 1.2, 1.2, 1.2, 1.3, 1.3, 1.3, 1.4, 1.5, 1.8, 1.8, 1.9, 1.9, 2.2, 2.7, 2.7, 3.0, 3.4, 3.4, 3.4, 3.4, 3.9, 4.4, 4.4, 4.4, 4.9, 5.4, 5.5, 5.5, 5.5, 6.0, 6.5, 6.5, 6.5, 6.6, 7.3, 7.3, 7.3, 7.8, 8.3, 8.3, 8.3, 8.3, 8.4, 8.9, 8.9, 9.1, 9.1, 9.2, 9.5, 9.6, 9.6, 9.6, 10.0, 10.1, 10.3, 10.4, 10.4, 10.4, 10.9, 11.0, 11.0, 11.0, 11.1, 11.2, 11.2, 11.2, 11.2, 11.2, 11.6, 1…	4	2	0	10	FALSE	FALSE	CGY13.74	616	20210611_MmpLifespans_1-v616Pos86x0205y0844	20210611_MmpLifespans_1	97.7333	1838	/scratch3/nate/yeast_lifespan_machine/20210611_MmpLifespans_1/processed_hyperstacks/20210611_MmpLifespans_1-v616Pos86x0205y0844.tif	86	1				SC_YNB_NH4_GLUCOSE_MMP_pH4.5	0	0	MATa ura3d0 TIM50-mCherry-natMX xsome1::pTPI-preCOX4-SL17-Neon-URA3	WT
26028751	4460889		0	358	40	0.93	x	[0.0, 0.0, 0.1, 0.1, 0.2, 0.2, 0.4, 0.6, 0.7, 0.9, 1.1, 1.1, 1.1, 1.1, 1.4, 1.7, 1.7, 1.7, 1.7, 1.8, 2.2, 2.2, 2.4, 2.5, 2.5, 2.9, 3.1, 3.3, 3.3, 3.5, 3.6, 3.7, 4.2, 4.2, 4.2, 4.3, 4.8, 5.1, 5.1, 5.1, 5.1, 5.1, 5.3, 5.7, 5.7, 5.7, 6.0, 6.4, 6.4, 6.5, 6.6, 6.7, 6.8, 6.8, 6.8, 7.4, 7.4, 7.4, 7.6, 8.2, 8.2, 8.3, 8.3, 8.3, 8.6, 8.6, 8.6, 8.9, 8.9, 8.9, 8.9, 9.0, 9.6, 9.6, 9.6, 9.9, 10.3, 10.3, 10.3, …	4	2	0	10	FALSE	FALSE	CGY13.74	616	20210611_MmpLifespans_1-v616Pos81x0354y0228	20210611_MmpLifespans_1	89.4833	1838	/scratch3/nate/yeast_lifespan_machine/20210611_MmpLifespans_1/processed_hyperstacks/20210611_MmpLifespans_1-v616Pos81x0354y0228.tif	81	1	r	0.159295	1	SC_YNB_NH4_GLUCOSE_MMP_pH4.5	0	0	MATa ura3d0 TIM50-mCherry-natMX xsome1::pTPI-preCOX4-SL17-Neon-URA3	WT
26029637	4461054		0	203	20	0.6	x	[0.0, 0.0, 0.2, 0.2, 0.2, 0.5, 0.8, 0.9, 1.0, 1.1, 1.2, 1.3, 1.3, 1.3, 1.5, 2.0, 2.2, 2.2, 2.3, 2.3, 2.3, 2.3, 2.8, 3.1, 3.1, 3.3, 3.5, 3.5, 3.7, 3.7, 3.8, 4.4, 4.4, 4.4, 4.4, 4.7, 5.0, 5.0, 5.0, 5.2, 5.4, 5.4, 5.7, 5.9, 6.0, 6.0, 6.0, 6.7, 6.7, 7.0, 7.3, 7.3, 7.6, 8.1, 8.2, 8.2, 8.2, 8.3, 8.4, 8.4, 8.5, 8.9, 9.3, 9.4, 9.4, 9.4, 9.4, 9.5, 9.8, 10.0, 10.0, 10.0, 10.0, 10.4, 10.7, 10.7, 10.7, 10.8,…	4	3	0	10	FALSE	FALSE	CGY13.74	616	20210611_MmpLifespans_1-v616Pos85x1823y0686	20210611_MmpLifespans_1	50.7333	1838	/scratch3/nate/yeast_lifespan_machine/20210611_MmpLifespans_1/processed_hyperstacks/20210611_MmpLifespans_1-v616Pos85x1823y0686.tif	85	1	e	0.858743	1	SC_YNB_NH4_GLUCOSE_MMP_pH4.5	0	0	MATa ura3d0 TIM50-mCherry-natMX xsome1::pTPI-preCOX4-SL17-Neon-URA3	WT
26028874	4460910		0	32	3	0.54	w	[0.0, 0.0, 0.0, 0.1, 0.1, 0.5, 0.5, 0.6, 0.7, 0.7, 0.7, 0.8, 0.8, 0.8, 0.8, 1.1, 1.4, 1.5, 1.5, 1.5, 1.5, 1.5, 1.5, 1.5, 1.5, 1.9, 2.0, 2.0, 2.0, 2.5, 2.7, 2.7]	4	1	0	10	FALSE	FALSE	CGY13.74	616	20210611_MmpLifespans_1-v616Pos81x1404y0640	20210611_MmpLifespans_1	7.98333	1838	/scratch3/nate/yeast_lifespan_machine/20210611_MmpLifespans_1/processed_hyperstacks/20210611_MmpLifespans_1-v616Pos81x1404y0640.tif	81	1				SC_YNB_NH4_GLUCOSE_MMP_pH4.5	0	0	MATa ura3d0 TIM50-mCherry-natMX xsome1::pTPI-preCOX4-SL17-Neon-URA3	WT
26028887	4460912		0	281	34	0.88	x	[0.0, 0.2, 0.3, 0.5, 0.5, 0.5, 0.5, 0.5, 0.6, 0.7, 0.7, 0.9, 0.9, 0.9, 1.0, 1.5, 1.8, 1.8, 1.8, 1.8, 1.8, 2.3, 2.3, 2.6, 2.9, 2.9, 2.9, 3.1, 3.2, 3.2, 3.3, 3.8, 4.1, 4.1, 4.2, 4.2, 4.2, 4.5, 4.6, 4.9, 5.1, 5.1, 5.1, 5.4, 5.8, 5.8, 5.8, 6.1, 6.1, 6.1, 6.1, 6.5, 7.0, 7.0, 7.0, 7.2, 7.4, 7.4, 7.4, 7.8, 7.9, 7.9, 7.9, 8.2, 8.6, 8.8, 8.8, 8.8, 8.8, 9.0, 9.0, 9.4, 9.8, 9.9, 9.9, 9.9, 10.0, 10.0, 10.5, …	4	2	0	10	FALSE	FALSE	CGY13.74	616	20210611_MmpLifespans_1-v616Pos81x1824y0641	20210611_MmpLifespans_1	70.2333	1838	/scratch3/nate/yeast_lifespan_machine/20210611_MmpLifespans_1/processed_hyperstacks/20210611_MmpLifespans_1-v616Pos81x1824y0641.tif	81	1	u	0.529329	1	SC_YNB_NH4_GLUCOSE_MMP_pH4.5	0	0	MATa ura3d0 TIM50-mCherry-natMX xsome1::pTPI-preCOX4-SL17-Neon-URA3	WT
26029614	4461050		0	173	16	0.68	x	[0.0, 0.1, 0.2, 0.4, 0.5, 0.5, 0.5, 0.5, 0.5, 0.6, 0.8, 0.9, 1.0, 1.0, 1.0, 1.2, 1.4, 1.5, 1.5, 1.5, 1.7, 1.7, 1.7, 1.7, 1.7, 2.0, 2.4, 2.4, 2.4, 2.5, 2.5, 2.8, 2.9, 2.9, 3.0, 3.4, 3.6, 3.6, 3.6, 3.6, 3.6, 3.7, 3.8, 3.9, 3.9, 3.9, 3.9, 4.0, 4.0, 4.0, 4.0, 4.0, 4.0, 4.0, 4.0, 4.1, 4.1, 4.1, 4.1, 4.2, 4.2, 4.2, 4.2, 4.2, 4.2, 4.2, 4.2, 4.4, 4.6, 4.6, 4.6, 4.6, 4.7, 4.7, 4.7, 4.7, 4.9, 5.1, 5.1, 5.1…	4	0	0	10	FALSE	FALSE	CGY13.74	616	20210611_MmpLifespans_1-v616Pos85x0984y0684	20210611_MmpLifespans_1	43.2333	1838	/scratch3/nate/yeast_lifespan_machine/20210611_MmpLifespans_1/processed_hyperstacks/20210611_MmpLifespans_1-v616Pos85x0984y0684.tif	85	1	r	0.0521534	1	SC_YNB_NH4_GLUCOSE_MMP_pH4.5	0	0	MATa ura3d0 TIM50-mCherry-natMX xsome1::pTPI-preCOX4-SL17-Neon-URA3	WT
26031551	4461385		0	88	7	0.65	x	[0.0, 0.0, 0.1, 0.2, 0.4, 0.6, 0.6, 0.6, 0.8, 1.1, 1.1, 1.2, 1.3, 1.3, 1.7, 2.1, 2.1, 2.1, 2.1, 2.1, 2.4, 2.7, 2.9, 3.3, 3.3, 3.4, 3.4, 3.6, 3.7, 3.7, 3.9, 3.9, 4.5, 4.5, 4.5, 4.6, 5.0, 5.1, 5.2, 5.4, 5.5, 5.5, 5.5, 5.5, 5.6, 5.6, 5.6, 5.6, 5.6, 5.6, 5.6, 5.7, 5.7, 5.7, 5.7, 5.7, 5.7, 5.7, 5.7, 5.8, 5.8, 5.8, 5.8, 5.8, 5.8, 5.8, 5.8, 5.8, 5.8, 5.8, 5.8, 5.8, 5.9, 5.9, 5.9, 5.9, 5.9, 5.9, 5.9, 5.9…	4	0	0	10	FALSE	FALSE	CGY13.74	616	20210611_MmpLifespans_1-v616Pos86x1669y1665	20210611_MmpLifespans_1	21.9833	1838	/scratch3/nate/yeast_lifespan_machine/20210611_MmpLifespans_1/processed_hyperstacks/20210611_MmpLifespans_1-v616Pos86x1669y1665.tif	86	1	e	0.957775	1	SC_YNB_NH4_GLUCOSE_MMP_pH4.5	0	0	MATa ura3d0 TIM50-mCherry-natMX xsome1::pTPI-preCOX4-SL17-Neon-URA3	WT
26029578	4461042		0	227	25	0.77	x	[0.0, 0.0, 0.0, 0.0, 0.1, 0.1, 0.1, 0.1, 0.1, 0.1, 0.1, 0.1, 0.1, 0.1, 0.1, 0.1, 0.1, 0.1, 0.1, 0.1, 0.1, 0.1, 0.1, 0.2, 0.2, 0.2, 0.2, 0.2, 0.2, 0.2, 0.2, 0.3, 0.5, 0.6, 0.6, 0.6, 0.6, 0.9, 1.1, 1.1, 1.4, 1.9, 1.9, 1.9, 2.4, 2.5, 2.7, 2.8, 3.1, 3.4, 3.4, 3.4, 3.9, 4.1, 4.1, 4.1, 4.2, 4.2, 4.2, 4.3, 4.7, 4.8, 4.8, 4.8, 5.1, 5.4, 5.4, 5.4, 5.7, 5.8, 5.9, 6.3, 6.4, 6.4, 6.4, 6.4, 6.5, 6.9, 7.3, 7.3…	4	4	0	10	FALSE	FALSE	CGY13.74	616	20210611_MmpLifespans_1-v616Pos85x1090y0474	20210611_MmpLifespans_1	56.7333	1838	/scratch3/nate/yeast_lifespan_machine/20210611_MmpLifespans_1/processed_hyperstacks/20210611_MmpLifespans_1-v616Pos85x1090y0474.tif	85	1	u	0.738942	1	SC_YNB_NH4_GLUCOSE_MMP_pH4.5	0	0	MATa ura3d0 TIM50-mCherry-natMX xsome1::pTPI-preCOX4-SL17-Neon-URA3	WT
26032496	4461524		0	94	14	0.93	x	[0.0, 0.1, 0.1, 0.4, 0.8, 0.8, 1.1, 1.7, 1.7, 1.8, 1.8, 1.8, 2.2, 2.5, 2.5, 2.5, 2.6, 2.7, 2.7, 2.7, 2.7, 3.1, 3.4, 3.4, 3.4, 3.5, 3.5, 3.9, 3.9, 3.9, 4.2, 4.7, 4.7, 4.8, 5.2, 5.2, 5.2, 5.4, 6.0, 6.2, 6.2, 6.2, 6.3, 6.3, 6.5, 6.7, 6.7, 7.4, 7.4, 7.5, 7.5, 7.7, 7.7, 8.0, 8.5, 8.5, 8.9, 9.0, 9.0, 9.0, 9.1, 9.5, 9.7, 9.7, 9.7, 9.9, 10.2, 10.2, 10.2, 10.4, 10.7, 10.8, 10.9, 10.9, 11.1, 11.5, 11.5, 11…	4	0	0	10	FALSE	FALSE	CGY13.74	616	20210611_MmpLifespans_1-v616Pos88x0405y1689	20210611_MmpLifespans_1	23.4833	1838	/scratch3/nate/yeast_lifespan_machine/20210611_MmpLifespans_1/processed_hyperstacks/20210611_MmpLifespans_1-v616Pos88x0405y1689.tif	88	1	r	0.0206105	1	SC_YNB_NH4_GLUCOSE_MMP_pH4.5	0	0	MATa ura3d0 TIM50-mCherry-natMX xsome1::pTPI-preCOX4-SL17-Neon-URA3	WT
26029411	4461011		0	149	21	0.92	x	[0.0, 0.0, 0.1, 0.1, 0.1, 0.3, 0.4, 0.5, 0.7, 0.8, 0.8, 0.8, 1.1, 1.1, 1.2, 1.7, 1.7, 2.1, 2.4, 2.4, 2.5, 2.5, 2.6, 2.9, 3.2, 3.2, 3.2, 3.4, 3.4, 3.6, 4.0, 4.2, 4.2, 4.3, 4.5, 4.6, 4.7, 4.9, 4.9, 4.9, 5.3, 5.3, 5.3, 5.5, 5.9, 6.2, 6.2, 6.3, 6.6, 6.6, 6.6, 7.0, 7.0, 7.0, 7.2, 8.0, 8.0, 8.0, 8.2, 8.5, 8.8, 8.9, 9.0, 9.4, 9.4, 9.8, 10.1, 10.2, 10.2, 10.2, 10.5, 10.7, 10.7, 11.0, 11.2, 11.2, 11.2, 11…	4	0	0	10	FALSE	FALSE	CGY13.74	616	20210611_MmpLifespans_1-v616Pos84x1756y1330	20210611_MmpLifespans_1	37.2333	1838	/scratch3/nate/yeast_lifespan_machine/20210611_MmpLifespans_1/processed_hyperstacks/20210611_MmpLifespans_1-v616Pos84x1756y1330.tif	84	1	r	0.0148868	1	SC_YNB_NH4_GLUCOSE_MMP_pH4.5	0	0	MATa ura3d0 TIM50-mCherry-natMX xsome1::pTPI-preCOX4-SL17-Neon-URA3	WT
26028862	4460908		43	144	13	0.87	x	[0.0, 0.2, 0.4, 0.7, 0.7, 0.7, 0.8, 1.1, 1.3, 1.3, 1.5, 1.5, 1.5, 1.5, 2.0, 2.4, 2.4, 2.5, 2.7, 2.8, 2.9, 2.9, 2.9, 2.9, 2.9, 3.0, 3.0, 3.0, 3.0, 3.6, 3.7, 3.7, 4.1, 4.5, 4.6, 4.6, 4.6, 4.6, 4.6, 4.8, 5.3, 5.3, 5.4, 5.6, 5.6, 5.9, 6.3, 6.3, 6.3, 6.7, 7.1, 7.1, 7.1, 7.1, 7.1, 7.6, 7.9, 8.0, 8.2, 8.2, 8.5, 8.7, 8.7, 8.9, 9.2, 9.2, 9.3, 9.3, 9.3, 9.3, 9.8, 10.2, 10.2, 10.2, 10.3, 10.4, 10.4, 10.4, 1…	4	2	0	10	FALSE	FALSE	CGY13.74	616	20210611_MmpLifespans_1-v616Pos81x0984y0639	20210611_MmpLifespans_1	25.25	1838	/scratch3/nate/yeast_lifespan_machine/20210611_MmpLifespans_1/processed_hyperstacks/20210611_MmpLifespans_1-v616Pos81x0984y0639.tif	81	1	r	0.024435	1	SC_YNB_NH4_GLUCOSE_MMP_pH4.5	0	0	MATa ura3d0 TIM50-mCherry-natMX xsome1::pTPI-preCOX4-SL17-Neon-URA3	WT
26030071	4461137		0	171	27	0.9	x	[0.0, 0.3, 0.3, 0.8, 1.3, 1.3, 1.3, 1.3, 1.3, 1.6, 1.8, 2.1, 2.4, 2.4, 2.4, 2.4, 3.0, 3.4, 3.4, 3.4, 4.0, 4.5, 4.5, 4.5, 4.5, 5.0, 5.3, 5.6, 6.0, 6.0, 6.0, 6.4, 6.7, 6.7, 6.7, 7.2, 7.5, 7.5, 7.5, 8.1, 8.4, 8.4, 8.4, 8.9, 9.4, 9.4, 9.4, 9.4, 9.8, 10.0, 10.0, 10.0, 10.5, 11.0, 11.0, 11.0, 11.6, 12.0, 12.0, 12.0, 12.0, 12.1, 12.3, 12.3, 12.7, 13.2, 13.2, 13.2, 13.2, 13.2, 13.5, 14.0, 14.0, 14.0, 14.…	4	1	0	10	FALSE	FALSE	CGY13.74	616	20210611_MmpLifespans_1-v616Pos87x1417y0842	20210611_MmpLifespans_1	42.7333	1838	/scratch3/nate/yeast_lifespan_machine/20210611_MmpLifespans_1/processed_hyperstacks/20210611_MmpLifespans_1-v616Pos87x1417y0842.tif	87	1	e	0.976274	1	SC_YNB_NH4_GLUCOSE_MMP_pH4.5	0	0	MATa ura3d0 TIM50-mCherry-natMX xsome1::pTPI-preCOX4-SL17-Neon-URA3	WT
26028198	4460792		0	258	40	0.9	x	[0.0, 0.0, 0.5, 0.8, 0.8, 0.8, 1.4, 1.9, 1.9, 1.9, 1.9, 2.2, 2.3, 2.4, 2.4, 2.9, 3.3, 3.3, 3.3, 3.9, 4.2, 4.2, 4.2, 4.7, 4.9, 4.9, 4.9, 5.4, 5.8, 5.8, 5.8, 6.0, 6.5, 6.7, 6.7, 6.9, 6.9, 7.3, 7.5, 7.5, 8.0, 8.5, 8.5, 8.5, 8.5, 8.5, 8.6, 8.6, 9.0, 9.2, 9.3, 9.3, 9.5, 9.6, 9.6, 9.6, 9.8, 10.1, 10.2, 10.2, 10.2, 10.2, 10.4, 10.7, 10.7, 10.7, 10.7, 10.9, 11.2, 11.2, 11.3, 11.3, 11.4, 11.6, 11.6, 11.6,…	4	3	0	10	FALSE	FALSE	CGY13.74	616	20210611_MmpLifespans_1-v616Pos82x1339y1280	20210611_MmpLifespans_1	64.4833	1838	/scratch3/nate/yeast_lifespan_machine/20210611_MmpLifespans_1/processed_hyperstacks/20210611_MmpLifespans_1-v616Pos82x1339y1280.tif	82	1	e	0.963503	1	SC_YNB_NH4_GLUCOSE_MMP_pH4.5	0	0	MATa ura3d0 TIM50-mCherry-natMX xsome1::pTPI-preCOX4-SL17-Neon-URA3	WT
26029418	4461012		0	138	19	0.86	w	[0.0, 0.1, 0.2, 0.3, 0.6, 0.6, 0.6, 1.1, 1.2, 1.2, 1.3, 1.3, 1.4, 1.5, 2.0, 2.0, 2.0, 2.5, 2.7, 2.8, 2.8, 2.8, 3.4, 3.5, 3.5, 3.8, 3.9, 3.9, 4.2, 4.2, 4.3, 4.7, 5.0, 5.1, 5.1, 5.3, 5.3, 5.4, 5.4, 5.8, 6.2, 6.3, 6.4, 6.4, 6.6, 6.8, 6.8, 7.1, 7.1, 7.5, 7.9, 7.9, 7.9, 7.9, 8.0, 8.1, 8.1, 8.1, 8.1, 8.1, 8.6, 8.8, 8.8, 9.1, 9.6, 9.6, 9.6, 10.2, 10.3, 10.3, 10.3, 10.4, 10.9, 11.2, 11.2, 11.2, 11.3, 11.…	4	2	0	10	FALSE	FALSE	CGY13.74	616	20210611_MmpLifespans_1-v616Pos84x0181y1535	20210611_MmpLifespans_1	34.4833	1838	/scratch3/nate/yeast_lifespan_machine/20210611_MmpLifespans_1/processed_hyperstacks/20210611_MmpLifespans_1-v616Pos84x0181y1535.tif	84	1				SC_YNB_NH4_GLUCOSE_MMP_pH4.5	0	0	MATa ura3d0 TIM50-mCherry-natMX xsome1::pTPI-preCOX4-SL17-Neon-URA3	WT
26029608	4461048		0	231	24	0.75	x	[0.0, 0.1, 0.3, 0.6, 0.6, 0.6, 0.8, 1.1, 1.1, 1.1, 1.1, 1.1, 1.5, 1.7, 1.8, 2.1, 2.1, 2.3, 2.6, 2.6, 2.6, 3.0, 3.3, 3.3, 3.5, 3.9, 4.0, 4.0, 4.0, 4.0, 4.2, 4.5, 4.6, 4.6, 4.8, 5.0, 5.0, 5.0, 5.1, 5.4, 5.7, 5.7, 5.7, 6.0, 6.0, 6.0, 6.0, 6.0, 6.2, 6.4, 6.4, 6.4, 6.8, 7.1, 7.1, 7.5, 7.6, 7.6, 7.6, 7.9, 8.3, 8.5, 8.5, 8.5, 8.7, 8.7, 8.7, 9.0, 9.4, 9.7, 9.7, 9.7, 10.1, 10.4, 10.4, 10.4, 10.6, 10.7, 10…	4	3	0	10	FALSE	FALSE	CGY13.74	616	20210611_MmpLifespans_1-v616Pos85x0564y0682	20210611_MmpLifespans_1	57.7333	1838	/scratch3/nate/yeast_lifespan_machine/20210611_MmpLifespans_1/processed_hyperstacks/20210611_MmpLifespans_1-v616Pos85x0564y0682.tif	85	1	u	0.666825	1	SC_YNB_NH4_GLUCOSE_MMP_pH4.5	0	0	MATa ura3d0 TIM50-mCherry-natMX xsome1::pTPI-preCOX4-SL17-Neon-URA3	WT
26029839	4461094		0	143	19	0.87	w	[0.0, 0.0, 0.1, 0.2, 0.5, 0.8, 1.0, 1.0, 1.0, 1.1, 1.5, 1.8, 1.8, 1.8, 1.8, 1.8, 1.8, 1.8, 2.2, 2.5, 2.5, 2.7, 3.0, 3.0, 3.0, 3.0, 3.2, 3.3, 3.3, 3.3, 3.4, 3.7, 3.7, 3.9, 3.9, 4.0, 4.4, 4.7, 4.7, 4.7, 5.0, 5.0, 5.0, 5.0, 5.1, 5.5, 5.9, 6.0, 6.1, 6.2, 6.2, 6.2, 6.7, 6.8, 6.8, 7.2, 7.6, 7.6, 7.6, 7.7, 8.2, 8.3, 8.3, 8.3, 8.8, 9.3, 9.3, 9.3, 9.3, 9.4, 9.5, 9.5, 9.9, 10.3, 10.3, 10.3, 10.3, 10.3, 10.…	4	1	0	10	FALSE	FALSE	CGY13.74	616	20210611_MmpLifespans_1-v616Pos85x1290y1699	20210611_MmpLifespans_1	35.7333	1838	/scratch3/nate/yeast_lifespan_machine/20210611_MmpLifespans_1/processed_hyperstacks/20210611_MmpLifespans_1-v616Pos85x1290y1699.tif	85	1				SC_YNB_NH4_GLUCOSE_MMP_pH4.5	0	0	MATa ura3d0 TIM50-mCherry-natMX xsome1::pTPI-preCOX4-SL17-Neon-URA3	WT
26029828	4461092		0	183	25	0.88	x	[0.0, 0.0, 0.1, 0.1, 0.1, 0.1, 0.2, 0.6, 0.9, 1.0, 1.0, 1.0, 1.4, 1.5, 1.5, 1.6, 1.6, 1.6, 1.6, 2.0, 2.4, 2.4, 2.4, 2.4, 2.5, 2.6, 2.6, 2.6, 3.0, 3.0, 3.2, 3.6, 3.6, 3.8, 3.8, 4.0, 4.2, 4.2, 4.4, 4.9, 4.9, 4.9, 4.9, 5.2, 5.5, 5.5, 5.5, 6.3, 6.3, 6.3, 6.5, 6.5, 6.5, 6.7, 7.1, 7.3, 7.3, 7.4, 7.4, 7.4, 7.5, 7.6, 8.0, 8.5, 8.5, 8.7, 8.7, 8.7, 9.2, 9.6, 9.7, 9.7, 9.7, 9.7, 9.7, 9.8, 10.3, 10.4, 10.4, …	4	0	0	10	FALSE	FALSE	CGY13.74	616	20210611_MmpLifespans_1-v616Pos85x0871y1697	20210611_MmpLifespans_1	45.7333	1838	/scratch3/nate/yeast_lifespan_machine/20210611_MmpLifespans_1/processed_hyperstacks/20210611_MmpLifespans_1-v616Pos85x0871y1697.tif	85	1	r	0.183975	1	SC_YNB_NH4_GLUCOSE_MMP_pH4.5	0	0	MATa ura3d0 TIM50-mCherry-natMX xsome1::pTPI-preCOX4-SL17-Neon-URA3	WT
26029551	4461037		17	392	25	0.51	x	[0.0, 0.0, 0.1, 0.3, 0.4, 0.4, 0.4, 0.6, 0.7, 0.8, 0.8, 0.8, 0.9, 1.0, 1.1, 1.4, 1.5, 1.5, 1.6, 1.7, 1.7, 1.7, 1.7, 2.1, 2.5, 2.5, 2.5, 2.5, 2.6, 2.9, 3.1, 3.1, 3.1, 3.1, 3.1, 3.2, 3.6, 3.7, 3.7, 3.9, 4.0, 4.1, 4.1, 4.1, 4.1, 4.4, 4.5, 4.6, 4.7, 4.7, 4.7, 4.7, 4.7, 4.7, 4.7, 4.7, 4.7, 4.7, 4.7, 4.8, 4.8, 4.8, 4.8, 5.1, 5.1, 5.1, 5.1, 5.4, 5.7, 5.7, 5.7, 5.7, 5.9, 5.9, 6.0, 6.3, 6.3, 6.3, 6.3, 6.3…	4	3	0	10	FALSE	FALSE	CGY13.74	616	20210611_MmpLifespans_1-v616Pos85x1827y0276	20210611_MmpLifespans_1	93.75	1838	/scratch3/nate/yeast_lifespan_machine/20210611_MmpLifespans_1/processed_hyperstacks/20210611_MmpLifespans_1-v616Pos85x1827y0276.tif	85	1	r	0.174962	1	SC_YNB_NH4_GLUCOSE_MMP_pH4.5	0	0	MATa ura3d0 TIM50-mCherry-natMX xsome1::pTPI-preCOX4-SL17-Neon-URA3	WT
26032399	4461505		0	183	27	0.88	x	[0.0, 0.1, 0.4, 0.6, 0.6, 0.6, 0.6, 0.6, 1.1, 1.4, 1.4, 1.8, 2.1, 2.1, 2.2, 2.5, 2.7, 2.8, 2.8, 2.8, 3.2, 3.7, 3.7, 3.7, 3.9, 4.4, 4.5, 4.5, 4.7, 5.2, 5.5, 5.5, 5.7, 6.0, 6.0, 6.5, 6.9, 6.9, 6.9, 6.9, 7.2, 7.4, 7.4, 7.4, 7.8, 8.2, 8.2, 8.2, 8.7, 9.1, 9.1, 9.1, 9.6, 10.1, 10.1, 10.1, 10.1, 10.6, 11.1, 11.1, 11.1, 11.1, 11.5, 11.9, 11.9, 12.3, 12.7, 12.7, 12.7, 12.8, 12.8, 12.8, 13.1, 13.1, 13.1, 1…	4	1	0	10	FALSE	FALSE	CGY13.74	616	20210611_MmpLifespans_1-v616Pos88x1563y1088	20210611_MmpLifespans_1	45.7333	1838	/scratch3/nate/yeast_lifespan_machine/20210611_MmpLifespans_1/processed_hyperstacks/20210611_MmpLifespans_1-v616Pos88x1563y1088.tif	88	1	r	0.0189903	1	SC_YNB_NH4_GLUCOSE_MMP_pH4.5	0	0	MATa ura3d0 TIM50-mCherry-natMX xsome1::pTPI-preCOX4-SL17-Neon-URA3	WT
26028518	4460850		0	187	21	0.82	w	[0.0, 0.0, 0.0, 0.1, 0.2, 0.6, 0.6, 0.6, 0.6, 0.6, 1.0, 1.0, 1.3, 1.6, 1.6, 1.6, 1.7, 1.7, 1.9, 2.1, 2.7, 2.7, 2.8, 2.9, 2.9, 3.6, 3.7, 3.8, 4.1, 4.1, 4.1, 4.2, 4.5, 4.8, 4.9, 5.0, 5.0, 5.0, 5.4, 5.6, 5.6, 6.0, 6.3, 6.4, 6.7, 6.7, 6.7, 6.9, 7.3, 7.5, 7.5, 7.5, 7.6, 7.7, 7.7, 8.1, 8.3, 8.3, 8.4, 8.5, 8.5, 8.9, 9.2, 9.4, 9.4, 9.8, 10.0, 10.2, 10.2, 10.2, 10.3, 10.7, 11.0, 11.0, 11.0, 11.3, 11.4, 11…	4	1	0	10	FALSE	FALSE	CGY13.74	616	20210611_MmpLifespans_1-v616Pos83x0965y0905	20210611_MmpLifespans_1	46.7333	1838	/scratch3/nate/yeast_lifespan_machine/20210611_MmpLifespans_1/processed_hyperstacks/20210611_MmpLifespans_1-v616Pos83x0965y0905.tif	83	1				SC_YNB_NH4_GLUCOSE_MMP_pH4.5	0	0	MATa ura3d0 TIM50-mCherry-natMX xsome1::pTPI-preCOX4-SL17-Neon-URA3	WT
26028335	4460817		37	287	32	0.87	x	[0.0, 0.3, 0.7, 0.7, 0.7, 0.9, 1.0, 1.1, 1.1, 1.3, 1.6, 1.6, 1.6, 2.1, 2.5, 2.5, 2.6, 3.0, 3.3, 3.4, 3.4, 3.8, 4.0, 4.0, 4.0, 4.5, 4.7, 4.7, 5.1, 5.4, 5.4, 5.4, 5.5, 5.5, 5.6, 5.6, 6.2, 6.3, 6.3, 6.3, 6.9, 7.0, 7.2, 7.3, 7.8, 7.9, 8.1, 8.1, 8.7, 8.7, 8.9, 9.4, 9.4, 9.4, 9.4, 9.4, 9.9, 10.3, 10.3, 10.4, 10.5, 10.6, 10.6, 11.1, 11.5, 11.5, 11.5, 11.6, 11.7, 12.1, 12.5, 12.5, 12.5, 12.5, 12.9, 13.4,…	4	1	0	10	FALSE	FALSE	CGY13.74	616	20210611_MmpLifespans_1-v616Pos82x1232y1899	20210611_MmpLifespans_1	62.5	1838	/scratch3/nate/yeast_lifespan_machine/20210611_MmpLifespans_1/processed_hyperstacks/20210611_MmpLifespans_1-v616Pos82x1232y1899.tif	82	1	u	0.705564	1	SC_YNB_NH4_GLUCOSE_MMP_pH4.5	0	0	MATa ura3d0 TIM50-mCherry-natMX xsome1::pTPI-preCOX4-SL17-Neon-URA3	WT
26028927	4460918		0	160	20	0.92	x	[0.0, 0.0, 0.2, 0.2, 0.3, 0.3, 0.3, 0.7, 1.1, 1.1, 1.4, 1.5, 1.5, 1.5, 1.7, 2.1, 2.3, 2.3, 2.5, 2.7, 2.8, 2.9, 3.0, 3.0, 3.0, 3.0, 3.2, 3.6, 3.8, 3.8, 3.9, 3.9, 3.9, 4.0, 4.1, 4.4, 4.9, 4.9, 4.9, 4.9, 5.2, 5.5, 5.6, 5.6, 5.9, 6.3, 6.3, 6.7, 6.7, 7.0, 7.4, 7.4, 7.4, 7.4, 7.6, 7.8, 7.9, 8.2, 8.4, 8.5, 8.5, 8.5, 8.5, 9.1, 9.1, 9.2, 9.3, 9.6, 9.6, 9.7, 9.8, 9.9, 9.9, 9.9, 10.4, 10.9, 11.0, 11.0, 11.0…	4	4	0	10	FALSE	FALSE	CGY13.74	616	20210611_MmpLifespans_1-v616Pos81x1298y0837	20210611_MmpLifespans_1	39.9833	1838	/scratch3/nate/yeast_lifespan_machine/20210611_MmpLifespans_1/processed_hyperstacks/20210611_MmpLifespans_1-v616Pos81x1298y0837.tif	81	1	e	0.960967	1	SC_YNB_NH4_GLUCOSE_MMP_pH4.5	0	0	MATa ura3d0 TIM50-mCherry-natMX xsome1::pTPI-preCOX4-SL17-Neon-URA3	WT
26029161	4460962		0	178	20	0.7	w	[0.0, 0.0, 0.1, 0.2, 0.2, 0.2, 0.6, 0.7, 0.7, 0.8, 1.1, 1.3, 1.3, 1.3, 1.7, 2.1, 2.1, 2.1, 2.1, 2.2, 2.3, 2.4, 2.7, 2.9, 2.9, 2.9, 2.9, 3.0, 3.1, 3.1, 3.5, 3.9, 3.9, 4.1, 4.2, 4.2, 4.2, 4.4, 4.9, 5.0, 5.0, 5.4, 5.4, 5.4, 5.5, 6.0, 6.3, 6.3, 6.3, 6.3, 6.4, 7.2, 7.3, 7.3, 7.4, 7.8, 7.8, 7.8, 7.9, 7.9, 8.1, 8.1, 8.2, 8.3, 8.4, 8.5, 8.6, 8.6, 9.0, 9.3, 9.3, 9.3, 9.7, 9.7, 9.8, 10.1, 10.2, 10.2, 10.7,…	4	0	0	10	FALSE	FALSE	CGY13.74	616	20210611_MmpLifespans_1-v616Pos84x0402y0308	20210611_MmpLifespans_1	44.4833	1838	/scratch3/nate/yeast_lifespan_machine/20210611_MmpLifespans_1/processed_hyperstacks/20210611_MmpLifespans_1-v616Pos84x0402y0308.tif	84	1				SC_YNB_NH4_GLUCOSE_MMP_pH4.5	0	0	MATa ura3d0 TIM50-mCherry-natMX xsome1::pTPI-preCOX4-SL17-Neon-URA3	WT
26029299	4460989		0	213	27	0.75	x	[0.0, 0.3, 0.3, 0.3, 0.8, 1.2, 1.3, 1.3, 1.3, 1.8, 2.2, 2.2, 2.2, 2.7, 3.1, 3.1, 3.1, 3.3, 3.9, 4.2, 4.2, 4.2, 4.7, 4.9, 5.2, 5.2, 5.4, 5.9, 5.9, 5.9, 5.9, 6.4, 6.9, 6.9, 6.9, 7.3, 7.7, 7.7, 7.7, 8.2, 8.6, 8.6, 8.6, 8.6, 9.1, 9.6, 9.6, 9.6, 9.8, 9.8, 9.9, 9.9, 10.2, 10.6, 10.7, 10.7, 10.7, 10.7, 11.2, 11.7, 11.8, 11.8, 11.8, 12.3, 12.8, 12.8, 12.8, 12.8, 12.8, 12.8, 12.8, 12.8, 13.1, 13.6, 13.6, …	4	1	0	10	FALSE	FALSE	CGY13.74	616	20210611_MmpLifespans_1-v616Pos84x0713y0917	20210611_MmpLifespans_1	53.2333	1838	/scratch3/nate/yeast_lifespan_machine/20210611_MmpLifespans_1/processed_hyperstacks/20210611_MmpLifespans_1-v616Pos84x0713y0917.tif	84	1	e	0.900408	1	SC_YNB_NH4_GLUCOSE_MMP_pH4.5	0	0	MATa ura3d0 TIM50-mCherry-natMX xsome1::pTPI-preCOX4-SL17-Neon-URA3	WT
26029940	4461113		0	210	25	0.84	x	[0.0, 0.0, 0.1, 0.3, 0.3, 0.4, 0.5, 0.8, 1.1, 1.2, 1.2, 1.2, 1.2, 1.5, 2.0, 2.1, 2.2, 2.2, 2.2, 2.2, 2.5, 2.5, 2.5, 2.8, 3.2, 3.3, 3.3, 3.3, 3.4, 3.5, 3.7, 3.7, 3.7, 4.2, 4.3, 4.3, 4.7, 4.8, 4.8, 4.9, 5.2, 5.2, 5.2, 5.2, 5.4, 5.5, 5.5, 5.7, 5.8, 5.8, 5.8, 5.9, 6.0, 6.2, 6.4, 6.4, 6.5, 6.5, 6.5, 6.6, 6.7, 7.0, 7.2, 7.2, 7.4, 7.4, 7.4, 7.5, 7.8, 8.1, 8.2, 8.2, 8.6, 8.6, 8.6, 8.7, 9.2, 9.3, 9.3, 9.5…	4	2	0	10	FALSE	FALSE	CGY13.74	616	20210611_MmpLifespans_1-v616Pos87x1738y0235	20210611_MmpLifespans_1	52.4833	1838	/scratch3/nate/yeast_lifespan_machine/20210611_MmpLifespans_1/processed_hyperstacks/20210611_MmpLifespans_1-v616Pos87x1738y0235.tif	87	1	e	0.987448	1	SC_YNB_NH4_GLUCOSE_MMP_pH4.5	0	0	MATa ura3d0 TIM50-mCherry-natMX xsome1::pTPI-preCOX4-SL17-Neon-URA3	WT
26028121	4460778		0	151	23	0.84	x	[0.0, 0.0, 0.1, 0.5, 0.6, 0.6, 0.6, 0.6, 1.0, 1.3, 1.3, 1.5, 1.5, 1.6, 1.6, 1.7, 2.0, 2.3, 2.4, 2.4, 2.4, 3.0, 3.0, 3.3, 3.3, 3.3, 3.9, 3.9, 4.0, 4.4, 4.6, 4.8, 4.8, 5.4, 5.4, 5.7, 5.7, 5.9, 5.9, 6.1, 6.2, 6.2, 6.4, 7.0, 7.2, 7.2, 7.2, 7.6, 8.2, 8.2, 8.2, 8.5, 8.5, 8.5, 8.6, 8.7, 9.1, 9.5, 9.5, 9.5, 9.5, 9.5, 10.0, 10.5, 10.5, 10.5, 10.5, 11.2, 11.4, 11.4, 11.7, 11.7, 11.7, 11.7, 12.2, 12.7, 12.7…	4	2	0	10	FALSE	FALSE	CGY13.74	616	20210611_MmpLifespans_1-v616Pos82x0185y1079	20210611_MmpLifespans_1	37.7333	1838	/scratch3/nate/yeast_lifespan_machine/20210611_MmpLifespans_1/processed_hyperstacks/20210611_MmpLifespans_1-v616Pos82x0185y1079.tif	82	1	r	0.0320973	1	SC_YNB_NH4_GLUCOSE_MMP_pH4.5	0	0	MATa ura3d0 TIM50-mCherry-natMX xsome1::pTPI-preCOX4-SL17-Neon-URA3	WT
26029062	4460943		0	192	25	0.89	x	[0.0, 0.2, 0.4, 0.4, 0.4, 0.4, 0.4, 0.6, 0.6, 0.6, 1.2, 1.3, 1.6, 1.8, 1.8, 2.2, 2.7, 2.7, 2.7, 3.2, 3.4, 3.8, 3.8, 3.9, 3.9, 3.9, 4.4, 4.9, 4.9, 4.9, 4.9, 5.5, 5.9, 5.9, 5.9, 6.5, 7.0, 7.0, 7.0, 7.0, 7.5, 8.0, 8.1, 8.1, 8.6, 8.9, 8.9, 8.9, 9.4, 9.9, 9.9, 9.9, 9.9, 10.4, 10.9, 10.9, 10.9, 11.4, 11.9, 11.9, 11.9, 11.9, 12.2, 12.6, 12.6, 13.1, 13.5, 13.5, 13.5, 13.5, 14.1, 14.6, 14.6, 14.6, 15.1, 1…	4	1	0	10	FALSE	FALSE	CGY13.74	616	20210611_MmpLifespans_1-v616Pos81x1609y1456	20210611_MmpLifespans_1	47.9833	1838	/scratch3/nate/yeast_lifespan_machine/20210611_MmpLifespans_1/processed_hyperstacks/20210611_MmpLifespans_1-v616Pos81x1609y1456.tif	81	1	r	0.0476205	1	SC_YNB_NH4_GLUCOSE_MMP_pH4.5	0	0	MATa ura3d0 TIM50-mCherry-natMX xsome1::pTPI-preCOX4-SL17-Neon-URA3	WT
26030390	4461195		0	148	14	0.71	x	[0.0, 0.4, 0.4, 0.6, 0.8, 0.8, 1.0, 1.0, 1.0, 1.2, 1.4, 1.7, 1.8, 1.8, 1.9, 2.2, 2.2, 2.3, 2.7, 2.7, 2.9, 3.2, 3.2, 3.2, 3.5, 3.8, 3.9, 3.9, 3.9, 3.9, 3.9, 4.3, 4.8, 4.8, 4.8, 4.8, 4.8, 4.8, 4.8, 4.9, 4.9, 4.9, 5.0, 5.1, 5.1, 5.1, 5.1, 5.1, 5.2, 5.3, 5.3, 5.4, 5.5, 5.5, 5.5, 5.7, 5.9, 5.9, 5.9, 6.0, 6.1, 6.1, 6.1, 6.3, 6.3, 6.3, 6.3, 6.4, 6.4, 6.4, 6.4, 6.4, 6.4, 6.5, 6.5, 6.5, 6.5, 6.5, 6.6, 6.6…	4	1	0	10	FALSE	FALSE	CGY13.74	616	20210611_MmpLifespans_1-v616Pos89x1088y0508	20210611_MmpLifespans_1	36.9833	1838	/scratch3/nate/yeast_lifespan_machine/20210611_MmpLifespans_1/processed_hyperstacks/20210611_MmpLifespans_1-v616Pos89x1088y0508.tif	89	1	r	0.0112575	1	SC_YNB_NH4_GLUCOSE_MMP_pH4.5	0	0	MATa ura3d0 TIM50-mCherry-natMX xsome1::pTPI-preCOX4-SL17-Neon-URA3	WT
26030293	4461179		0	258	27	0.79	x	[0.0, 0.3, 0.3, 0.4, 0.4, 0.4, 0.4, 0.9, 1.4, 1.4, 1.4, 1.4, 1.9, 2.3, 2.3, 2.3, 2.7, 3.2, 3.2, 3.4, 3.6, 3.6, 3.6, 4.1, 4.6, 4.6, 4.6, 4.6, 5.0, 5.5, 5.6, 5.6, 5.6, 6.1, 6.6, 6.6, 6.6, 6.6, 6.6, 7.0, 7.6, 7.6, 7.6, 7.6, 7.9, 8.4, 8.5, 8.5, 8.5, 8.5, 8.5, 8.5, 8.5, 8.5, 9.0, 9.4, 9.4, 9.4, 9.4, 9.4, 9.4, 9.9, 10.3, 10.3, 10.3, 10.4, 10.4, 10.4, 10.4, 10.4, 10.4, 10.4, 10.8, 11.2, 11.3, 11.3, 11.3…	4	2	0	10	FALSE	FALSE	CGY13.74	616	20210611_MmpLifespans_1-v616Pos87x1305y1868	20210611_MmpLifespans_1	64.4833	1838	/scratch3/nate/yeast_lifespan_machine/20210611_MmpLifespans_1/processed_hyperstacks/20210611_MmpLifespans_1-v616Pos87x1305y1868.tif	87	1	u	0.552897	1	SC_YNB_NH4_GLUCOSE_MMP_pH4.5	0	0	MATa ura3d0 TIM50-mCherry-natMX xsome1::pTPI-preCOX4-SL17-Neon-URA3	WT
26032190	4461467		0	131	19	0.91	w	[0.0, 0.1, 0.2, 0.3, 0.3, 0.4, 0.4, 0.6, 0.6, 0.7, 1.0, 1.3, 1.3, 1.5, 1.8, 2.0, 2.0, 2.1, 2.4, 2.4, 2.4, 3.0, 3.2, 3.2, 3.2, 3.7, 3.8, 3.9, 3.9, 4.0, 4.1, 4.3, 4.4, 4.4, 4.4, 4.6, 5.0, 5.0, 5.1, 5.3, 5.7, 5.9, 5.9, 6.1, 6.1, 6.1, 6.2, 6.7, 7.2, 7.2, 7.2, 7.2, 7.7, 7.8, 7.9, 8.0, 8.0, 8.0, 8.3, 8.7, 8.8, 8.8, 9.1, 9.5, 9.5, 9.5, 9.5, 10.2, 10.4, 10.4, 10.4, 10.4, 10.9, 11.4, 11.4, 11.4, 11.6, 11.…	4	2	0	10	FALSE	FALSE	CGY13.74	616	20210611_MmpLifespans_1-v616Pos88x0733y0270	20210611_MmpLifespans_1	32.7333	1838	/scratch3/nate/yeast_lifespan_machine/20210611_MmpLifespans_1/processed_hyperstacks/20210611_MmpLifespans_1-v616Pos88x0733y0270.tif	88	1				SC_YNB_NH4_GLUCOSE_MMP_pH4.5	0	0	MATa ura3d0 TIM50-mCherry-natMX xsome1::pTPI-preCOX4-SL17-Neon-URA3	WT
26028476	4460842		0	115	15	0.73	x	[0.0, 0.3, 0.3, 0.4, 0.4, 0.4, 0.4, 0.7, 1.2, 1.2, 1.3, 1.5, 1.8, 2.1, 2.1, 2.1, 2.1, 2.1, 2.6, 2.9, 2.9, 2.9, 3.4, 3.7, 3.7, 3.7, 4.2, 4.7, 4.8, 4.8, 4.8, 5.3, 5.7, 5.7, 5.7, 5.7, 5.7, 5.9, 6.3, 6.4, 6.5, 6.5, 6.5, 6.5, 6.5, 6.8, 7.1, 7.1, 7.3, 7.7, 7.7, 7.7, 7.7, 8.2, 8.6, 8.6, 8.6, 8.6, 8.6, 8.6, 8.7, 8.7, 9.0, 9.4, 9.8, 9.8, 9.8, 9.8, 10.6, 10.6, 10.6, 10.6, 11.2, 11.4, 11.7, 11.8, 11.9, 11.9…	4	3	0	10	FALSE	FALSE	CGY13.74	616	20210611_MmpLifespans_1-v616Pos83x1070y0707	20210611_MmpLifespans_1	28.7333	1838	/scratch3/nate/yeast_lifespan_machine/20210611_MmpLifespans_1/processed_hyperstacks/20210611_MmpLifespans_1-v616Pos83x1070y0707.tif	83	1	e	0.981283	1	SC_YNB_NH4_GLUCOSE_MMP_pH4.5	0	0	MATa ura3d0 TIM50-mCherry-natMX xsome1::pTPI-preCOX4-SL17-Neon-URA3	WT
26028281	4460808		0	202	28	0.8	w	[0.0, 0.0, 0.0, 0.0, 0.0, 0.1, 0.1, 0.1, 0.1, 0.1, 0.6, 0.6, 0.6, 0.8, 1.3, 1.3, 1.3, 1.3, 1.5, 1.5, 1.5, 1.7, 1.9, 1.9, 1.9, 1.9, 2.6, 2.6, 2.6, 2.8, 2.8, 2.9, 3.6, 3.6, 3.6, 4.0, 4.0, 4.0, 4.2, 4.3, 4.5, 4.5, 4.5, 4.5, 4.8, 5.2, 5.6, 5.9, 5.9, 6.3, 6.6, 6.6, 6.7, 6.7, 6.7, 7.0, 7.4, 7.6, 7.6, 7.6, 7.6, 8.1, 8.6, 8.6, 8.7, 8.8, 8.8, 8.8, 9.4, 9.8, 9.8, 9.8, 10.3, 10.5, 10.5, 10.5, 10.8, 11.4, 11…	4	2	0	10	FALSE	FALSE	CGY13.74	616	20210611_MmpLifespans_1-v616Pos82x1128y1687	20210611_MmpLifespans_1	50.4833	1838	/scratch3/nate/yeast_lifespan_machine/20210611_MmpLifespans_1/processed_hyperstacks/20210611_MmpLifespans_1-v616Pos82x1128y1687.tif	82	1				SC_YNB_NH4_GLUCOSE_MMP_pH4.5	0	0	MATa ura3d0 TIM50-mCherry-natMX xsome1::pTPI-preCOX4-SL17-Neon-URA3	WT
26028756	4460890		0	151	21	0.91	x	[0.0, 0.0, 0.1, 0.2, 0.3, 0.5, 0.5, 0.6, 0.6, 0.6, 1.2, 1.7, 1.7, 2.1, 2.1, 2.1, 2.5, 2.9, 2.9, 2.9, 3.2, 3.6, 3.6, 3.6, 3.6, 3.7, 4.2, 4.3, 4.3, 4.5, 4.9, 5.0, 5.1, 5.4, 5.4, 5.4, 5.5, 5.9, 6.0, 6.0, 6.2, 6.5, 6.5, 6.5, 6.9, 7.4, 7.4, 7.5, 7.6, 7.9, 8.0, 8.0, 8.1, 8.1, 8.3, 8.6, 8.6, 8.8, 9.0, 9.1, 9.4, 9.7, 9.7, 9.7, 9.7, 10.2, 10.6, 10.6, 10.6, 10.6, 10.7, 11.1, 11.4, 11.4, 11.5, 11.5, 11.5, 1…	4	2	0	10	FALSE	FALSE	CGY13.74	616	20210611_MmpLifespans_1-v616Pos81x0565y0230	20210611_MmpLifespans_1	37.7333	1838	/scratch3/nate/yeast_lifespan_machine/20210611_MmpLifespans_1/processed_hyperstacks/20210611_MmpLifespans_1-v616Pos81x0565y0230.tif	81	1	u	0.289541	1	SC_YNB_NH4_GLUCOSE_MMP_pH4.5	0	0	MATa ura3d0 TIM50-mCherry-natMX xsome1::pTPI-preCOX4-SL17-Neon-URA3	WT
26030416	4461200		0	108	19	0.88	x	[0.0, 0.1, 0.1, 0.3, 0.3, 0.3, 0.5, 0.6, 0.8, 0.9, 1.0, 1.2, 1.5, 1.5, 1.5, 1.5, 1.7, 1.9, 1.9, 2.2, 2.5, 2.5, 2.5, 2.6, 2.9, 3.2, 3.2, 3.2, 3.2, 3.5, 3.9, 4.2, 4.4, 4.4, 4.5, 4.6, 4.6, 4.6, 5.0, 5.3, 5.4, 5.4, 5.4, 5.4, 5.4, 5.9, 6.4, 6.4, 6.4, 6.4, 6.4, 6.9, 7.4, 7.5, 7.5, 7.5, 7.5, 7.5, 7.8, 8.2, 8.2, 8.5, 9.1, 9.1, 9.1, 9.1, 9.2, 9.2, 9.2, 9.4, 9.8, 10.1, 10.1, 10.1, 10.2, 10.2, 10.2, 10.7, 1…	4	1	0	10	FALSE	FALSE	CGY13.74	616	20210611_MmpLifespans_1-v616Pos89x0353y0714	20210611_MmpLifespans_1	26.9833	1838	/scratch3/nate/yeast_lifespan_machine/20210611_MmpLifespans_1/processed_hyperstacks/20210611_MmpLifespans_1-v616Pos89x0353y0714.tif	89	1	r	0.101409	1	SC_YNB_NH4_GLUCOSE_MMP_pH4.5	0	0	MATa ura3d0 TIM50-mCherry-natMX xsome1::pTPI-preCOX4-SL17-Neon-URA3	WT
26028930	4460919		0	179	24	0.77	x	[0.0, 0.1, 0.1, 0.1, 0.2, 0.2, 0.6, 0.9, 0.9, 1.0, 1.0, 1.0, 1.2, 1.2, 1.6, 1.9, 1.9, 1.9, 2.3, 2.7, 2.7, 2.7, 3.1, 3.5, 3.6, 3.6, 3.6, 3.8, 3.8, 4.3, 4.5, 4.7, 4.7, 5.1, 5.4, 5.4, 5.4, 5.5, 5.7, 6.1, 6.1, 6.1, 6.2, 6.2, 6.2, 6.4, 6.7, 6.8, 6.9, 6.9, 6.9, 6.9, 6.9, 7.4, 7.9, 8.0, 8.0, 8.5, 8.9, 8.9, 8.9, 9.5, 9.9, 9.9, 9.9, 10.4, 10.9, 10.9, 10.9, 10.9, 11.4, 11.9, 11.9, 11.9, 12.4, 12.8, 12.9, 1…	4	2	0	10	FALSE	FALSE	CGY13.74	616	20210611_MmpLifespans_1-v616Pos81x1507y0838	20210611_MmpLifespans_1	44.7333	1838	/scratch3/nate/yeast_lifespan_machine/20210611_MmpLifespans_1/processed_hyperstacks/20210611_MmpLifespans_1-v616Pos81x1507y0838.tif	81	1	e	0.970729	1	SC_YNB_NH4_GLUCOSE_MMP_pH4.5	0	0	MATa ura3d0 TIM50-mCherry-natMX xsome1::pTPI-preCOX4-SL17-Neon-URA3	WT
26030282	4461177		36	223	26	0.83	w	[0.0, 0.5, 0.5, 0.5, 0.8, 0.9, 0.9, 1.0, 1.3, 1.5, 1.6, 1.6, 1.6, 1.6, 1.6, 2.0, 2.4, 2.5, 2.6, 2.6, 2.6, 2.6, 2.6, 3.0, 3.3, 3.4, 3.6, 3.6, 3.6, 3.7, 3.7, 4.2, 4.6, 4.6, 4.6, 5.0, 5.3, 5.3, 5.3, 5.6, 6.1, 6.2, 6.2, 6.2, 6.6, 6.8, 6.8, 7.0, 7.4, 7.5, 7.5, 7.6, 7.9, 7.9, 7.9, 8.4, 8.8, 8.8, 8.8, 8.8, 9.2, 9.7, 9.7, 9.8, 10.0, 10.0, 10.0, 10.0, 10.2, 10.6, 10.6, 10.6, 11.1, 11.4, 11.4, 11.4, 11.4, …	4	2	0	10	FALSE	FALSE	CGY13.74	616	20210611_MmpLifespans_1-v616Pos87x0885y1866	20210611_MmpLifespans_1	46.75	1838	/scratch3/nate/yeast_lifespan_machine/20210611_MmpLifespans_1/processed_hyperstacks/20210611_MmpLifespans_1-v616Pos87x0885y1866.tif	87	1				SC_YNB_NH4_GLUCOSE_MMP_pH4.5	0	0	MATa ura3d0 TIM50-mCherry-natMX xsome1::pTPI-preCOX4-SL17-Neon-URA3	WT
26032360	4461499		0	231	26	0.54	x	[0.0, 0.1, 0.4, 0.7, 0.8, 0.8, 0.8, 0.8, 0.8, 0.8, 1.0, 1.1, 1.4, 1.7, 1.9, 1.9, 1.9, 1.9, 2.4, 2.9, 2.9, 2.9, 2.9, 3.3, 3.7, 3.7, 4.1, 4.5, 4.6, 4.6, 4.6, 4.7, 5.2, 5.6, 5.6, 5.6, 5.6, 5.6, 6.1, 6.6, 6.6, 6.6, 6.6, 7.1, 7.6, 7.6, 7.6, 8.1, 8.6, 8.6, 8.6, 8.6, 8.6, 9.0, 9.5, 9.5, 9.5, 9.6, 9.9, 10.2, 10.2, 10.2, 10.4, 10.4, 10.6, 10.6, 10.7, 10.8, 10.8, 10.9, 11.0, 11.0, 11.0, 11.0, 11.5, 12.0, 1…	4	0	0	10	FALSE	FALSE	CGY13.74	616	20210611_MmpLifespans_1-v616Pos88x0306y1084	20210611_MmpLifespans_1	57.7333	1838	/scratch3/nate/yeast_lifespan_machine/20210611_MmpLifespans_1/processed_hyperstacks/20210611_MmpLifespans_1-v616Pos88x0306y1084.tif	88	1	u	0.261283	1	SC_YNB_NH4_GLUCOSE_MMP_pH4.5	0	0	MATa ura3d0 TIM50-mCherry-natMX xsome1::pTPI-preCOX4-SL17-Neon-URA3	WT
26028617	4460866		0	192	23	0.85	w	[0.0, 0.0, 0.0, 0.5, 1.0, 1.0, 1.0, 1.0, 1.1, 1.2, 1.2, 1.2, 1.4, 1.7, 1.7, 1.7, 1.7, 1.8, 2.1, 2.2, 2.5, 2.6, 2.6, 2.6, 2.7, 2.9, 3.3, 3.5, 3.7, 3.7, 3.9, 4.3, 4.3, 4.3, 4.4, 4.4, 4.7, 5.1, 5.2, 5.2, 5.4, 5.4, 5.8, 5.9, 5.9, 5.9, 5.9, 6.4, 6.8, 6.8, 6.9, 6.9, 6.9, 7.0, 7.8, 7.8, 7.8, 7.8, 8.3, 8.7, 8.7, 9.0, 9.4, 9.4, 9.4, 9.8, 10.3, 10.3, 10.3, 10.3, 10.3, 10.9, 11.2, 11.2, 11.2, 11.5, 11.8, 12…	4	3	0	10	FALSE	FALSE	CGY13.74	616	20210611_MmpLifespans_1-v616Pos83x0754y1313	20210611_MmpLifespans_1	47.9833	1838	/scratch3/nate/yeast_lifespan_machine/20210611_MmpLifespans_1/processed_hyperstacks/20210611_MmpLifespans_1-v616Pos83x0754y1313.tif	83	1				SC_YNB_NH4_GLUCOSE_MMP_pH4.5	0	0	MATa ura3d0 TIM50-mCherry-natMX xsome1::pTPI-preCOX4-SL17-Neon-URA3	WT
26028746	4460888		0	128	15	0.95	x	[0.0, 0.4, 0.5, 0.5, 0.5, 0.5, 0.6, 0.6, 0.6, 0.7, 0.7, 0.7, 0.7, 0.7, 0.7, 0.8, 0.8, 0.8, 0.8, 0.8, 0.8, 0.9, 0.9, 0.9, 0.9, 1.2, 1.5, 1.5, 1.5, 1.8, 2.0, 2.0, 2.0, 2.0, 2.0, 2.4, 2.7, 2.8, 3.1, 3.7, 3.7, 4.0, 4.0, 4.2, 4.2, 4.2, 4.4, 4.5, 4.7, 4.7, 4.7, 5.2, 5.5, 5.5, 5.5, 5.7, 6.0, 6.1, 6.1, 6.4, 6.8, 6.8, 6.8, 7.4, 7.4, 7.4, 8.0, 8.1, 8.2, 8.2, 8.4, 8.8, 8.8, 8.9, 8.9, 9.2, 9.7, 9.7, 10.0, 10…	4	2	0	10	FALSE	FALSE	CGY13.74	616	20210611_MmpLifespans_1-v616Pos83x1798y1726	20210611_MmpLifespans_1	31.9833	1838	/scratch3/nate/yeast_lifespan_machine/20210611_MmpLifespans_1/processed_hyperstacks/20210611_MmpLifespans_1-v616Pos83x1798y1726.tif	83	1	r	0.173019	1	SC_YNB_NH4_GLUCOSE_MMP_pH4.5	0	0	MATa ura3d0 TIM50-mCherry-natMX xsome1::pTPI-preCOX4-SL17-Neon-URA3	WT
26028905	4460915		0	244	28	0.9	x	[0.0, 0.0, 0.1, 0.4, 0.4, 0.4, 0.4, 0.8, 1.3, 1.4, 1.4, 1.4, 1.8, 2.1, 2.1, 2.2, 2.2, 2.2, 2.3, 2.5, 2.6, 2.6, 2.6, 3.2, 3.4, 3.4, 3.4, 3.7, 3.7, 4.0, 4.1, 4.1, 4.3, 4.6, 4.7, 4.8, 4.8, 4.8, 5.1, 5.8, 5.9, 5.9, 6.0, 6.1, 6.1, 6.5, 7.0, 7.1, 7.1, 7.1, 7.2, 7.3, 7.4, 7.4, 7.4, 7.8, 8.2, 8.2, 8.3, 8.5, 8.6, 8.8, 8.8, 8.8, 8.8, 8.8, 9.1, 9.8, 9.9, 10.0, 10.0, 10.2, 10.2, 10.5, 10.8, 10.8, 10.8, 11.0,…	4	2	0	10	FALSE	FALSE	CGY13.74	616	20210611_MmpLifespans_1-v616Pos81x0668y0836	20210611_MmpLifespans_1	60.9833	1838	/scratch3/nate/yeast_lifespan_machine/20210611_MmpLifespans_1/processed_hyperstacks/20210611_MmpLifespans_1-v616Pos81x0668y0836.tif	81	1	r	0.167544	1	SC_YNB_NH4_GLUCOSE_MMP_pH4.5	0	0	MATa ura3d0 TIM50-mCherry-natMX xsome1::pTPI-preCOX4-SL17-Neon-URA3	WT
26031208	4461319		0	96	14	0.91	x	[0.0, 0.1, 0.2, 0.4, 0.6, 0.6, 0.6, 0.6, 0.6, 1.1, 1.4, 1.4, 1.4, 1.4, 1.5, 1.7, 1.9, 1.9, 2.0, 2.2, 2.3, 2.3, 2.7, 2.8, 2.8, 3.3, 3.8, 3.8, 3.8, 3.8, 4.3, 4.8, 4.8, 4.8, 5.4, 5.8, 5.8, 5.8, 5.8, 6.4, 6.9, 6.9, 6.9, 7.5, 8.0, 8.0, 8.0, 8.5, 9.0, 9.0, 9.0, 9.0, 9.6, 10.1, 10.1, 10.1, 10.1, 10.1, 10.1, 10.6, 11.1, 11.1, 11.1, 11.1, 11.1, 11.1, 11.6, 12.0, 12.0, 12.1, 12.1, 12.1, 12.1, 12.1, 12.1, 1…	4	0	0	10	FALSE	FALSE	CGY13.74	616	20210611_MmpLifespans_1-v616Pos86x0313y0237	20210611_MmpLifespans_1	23.9833	1838	/scratch3/nate/yeast_lifespan_machine/20210611_MmpLifespans_1/processed_hyperstacks/20210611_MmpLifespans_1-v616Pos86x0313y0237.tif	86	1	r	0.0134621	1	SC_YNB_NH4_GLUCOSE_MMP_pH4.5	0	0	MATa ura3d0 TIM50-mCherry-natMX xsome1::pTPI-preCOX4-SL17-Neon-URA3	WT
26029171	4460964		0	176	29	0.76	w	[0.0, 0.1, 0.1, 0.1, 0.2, 0.2, 0.2, 0.2, 0.5, 0.9, 1.0, 1.0, 1.1, 1.1, 1.1, 1.4, 1.7, 1.9, 1.9, 1.9, 2.0, 2.2, 2.3, 2.3, 2.3, 2.6, 2.9, 3.1, 3.1, 3.1, 3.1, 3.4, 3.6, 3.6, 3.9, 4.1, 4.1, 4.1, 4.2, 4.2, 4.3, 4.8, 5.2, 5.2, 5.2, 5.2, 5.4, 5.5, 5.5, 5.8, 6.0, 6.4, 6.4, 6.8, 6.9, 6.9, 7.1, 7.1, 7.2, 7.2, 7.2, 7.6, 7.6, 8.1, 8.3, 8.6, 8.6, 9.1, 9.1, 9.1, 9.4, 9.8, 9.8, 9.8, 10.2, 10.4, 10.5, 10.8, 10.9…	4	0	0	10	FALSE	FALSE	CGY13.74	616	20210611_MmpLifespans_1-v616Pos84x0822y0310	20210611_MmpLifespans_1	43.9833	1838	/scratch3/nate/yeast_lifespan_machine/20210611_MmpLifespans_1/processed_hyperstacks/20210611_MmpLifespans_1-v616Pos84x0822y0310.tif	84	1				SC_YNB_NH4_GLUCOSE_MMP_pH4.5	0	0	MATa ura3d0 TIM50-mCherry-natMX xsome1::pTPI-preCOX4-SL17-Neon-URA3	WT
26032382	4461502		0	181	20	0.72	w	[0.0, 0.0, 0.0, 0.0, 0.0, 0.0, 0.0, 0.0, 0.0, 0.0, 0.0, 0.0, 0.1, 0.1, 0.2, 0.2, 0.3, 0.3, 0.3, 0.6, 0.6, 0.9, 0.9, 0.9, 1.2, 1.2, 1.3, 1.7, 1.9, 1.9, 1.9, 2.3, 2.6, 2.7, 2.8, 2.8, 3.2, 3.2, 3.2, 3.5, 3.5, 3.8, 3.9, 4.2, 4.4, 4.5, 4.6, 4.6, 5.0, 5.1, 5.1, 5.1, 5.5, 6.1, 6.1, 6.1, 6.2, 6.3, 6.3, 6.3, 6.3, 6.8, 7.3, 7.3, 7.3, 7.3, 7.7, 8.2, 8.2, 8.2, 8.6, 9.0, 9.1, 9.1, 9.1, 9.5, 10.0, 10.1, 10.1, …	4	2	0	10	FALSE	FALSE	CGY13.74	616	20210611_MmpLifespans_1-v616Pos88x0936y1086	20210611_MmpLifespans_1	45.2333	1838	/scratch3/nate/yeast_lifespan_machine/20210611_MmpLifespans_1/processed_hyperstacks/20210611_MmpLifespans_1-v616Pos88x0936y1086.tif	88	1				SC_YNB_NH4_GLUCOSE_MMP_pH4.5	0	0	MATa ura3d0 TIM50-mCherry-natMX xsome1::pTPI-preCOX4-SL17-Neon-URA3	WT
26032541	4461534		0	82	11	0.75	x	[0.0, 0.1, 0.1, 0.1, 0.1, 0.1, 0.4, 0.9, 0.9, 0.9, 1.2, 1.5, 1.7, 1.7, 1.7, 2.0, 2.0, 2.6, 2.7, 2.7, 2.9, 3.5, 3.5, 3.5, 3.6, 4.0, 4.1, 4.1, 4.2, 4.6, 4.8, 4.8, 4.8, 4.8, 5.2, 5.6, 5.6, 5.6, 5.8, 6.2, 6.2, 6.2, 6.6, 6.9, 6.9, 6.9, 6.9, 7.0, 7.2, 7.7, 7.8, 7.8, 7.8, 7.8, 7.8, 8.0, 8.5, 8.5, 8.5, 8.5, 8.8, 8.8, 8.8, 9.2, 9.2, 9.3, 9.6, 10.0, 10.0, 10.1, 10.2, 10.2, 10.2, 10.2, 10.8, 10.9, 11.0, 11.…	4	0	0	10	FALSE	FALSE	CGY13.74	616	20210611_MmpLifespans_1-v616Pos88x0507y1901	20210611_MmpLifespans_1	20.4833	1838	/scratch3/nate/yeast_lifespan_machine/20210611_MmpLifespans_1/processed_hyperstacks/20210611_MmpLifespans_1-v616Pos88x0507y1901.tif	88	1	r	0.0143051	1	SC_YNB_NH4_GLUCOSE_MMP_pH4.5	0	0	MATa ura3d0 TIM50-mCherry-natMX xsome1::pTPI-preCOX4-SL17-Neon-URA3	WT
26029277	4460985		0	179	21	0.9	x	[0.0, 0.1, 0.2, 0.4, 0.4, 0.4, 0.4, 0.4, 0.6, 0.8, 0.8, 1.1, 1.1, 1.2, 1.6, 1.6, 1.6, 1.6, 1.7, 1.7, 1.7, 2.2, 2.2, 2.7, 2.8, 2.8, 3.0, 3.0, 3.0, 3.5, 3.6, 3.7, 3.8, 4.0, 4.1, 4.6, 4.6, 4.6, 4.6, 5.2, 5.2, 5.4, 5.6, 5.7, 5.7, 5.8, 6.1, 6.3, 6.5, 6.5, 6.6, 6.9, 7.0, 7.1, 7.2, 7.4, 7.4, 7.4, 7.8, 8.2, 8.2, 8.2, 8.2, 8.2, 8.2, 8.7, 8.9, 8.9, 9.0, 9.2, 9.2, 9.3, 9.3, 9.3, 9.7, 10.0, 10.0, 10.2, 10.3,…	4	1	0	10	FALSE	FALSE	CGY13.74	616	20210611_MmpLifespans_1-v616Pos84x1655y0722	20210611_MmpLifespans_1	44.7333	1838	/scratch3/nate/yeast_lifespan_machine/20210611_MmpLifespans_1/processed_hyperstacks/20210611_MmpLifespans_1-v616Pos84x1655y0722.tif	84	1	r	0.0180505	1	SC_YNB_NH4_GLUCOSE_MMP_pH4.5	0	0	MATa ura3d0 TIM50-mCherry-natMX xsome1::pTPI-preCOX4-SL17-Neon-URA3	WT
26028031	4460762		19	194	17	0.69	w	[0.0, 0.1, 0.2, 0.3, 0.4, 0.5, 0.6, 0.6, 0.6, 0.6, 0.6, 1.1, 1.6, 1.6, 2.0, 2.2, 2.3, 2.3, 2.7, 2.8, 2.8, 3.3, 3.4, 3.4, 3.4, 3.6, 3.7, 3.7, 3.7, 3.7, 4.1, 4.6, 4.6, 4.6, 4.6, 4.6, 4.9, 5.2, 5.4, 5.4, 5.5, 5.6, 5.7, 5.7, 5.7, 5.7, 5.7, 5.7, 6.2, 6.8, 6.8, 6.8, 6.8, 7.3, 7.8, 7.8, 7.8, 7.8, 7.8, 7.8, 7.8, 8.2, 8.6, 8.6, 8.6, 8.8, 8.9, 9.0, 9.1, 9.1, 9.1, 9.1, 9.2, 9.6, 9.7, 9.8, 9.9, 10.3, 10.5, 1…	4	4	0	10	FALSE	FALSE	CGY13.74	616	20210611_MmpLifespans_1-v616Pos82x0399y0672	20210611_MmpLifespans_1	43.75	1838	/scratch3/nate/yeast_lifespan_machine/20210611_MmpLifespans_1/processed_hyperstacks/20210611_MmpLifespans_1-v616Pos82x0399y0672.tif	82	1				SC_YNB_NH4_GLUCOSE_MMP_pH4.5	0	0	MATa ura3d0 TIM50-mCherry-natMX xsome1::pTPI-preCOX4-SL17-Neon-URA3	WT
26028503	4460847		0	114	11	0.62	x	[0.0, 0.1, 0.1, 0.2, 0.2, 0.2, 0.4, 0.7, 0.7, 0.7, 0.7, 0.8, 0.8, 0.8, 0.8, 0.8, 1.1, 1.5, 1.5, 1.6, 2.0, 2.2, 2.2, 2.2, 2.2, 2.2, 2.6, 2.6, 2.6, 2.7, 3.0, 3.4, 3.4, 3.4, 3.4, 3.5, 3.6, 3.7, 3.8, 4.0, 4.0, 4.0, 4.0, 4.0, 4.0, 4.0, 4.0, 4.3, 4.3, 4.3, 4.3, 4.4, 4.4, 4.8, 5.0, 5.0, 5.0, 5.1, 5.4, 5.6, 5.6, 5.6, 5.6, 5.7, 5.7, 6.1, 6.2, 6.2, 6.2, 6.3, 6.3, 6.3, 6.3, 6.3, 6.3, 6.3, 6.3, 6.3, 6.3, 6.3…	4	4	0	10	FALSE	FALSE	CGY13.74	616	20210611_MmpLifespans_1-v616Pos83x0336y0903	20210611_MmpLifespans_1	28.4833	1838	/scratch3/nate/yeast_lifespan_machine/20210611_MmpLifespans_1/processed_hyperstacks/20210611_MmpLifespans_1-v616Pos83x0336y0903.tif	83	1	r	0.0258596	1	SC_YNB_NH4_GLUCOSE_MMP_pH4.5	0	0	MATa ura3d0 TIM50-mCherry-natMX xsome1::pTPI-preCOX4-SL17-Neon-URA3	WT
26028386	4460825		0	197	27	0.69	x	[0.0, 0.0, 0.1, 0.4, 0.6, 0.9, 1.1, 1.1, 1.1, 1.3, 1.3, 1.3, 1.8, 2.1, 2.3, 2.3, 2.3, 2.3, 2.7, 3.0, 3.0, 3.0, 3.2, 3.7, 3.8, 3.9, 3.9, 4.0, 4.1, 4.1, 4.4, 4.7, 4.8, 4.8, 4.8, 5.1, 5.3, 5.3, 5.5, 5.8, 6.1, 6.1, 6.1, 6.6, 6.7, 7.0, 7.3, 7.3, 7.5, 7.5, 7.7, 8.2, 8.2, 8.2, 8.5, 8.7, 8.7, 8.7, 8.8, 9.3, 9.4, 9.6, 9.9, 9.9, 10.1, 10.4, 10.6, 10.6, 10.6, 10.6, 10.6, 10.9, 11.4, 11.5, 11.5, 11.5, 11.8, …	4	2	0	10	FALSE	FALSE	CGY13.74	616	20210611_MmpLifespans_1-v616Pos83x1913y0297	20210611_MmpLifespans_1	49.2333	1838	/scratch3/nate/yeast_lifespan_machine/20210611_MmpLifespans_1/processed_hyperstacks/20210611_MmpLifespans_1-v616Pos83x1913y0297.tif	83	1	u	0.717611	1	SC_YNB_NH4_GLUCOSE_MMP_pH4.5	0	0	MATa ura3d0 TIM50-mCherry-natMX xsome1::pTPI-preCOX4-SL17-Neon-URA3	WT
26032561	4461538		0	114	11	0.77	x	[0.0, 0.0, 0.1, 0.3, 0.4, 0.4, 0.6, 1.0, 1.1, 1.1, 1.1, 1.2, 1.3, 1.3, 1.3, 1.3, 1.3, 1.5, 1.9, 2.1, 2.2, 2.3, 2.3, 2.9, 3.1, 3.1, 3.2, 3.2, 3.5, 3.5, 3.5, 3.6, 3.6, 3.6, 3.7, 3.9, 3.9, 3.9, 3.9, 3.9, 3.9, 4.2, 4.3, 4.3, 4.3, 4.3, 4.3, 4.4, 4.4, 4.4, 4.6, 4.9, 4.9, 4.9, 5.1, 5.7, 5.8, 5.8, 5.8, 5.9, 5.9, 5.9, 6.3, 6.9, 6.9, 7.2, 7.3, 7.3, 7.3, 7.3, 7.7, 8.2, 8.2, 8.2, 8.3, 8.8, 8.8, 8.8, 8.8, 8.9…	4	0	0	10	FALSE	FALSE	CGY13.74	616	20210611_MmpLifespans_1-v616Pos88x1347y1904	20210611_MmpLifespans_1	28.4833	1838	/scratch3/nate/yeast_lifespan_machine/20210611_MmpLifespans_1/processed_hyperstacks/20210611_MmpLifespans_1-v616Pos88x1347y1904.tif	88	1	u	0.772352	1	SC_YNB_NH4_GLUCOSE_MMP_pH4.5	0	0	MATa ura3d0 TIM50-mCherry-natMX xsome1::pTPI-preCOX4-SL17-Neon-URA3	WT
26032506	4461526		0	202	27	0.82	x	[0.0, 0.1, 0.1, 0.1, 0.3, 0.8, 1.2, 1.2, 1.4, 1.4, 1.4, 1.4, 1.8, 2.1, 2.2, 2.2, 2.5, 3.0, 3.0, 3.0, 3.3, 3.6, 3.6, 3.6, 4.1, 4.5, 4.5, 4.5, 4.5, 4.6, 5.0, 5.2, 5.3, 5.3, 5.3, 5.9, 6.4, 6.4, 6.6, 6.6, 6.6, 6.6, 7.0, 7.4, 7.4, 7.4, 7.7, 8.0, 8.0, 8.0, 8.0, 8.0, 8.4, 8.6, 8.9, 9.2, 9.2, 9.2, 9.2, 9.6, 10.0, 10.0, 10.0, 10.2, 10.5, 10.5, 10.5, 10.8, 11.0, 11.0, 11.0, 11.2, 11.2, 11.2, 11.2, 11.6, 11…	4	1	0	10	FALSE	FALSE	CGY13.74	616	20210611_MmpLifespans_1-v616Pos88x0615y1690	20210611_MmpLifespans_1	50.4833	1838	/scratch3/nate/yeast_lifespan_machine/20210611_MmpLifespans_1/processed_hyperstacks/20210611_MmpLifespans_1-v616Pos88x0615y1690.tif	88	1	u	0.57539	1	SC_YNB_NH4_GLUCOSE_MMP_pH4.5	0	0	MATa ura3d0 TIM50-mCherry-natMX xsome1::pTPI-preCOX4-SL17-Neon-URA3	WT
26028014	4460760		28	171	14	0.85	x	[0.0, 0.0, 0.5, 0.6, 0.8, 1.3, 1.5, 1.5, 1.5, 1.6, 1.9, 1.9, 2.0, 2.0, 2.4, 2.7, 2.7, 3.1, 3.6, 3.6, 3.6, 4.1, 4.5, 4.5, 4.5, 4.5, 5.1, 5.6, 5.6, 5.6, 5.6, 5.7, 6.2, 6.4, 6.4, 6.4, 6.6, 6.8, 7.0, 7.0, 7.1, 7.2, 7.2, 7.4, 7.6, 7.6, 7.6, 7.7, 7.7, 7.7, 7.7, 7.7, 8.4, 8.4, 8.4, 8.9, 9.2, 9.3, 9.3, 9.3, 9.4, 9.4, 9.4, 9.4, 9.8, 9.9, 9.9, 10.1, 10.1, 10.1, 10.4, 10.5, 10.9, 11.2, 11.2, 11.2, 11.2, 11.…	4	2	0	10	FALSE	FALSE	CGY13.74	616	20210611_MmpLifespans_1-v616Pos82x1764y0463	20210611_MmpLifespans_1	35.75	1838	/scratch3/nate/yeast_lifespan_machine/20210611_MmpLifespans_1/processed_hyperstacks/20210611_MmpLifespans_1-v616Pos82x1764y0463.tif	82	1	e	1	1	SC_YNB_NH4_GLUCOSE_MMP_pH4.5	0	0	MATa ura3d0 TIM50-mCherry-natMX xsome1::pTPI-preCOX4-SL17-Neon-URA3	WT
26030230	4461168		0	292	28	0.75	x	[0.0, 0.3, 0.4, 0.4, 0.4, 0.4, 0.4, 0.8, 1.3, 1.3, 1.4, 1.6, 1.6, 1.6, 2.0, 2.4, 2.4, 2.4, 2.9, 3.4, 3.5, 3.5, 3.5, 4.0, 4.5, 4.5, 4.5, 4.5, 5.1, 5.7, 5.7, 5.7, 5.8, 5.8, 6.2, 6.6, 6.6, 6.6, 7.0, 7.5, 7.5, 7.5, 7.9, 8.4, 8.5, 8.5, 8.5, 9.0, 9.6, 9.6, 9.6, 9.6, 10.2, 10.7, 10.7, 10.7, 10.7, 10.7, 10.8, 11.3, 11.6, 11.6, 11.6, 12.1, 12.7, 12.7, 12.7, 12.7, 13.2, 13.3, 13.3, 13.4, 13.8, 14.1, 14.1, …	4	1	0	10	FALSE	FALSE	CGY13.74	616	20210611_MmpLifespans_1-v616Pos87x0782y1655	20210611_MmpLifespans_1	72.9833	1838	/scratch3/nate/yeast_lifespan_machine/20210611_MmpLifespans_1/processed_hyperstacks/20210611_MmpLifespans_1-v616Pos87x0782y1655.tif	87	1	u	0.622509	1	SC_YNB_NH4_GLUCOSE_MMP_pH4.5	0	0	MATa ura3d0 TIM50-mCherry-natMX xsome1::pTPI-preCOX4-SL17-Neon-URA3	WT
26028942	4460921		0	195	18	0.87	x	[0.0, 0.1, 0.2, 0.3, 0.3, 0.3, 0.3, 0.6, 0.8, 1.0, 1.0, 1.0, 1.1, 1.2, 1.4, 1.4, 1.4, 1.4, 1.6, 2.0, 2.2, 2.3, 2.3, 2.3, 2.3, 2.3, 2.4, 2.8, 2.9, 3.0, 3.1, 3.1, 3.1, 3.2, 3.2, 3.2, 3.2, 3.2, 3.2, 3.3, 3.3, 3.3, 3.3, 3.3, 3.3, 3.6, 3.7, 3.8, 3.9, 4.0, 4.3, 4.5, 4.6, 4.6, 4.6, 4.6, 4.6, 5.1, 5.6, 5.6, 5.6, 5.6, 5.6, 5.6, 5.7, 5.7, 5.8, 5.9, 6.0, 6.0, 6.0, 6.1, 6.6, 6.8, 6.8, 6.9, 7.0, 7.0, 7.3, 7.7…	4	4	0	10	FALSE	FALSE	CGY13.74	616	20210611_MmpLifespans_1-v616Pos81x0352y1045	20210611_MmpLifespans_1	48.7333	1838	/scratch3/nate/yeast_lifespan_machine/20210611_MmpLifespans_1/processed_hyperstacks/20210611_MmpLifespans_1-v616Pos81x0352y1045.tif	81	1	e	0.938899	1	SC_YNB_NH4_GLUCOSE_MMP_pH4.5	0	0	MATa ura3d0 TIM50-mCherry-natMX xsome1::pTPI-preCOX4-SL17-Neon-URA3	WT
26031534	4461381		0	198	17	0.73	w	[0.0, 0.1, 0.1, 0.4, 0.7, 0.7, 0.7, 0.7, 0.8, 1.2, 1.5, 1.6, 1.6, 1.6, 1.9, 2.6, 2.7, 2.7, 2.7, 3.1, 3.5, 3.5, 3.6, 3.7, 3.7, 3.7, 3.9, 4.2, 4.3, 4.3, 4.5, 4.6, 4.6, 4.6, 5.5, 5.6, 5.7, 5.8, 5.8, 5.8, 5.8, 5.8, 6.2, 6.8, 6.8, 6.8, 6.9, 6.9, 7.3, 7.7, 7.7, 7.7, 7.8, 7.8, 7.8, 8.1, 8.5, 8.6, 8.6, 8.6, 8.7, 9.3, 9.5, 9.5, 9.5, 9.7, 10.0, 10.1, 10.4, 10.4, 10.4, 10.9, 11.3, 11.3, 11.3, 11.3, 11.9, 11…	4	3	0	10	FALSE	FALSE	CGY13.74	616	20210611_MmpLifespans_1-v616Pos86x0830y1661	20210611_MmpLifespans_1	49.4833	1838	/scratch3/nate/yeast_lifespan_machine/20210611_MmpLifespans_1/processed_hyperstacks/20210611_MmpLifespans_1-v616Pos86x0830y1661.tif	86	1				SC_YNB_NH4_GLUCOSE_MMP_pH4.5	0	0	MATa ura3d0 TIM50-mCherry-natMX xsome1::pTPI-preCOX4-SL17-Neon-URA3	WT
26029670	4461060		0	226	21	0.6	x	[0.0, 0.1, 0.1, 0.2, 0.2, 0.2, 0.5, 0.7, 0.7, 0.9, 1.3, 1.5, 1.5, 1.7, 2.0, 2.0, 2.7, 2.7, 2.8, 3.1, 3.2, 3.2, 3.2, 3.2, 3.2, 3.7, 4.3, 4.3, 4.3, 4.9, 5.4, 5.4, 5.4, 5.9, 6.4, 6.4, 6.4, 7.0, 7.4, 7.4, 7.4, 8.0, 8.5, 8.5, 8.5, 8.5, 9.0, 9.5, 9.6, 9.6, 9.6, 9.6, 10.0, 10.5, 10.6, 10.6, 10.6, 10.6, 10.6, 10.6, 10.6, 11.1, 11.5, 11.5, 11.5, 11.5, 11.5, 11.6, 11.6, 11.7, 11.7, 11.7, 11.9, 11.9, 12.1, …	4	4	0	10	FALSE	FALSE	CGY13.74	616	20210611_MmpLifespans_1-v616Pos85x1297y0882	20210611_MmpLifespans_1	56.4833	1838	/scratch3/nate/yeast_lifespan_machine/20210611_MmpLifespans_1/processed_hyperstacks/20210611_MmpLifespans_1-v616Pos85x1297y0882.tif	85	1	e	0.966797	1	SC_YNB_NH4_GLUCOSE_MMP_pH4.5	0	0	MATa ura3d0 TIM50-mCherry-natMX xsome1::pTPI-preCOX4-SL17-Neon-URA3	WT
26031348	4461346		0	211	20	0.92	x	[0.0, 0.0, 0.3, 0.4, 0.4, 0.5, 0.9, 1.1, 1.1, 1.1, 1.4, 1.9, 2.0, 2.0, 2.0, 2.0, 2.0, 2.3, 2.4, 2.4, 2.7, 3.2, 3.2, 3.2, 3.6, 3.8, 4.1, 4.1, 4.3, 4.8, 4.8, 5.1, 5.1, 5.1, 5.2, 5.8, 6.0, 6.0, 6.0, 6.4, 6.4, 6.5, 6.7, 7.0, 7.0, 7.0, 7.3, 7.6, 7.7, 7.7, 7.9, 8.2, 8.3, 8.4, 8.5, 8.5, 8.6, 8.6, 9.0, 9.5, 9.5, 9.5, 9.5, 9.5, 9.9, 10.4, 10.5, 10.5, 10.5, 10.5, 10.5, 10.5, 10.5, 10.6, 10.7, 10.7, 11.2, 1…	4	1	0	10	FALSE	FALSE	CGY13.74	616	20210611_MmpLifespans_1-v616Pos86x0627y0845	20210611_MmpLifespans_1	52.7333	1838	/scratch3/nate/yeast_lifespan_machine/20210611_MmpLifespans_1/processed_hyperstacks/20210611_MmpLifespans_1-v616Pos86x0627y0845.tif	86	1	u	0.35319	1	SC_YNB_NH4_GLUCOSE_MMP_pH4.5	0	0	MATa ura3d0 TIM50-mCherry-natMX xsome1::pTPI-preCOX4-SL17-Neon-URA3	WT
26029327	4460994		0	239	32	0.91	x	[0.0, 0.1, 0.2, 0.3, 0.3, 0.3, 0.6, 0.6, 0.6, 1.0, 1.2, 1.4, 1.7, 1.7, 2.2, 2.4, 2.4, 2.4, 2.4, 2.5, 3.0, 3.3, 3.3, 3.4, 3.4, 3.7, 4.3, 4.3, 4.3, 4.9, 5.1, 5.4, 5.5, 5.5, 6.0, 6.0, 6.4, 6.4, 6.5, 7.1, 7.2, 7.2, 7.2, 7.6, 7.6, 7.7, 7.8, 8.1, 8.2, 8.2, 8.2, 8.2, 8.6, 8.9, 9.0, 9.3, 9.3, 9.3, 9.4, 9.9, 10.0, 10.0, 10.0, 10.5, 10.9, 10.9, 10.9, 11.0, 11.0, 11.7, 11.9, 12.2, 12.2, 12.2, 12.2, 12.6, 13…	4	1	0	10	FALSE	FALSE	CGY13.74	616	20210611_MmpLifespans_1-v616Pos84x1759y0920	20210611_MmpLifespans_1	59.7333	1838	/scratch3/nate/yeast_lifespan_machine/20210611_MmpLifespans_1/processed_hyperstacks/20210611_MmpLifespans_1-v616Pos84x1759y0920.tif	84	1	u	0.673894	1	SC_YNB_NH4_GLUCOSE_MMP_pH4.5	0	0	MATa ura3d0 TIM50-mCherry-natMX xsome1::pTPI-preCOX4-SL17-Neon-URA3	WT
26027954	4460749		0	159	18	0.81	x	[0.0, 0.0, 0.0, 0.1, 0.1, 0.2, 0.5, 1.0, 1.0, 1.0, 1.1, 1.1, 1.1, 1.5, 2.0, 2.0, 2.0, 2.2, 2.2, 2.4, 2.6, 2.6, 2.6, 2.9, 3.1, 3.2, 3.2, 3.2, 3.6, 4.0, 4.0, 4.0, 4.0, 4.1, 4.1, 4.5, 4.6, 4.6, 4.6, 4.6, 4.6, 5.0, 5.3, 5.3, 5.4, 5.4, 5.4, 5.9, 5.9, 6.1, 6.2, 6.4, 6.4, 6.4, 6.7, 7.1, 7.1, 7.1, 7.3, 7.8, 7.8, 7.8, 7.8, 7.9, 7.9, 8.6, 8.8, 9.4, 9.4, 9.6, 9.6, 10.4, 10.4, 10.5, 10.6, 10.6, 10.6, 10.9, 1…	4	1	0	10	FALSE	FALSE	CGY13.74	616	20210611_MmpLifespans_1-v616Pos82x1241y0264	20210611_MmpLifespans_1	39.7333	1838	/scratch3/nate/yeast_lifespan_machine/20210611_MmpLifespans_1/processed_hyperstacks/20210611_MmpLifespans_1-v616Pos82x1241y0264.tif	82	1	e	0.99456	1	SC_YNB_NH4_GLUCOSE_MMP_pH4.5	0	0	MATa ura3d0 TIM50-mCherry-natMX xsome1::pTPI-preCOX4-SL17-Neon-URA3	WT
26029691	4461065		0	390	68	0.56	x	[0.0, 0.1, 0.1, 0.4, 0.4, 0.5, 0.5, 0.5, 0.5, 0.5, 0.6, 1.3, 1.4, 1.4, 1.4, 1.4, 1.9, 2.2, 2.4, 2.4, 2.6, 2.8, 2.8, 2.8, 3.0, 3.1, 3.6, 3.8, 3.8, 3.8, 3.8, 4.1, 4.8, 4.8, 4.8, 4.9, 5.3, 5.6, 5.7, 5.7, 6.3, 6.3, 6.3, 6.4, 7.1, 7.2, 7.2, 7.2, 8.0, 8.0, 8.0, 8.2, 8.9, 8.9, 8.9, 9.1, 9.8, 9.8, 9.8, 10.1, 10.8, 10.9, 10.9, 10.9, 11.6, 11.6, 11.6, 11.9, 12.6, 12.6, 12.6, 12.8, 13.5, 13.5, 13.5, 13.6, 1…	4	1	0	10	FALSE	FALSE	CGY13.74	616	20210611_MmpLifespans_1-v616Pos85x0561y1090	20210611_MmpLifespans_1	97.4833	1838	/scratch3/nate/yeast_lifespan_machine/20210611_MmpLifespans_1/processed_hyperstacks/20210611_MmpLifespans_1-v616Pos85x0561y1090.tif	85	1	r	0.14573	1	SC_YNB_NH4_GLUCOSE_MMP_pH4.5	0	0	MATa ura3d0 TIM50-mCherry-natMX xsome1::pTPI-preCOX4-SL17-Neon-URA3	WT
26028250	4460802		0	393	37	0.56	w	[0.0, 0.0, 0.0, 0.2, 0.5, 0.6, 0.8, 1.0, 1.0, 1.0, 1.4, 1.4, 1.4, 1.4, 2.0, 2.5, 2.5, 2.8, 2.8, 3.1, 3.5, 3.5, 4.0, 4.8, 4.8, 5.3, 5.8, 5.8, 5.8, 5.8, 6.3, 6.4, 6.4, 6.4, 7.0, 7.3, 7.3, 7.3, 7.9, 8.4, 8.4, 8.4, 8.5, 8.6, 8.6, 8.8, 8.8, 9.1, 9.1, 9.1, 9.1, 9.6, 10.0, 10.0, 10.1, 10.5, 10.7, 10.7, 10.7, 11.1, 11.3, 11.4, 11.4, 11.4, 11.9, 12.3, 12.3, 12.4, 12.4, 12.4, 12.5, 12.8, 12.9, 13.1, 13.4, …	4	0	0	10	FALSE	FALSE	CGY13.74	616	20210611_MmpLifespans_1-v616Pos82x1652y1491	20210611_MmpLifespans_1	98.2333	1838	/scratch3/nate/yeast_lifespan_machine/20210611_MmpLifespans_1/processed_hyperstacks/20210611_MmpLifespans_1-v616Pos82x1652y1491.tif	82	1				SC_YNB_NH4_GLUCOSE_MMP_pH4.5	0	0	MATa ura3d0 TIM50-mCherry-natMX xsome1::pTPI-preCOX4-SL17-Neon-URA3	WT
26032185	4461466		0	111	13	0.63	x	[0.0, 0.2, 0.4, 0.6, 0.6, 0.7, 0.8, 0.8, 0.9, 0.9, 1.4, 1.8, 1.9, 1.9, 1.9, 2.0, 2.3, 2.6, 2.7, 2.7, 3.0, 3.4, 3.4, 3.5, 3.9, 3.9, 4.0, 4.0, 4.0, 4.0, 4.1, 4.1, 4.3, 4.4, 4.4, 4.5, 4.8, 4.8, 4.8, 4.9, 5.2, 5.2, 5.2, 5.7, 6.1, 6.1, 6.1, 6.1, 6.1, 6.3, 6.3, 6.3, 6.3, 6.3, 6.8, 7.2, 7.2, 7.2, 7.2, 7.2, 7.2, 7.2, 7.3, 7.7, 7.8, 7.8, 7.9, 7.9, 7.9, 8.2, 8.6, 8.8, 8.8, 8.9, 8.9, 9.0, 9.0, 9.2, 9.5, 9.6…	4	4	0	10	FALSE	FALSE	CGY13.74	616	20210611_MmpLifespans_1-v616Pos88x0523y0269	20210611_MmpLifespans_1	27.7333	1838	/scratch3/nate/yeast_lifespan_machine/20210611_MmpLifespans_1/processed_hyperstacks/20210611_MmpLifespans_1-v616Pos88x0523y0269.tif	88	1	e	0.885441	1	SC_YNB_NH4_GLUCOSE_MMP_pH4.5	0	0	MATa ura3d0 TIM50-mCherry-natMX xsome1::pTPI-preCOX4-SL17-Neon-URA3	WT
26028102	4460775		0	139	26	0.83	x	[0.0, 0.1, 0.1, 0.2, 0.2, 0.2, 0.6, 0.9, 1.0, 1.1, 1.2, 1.3, 1.3, 1.3, 1.3, 1.3, 1.8, 2.3, 2.3, 2.3, 2.3, 2.3, 2.9, 3.2, 3.2, 3.2, 3.8, 4.1, 4.1, 4.1, 4.6, 4.7, 4.7, 4.8, 5.2, 5.6, 5.6, 5.6, 6.1, 6.5, 6.5, 6.5, 6.7, 7.0, 7.0, 7.0, 7.5, 7.9, 7.9, 8.0, 8.1, 8.1, 8.5, 8.5, 8.8, 8.8, 8.9, 9.1, 9.2, 9.2, 9.9, 10.0, 10.2, 10.3, 10.3, 10.3, 10.4, 10.5, 11.1, 11.2, 11.6, 12.0, 12.0, 12.0, 12.7, 13.0, 13.…	4	2	0	10	FALSE	FALSE	CGY13.74	616	20210611_MmpLifespans_1-v616Pos82x1342y0872	20210611_MmpLifespans_1	34.7333	1838	/scratch3/nate/yeast_lifespan_machine/20210611_MmpLifespans_1/processed_hyperstacks/20210611_MmpLifespans_1-v616Pos82x1342y0872.tif	82	1	r	0.0533368	1	SC_YNB_NH4_GLUCOSE_MMP_pH4.5	0	0	MATa ura3d0 TIM50-mCherry-natMX xsome1::pTPI-preCOX4-SL17-Neon-URA3	WT
26030651	4461244		0	333	35	0.67	x	[0.0, 0.0, 0.1, 0.3, 0.3, 0.3, 0.3, 0.3, 0.3, 0.6, 1.1, 1.2, 1.2, 1.2, 1.5, 1.5, 1.5, 1.7, 1.8, 1.8, 1.9, 1.9, 2.3, 2.7, 2.7, 2.7, 2.7, 2.9, 3.5, 3.5, 3.6, 3.6, 3.6, 3.8, 4.0, 4.0, 4.1, 4.4, 4.5, 4.5, 4.7, 4.9, 5.1, 5.1, 5.2, 5.4, 5.6, 5.6, 5.6, 5.8, 5.9, 5.9, 5.9, 6.2, 6.4, 6.5, 6.5, 6.6, 6.8, 6.9, 6.9, 6.9, 6.9, 6.9, 7.1, 7.1, 7.1, 7.3, 7.4, 7.4, 7.4, 7.5, 7.8, 7.8, 7.8, 7.8, 8.1, 8.1, 8.1, 8.2…	4	0	0	10	FALSE	FALSE	CGY13.74	616	20210611_MmpLifespans_1-v616Pos89x0658y1729	20210611_MmpLifespans_1	83.2333	1838	/scratch3/nate/yeast_lifespan_machine/20210611_MmpLifespans_1/processed_hyperstacks/20210611_MmpLifespans_1-v616Pos89x0658y1729.tif	89	1	u	0.391978	1	SC_YNB_NH4_GLUCOSE_MMP_pH4.5	0	0	MATa ura3d0 TIM50-mCherry-natMX xsome1::pTPI-preCOX4-SL17-Neon-URA3	WT
26032521	4461530		0	187	27	0.91	x	[0.0, 0.1, 0.1, 0.6, 1.0, 1.1, 1.1, 1.1, 1.1, 1.1, 1.4, 1.6, 1.6, 1.9, 2.3, 2.3, 2.3, 2.3, 2.3, 2.9, 2.9, 3.3, 3.7, 3.7, 3.7, 3.7, 4.2, 4.7, 4.7, 4.7, 4.7, 5.3, 5.8, 5.8, 5.8, 5.8, 6.2, 6.5, 6.5, 6.5, 7.0, 7.2, 7.2, 7.2, 7.7, 8.0, 8.1, 8.1, 8.1, 8.2, 8.3, 8.3, 8.3, 8.6, 9.0, 9.2, 9.2, 9.2, 9.2, 9.5, 9.8, 9.9, 10.0, 10.4, 10.4, 10.4, 10.6, 10.7, 10.7, 10.7, 11.0, 11.2, 11.2, 11.2, 11.6, 12.0, 12.0…	4	1	0	10	FALSE	FALSE	CGY13.74	616	20210611_MmpLifespans_1-v616Pos88x1453y1693	20210611_MmpLifespans_1	46.7333	1838	/scratch3/nate/yeast_lifespan_machine/20210611_MmpLifespans_1/processed_hyperstacks/20210611_MmpLifespans_1-v616Pos88x1453y1693.tif	88	1	u	0.672374	1	SC_YNB_NH4_GLUCOSE_MMP_pH4.5	0	0	MATa ura3d0 TIM50-mCherry-natMX xsome1::pTPI-preCOX4-SL17-Neon-URA3	WT
26030444	4461204		0	198	23	0.87	x	[0.0, 0.0, 0.1, 0.1, 0.3, 0.7, 0.8, 0.9, 0.9, 0.9, 0.9, 1.0, 1.1, 1.2, 1.5, 1.5, 1.5, 1.6, 1.6, 1.6, 1.8, 2.1, 2.2, 2.3, 2.3, 2.3, 2.6, 2.7, 2.8, 2.9, 3.1, 3.2, 3.2, 3.2, 3.6, 4.0, 4.1, 4.1, 4.1, 4.1, 4.1, 4.3, 4.8, 5.0, 5.0, 5.0, 5.0, 5.1, 5.2, 5.6, 5.9, 6.0, 6.1, 6.1, 6.1, 6.1, 6.5, 6.8, 6.8, 6.8, 7.2, 7.7, 7.8, 7.8, 7.8, 7.8, 7.8, 8.3, 8.8, 8.8, 8.8, 9.3, 9.7, 9.7, 9.7, 10.2, 10.6, 10.7, 10.7,…	4	4	0	10	FALSE	FALSE	CGY13.74	616	20210611_MmpLifespans_1-v616Pos89x1191y0719	20210611_MmpLifespans_1	49.4833	1838	/scratch3/nate/yeast_lifespan_machine/20210611_MmpLifespans_1/processed_hyperstacks/20210611_MmpLifespans_1-v616Pos89x1191y0719.tif	89	1	u	0.450767	1	SC_YNB_NH4_GLUCOSE_MMP_pH4.5	0	0	MATa ura3d0 TIM50-mCherry-natMX xsome1::pTPI-preCOX4-SL17-Neon-URA3	WT
26030514	4461218		35	196	20	0.75	x	[0.0, 0.1, 0.1, 0.1, 0.1, 0.6, 0.8, 0.8, 0.8, 1.3, 1.7, 1.7, 1.7, 1.7, 1.7, 2.2, 2.6, 2.6, 2.6, 2.6, 3.1, 3.2, 3.2, 3.4, 3.8, 4.0, 4.0, 4.0, 4.3, 4.3, 4.6, 5.1, 5.1, 5.2, 5.2, 5.2, 5.2, 5.3, 5.3, 5.4, 5.4, 5.4, 5.4, 5.4, 5.6, 6.0, 6.3, 6.3, 6.4, 6.4, 6.4, 6.4, 6.4, 6.4, 6.4, 6.8, 7.3, 7.4, 7.4, 7.4, 7.4, 7.4, 7.4, 7.4, 7.8, 8.2, 8.3, 8.3, 8.4, 8.4, 8.4, 8.4, 8.9, 9.0, 9.0, 9.4, 9.8, 9.8, 9.8, 9.8…	4	0	0	10	FALSE	FALSE	CGY13.74	616	20210611_MmpLifespans_1-v616Pos89x0560y1123	20210611_MmpLifespans_1	40.25	1838	/scratch3/nate/yeast_lifespan_machine/20210611_MmpLifespans_1/processed_hyperstacks/20210611_MmpLifespans_1-v616Pos89x0560y1123.tif	89	1	r	0.0134989	1	SC_YNB_NH4_GLUCOSE_MMP_pH4.5	0	0	MATa ura3d0 TIM50-mCherry-natMX xsome1::pTPI-preCOX4-SL17-Neon-URA3	WT
26028590	4460862		0	189	16	0.92	x	[0.0, 0.1, 0.1, 0.1, 0.7, 0.7, 0.7, 0.9, 1.1, 1.1, 1.1, 1.3, 1.3, 1.3, 1.3, 1.3, 1.3, 1.3, 1.3, 1.6, 1.9, 2.0, 2.0, 2.6, 2.6, 2.9, 3.3, 3.3, 3.4, 3.4, 3.4, 3.4, 3.5, 3.6, 3.6, 3.6, 4.0, 4.1, 4.1, 4.1, 4.2, 4.2, 4.5, 4.6, 4.6, 4.6, 4.6, 4.6, 5.1, 5.3, 5.3, 5.3, 5.3, 5.5, 5.5, 5.6, 5.6, 5.7, 5.7, 6.5, 6.5, 6.6, 6.6, 6.6, 6.8, 6.8, 6.8, 6.8, 6.9, 6.9, 6.9, 6.9, 7.0, 7.0, 7.0, 7.1, 7.2, 7.2, 7.2, 7.2…	4	3	0	10	FALSE	FALSE	CGY13.74	616	20210611_MmpLifespans_1-v616Pos83x1695y1117	20210611_MmpLifespans_1	47.2333	1838	/scratch3/nate/yeast_lifespan_machine/20210611_MmpLifespans_1/processed_hyperstacks/20210611_MmpLifespans_1-v616Pos83x1695y1117.tif	83	1	u	0.613116	1	SC_YNB_NH4_GLUCOSE_MMP_pH4.5	0	0	MATa ura3d0 TIM50-mCherry-natMX xsome1::pTPI-preCOX4-SL17-Neon-URA3	WT
26029338	4460996		0	78	10	0.85	x	[0.0, 0.1, 0.2, 0.4, 0.4, 0.4, 0.9, 0.9, 0.9, 1.2, 1.3, 1.3, 1.3, 1.3, 1.3, 1.3, 1.8, 2.2, 2.2, 2.4, 2.7, 2.7, 2.8, 2.8, 2.9, 3.3, 3.5, 3.5, 3.5, 3.5, 3.9, 4.3, 4.3, 4.3, 4.7, 5.1, 5.1, 5.1, 5.1, 5.1, 5.3, 5.5, 5.5, 5.5, 5.8, 5.9, 5.9, 5.9, 6.0, 6.0, 6.0, 6.1, 6.6, 6.6, 6.7, 6.9, 6.9, 7.2, 7.5, 7.5, 7.8, 7.9, 7.9, 7.9, 8.5, 8.5, 8.5, 8.6, 9.0, 9.2, 9.3, 9.3, 9.5, 9.6, 9.6, 9.6, 10.0, 10.3]	4	2	0	10	FALSE	FALSE	CGY13.74	616	20210611_MmpLifespans_1-v616Pos84x0396y1126	20210611_MmpLifespans_1	19.4833	1838	/scratch3/nate/yeast_lifespan_machine/20210611_MmpLifespans_1/processed_hyperstacks/20210611_MmpLifespans_1-v616Pos84x0396y1126.tif	84	1	r	0.0232585	1	SC_YNB_NH4_GLUCOSE_MMP_pH4.5	0	0	MATa ura3d0 TIM50-mCherry-natMX xsome1::pTPI-preCOX4-SL17-Neon-URA3	WT
26030564	4461227		0	180	28	0.8	x	[0.0, 0.4, 0.7, 0.7, 1.2, 1.7, 1.7, 1.8, 2.0, 2.3, 2.8, 2.8, 3.3, 4.2, 4.2, 4.6, 5.3, 5.3, 5.3, 5.8, 6.2, 6.2, 6.2, 6.4, 6.6, 6.8, 6.8, 6.9, 7.2, 7.3, 7.3, 7.8, 8.3, 8.3, 8.3, 8.3, 8.8, 9.3, 9.4, 9.4, 9.4, 9.9, 10.3, 10.4, 10.4, 10.4, 10.5, 10.6, 10.6, 11.0, 11.2, 11.3, 11.3, 11.3, 11.4, 11.6, 11.7, 11.8, 11.9, 12.1, 12.1, 12.1, 12.5, 12.9, 13.0, 13.0, 13.0, 13.0, 13.0, 13.5, 13.8, 13.8, 14.4, 14…	4	1	0	10	FALSE	FALSE	CGY13.74	616	20210611_MmpLifespans_1-v616Pos89x0663y1320	20210611_MmpLifespans_1	44.9833	1838	/scratch3/nate/yeast_lifespan_machine/20210611_MmpLifespans_1/processed_hyperstacks/20210611_MmpLifespans_1-v616Pos89x0663y1320.tif	89	1	u	0.217911	1	SC_YNB_NH4_GLUCOSE_MMP_pH4.5	0	0	MATa ura3d0 TIM50-mCherry-natMX xsome1::pTPI-preCOX4-SL17-Neon-URA3	WT
26030009	4461125		0	236	29	0.8	w	[0.0, 0.1, 0.1, 0.2, 0.2, 0.5, 0.9, 0.9, 0.9, 0.9, 1.0, 1.0, 1.5, 2.0, 2.0, 2.0, 2.0, 2.0, 2.0, 2.9, 3.1, 3.3, 3.9, 3.9, 4.2, 4.7, 4.7, 4.7, 4.7, 5.3, 5.7, 5.7, 5.7, 5.7, 5.9, 6.2, 6.4, 6.4, 6.4, 6.4, 6.4, 6.4, 6.6, 6.9, 7.1, 7.1, 7.1, 7.1, 7.2, 7.2, 7.6, 7.7, 7.7, 7.7, 7.7, 7.8, 8.6, 8.6, 8.8, 8.8, 8.8, 9.2, 9.3, 9.4, 9.8, 9.9, 9.9, 9.9, 9.9, 9.9, 10.6, 10.9, 11.0, 11.0, 11.0, 11.4, 11.9, 11.9, …	4	3	0	10	FALSE	FALSE	CGY13.74	616	20210611_MmpLifespans_1-v616Pos87x0686y0643	20210611_MmpLifespans_1	58.9833	1838	/scratch3/nate/yeast_lifespan_machine/20210611_MmpLifespans_1/processed_hyperstacks/20210611_MmpLifespans_1-v616Pos87x0686y0643.tif	87	1				SC_YNB_NH4_GLUCOSE_MMP_pH4.5	0	0	MATa ura3d0 TIM50-mCherry-natMX xsome1::pTPI-preCOX4-SL17-Neon-URA3	WT
26028318	4460814		0	103	10	0.51	x	[0.0, 0.1, 0.2, 0.4, 0.4, 0.4, 0.4, 0.9, 1.3, 1.3, 1.3, 1.3, 1.3, 1.7, 2.1, 2.4, 2.4, 2.5, 2.6, 2.6, 2.6, 3.1, 3.4, 3.4, 3.4, 3.4, 3.4, 3.5, 3.7, 4.0, 4.2, 4.2, 4.2, 4.5, 4.6, 4.7, 4.7, 5.1, 5.5, 5.5, 5.5, 5.5, 5.5, 5.5, 5.6, 5.8, 6.1, 6.2, 6.2, 6.4, 6.6, 6.7, 6.7, 6.7, 6.7, 6.8, 6.9, 6.9, 6.9, 7.1, 7.1, 7.1, 7.4, 7.7, 7.8, 7.8, 7.8, 7.8, 7.8, 8.1, 8.4, 8.4, 8.5, 8.6, 8.6, 8.6, 8.6, 8.6, 8.6, 8.6…	4	3	0	10	FALSE	FALSE	CGY13.74	616	20210611_MmpLifespans_1-v616Pos82x0178y1898	20210611_MmpLifespans_1	25.7333	1838	/scratch3/nate/yeast_lifespan_machine/20210611_MmpLifespans_1/processed_hyperstacks/20210611_MmpLifespans_1-v616Pos82x0178y1898.tif	82	1	e	0.999968	1	SC_YNB_NH4_GLUCOSE_MMP_pH4.5	0	0	MATa ura3d0 TIM50-mCherry-natMX xsome1::pTPI-preCOX4-SL17-Neon-URA3	WT
26028439	4460835		0	245	32	0.76	w	[0.0, 0.2, 0.3, 0.4, 0.4, 0.4, 0.4, 0.4, 0.4, 1.0, 1.4, 1.4, 1.4, 1.4, 1.9, 2.5, 2.5, 2.9, 3.4, 3.4, 3.4, 3.4, 3.9, 4.4, 4.4, 4.4, 5.0, 5.4, 5.4, 5.4, 5.9, 6.2, 6.2, 6.2, 6.5, 6.9, 6.9, 6.9, 7.4, 7.8, 7.8, 7.8, 8.3, 8.8, 8.8, 8.8, 8.8, 9.3, 9.8, 9.8, 10.2, 10.7, 10.7, 10.7, 11.2, 11.7, 11.7, 11.7, 12.1, 12.5, 12.5, 12.5, 13.0, 13.5, 13.5, 13.5, 13.5, 14.0, 14.6, 14.6, 14.6, 14.6, 14.7, 14.8, 15.1…	4	4	0	10	FALSE	FALSE	CGY13.74	616	20210611_MmpLifespans_1-v616Pos83x1384y0497	20210611_MmpLifespans_1	61.2333	1838	/scratch3/nate/yeast_lifespan_machine/20210611_MmpLifespans_1/processed_hyperstacks/20210611_MmpLifespans_1-v616Pos83x1384y0497.tif	83	1				SC_YNB_NH4_GLUCOSE_MMP_pH4.5	0	0	MATa ura3d0 TIM50-mCherry-natMX xsome1::pTPI-preCOX4-SL17-Neon-URA3	WT
26028597	4460863		0	175	21	0.61	w	[0.0, 0.3, 0.3, 0.6, 0.7, 0.7, 0.8, 1.1, 1.3, 1.5, 1.6, 1.6, 1.8, 2.2, 2.2, 2.3, 2.4, 2.5, 2.6, 2.9, 2.9, 3.0, 3.0, 3.0, 3.0, 3.4, 3.8, 3.8, 3.8, 4.0, 4.0, 4.2, 4.4, 4.5, 4.6, 5.2, 5.2, 5.5, 5.5, 5.5, 5.8, 6.3, 6.4, 6.8, 6.8, 7.3, 7.3, 7.7, 7.9, 7.9, 8.2, 8.5, 8.6, 8.6, 8.6, 8.6, 9.0, 9.5, 9.6, 9.6, 9.6, 9.6, 9.6, 9.6, 9.8, 10.3, 10.5, 10.5, 10.5, 10.5, 10.5, 10.5, 10.8, 11.4, 11.6, 11.6, 11.6, 1…	4	4	0	10	FALSE	FALSE	CGY13.74	616	20210611_MmpLifespans_1-v616Pos83x1906y1118	20210611_MmpLifespans_1	43.7333	1838	/scratch3/nate/yeast_lifespan_machine/20210611_MmpLifespans_1/processed_hyperstacks/20210611_MmpLifespans_1-v616Pos83x1906y1118.tif	83	1				SC_YNB_NH4_GLUCOSE_MMP_pH4.5	0	0	MATa ura3d0 TIM50-mCherry-natMX xsome1::pTPI-preCOX4-SL17-Neon-URA3	WT
26028855	4460907		0	195	30	0.9	w	[0.0, 0.0, 0.1, 0.2, 0.5, 0.7, 0.7, 0.7, 1.2, 1.4, 1.4, 1.6, 1.7, 1.7, 2.2, 2.5, 2.5, 2.6, 2.8, 2.8, 3.0, 3.2, 3.3, 3.3, 3.3, 3.6, 4.0, 4.1, 4.1, 4.2, 4.2, 4.3, 4.8, 4.9, 4.9, 4.9, 4.9, 5.0, 5.1, 5.2, 5.5, 5.7, 5.7, 5.7, 5.8, 5.8, 6.0, 6.0, 6.2, 6.5, 6.8, 6.8, 7.0, 7.3, 7.3, 7.3, 7.3, 7.4, 7.8, 8.2, 8.2, 8.2, 8.2, 8.7, 9.0, 9.0, 9.0, 9.6, 9.7, 9.9, 10.0, 10.0, 10.4, 10.8, 10.9, 10.9, 10.9, 10.9, …	4	3	0	10	FALSE	FALSE	CGY13.74	616	20210611_MmpLifespans_1-v616Pos81x0775y0639	20210611_MmpLifespans_1	48.7333	1838	/scratch3/nate/yeast_lifespan_machine/20210611_MmpLifespans_1/processed_hyperstacks/20210611_MmpLifespans_1-v616Pos81x0775y0639.tif	81	1				SC_YNB_NH4_GLUCOSE_MMP_pH4.5	0	0	MATa ura3d0 TIM50-mCherry-natMX xsome1::pTPI-preCOX4-SL17-Neon-URA3	WT
26028213	4460795		0	297	39	0.95	x	[0.0, 0.1, 0.2, 0.2, 0.4, 0.5, 0.5, 0.5, 0.5, 0.5, 0.5, 1.0, 1.3, 1.4, 1.4, 1.4, 1.4, 1.5, 1.6, 1.6, 2.0, 2.2, 2.2, 2.2, 2.2, 2.4, 2.6, 2.6, 3.0, 3.0, 3.0, 3.2, 3.4, 3.4, 3.8, 4.3, 4.3, 4.3, 4.3, 4.4, 4.4, 4.7, 4.8, 4.8, 5.2, 5.5, 5.6, 5.6, 5.8, 5.8, 6.1, 6.6, 6.7, 6.7, 6.7, 6.8, 6.9, 7.2, 7.3, 7.3, 7.3, 7.3, 7.5, 7.8, 8.3, 8.3, 8.4, 8.5, 8.7, 8.7, 8.8, 9.1, 9.2, 9.2, 9.2, 9.4, 9.5, 9.5, 9.5, 9.6…	4	2	0	10	FALSE	FALSE	CGY13.74	616	20210611_MmpLifespans_1-v616Pos82x0182y1488	20210611_MmpLifespans_1	74.2333	1838	/scratch3/nate/yeast_lifespan_machine/20210611_MmpLifespans_1/processed_hyperstacks/20210611_MmpLifespans_1-v616Pos82x0182y1488.tif	82	1	u	0.79467	1	SC_YNB_NH4_GLUCOSE_MMP_pH4.5	0	0	MATa ura3d0 TIM50-mCherry-natMX xsome1::pTPI-preCOX4-SL17-Neon-URA3	WT
26028508	4460848		0	148	19	0.9	x	[0.0, 0.1, 0.1, 0.2, 0.2, 0.2, 0.2, 0.2, 0.3, 1.0, 1.2, 1.2, 1.2, 1.2, 1.2, 1.3, 1.9, 1.9, 1.9, 2.0, 2.0, 2.0, 2.0, 2.5, 2.5, 2.7, 2.8, 2.8, 2.8, 2.9, 3.0, 3.0, 3.0, 3.0, 3.0, 3.4, 3.6, 3.6, 3.6, 3.6, 3.7, 4.1, 4.5, 4.5, 4.6, 4.6, 4.6, 5.2, 5.4, 5.5, 5.7, 5.7, 5.7, 5.7, 5.8, 5.9, 6.2, 6.4, 6.6, 6.7, 6.7, 7.1, 7.3, 7.3, 7.3, 7.3, 7.6, 7.8, 7.8, 7.9, 8.4, 8.5, 8.5, 8.5, 8.5, 8.8, 8.8, 8.8, 9.2, 9.7…	4	2	0	10	FALSE	FALSE	CGY13.74	616	20210611_MmpLifespans_1-v616Pos83x0546y0904	20210611_MmpLifespans_1	36.9833	1838	/scratch3/nate/yeast_lifespan_machine/20210611_MmpLifespans_1/processed_hyperstacks/20210611_MmpLifespans_1-v616Pos83x0546y0904.tif	83	1	u	0.625812	1	SC_YNB_NH4_GLUCOSE_MMP_pH4.5	0	0	MATa ura3d0 TIM50-mCherry-natMX xsome1::pTPI-preCOX4-SL17-Neon-URA3	WT
26030356	4461190		0	166	23	0.88	x	[0.0, 0.2, 0.3, 0.8, 1.0, 1.0, 1.0, 1.2, 1.5, 1.5, 1.5, 1.5, 1.5, 1.7, 1.8, 2.1, 2.5, 2.5, 2.6, 3.0, 3.3, 3.3, 3.3, 3.8, 4.1, 4.1, 4.3, 4.5, 4.5, 4.5, 5.0, 5.3, 5.3, 5.3, 5.8, 6.3, 6.3, 6.3, 6.3, 6.5, 7.0, 7.1, 7.1, 7.7, 8.1, 8.1, 8.1, 8.6, 8.9, 8.9, 8.9, 9.2, 9.3, 9.3, 9.3, 9.7, 10.2, 10.2, 10.2, 10.2, 10.2, 10.4, 10.6, 10.7, 10.7, 11.0, 11.2, 11.2, 11.3, 11.4, 11.5, 11.7, 11.7, 12.0, 12.5, 12.6…	4	1	0	10	FALSE	FALSE	CGY13.74	616	20210611_MmpLifespans_1-v616Pos89x1824y0311	20210611_MmpLifespans_1	41.4833	1838	/scratch3/nate/yeast_lifespan_machine/20210611_MmpLifespans_1/processed_hyperstacks/20210611_MmpLifespans_1-v616Pos89x1824y0311.tif	89	1	u	0.779031	1	SC_YNB_NH4_GLUCOSE_MMP_pH4.5	0	0	MATa ura3d0 TIM50-mCherry-natMX xsome1::pTPI-preCOX4-SL17-Neon-URA3	WT
26029515	4461031		0	145	31	0.89	x	[0.0, 0.1, 0.4, 0.8, 0.8, 0.8, 0.8, 0.8, 1.2, 1.2, 1.3, 1.3, 1.5, 1.7, 2.1, 2.4, 2.5, 2.5, 2.8, 3.3, 3.3, 3.4, 3.4, 3.4, 3.4, 3.4, 4.0, 4.4, 4.4, 4.4, 4.8, 4.8, 4.9, 5.3, 5.8, 5.9, 5.9, 5.9, 6.4, 6.7, 6.7, 6.7, 7.2, 7.6, 7.6, 7.6, 8.1, 8.6, 8.6, 8.6, 8.6, 9.2, 9.8, 9.8, 10.3, 10.8, 10.8, 10.8, 11.3, 11.8, 11.9, 11.9, 11.9, 12.4, 12.9, 12.9, 13.4, 13.9, 13.9, 13.9, 14.6, 15.0, 15.2, 15.2, 15.8, 16…	4	1	0	10	FALSE	FALSE	CGY13.74	616	20210611_MmpLifespans_1-v616Pos85x0567y0273	20210611_MmpLifespans_1	36.2333	1838	/scratch3/nate/yeast_lifespan_machine/20210611_MmpLifespans_1/processed_hyperstacks/20210611_MmpLifespans_1-v616Pos85x0567y0273.tif	85	1	r	0.0679109	1	SC_YNB_NH4_GLUCOSE_MMP_pH4.5	0	0	MATa ura3d0 TIM50-mCherry-natMX xsome1::pTPI-preCOX4-SL17-Neon-URA3	WT
26030641	4461242		0	106	20	0.79	x	[0.0, 0.0, 0.6, 0.6, 0.9, 1.4, 1.4, 1.4, 1.4, 1.4, 1.4, 1.8, 2.2, 2.4, 2.4, 2.5, 2.5, 2.5, 2.6, 3.1, 3.5, 3.5, 3.5, 3.5, 3.5, 3.5, 4.2, 4.5, 4.5, 4.5, 5.0, 5.4, 5.4, 5.4, 5.4, 5.9, 6.4, 6.4, 7.0, 7.3, 7.3, 7.3, 8.0, 8.2, 8.2, 8.2, 8.8, 9.3, 9.3, 9.3, 9.8, 10.3, 10.3, 10.3, 10.3, 10.9, 11.4, 11.4, 11.4, 11.9, 12.5, 12.5, 12.5, 12.5, 13.3, 13.4, 13.4, 13.4, 13.4, 13.9, 14.5, 14.5, 14.5, 14.5, 15.1,…	4	0	0	10	FALSE	FALSE	CGY13.74	616	20210611_MmpLifespans_1-v616Pos89x0237y1728	20210611_MmpLifespans_1	26.4833	1838	/scratch3/nate/yeast_lifespan_machine/20210611_MmpLifespans_1/processed_hyperstacks/20210611_MmpLifespans_1-v616Pos89x0237y1728.tif	89	1	r	0.0568763	1	SC_YNB_NH4_GLUCOSE_MMP_pH4.5	0	0	MATa ura3d0 TIM50-mCherry-natMX xsome1::pTPI-preCOX4-SL17-Neon-URA3	WT
26029647	4461056		0	227	20	0.84	x	[0.0, 0.1, 0.3, 0.4, 0.4, 0.4, 0.4, 1.0, 1.1, 1.3, 1.3, 1.4, 1.6, 1.7, 1.7, 1.7, 1.9, 2.4, 2.6, 2.6, 2.6, 2.6, 2.6, 2.8, 3.4, 3.5, 3.6, 3.6, 3.6, 3.6, 3.6, 3.6, 4.1, 4.5, 4.5, 4.5, 4.5, 4.8, 5.1, 5.3, 5.3, 5.8, 5.8, 5.9, 6.3, 6.3, 6.3, 6.5, 6.5, 6.5, 6.7, 7.1, 7.3, 7.3, 7.3, 7.4, 7.4, 7.4, 7.7, 7.9, 8.1, 8.1, 8.1, 8.1, 8.1, 8.6, 9.1, 9.1, 9.1, 9.1, 9.3, 9.4, 9.7, 10.0, 10.2, 10.2, 10.3, 10.3, 10.…	4	3	0	10	FALSE	FALSE	CGY13.74	616	20210611_MmpLifespans_1-v616Pos85x0458y0880	20210611_MmpLifespans_1	56.7333	1838	/scratch3/nate/yeast_lifespan_machine/20210611_MmpLifespans_1/processed_hyperstacks/20210611_MmpLifespans_1-v616Pos85x0458y0880.tif	85	1	u	0.597817	1	SC_YNB_NH4_GLUCOSE_MMP_pH4.5	0	0	MATa ura3d0 TIM50-mCherry-natMX xsome1::pTPI-preCOX4-SL17-Neon-URA3	WT
26028434	4460834		0	241	26	0.89	w	[0.0, 0.1, 0.1, 0.2, 0.2, 0.4, 0.4, 0.5, 1.0, 1.2, 1.2, 1.3, 1.3, 1.3, 1.7, 2.1, 2.1, 2.1, 2.1, 2.6, 2.9, 3.0, 3.0, 3.0, 3.2, 3.3, 3.6, 3.6, 3.6, 3.6, 3.7, 4.1, 4.3, 4.3, 4.3, 4.8, 5.2, 5.3, 5.5, 5.5, 5.9, 5.9, 6.4, 6.4, 6.8, 6.9, 6.9, 7.0, 7.4, 7.7, 7.7, 8.0, 8.0, 8.1, 8.2, 8.2, 8.2, 8.3, 8.4, 8.8, 9.2, 9.2, 9.2, 9.2, 9.2, 9.7, 9.9, 9.9, 10.2, 10.3, 10.3, 10.5, 10.5, 10.8, 11.0, 11.0, 11.0, 11.4…	4	4	0	10	FALSE	FALSE	CGY13.74	616	20210611_MmpLifespans_1-v616Pos83x1175y0497	20210611_MmpLifespans_1	60.2333	1838	/scratch3/nate/yeast_lifespan_machine/20210611_MmpLifespans_1/processed_hyperstacks/20210611_MmpLifespans_1-v616Pos83x1175y0497.tif	83	1				SC_YNB_NH4_GLUCOSE_MMP_pH4.5	0	0	MATa ura3d0 TIM50-mCherry-natMX xsome1::pTPI-preCOX4-SL17-Neon-URA3	WT
26028893	4460913		0	166	19	0.91	x	[0.0, 0.0, 0.0, 0.1, 0.2, 0.6, 0.7, 0.7, 0.9, 1.1, 1.1, 1.1, 1.3, 1.4, 1.4, 1.4, 1.8, 2.2, 2.3, 2.3, 2.5, 2.5, 2.5, 2.9, 3.0, 3.1, 3.4, 3.4, 3.4, 3.9, 4.1, 4.1, 4.1, 4.2, 4.2, 4.4, 4.5, 4.6, 4.6, 4.8, 4.8, 4.8, 5.0, 5.5, 5.6, 5.6, 5.6, 5.6, 5.9, 6.4, 6.4, 6.4, 6.8, 7.0, 7.0, 7.3, 7.3, 7.3, 7.3, 7.6, 7.7, 8.0, 8.2, 8.2, 8.4, 8.4, 8.6, 8.8, 8.8, 9.0, 9.1, 9.2, 9.2, 9.2, 9.2, 9.4, 9.5, 9.8, 10.1, 10…	4	2	0	10	FALSE	FALSE	CGY13.74	616	20210611_MmpLifespans_1-v616Pos81x0247y0835	20210611_MmpLifespans_1	41.4833	1838	/scratch3/nate/yeast_lifespan_machine/20210611_MmpLifespans_1/processed_hyperstacks/20210611_MmpLifespans_1-v616Pos81x0247y0835.tif	81	1	r	0.107346	1	SC_YNB_NH4_GLUCOSE_MMP_pH4.5	0	0	MATa ura3d0 TIM50-mCherry-natMX xsome1::pTPI-preCOX4-SL17-Neon-URA3	WT
26030534	4461222		0	172	23	0.83	x	[0.0, 0.1, 0.1, 0.1, 0.4, 0.7, 0.7, 0.8, 1.0, 1.1, 1.1, 1.5, 1.5, 1.9, 2.1, 2.1, 2.3, 2.3, 2.3, 2.5, 3.0, 3.1, 3.3, 3.5, 3.5, 3.6, 3.6, 3.6, 4.0, 4.3, 4.3, 4.4, 4.4, 4.4, 4.8, 5.0, 5.0, 5.0, 5.0, 5.4, 6.0, 6.0, 6.0, 6.4, 6.4, 6.4, 6.8, 7.0, 7.0, 7.3, 7.3, 7.4, 7.8, 7.8, 7.8, 8.0, 8.4, 8.4, 8.7, 8.8, 8.8, 8.9, 8.9, 9.1, 9.3, 9.3, 9.4, 9.8, 9.9, 9.9, 10.2, 10.4, 10.5, 10.5, 10.5, 10.5, 10.6, 11.1, …	4	0	0	10	FALSE	FALSE	CGY13.74	616	20210611_MmpLifespans_1-v616Pos89x1396y1127	20210611_MmpLifespans_1	42.9833	1838	/scratch3/nate/yeast_lifespan_machine/20210611_MmpLifespans_1/processed_hyperstacks/20210611_MmpLifespans_1-v616Pos89x1396y1127.tif	89	1	r	0.0390007	1	SC_YNB_NH4_GLUCOSE_MMP_pH4.5	0	0	MATa ura3d0 TIM50-mCherry-natMX xsome1::pTPI-preCOX4-SL17-Neon-URA3	WT
26030149	4461152		0	394	62	0.53	w	[0.0, 0.0, 0.1, 0.3, 0.5, 0.6, 0.7, 0.7, 0.7, 0.8, 0.8, 0.8, 0.9, 0.9, 1.1, 1.5, 1.5, 1.5, 1.5, 1.9, 2.1, 2.2, 2.2, 2.8, 2.9, 3.0, 3.1, 3.1, 3.1, 3.5, 3.8, 4.0, 4.0, 4.3, 4.7, 4.9, 4.9, 4.9, 5.0, 5.6, 5.6, 5.9, 6.3, 6.4, 6.4, 6.4, 6.8, 7.4, 7.4, 7.8, 7.9, 8.6, 8.6, 8.7, 8.9, 9.4, 9.4, 9.4, 9.8, 10.3, 10.3, 10.6, 10.7, 11.4, 11.5, 11.7, 11.8, 12.3, 12.3, 12.3, 12.5, 13.1, 13.2, 13.2, 13.4, 14.0, 1…	4	0	0	10	FALSE	FALSE	CGY13.74	616	20210611_MmpLifespans_1-v616Pos87x0995y1248	20210611_MmpLifespans_1	98.4833	1838	/scratch3/nate/yeast_lifespan_machine/20210611_MmpLifespans_1/processed_hyperstacks/20210611_MmpLifespans_1-v616Pos87x0995y1248.tif	87	1				SC_YNB_NH4_GLUCOSE_MMP_pH4.5	0	0	MATa ura3d0 TIM50-mCherry-natMX xsome1::pTPI-preCOX4-SL17-Neon-URA3	WT
26032495	4461523		0	196	21	0.61	x	[0.0, 0.3, 0.5, 0.6, 0.6, 0.7, 0.7, 0.7, 0.7, 0.8, 1.2, 1.4, 1.4, 1.6, 1.9, 2.0, 2.0, 2.0, 2.0, 2.1, 2.1, 2.4, 2.9, 2.9, 3.1, 3.1, 3.4, 3.5, 3.5, 3.5, 3.5, 3.7, 4.2, 4.3, 4.4, 4.4, 4.8, 5.1, 5.1, 5.6, 5.8, 5.9, 6.2, 6.5, 6.5, 6.5, 6.5, 6.5, 6.5, 6.6, 7.0, 7.3, 7.3, 7.4, 7.4, 7.4, 7.7, 7.8, 7.8, 8.0, 8.1, 8.1, 8.1, 8.6, 9.0, 9.1, 9.1, 9.1, 9.3, 9.6, 9.6, 9.6, 9.6, 9.6, 10.1, 10.5, 10.6, 10.6, 10.6…	4	4	0	10	FALSE	FALSE	CGY13.74	616	20210611_MmpLifespans_1-v616Pos88x1771y1497	20210611_MmpLifespans_1	48.9833	1838	/scratch3/nate/yeast_lifespan_machine/20210611_MmpLifespans_1/processed_hyperstacks/20210611_MmpLifespans_1-v616Pos88x1771y1497.tif	88	1	e	0.954165	1	SC_YNB_NH4_GLUCOSE_MMP_pH4.5	0	0	MATa ura3d0 TIM50-mCherry-natMX xsome1::pTPI-preCOX4-SL17-Neon-URA3	WT
26028065	4460769		0	216	29	0.64	w	[0.0, 0.1, 0.2, 0.2, 0.3, 1.1, 1.1, 1.1, 1.1, 1.6, 2.2, 2.2, 2.2, 2.7, 2.8, 2.8, 3.3, 3.8, 3.8, 3.8, 4.3, 4.8, 4.8, 4.9, 4.9, 4.9, 5.3, 5.6, 5.6, 5.8, 5.9, 6.0, 6.0, 6.0, 6.1, 6.4, 6.4, 6.5, 6.6, 6.6, 6.6, 7.0, 7.0, 7.0, 7.2, 7.6, 7.6, 7.6, 8.0, 8.4, 8.6, 8.6, 8.6, 8.6, 8.6, 8.7, 9.2, 9.2, 9.2, 9.5, 10.1, 10.1, 10.2, 10.2, 10.4, 10.4, 10.5, 10.9, 11.0, 11.0, 11.1, 11.1, 11.4, 11.5, 11.5, 11.5, 12…	4	2	0	10	FALSE	FALSE	CGY13.74	616	20210611_MmpLifespans_1-v616Pos82x1869y0674	20210611_MmpLifespans_1	53.9833	1838	/scratch3/nate/yeast_lifespan_machine/20210611_MmpLifespans_1/processed_hyperstacks/20210611_MmpLifespans_1-v616Pos82x1869y0674.tif	82	1				SC_YNB_NH4_GLUCOSE_MMP_pH4.5	0	0	MATa ura3d0 TIM50-mCherry-natMX xsome1::pTPI-preCOX4-SL17-Neon-URA3	WT
26029602	4461047		0	391	31	0.68	x	[0.0, 0.1, 0.1, 0.2, 0.2, 0.2, 0.4, 0.9, 1.1, 1.1, 1.1, 1.1, 1.5, 1.5, 1.5, 1.6, 1.7, 1.9, 2.2, 2.2, 2.2, 2.5, 2.7, 2.9, 2.9, 2.9, 2.9, 3.3, 3.4, 3.4, 3.5, 3.5, 3.6, 3.8, 3.8, 3.8, 3.8, 4.2, 4.2, 4.2, 4.3, 4.3, 4.3, 4.3, 4.4, 4.4, 4.4, 4.4, 4.6, 4.6, 4.6, 4.6, 4.7, 4.7, 4.7, 4.7, 4.8, 4.8, 4.8, 4.9, 4.9, 4.9, 4.9, 4.9, 5.0, 5.0, 5.0, 5.0, 5.2, 5.2, 5.2, 5.3, 5.4, 5.4, 5.4, 5.4, 5.4, 5.5, 5.5, 5.6…	4	3	0	10	FALSE	FALSE	CGY13.74	616	20210611_MmpLifespans_1-v616Pos85x0354y0681	20210611_MmpLifespans_1	97.7333	1838	/scratch3/nate/yeast_lifespan_machine/20210611_MmpLifespans_1/processed_hyperstacks/20210611_MmpLifespans_1-v616Pos85x0354y0681.tif	85	1	e	0.97922	1	SC_YNB_NH4_GLUCOSE_MMP_pH4.5	0	0	MATa ura3d0 TIM50-mCherry-natMX xsome1::pTPI-preCOX4-SL17-Neon-URA3	WT
26032222	4461473		0	210	32	0.83	w	[0.0, 0.1, 0.2, 0.2, 0.4, 0.4, 0.4, 1.0, 1.1, 1.1, 1.5, 2.0, 2.0, 2.0, 2.1, 2.1, 2.1, 2.1, 2.3, 2.6, 2.8, 3.0, 3.1, 3.1, 3.1, 3.3, 3.8, 3.8, 4.0, 4.0, 4.1, 4.5, 4.8, 4.8, 4.8, 5.0, 5.7, 5.7, 5.8, 6.1, 6.4, 6.4, 6.4, 6.7, 7.0, 7.1, 7.2, 7.3, 7.7, 7.7, 7.7, 7.7, 8.0, 8.2, 8.4, 8.6, 8.7, 8.7, 8.7, 9.2, 9.6, 9.6, 9.6, 9.8, 10.4, 10.5, 10.9, 11.0, 11.2, 11.2, 11.2, 11.7, 12.1, 12.2, 12.2, 12.2, 12.7, …	4	2	0	10	FALSE	FALSE	CGY13.74	616	20210611_MmpLifespans_1-v616Pos88x0205y0465	20210611_MmpLifespans_1	52.4833	1838	/scratch3/nate/yeast_lifespan_machine/20210611_MmpLifespans_1/processed_hyperstacks/20210611_MmpLifespans_1-v616Pos88x0205y0465.tif	88	1				SC_YNB_NH4_GLUCOSE_MMP_pH4.5	0	0	MATa ura3d0 TIM50-mCherry-natMX xsome1::pTPI-preCOX4-SL17-Neon-URA3	WT
26030087	4461139		0	301	26	0.9	x	[0.0, 0.1, 0.1, 0.1, 0.1, 0.1, 0.3, 0.8, 0.9, 0.9, 0.9, 0.9, 0.9, 0.9, 0.9, 0.9, 0.9, 0.9, 0.9, 1.0, 1.0, 1.0, 1.0, 1.0, 1.0, 1.0, 1.0, 1.0, 1.0, 1.0, 1.0, 1.0, 1.0, 1.1, 1.1, 1.1, 1.1, 1.1, 1.2, 1.2, 1.2, 1.3, 1.4, 1.4, 1.5, 1.6, 1.7, 1.7, 1.7, 1.9, 2.0, 2.0, 2.1, 2.3, 2.4, 2.4, 2.6, 2.8, 2.9, 2.9, 3.1, 3.3, 3.5, 3.5, 3.6, 3.7, 3.9, 3.9, 4.1, 4.3, 4.4, 4.4, 4.6, 4.9, 4.9, 4.9, 5.2, 5.5, 5.5, 5.5…	4	3	0	10	FALSE	FALSE	CGY13.74	616	20210611_MmpLifespans_1-v616Pos87x1837y0843	20210611_MmpLifespans_1	75.2333	1838	/scratch3/nate/yeast_lifespan_machine/20210611_MmpLifespans_1/processed_hyperstacks/20210611_MmpLifespans_1-v616Pos87x1837y0843.tif	87	1	u	0.55503	1	SC_YNB_NH4_GLUCOSE_MMP_pH4.5	0	0	MATa ura3d0 TIM50-mCherry-natMX xsome1::pTPI-preCOX4-SL17-Neon-URA3	WT
26030273	4461176		0	189	21	0.86	x	[0.0, 0.1, 0.3, 0.3, 0.3, 0.4, 0.6, 0.8, 0.8, 0.8, 1.1, 1.1, 1.1, 1.3, 1.6, 1.6, 1.7, 2.0, 2.0, 2.1, 2.3, 2.6, 2.6, 2.6, 2.8, 2.9, 2.9, 3.0, 3.4, 3.5, 3.5, 3.9, 3.9, 3.9, 4.1, 4.4, 4.4, 4.8, 5.1, 5.2, 5.4, 5.4, 5.4, 5.9, 6.2, 6.2, 6.3, 6.7, 6.8, 6.8, 6.9, 6.9, 6.9, 6.9, 7.0, 7.4, 7.9, 7.9, 7.9, 8.2, 8.4, 8.5, 8.5, 8.5, 8.5, 8.8, 9.1, 9.2, 9.3, 9.3, 9.6, 10.0, 10.0, 10.0, 10.1, 10.1, 10.1, 10.1, 1…	4	1	0	10	FALSE	FALSE	CGY13.74	616	20210611_MmpLifespans_1-v616Pos87x0675y1866	20210611_MmpLifespans_1	47.2333	1838	/scratch3/nate/yeast_lifespan_machine/20210611_MmpLifespans_1/processed_hyperstacks/20210611_MmpLifespans_1-v616Pos87x0675y1866.tif	87	1	r	0.0620152	1	SC_YNB_NH4_GLUCOSE_MMP_pH4.5	0	0	MATa ura3d0 TIM50-mCherry-natMX xsome1::pTPI-preCOX4-SL17-Neon-URA3	WT
26030584	4461231		0	187	21	0.64	w	[0.0, 0.0, 0.1, 0.4, 0.8, 0.9, 0.9, 1.0, 1.0, 1.2, 1.2, 1.2, 1.7, 2.1, 2.1, 2.1, 2.2, 2.4, 2.7, 2.7, 2.8, 3.1, 3.3, 3.4, 3.5, 3.6, 3.6, 3.7, 3.9, 4.2, 4.3, 4.4, 4.4, 4.7, 5.0, 5.0, 5.0, 5.0, 5.0, 5.6, 6.1, 6.1, 6.1, 6.2, 6.2, 6.2, 6.3, 6.7, 6.7, 6.7, 6.7, 7.0, 7.3, 7.5, 7.6, 7.7, 7.7, 7.7, 7.7, 7.9, 8.4, 8.6, 8.7, 8.7, 8.7, 8.7, 8.9, 9.1, 9.1, 9.2, 9.2, 9.3, 9.3, 9.3, 9.4, 9.4, 9.4, 9.4, 9.8, 10.…	4	0	0	10	FALSE	FALSE	CGY13.74	616	20210611_MmpLifespans_1-v616Pos89x1499y1326	20210611_MmpLifespans_1	46.7333	1838	/scratch3/nate/yeast_lifespan_machine/20210611_MmpLifespans_1/processed_hyperstacks/20210611_MmpLifespans_1-v616Pos89x1499y1326.tif	89	1				SC_YNB_NH4_GLUCOSE_MMP_pH4.5	0	0	MATa ura3d0 TIM50-mCherry-natMX xsome1::pTPI-preCOX4-SL17-Neon-URA3	WT
26029764	4461079		0	386	33	0.86	x	[0.0, 0.1, 0.1, 0.1, 0.1, 0.1, 0.2, 0.4, 0.7, 0.8, 0.8, 0.9, 0.9, 0.9, 0.9, 1.1, 1.1, 1.1, 1.1, 1.1, 1.3, 1.7, 1.8, 1.8, 1.8, 1.8, 2.4, 2.7, 2.7, 2.8, 2.8, 2.9, 3.5, 3.7, 3.7, 3.7, 4.0, 4.0, 4.2, 4.7, 4.7, 4.7, 4.8, 5.3, 5.4, 5.5, 5.5, 5.6, 5.7, 5.9, 5.9, 6.2, 6.7, 6.7, 6.8, 6.8, 7.2, 7.3, 7.3, 7.3, 8.0, 8.1, 8.1, 8.2, 8.6, 8.6, 8.6, 8.7, 8.8, 9.0, 9.1, 9.2, 9.2, 9.2, 9.2, 9.3, 9.3, 9.3, 9.5, 9.5…	4	1	0	10	FALSE	FALSE	CGY13.74	616	20210611_MmpLifespans_1-v616Pos85x1712y1292	20210611_MmpLifespans_1	96.4833	1838	/scratch3/nate/yeast_lifespan_machine/20210611_MmpLifespans_1/processed_hyperstacks/20210611_MmpLifespans_1-v616Pos85x1712y1292.tif	85	1	e	0.98862	1	SC_YNB_NH4_GLUCOSE_MMP_pH4.5	0	0	MATa ura3d0 TIM50-mCherry-natMX xsome1::pTPI-preCOX4-SL17-Neon-URA3	WT
26030059	4461134		0	300	23	0.79	x	[0.0, 0.2, 0.2, 0.6, 1.0, 1.0, 1.3, 1.3, 1.4, 2.0, 2.0, 2.0, 2.0, 2.2, 2.5, 2.5, 2.5, 2.7, 2.7, 2.8, 3.0, 3.2, 3.2, 3.2, 3.3, 3.3, 3.5, 3.8, 4.0, 4.0, 4.2, 4.2, 4.2, 4.5, 4.5, 4.5, 4.6, 5.0, 5.4, 5.4, 5.4, 5.4, 5.6, 5.7, 5.7, 5.8, 6.2, 6.6, 6.6, 6.6, 6.7, 6.7, 6.7, 6.7, 6.7, 6.9, 7.2, 7.2, 7.2, 7.6, 7.8, 7.9, 7.9, 7.9, 7.9, 7.9, 8.1, 8.5, 8.7, 8.8, 8.9, 8.9, 9.1, 9.1, 9.1, 9.5, 9.9, 10.0, 10.0, 1…	4	4	0	10	FALSE	FALSE	CGY13.74	616	20210611_MmpLifespans_1-v616Pos87x0789y0840	20210611_MmpLifespans_1	74.9833	1838	/scratch3/nate/yeast_lifespan_machine/20210611_MmpLifespans_1/processed_hyperstacks/20210611_MmpLifespans_1-v616Pos87x0789y0840.tif	87	1	u	0.599728	1	SC_YNB_NH4_GLUCOSE_MMP_pH4.5	0	0	MATa ura3d0 TIM50-mCherry-natMX xsome1::pTPI-preCOX4-SL17-Neon-URA3	WT
26031297	4461335		0	171	17	0.83	w	[0.0, 0.4, 0.4, 0.4, 0.9, 1.4, 1.4, 1.4, 1.4, 1.4, 2.1, 2.1, 2.2, 2.6, 3.0, 3.0, 3.0, 3.0, 3.3, 3.5, 3.5, 3.5, 3.7, 3.9, 4.0, 4.1, 4.1, 4.1, 4.3, 4.5, 4.5, 4.5, 4.5, 5.0, 5.5, 5.5, 5.5, 5.5, 6.0, 6.6, 6.6, 6.6, 7.0, 7.5, 7.5, 7.5, 7.5, 7.6, 8.1, 8.4, 8.4, 8.4, 8.4, 8.9, 9.4, 9.4, 9.4, 9.4, 9.5, 9.5, 9.5, 9.5, 9.5, 9.5, 9.6, 9.6, 9.6, 9.9, 10.2, 10.2, 10.2, 10.3, 10.5, 10.6, 10.6, 10.6, 10.7, 10.7…	4	3	0	10	FALSE	FALSE	CGY13.74	616	20210611_MmpLifespans_1-v616Pos86x1889y0439	20210611_MmpLifespans_1	42.7333	1838	/scratch3/nate/yeast_lifespan_machine/20210611_MmpLifespans_1/processed_hyperstacks/20210611_MmpLifespans_1-v616Pos86x1889y0439.tif	86	1				SC_YNB_NH4_GLUCOSE_MMP_pH4.5	0	0	MATa ura3d0 TIM50-mCherry-natMX xsome1::pTPI-preCOX4-SL17-Neon-URA3	WT
26028481	4460843		0	272	23	0.79	x	[0.0, 0.0, 0.2, 0.5, 0.5, 0.5, 0.5, 0.5, 0.7, 1.0, 1.1, 1.1, 1.1, 1.1, 1.7, 2.2, 2.2, 2.2, 2.2, 2.2, 2.3, 2.4, 2.4, 2.4, 3.1, 3.3, 3.3, 3.3, 3.3, 3.3, 3.5, 4.0, 4.0, 4.0, 4.1, 4.3, 4.5, 4.5, 4.5, 4.6, 4.6, 4.6, 4.7, 4.7, 4.7, 5.1, 5.5, 5.5, 5.6, 5.6, 5.6, 5.7, 5.7, 5.8, 6.2, 6.2, 6.2, 6.2, 6.3, 6.5, 6.8, 6.8, 6.8, 6.8, 7.4, 7.6, 7.6, 7.6, 7.8, 7.9, 8.4, 8.4, 8.7, 9.0, 9.0, 9.0, 9.4, 9.5, 9.8, 9.8…	4	3	0	10	FALSE	FALSE	CGY13.74	616	20210611_MmpLifespans_1-v616Pos83x1279y0708	20210611_MmpLifespans_1	67.9833	1838	/scratch3/nate/yeast_lifespan_machine/20210611_MmpLifespans_1/processed_hyperstacks/20210611_MmpLifespans_1-v616Pos83x1279y0708.tif	83	1	e	0.995763	1	SC_YNB_NH4_GLUCOSE_MMP_pH4.5	0	0	MATa ura3d0 TIM50-mCherry-natMX xsome1::pTPI-preCOX4-SL17-Neon-URA3	WT
26028784	4460895		0	353	30	0.64	w	[0.0, 0.0, 0.0, 0.1, 0.1, 0.1, 0.1, 0.3, 0.5, 0.6, 0.6, 0.6, 0.7, 0.8, 0.9, 0.9, 1.4, 1.8, 1.9, 1.9, 2.0, 2.0, 2.0, 2.4, 2.5, 2.5, 2.8, 2.8, 2.8, 2.8, 3.5, 3.6, 3.6, 3.8, 4.1, 4.1, 4.1, 4.4, 4.6, 4.6, 4.6, 4.8, 4.8, 4.8, 5.1, 5.6, 5.7, 5.8, 5.8, 5.8, 6.1, 6.5, 6.5, 6.5, 6.7, 6.9, 7.2, 7.3, 7.3, 7.5, 7.8, 7.9, 7.9, 7.9, 8.2, 8.2, 8.6, 9.0, 9.2, 9.3, 9.3, 9.6, 10.1, 10.1, 10.5, 10.7, 10.7, 10.7, 11…	4	4	0	10	FALSE	FALSE	CGY13.74	616	20210611_MmpLifespans_1-v616Pos81x1617y0231	20210611_MmpLifespans_1	88.2333	1838	/scratch3/nate/yeast_lifespan_machine/20210611_MmpLifespans_1/processed_hyperstacks/20210611_MmpLifespans_1-v616Pos81x1617y0231.tif	81	1				SC_YNB_NH4_GLUCOSE_MMP_pH4.5	0	0	MATa ura3d0 TIM50-mCherry-natMX xsome1::pTPI-preCOX4-SL17-Neon-URA3	WT
26029983	4461121		23	194	18	0.51	x	[0.0, 0.0, 0.1, 0.1, 0.5, 0.7, 0.7, 0.7, 1.1, 1.6, 1.6, 1.6, 2.2, 2.6, 2.6, 2.6, 2.9, 2.9, 2.9, 3.0, 3.5, 3.5, 3.5, 3.5, 3.8, 4.1, 4.1, 4.1, 4.2, 4.2, 4.2, 4.3, 4.3, 4.6, 4.7, 4.7, 5.0, 5.1, 5.2, 5.2, 5.2, 5.2, 5.2, 5.2, 5.3, 5.8, 6.2, 6.2, 6.2, 6.2, 6.2, 6.4, 6.5, 6.6, 6.6, 6.6, 6.6, 6.9, 7.2, 7.2, 7.3, 7.3, 7.3, 7.5, 7.5, 7.5, 7.6, 7.8, 8.1, 8.2, 8.2, 8.6, 8.7, 8.8, 9.2, 9.3, 9.3, 9.6, 9.8, 9.9…	4	1	0	10	FALSE	FALSE	CGY13.74	616	20210611_MmpLifespans_1-v616Pos87x1632y0434	20210611_MmpLifespans_1	42.75	1838	/scratch3/nate/yeast_lifespan_machine/20210611_MmpLifespans_1/processed_hyperstacks/20210611_MmpLifespans_1-v616Pos87x1632y0434.tif	87	1	r	0.0213678	1	SC_YNB_NH4_GLUCOSE_MMP_pH4.5	0	0	MATa ura3d0 TIM50-mCherry-natMX xsome1::pTPI-preCOX4-SL17-Neon-URA3	WT
26029147	4460959		0	180	28	0.89	x	[0.0, 0.1, 0.4, 0.4, 0.4, 0.6, 0.6, 0.6, 0.6, 0.6, 1.0, 1.6, 1.6, 2.0, 2.4, 2.4, 2.9, 3.4, 3.4, 3.4, 3.9, 4.4, 4.4, 4.4, 4.4, 4.6, 4.9, 4.9, 5.4, 5.9, 5.9, 5.9, 6.4, 6.9, 6.9, 6.9, 6.9, 7.6, 7.9, 7.9, 7.9, 8.5, 8.8, 8.8, 9.2, 9.6, 9.6, 9.6, 9.6, 10.0, 10.6, 10.6, 10.6, 11.1, 11.4, 11.4, 11.4, 12.0, 12.5, 12.5, 12.5, 12.5, 13.0, 13.6, 13.6, 13.6, 13.6, 14.1, 14.6, 14.6, 14.7, 14.7, 14.7, 15.1, 15.…	4	1	0	10	FALSE	FALSE	CGY13.74	616	20210611_MmpLifespans_1-v616Pos81x1607y1866	20210611_MmpLifespans_1	44.9833	1838	/scratch3/nate/yeast_lifespan_machine/20210611_MmpLifespans_1/processed_hyperstacks/20210611_MmpLifespans_1-v616Pos81x1607y1866.tif	81	1	e	0.957865	1	SC_YNB_NH4_GLUCOSE_MMP_pH4.5	0	0	MATa ura3d0 TIM50-mCherry-natMX xsome1::pTPI-preCOX4-SL17-Neon-URA3	WT
26028815	4460901		47	196	19	0.85	x	[0.0, 0.2, 0.2, 0.2, 0.2, 0.3, 0.4, 0.4, 0.4, 0.5, 0.5, 0.5, 0.5, 0.6, 0.6, 0.9, 1.0, 1.2, 1.4, 1.4, 1.4, 1.4, 1.4, 1.4, 1.7, 1.9, 1.9, 1.9, 2.2, 2.5, 2.6, 2.6, 2.6, 2.7, 2.8, 3.3, 3.4, 3.4, 3.4, 3.5, 3.5, 3.5, 3.7, 4.3, 4.5, 4.6, 4.7, 4.7, 4.7, 5.2, 5.6, 5.6, 5.6, 5.6, 5.8, 6.1, 6.2, 6.2, 6.4, 6.7, 6.8, 6.8, 6.8, 6.8, 6.8, 7.3, 7.5, 7.6, 7.9, 8.0, 8.0, 8.0, 8.0, 8.0, 8.0, 8.2, 8.7, 8.7, 9.2, 9.2…	4	1	0	10	FALSE	FALSE	CGY13.74	616	20210611_MmpLifespans_1-v616Pos81x1090y0430	20210611_MmpLifespans_1	37.25	1838	/scratch3/nate/yeast_lifespan_machine/20210611_MmpLifespans_1/processed_hyperstacks/20210611_MmpLifespans_1-v616Pos81x1090y0430.tif	81	1	r	0.0335292	1	SC_YNB_NH4_GLUCOSE_MMP_pH4.5	0	0	MATa ura3d0 TIM50-mCherry-natMX xsome1::pTPI-preCOX4-SL17-Neon-URA3	WT
26032227	4461474		0	221	31	0.88	w	[0.0, 0.2, 0.2, 0.3, 0.3, 0.3, 0.3, 0.3, 0.3, 0.8, 1.2, 1.3, 1.3, 1.3, 1.3, 1.8, 2.4, 2.4, 2.8, 3.2, 3.2, 3.2, 3.2, 3.7, 4.1, 4.1, 4.1, 4.7, 4.9, 4.9, 4.9, 5.5, 5.9, 5.9, 5.9, 6.4, 6.7, 6.7, 6.7, 7.3, 7.8, 7.8, 7.8, 7.8, 8.1, 8.6, 8.6, 8.8, 8.9, 9.1, 9.2, 9.3, 9.9, 9.9, 9.9, 9.9, 10.2, 10.4, 10.6, 10.6, 10.6, 11.1, 11.1, 11.1, 11.2, 11.2, 11.9, 11.9, 12.1, 12.4, 12.6, 12.6, 13.2, 13.2, 13.4, 13.9…	4	2	0	10	FALSE	FALSE	CGY13.74	616	20210611_MmpLifespans_1-v616Pos88x0417y0466	20210611_MmpLifespans_1	55.2333	1838	/scratch3/nate/yeast_lifespan_machine/20210611_MmpLifespans_1/processed_hyperstacks/20210611_MmpLifespans_1-v616Pos88x0417y0466.tif	88	1				SC_YNB_NH4_GLUCOSE_MMP_pH4.5	0	0	MATa ura3d0 TIM50-mCherry-natMX xsome1::pTPI-preCOX4-SL17-Neon-URA3	WT
26028623	4460867		0	133	12	0.77	x	[0.0, 0.1, 0.2, 0.2, 0.4, 0.4, 0.5, 0.5, 0.6, 0.8, 0.8, 0.8, 1.2, 1.4, 1.4, 1.5, 1.6, 2.0, 2.1, 2.1, 2.1, 2.2, 2.6, 2.9, 3.0, 3.0, 3.0, 3.0, 3.0, 3.1, 3.2, 3.3, 3.7, 3.8, 3.8, 3.8, 4.5, 4.7, 4.9, 4.9, 5.6, 5.6, 5.6, 5.6, 5.9, 6.1, 6.1, 6.1, 6.3, 6.5, 6.5, 6.5, 6.7, 6.7, 6.7, 6.7, 7.1, 7.1, 7.1, 7.1, 7.5, 7.7, 7.7, 7.7, 8.1, 8.1, 8.1, 8.1, 8.4, 8.4, 8.4, 8.4, 8.5, 8.5, 8.5, 8.5, 8.7, 8.7, 8.7, 8.7…	4	3	0	10	FALSE	FALSE	CGY13.74	616	20210611_MmpLifespans_1-v616Pos83x0962y1313	20210611_MmpLifespans_1	33.2333	1838	/scratch3/nate/yeast_lifespan_machine/20210611_MmpLifespans_1/processed_hyperstacks/20210611_MmpLifespans_1-v616Pos83x0962y1313.tif	83	1	e	0.968677	1	SC_YNB_NH4_GLUCOSE_MMP_pH4.5	0	0	MATa ura3d0 TIM50-mCherry-natMX xsome1::pTPI-preCOX4-SL17-Neon-URA3	WT
26032253	4461479		0	139	22	0.88	x	[0.0, 0.3, 0.4, 0.4, 0.4, 0.4, 0.5, 0.5, 0.5, 1.2, 1.5, 1.5, 1.9, 2.4, 2.4, 2.4, 2.8, 3.3, 3.3, 3.7, 4.2, 4.2, 4.2, 4.2, 4.7, 5.0, 5.0, 5.4, 5.7, 5.7, 5.7, 6.2, 6.6, 6.6, 6.6, 6.6, 6.8, 7.1, 7.1, 7.8, 8.0, 8.0, 8.0, 8.5, 9.0, 9.0, 9.0, 9.4, 9.9, 9.9, 10.2, 10.6, 10.9, 10.9, 10.9, 11.3, 11.7, 11.7, 11.7, 12.2, 12.7, 12.7, 12.7, 12.7, 13.2, 13.7, 13.7, 13.7, 13.7, 13.9, 14.3, 14.4, 14.4, 14.5, 14.6…	4	2	0	10	FALSE	FALSE	CGY13.74	616	20210611_MmpLifespans_1-v616Pos88x1465y0471	20210611_MmpLifespans_1	34.7333	1838	/scratch3/nate/yeast_lifespan_machine/20210611_MmpLifespans_1/processed_hyperstacks/20210611_MmpLifespans_1-v616Pos88x1465y0471.tif	88	1	r	0.0234604	1	SC_YNB_NH4_GLUCOSE_MMP_pH4.5	0	0	MATa ura3d0 TIM50-mCherry-natMX xsome1::pTPI-preCOX4-SL17-Neon-URA3	WT
26031512	4461377		0	120	14	0.91	x	[0.0, 0.1, 0.2, 0.2, 0.2, 0.2, 0.6, 0.8, 0.8, 0.8, 0.9, 1.1, 1.5, 1.5, 1.5, 1.5, 1.8, 1.9, 1.9, 1.9, 1.9, 2.4, 2.6, 2.6, 2.6, 2.6, 3.0, 3.2, 3.3, 3.3, 3.3, 3.6, 3.6, 3.7, 3.7, 3.7, 3.9, 4.2, 4.2, 4.3, 4.4, 4.5, 4.5, 4.5, 4.9, 5.0, 5.0, 5.0, 5.0, 5.3, 5.7, 5.8, 5.8, 5.9, 6.1, 6.1, 6.1, 6.4, 6.4, 6.6, 6.6, 7.0, 7.4, 7.5, 7.5, 7.6, 7.8, 7.8, 7.8, 7.8, 7.9, 7.9, 8.2, 8.5, 8.5, 8.5, 8.8, 8.9, 9.0, 9.0…	4	1	0	10	FALSE	FALSE	CGY13.74	616	20210611_MmpLifespans_1-v616Pos86x1775y1467	20210611_MmpLifespans_1	29.9833	1838	/scratch3/nate/yeast_lifespan_machine/20210611_MmpLifespans_1/processed_hyperstacks/20210611_MmpLifespans_1-v616Pos86x1775y1467.tif	86	1	u	0.315321	1	SC_YNB_NH4_GLUCOSE_MMP_pH4.5	0	0	MATa ura3d0 TIM50-mCherry-natMX xsome1::pTPI-preCOX4-SL17-Neon-URA3	WT
26032405	4461506		0	231	36	0.64	w	[0.0, 0.3, 0.4, 0.4, 0.4, 0.4, 0.4, 0.9, 1.4, 1.4, 1.4, 1.9, 2.3, 2.3, 2.3, 3.0, 3.5, 3.5, 4.0, 4.5, 4.5, 4.5, 5.1, 5.6, 5.6, 5.6, 5.6, 6.0, 6.6, 6.6, 7.0, 7.4, 7.5, 7.5, 8.0, 8.4, 8.4, 8.4, 9.1, 9.3, 9.3, 9.3, 9.8, 10.2, 10.2, 10.2, 10.7, 10.9, 10.9, 10.9, 11.5, 12.1, 12.1, 12.5, 13.0, 13.0, 13.0, 13.5, 14.0, 14.0, 14.0, 14.5, 14.7, 14.7, 14.7, 15.2, 15.4, 15.4, 15.4, 15.9, 16.3, 16.3, 16.3, 16.…	4	2	0	10	FALSE	FALSE	CGY13.74	616	20210611_MmpLifespans_1-v616Pos88x1774y1089	20210611_MmpLifespans_1	57.7333	1838	/scratch3/nate/yeast_lifespan_machine/20210611_MmpLifespans_1/processed_hyperstacks/20210611_MmpLifespans_1-v616Pos88x1774y1089.tif	88	1				SC_YNB_NH4_GLUCOSE_MMP_pH4.5	0	0	MATa ura3d0 TIM50-mCherry-natMX xsome1::pTPI-preCOX4-SL17-Neon-URA3	WT
26029504	4461029		17	288	25	0.64	x	[0.0, 0.2, 0.2, 0.3, 0.3, 0.3, 0.6, 0.6, 0.6, 0.6, 0.6, 1.0, 1.4, 1.5, 1.5, 1.5, 1.5, 1.6, 1.8, 2.1, 2.2, 2.3, 2.4, 2.4, 2.4, 2.9, 3.3, 3.3, 3.3, 3.4, 3.8, 4.0, 4.1, 4.1, 4.8, 4.8, 4.8, 5.1, 5.1, 5.5, 5.9, 5.9, 5.9, 5.9, 6.2, 6.5, 6.6, 6.6, 6.8, 6.8, 6.8, 7.1, 7.2, 7.2, 7.2, 7.6, 7.9, 8.0, 8.0, 8.2, 8.4, 8.4, 8.4, 8.8, 8.9, 8.9, 8.9, 8.9, 9.1, 9.2, 9.5, 9.5, 9.5, 9.6, 9.6, 9.6, 9.8, 9.8, 9.8, 9.8…	4	3	0	10	FALSE	FALSE	CGY13.74	616	20210611_MmpLifespans_1-v616Pos85x0144y0270	20210611_MmpLifespans_1	67.75	1838	/scratch3/nate/yeast_lifespan_machine/20210611_MmpLifespans_1/processed_hyperstacks/20210611_MmpLifespans_1-v616Pos85x0144y0270.tif	85	1	e	0.937517	1	SC_YNB_NH4_GLUCOSE_MMP_pH4.5	0	0	MATa ura3d0 TIM50-mCherry-natMX xsome1::pTPI-preCOX4-SL17-Neon-URA3	WT
26032216	4461472		0	211	31	0.91	x	[0.0, 0.0, 0.3, 0.6, 0.6, 0.6, 0.6, 0.6, 1.0, 1.0, 1.0, 1.4, 1.7, 1.7, 1.7, 1.8, 1.9, 1.9, 1.9, 2.3, 2.6, 2.6, 2.7, 2.7, 2.7, 3.1, 3.4, 3.5, 3.5, 3.5, 3.5, 3.8, 4.2, 4.2, 4.2, 4.2, 4.6, 4.6, 4.6, 4.9, 4.9, 5.1, 5.4, 5.5, 5.5, 6.1, 6.4, 6.9, 6.9, 7.2, 7.2, 7.7, 7.7, 8.0, 8.4, 8.5, 8.5, 8.7, 9.2, 9.2, 9.2, 9.2, 9.4, 9.7, 9.8, 10.0, 10.0, 10.3, 10.3, 10.3, 10.5, 11.1, 11.1, 11.1, 11.1, 11.7, 11.9, 1…	4	2	0	10	FALSE	FALSE	CGY13.74	616	20210611_MmpLifespans_1-v616Pos88x1781y0273	20210611_MmpLifespans_1	52.7333	1838	/scratch3/nate/yeast_lifespan_machine/20210611_MmpLifespans_1/processed_hyperstacks/20210611_MmpLifespans_1-v616Pos88x1781y0273.tif	88	1	r	0.156303	1	SC_YNB_NH4_GLUCOSE_MMP_pH4.5	0	0	MATa ura3d0 TIM50-mCherry-natMX xsome1::pTPI-preCOX4-SL17-Neon-URA3	WT
26028883	4460911		0	227	26	0.6	w	[0.0, 0.0, 0.2, 0.6, 0.8, 0.8, 0.8, 0.8, 1.4, 1.7, 1.7, 1.7, 1.7, 2.2, 2.6, 2.6, 2.6, 3.2, 3.7, 3.7, 3.7, 3.7, 4.2, 4.6, 4.6, 4.6, 5.1, 5.7, 5.7, 5.7, 5.9, 6.4, 6.8, 6.8, 6.8, 7.2, 7.8, 7.8, 7.8, 7.8, 8.3, 8.8, 8.8, 8.8, 8.8, 9.0, 9.2, 9.5, 9.8, 9.8, 9.8, 9.8, 9.8, 9.8, 9.8, 9.9, 10.3, 10.5, 10.5, 10.6, 10.8, 10.8, 10.9, 11.2, 11.4, 11.4, 11.4, 11.4, 12.1, 12.2, 12.2, 12.4, 12.5, 12.6, 12.9, 13.1…	4	3	0	10	FALSE	FALSE	CGY13.74	616	20210611_MmpLifespans_1-v616Pos81x1614y0640	20210611_MmpLifespans_1	56.7333	1838	/scratch3/nate/yeast_lifespan_machine/20210611_MmpLifespans_1/processed_hyperstacks/20210611_MmpLifespans_1-v616Pos81x1614y0640.tif	81	1				SC_YNB_NH4_GLUCOSE_MMP_pH4.5	0	0	MATa ura3d0 TIM50-mCherry-natMX xsome1::pTPI-preCOX4-SL17-Neon-URA3	WT
26031527	4461380		0	158	22	0.82	x	[0.0, 0.1, 0.1, 0.1, 0.6, 1.0, 1.1, 1.1, 1.1, 1.4, 2.0, 2.0, 2.1, 2.1, 2.1, 2.4, 2.8, 3.0, 3.0, 3.0, 3.1, 3.5, 3.7, 4.0, 4.2, 4.2, 4.2, 4.3, 4.3, 4.4, 4.7, 5.0, 5.0, 5.0, 5.3, 5.8, 5.8, 5.8, 5.9, 5.9, 6.4, 6.5, 7.3, 7.4, 7.6, 7.8, 7.8, 7.8, 8.1, 8.5, 8.6, 8.7, 8.7, 8.8, 9.1, 9.4, 9.4, 9.4, 9.4, 9.4, 9.8, 10.3, 10.4, 10.4, 10.7, 10.7, 10.7, 10.7, 11.1, 11.5, 11.6, 11.7, 11.7, 11.7, 11.7, 12.3, 12.…	4	1	0	10	FALSE	FALSE	CGY13.74	616	20210611_MmpLifespans_1-v616Pos86x0620y1661	20210611_MmpLifespans_1	39.4833	1838	/scratch3/nate/yeast_lifespan_machine/20210611_MmpLifespans_1/processed_hyperstacks/20210611_MmpLifespans_1-v616Pos86x0620y1661.tif	86	1	e	0.993223	1	SC_YNB_NH4_GLUCOSE_MMP_pH4.5	0	0	MATa ura3d0 TIM50-mCherry-natMX xsome1::pTPI-preCOX4-SL17-Neon-URA3	WT
26029892	4461105		0	104	13	0.84	x	[0.0, 0.1, 0.2, 0.5, 0.7, 0.8, 0.9, 0.9, 0.9, 1.2, 1.5, 1.7, 1.7, 1.7, 1.7, 1.8, 2.1, 2.5, 2.5, 2.9, 3.0, 3.1, 3.2, 3.2, 3.4, 3.4, 3.5, 3.8, 4.0, 4.2, 4.2, 4.2, 4.4, 4.5, 4.6, 4.7, 4.7, 5.2, 5.5, 5.5, 5.6, 6.0, 6.1, 6.1, 6.1, 6.3, 6.4, 6.4, 6.8, 7.3, 7.3, 7.3, 7.3, 7.4, 7.4, 7.4, 7.6, 7.9, 7.9, 7.9, 7.9, 8.3, 8.7, 8.7, 8.7, 8.7, 8.7, 8.7, 8.8, 9.1, 9.2, 9.2, 9.2, 9.5, 9.8, 9.8, 9.8, 9.8, 10.2, 10…	4	0	0	10	FALSE	FALSE	CGY13.74	616	20210611_MmpLifespans_1-v616Pos85x1815y1914	20210611_MmpLifespans_1	25.9833	1838	/scratch3/nate/yeast_lifespan_machine/20210611_MmpLifespans_1/processed_hyperstacks/20210611_MmpLifespans_1-v616Pos85x1815y1914.tif	85	1	r	0.0175252	1	SC_YNB_NH4_GLUCOSE_MMP_pH4.5	0	0	MATa ura3d0 TIM50-mCherry-natMX xsome1::pTPI-preCOX4-SL17-Neon-URA3	WT
26030606	4461235		0	392	42	0.54	x	[0.0, 0.1, 0.2, 0.4, 0.4, 0.4, 0.5, 1.0, 1.1, 1.1, 1.3, 1.9, 1.9, 1.9, 1.9, 2.1, 2.2, 2.3, 2.5, 2.5, 2.7, 2.7, 2.7, 2.9, 3.0, 3.3, 3.7, 3.7, 3.7, 3.7, 3.8, 4.5, 4.5, 4.5, 4.5, 5.1, 5.2, 5.2, 5.3, 5.8, 5.8, 5.8, 6.0, 6.4, 6.6, 6.6, 6.6, 7.0, 7.2, 7.2, 7.2, 7.4, 7.6, 7.6, 7.6, 8.0, 8.1, 8.1, 8.1, 8.5, 8.6, 8.6, 8.6, 9.0, 9.2, 9.2, 9.2, 9.5, 9.6, 9.6, 9.6, 10.0, 10.2, 10.2, 10.2, 10.4, 10.6, 10.6, 1…	4	1	0	10	FALSE	FALSE	CGY13.74	616	20210611_MmpLifespans_1-v616Pos89x0556y1530	20210611_MmpLifespans_1	97.9833	1838	/scratch3/nate/yeast_lifespan_machine/20210611_MmpLifespans_1/processed_hyperstacks/20210611_MmpLifespans_1-v616Pos89x0556y1530.tif	89	1	r	0.0140205	1	SC_YNB_NH4_GLUCOSE_MMP_pH4.5	0	0	MATa ura3d0 TIM50-mCherry-natMX xsome1::pTPI-preCOX4-SL17-Neon-URA3	WT
26028778	4460894		0	120	20	0.88	x	[0.0, 0.0, 0.0, 0.6, 1.2, 1.2, 1.2, 1.9, 2.2, 2.2, 2.2, 2.8, 2.9, 2.9, 3.5, 4.0, 4.0, 4.0, 4.0, 4.4, 4.9, 4.9, 4.9, 5.4, 5.6, 5.6, 5.6, 6.0, 6.3, 6.3, 6.3, 6.8, 7.3, 7.3, 7.3, 7.3, 7.8, 8.4, 8.4, 8.4, 8.9, 9.4, 9.4, 9.4, 9.4, 9.4, 10.0, 10.5, 10.5, 10.5, 10.5, 10.5, 11.2, 11.5, 11.5, 12.0, 12.5, 12.5, 12.5, 12.5, 12.5, 13.0, 13.5, 13.5, 13.5, 13.5, 13.5, 13.5, 14.2, 14.6, 14.6, 14.6, 14.6, 15.1, …	4	3	0	10	FALSE	FALSE	CGY13.74	616	20210611_MmpLifespans_1-v616Pos81x1407y0231	20210611_MmpLifespans_1	29.9833	1838	/scratch3/nate/yeast_lifespan_machine/20210611_MmpLifespans_1/processed_hyperstacks/20210611_MmpLifespans_1-v616Pos81x1407y0231.tif	81	1	e	0.999652	1	SC_YNB_NH4_GLUCOSE_MMP_pH4.5	0	0	MATa ura3d0 TIM50-mCherry-natMX xsome1::pTPI-preCOX4-SL17-Neon-URA3	WT
26029069	4460944		0	107	15	0.93	x	[0.0, 0.0, 0.4, 0.8, 0.9, 1.0, 1.0, 1.0, 1.0, 1.0, 1.3, 1.4, 1.4, 1.7, 1.8, 1.8, 1.8, 2.2, 2.4, 2.4, 2.4, 2.7, 3.0, 3.2, 3.2, 3.6, 3.8, 3.8, 4.5, 4.5, 4.5, 4.5, 4.6, 4.6, 4.8, 5.0, 5.0, 5.0, 5.8, 5.9, 5.9, 5.9, 6.3, 6.6, 6.7, 6.7, 6.7, 6.7, 7.1, 7.6, 7.6, 7.6, 7.8, 7.8, 7.9, 8.0, 8.0, 8.0, 8.0, 8.4, 8.8, 8.8, 8.9, 8.9, 8.9, 8.9, 9.4, 9.7, 9.8, 9.8, 9.9, 9.9, 9.9, 10.2, 10.4, 10.4, 10.4, 10.6, 10.…	4	3	0	10	FALSE	FALSE	CGY13.74	616	20210611_MmpLifespans_1-v616Pos81x1819y1457	20210611_MmpLifespans_1	26.7333	1838	/scratch3/nate/yeast_lifespan_machine/20210611_MmpLifespans_1/processed_hyperstacks/20210611_MmpLifespans_1-v616Pos81x1819y1457.tif	81	1	e	0.901757	1	SC_YNB_NH4_GLUCOSE_MMP_pH4.5	0	0	MATa ura3d0 TIM50-mCherry-natMX xsome1::pTPI-preCOX4-SL17-Neon-URA3	WT
26029787	4461083		29	395	31	-1	e	[0.0, 0.0, 0.0, 0.3, 0.4, 0.4, 0.4, 0.8, 1.0, 1.1, 1.1, 1.5, 1.7, 1.7, 1.7, 2.3, 2.4, 2.4, 2.4, 3.0, 3.0, 3.0, 3.0, 3.5, 3.6, 3.6, 3.6, 4.1, 4.1, 4.1, 4.1, 4.6, 4.7, 4.7, 4.7, 5.3, 5.3, 5.4, 5.4, 5.7, 5.8, 5.9, 5.9, 6.2, 6.4, 6.4, 6.4, 6.8, 6.8, 6.9, 6.9, 7.1, 7.2, 7.2, 7.2, 7.6, 8.0, 8.0, 8.0, 8.0, 8.0, 8.0, 8.0, 8.1, 8.3, 8.3, 8.3, 8.3, 8.3, 8.7, 9.0, 9.0, 9.0, 9.0, 9.0, 9.0, 9.1, 9.4, 9.4, 9.4…	4	1	0	10	FALSE	FALSE	CGY13.74	616	20210611_MmpLifespans_1-v616Pos85x0768y1498	20210611_MmpLifespans_1	91.5	1838	/scratch3/nate/yeast_lifespan_machine/20210611_MmpLifespans_1/processed_hyperstacks/20210611_MmpLifespans_1-v616Pos85x0768y1498.tif	85	1				SC_YNB_NH4_GLUCOSE_MMP_pH4.5	0	0	MATa ura3d0 TIM50-mCherry-natMX xsome1::pTPI-preCOX4-SL17-Neon-URA3	WT
26029795	4461085		0	159	23	0.91	x	[0.0, 0.0, 0.1, 0.3, 0.6, 0.8, 0.9, 0.9, 0.9, 1.1, 1.5, 1.5, 1.6, 1.7, 2.3, 2.4, 2.5, 2.6, 2.6, 2.6, 2.8, 3.0, 3.2, 3.2, 3.4, 3.4, 3.8, 4.1, 4.1, 4.1, 4.3, 4.6, 4.7, 4.7, 5.0, 5.0, 5.0, 5.3, 5.3, 5.3, 5.8, 5.8, 5.8, 5.8, 6.2, 6.3, 6.3, 6.3, 6.4, 6.6, 6.6, 6.6, 7.0, 7.3, 7.3, 7.5, 7.6, 7.6, 7.6, 7.8, 8.5, 8.5, 8.8, 9.1, 9.2, 9.2, 9.2, 9.3, 9.7, 10.0, 10.1, 10.1, 10.2, 10.2, 10.2, 10.2, 10.9, 11.0,…	4	1	0	10	FALSE	FALSE	CGY13.74	616	20210611_MmpLifespans_1-v616Pos85x1187y1500	20210611_MmpLifespans_1	39.7333	1838	/scratch3/nate/yeast_lifespan_machine/20210611_MmpLifespans_1/processed_hyperstacks/20210611_MmpLifespans_1-v616Pos85x1187y1500.tif	85	1	r	0.0384702	1	SC_YNB_NH4_GLUCOSE_MMP_pH4.5	0	0	MATa ura3d0 TIM50-mCherry-natMX xsome1::pTPI-preCOX4-SL17-Neon-URA3	WT
26031446	4461364		0	139	28	0.88	w	[0.0, 0.1, 0.3, 0.6, 0.6, 0.6, 0.7, 0.8, 0.8, 0.8, 0.8, 1.5, 1.5, 1.6, 1.7, 1.9, 2.1, 2.1, 2.1, 2.3, 2.3, 2.3, 2.5, 2.5, 2.9, 3.2, 3.2, 3.5, 3.8, 4.0, 4.8, 4.8, 5.3, 5.4, 6.2, 6.4, 7.0, 7.0, 7.6, 7.6, 8.0, 8.0, 8.9, 9.1, 10.0, 10.0, 10.7, 10.7, 10.9, 11.4, 11.4, 11.4, 11.4, 12.0, 12.6, 12.6, 13.4, 13.5, 14.0, 14.2, 14.9, 14.9, 15.1, 15.4, 15.6, 15.8, 16.0, 16.0, 16.7, 16.7, 16.8, 16.8, 16.8, 17.1…	4	1	0	10	FALSE	FALSE	CGY13.74	616	20210611_MmpLifespans_1-v616Pos86x0834y1253	20210611_MmpLifespans_1	34.7333	1838	/scratch3/nate/yeast_lifespan_machine/20210611_MmpLifespans_1/processed_hyperstacks/20210611_MmpLifespans_1-v616Pos86x0834y1253.tif	86	1				SC_YNB_NH4_GLUCOSE_MMP_pH4.5	0	0	MATa ura3d0 TIM50-mCherry-natMX xsome1::pTPI-preCOX4-SL17-Neon-URA3	WT
26029112	4460952		0	146	18	0.86	x	[0.0, 0.1, 0.2, 0.6, 0.7, 0.9, 1.3, 1.3, 1.3, 1.3, 1.6, 1.9, 2.0, 2.4, 2.6, 2.6, 2.6, 3.2, 3.6, 3.6, 3.6, 4.1, 4.6, 4.6, 4.6, 5.1, 5.6, 5.7, 5.7, 5.7, 5.7, 5.7, 5.7, 5.7, 5.7, 6.1, 6.5, 6.5, 6.6, 6.8, 7.0, 7.0, 7.0, 7.4, 7.8, 8.0, 8.0, 8.0, 8.0, 8.0, 8.4, 8.7, 8.8, 8.9, 8.9, 8.9, 8.9, 9.4, 9.9, 9.9, 9.9, 9.9, 9.9, 9.9, 10.4, 10.9, 10.9, 11.0, 11.0, 11.0, 11.0, 11.0, 11.1, 11.4, 11.7, 11.7, 11.7, …	4	4	0	10	FALSE	FALSE	CGY13.74	616	20210611_MmpLifespans_1-v616Pos81x1714y1655	20210611_MmpLifespans_1	36.4833	1838	/scratch3/nate/yeast_lifespan_machine/20210611_MmpLifespans_1/processed_hyperstacks/20210611_MmpLifespans_1-v616Pos81x1714y1655.tif	81	1	u	0.426649	1	SC_YNB_NH4_GLUCOSE_MMP_pH4.5	0	0	MATa ura3d0 TIM50-mCherry-natMX xsome1::pTPI-preCOX4-SL17-Neon-URA3	WT
26030120	4461146		0	176	23	0.85	x	[0.0, 0.1, 0.1, 0.2, 0.2, 0.4, 0.7, 1.3, 1.3, 1.3, 1.4, 1.4, 1.5, 1.5, 1.5, 2.0, 2.3, 2.6, 2.6, 2.8, 2.8, 2.9, 3.0, 3.1, 3.2, 3.4, 3.4, 3.6, 4.0, 4.2, 4.3, 4.4, 4.4, 4.4, 4.5, 4.8, 5.0, 5.1, 5.5, 5.7, 5.7, 5.8, 5.8, 5.8, 6.3, 6.6, 6.7, 6.7, 6.7, 6.7, 6.9, 7.2, 7.3, 7.3, 7.3, 7.7, 7.9, 7.9, 8.2, 8.4, 8.4, 8.4, 8.5, 8.7, 8.8, 9.0, 9.1, 9.1, 9.2, 9.4, 9.6, 9.6, 9.7, 9.9, 9.9, 10.2, 10.4, 10.4, 10.6,…	4	1	0	10	FALSE	FALSE	CGY13.74	616	20210611_MmpLifespans_1-v616Pos87x1521y1052	20210611_MmpLifespans_1	43.9833	1838	/scratch3/nate/yeast_lifespan_machine/20210611_MmpLifespans_1/processed_hyperstacks/20210611_MmpLifespans_1-v616Pos87x1521y1052.tif	87	1	r	0.0401344	1	SC_YNB_NH4_GLUCOSE_MMP_pH4.5	0	0	MATa ura3d0 TIM50-mCherry-natMX xsome1::pTPI-preCOX4-SL17-Neon-URA3	WT
26028146	4460783		0	198	24	0.85	x	[0.0, 0.0, 0.0, 0.0, 0.0, 0.0, 0.0, 0.0, 0.0, 0.0, 0.0, 0.0, 0.0, 0.0, 0.1, 0.1, 0.1, 0.1, 0.2, 0.2, 0.2, 0.2, 0.2, 0.4, 0.8, 1.1, 1.1, 1.1, 1.6, 1.7, 1.9, 2.0, 2.0, 2.1, 2.2, 2.2, 2.3, 2.3, 2.3, 2.6, 2.7, 2.7, 2.9, 3.3, 3.3, 3.5, 3.8, 4.1, 4.1, 4.1, 4.1, 4.4, 4.6, 4.8, 4.9, 5.1, 5.1, 5.1, 5.4, 5.7, 5.9, 5.9, 6.1, 6.2, 6.2, 6.3, 6.4, 6.6, 6.6, 6.6, 6.7, 6.7, 6.7, 6.7, 7.0, 7.5, 7.6, 7.6, 7.6, 7.6…	4	1	0	10	FALSE	FALSE	CGY13.74	616	20210611_MmpLifespans_1-v616Pos82x1236y1081	20210611_MmpLifespans_1	49.4833	1838	/scratch3/nate/yeast_lifespan_machine/20210611_MmpLifespans_1/processed_hyperstacks/20210611_MmpLifespans_1-v616Pos82x1236y1081.tif	82	1	r	0.0174722	1	SC_YNB_NH4_GLUCOSE_MMP_pH4.5	0	0	MATa ura3d0 TIM50-mCherry-natMX xsome1::pTPI-preCOX4-SL17-Neon-URA3	WT
26029944	4461114		0	175	22	0.9	x	[0.0, 0.3, 0.3, 0.4, 0.4, 0.4, 0.6, 1.2, 1.4, 1.4, 1.5, 1.7, 1.7, 1.7, 1.8, 1.8, 1.8, 1.9, 2.1, 2.2, 2.6, 3.0, 3.1, 3.1, 3.1, 3.4, 3.9, 3.9, 4.3, 4.8, 4.8, 4.8, 4.9, 5.5, 5.8, 5.8, 5.8, 6.3, 6.6, 6.6, 6.6, 7.1, 7.6, 7.6, 7.6, 7.6, 7.6, 8.0, 8.3, 8.3, 8.4, 8.4, 8.4, 8.4, 8.5, 9.0, 9.0, 9.1, 9.2, 9.7, 9.8, 9.8, 9.9, 10.0, 10.0, 10.2, 10.6, 10.6, 10.6, 11.0, 11.1, 11.2, 11.2, 11.3, 11.5, 11.5, 11.5,…	4	1	0	10	FALSE	FALSE	CGY13.74	616	20210611_MmpLifespans_1-v616Pos87x0161y0430	20210611_MmpLifespans_1	43.7333	1838	/scratch3/nate/yeast_lifespan_machine/20210611_MmpLifespans_1/processed_hyperstacks/20210611_MmpLifespans_1-v616Pos87x0161y0430.tif	87	1	r	0.0140833	1	SC_YNB_NH4_GLUCOSE_MMP_pH4.5	0	0	MATa ura3d0 TIM50-mCherry-natMX xsome1::pTPI-preCOX4-SL17-Neon-URA3	WT
26031450	4461365		0	207	26	0.81	x	[0.0, 0.1, 0.2, 0.4, 0.4, 0.4, 0.5, 0.8, 0.9, 0.9, 1.5, 1.6, 1.7, 1.7, 1.7, 1.8, 2.3, 2.6, 2.6, 2.6, 2.7, 2.7, 2.7, 3.3, 3.4, 3.7, 3.7, 3.8, 4.3, 4.3, 4.7, 4.8, 4.9, 5.0, 5.3, 5.6, 5.6, 6.0, 6.4, 6.4, 6.4, 6.4, 6.4, 6.9, 7.3, 7.3, 7.4, 7.4, 7.6, 8.0, 8.2, 8.3, 8.4, 8.5, 8.5, 8.5, 8.6, 8.6, 8.8, 9.0, 9.0, 9.2, 9.4, 9.6, 9.7, 9.9, 10.1, 10.1, 10.1, 10.1, 10.1, 10.2, 10.3, 10.3, 10.5, 10.8, 10.8, 10…	4	0	0	10	FALSE	FALSE	CGY13.74	616	20210611_MmpLifespans_1-v616Pos86x1043y1254	20210611_MmpLifespans_1	51.7333	1838	/scratch3/nate/yeast_lifespan_machine/20210611_MmpLifespans_1/processed_hyperstacks/20210611_MmpLifespans_1-v616Pos86x1043y1254.tif	86	1	u	0.797173	1	SC_YNB_NH4_GLUCOSE_MMP_pH4.5	0	0	MATa ura3d0 TIM50-mCherry-natMX xsome1::pTPI-preCOX4-SL17-Neon-URA3	WT
26028541	4460854		0	23	3	0.51	w	[0.0, 0.0, 0.1, 0.3, 0.3, 0.4, 0.5, 0.5, 0.5, 0.5, 0.8, 1.4, 1.5, 1.5, 1.5, 1.6, 1.6, 1.6, 1.6, 2.1, 2.4, 2.4, 2.4]	4	2	0	10	FALSE	FALSE	CGY13.74	616	20210611_MmpLifespans_1-v616Pos83x1802y0907	20210611_MmpLifespans_1	5.73333	1838	/scratch3/nate/yeast_lifespan_machine/20210611_MmpLifespans_1/processed_hyperstacks/20210611_MmpLifespans_1-v616Pos83x1802y0907.tif	83	1				SC_YNB_NH4_GLUCOSE_MMP_pH4.5	0	0	MATa ura3d0 TIM50-mCherry-natMX xsome1::pTPI-preCOX4-SL17-Neon-URA3	WT
26032310	4461490		0	177	22	0.92	x	[0.0, 0.1, 0.3, 0.4, 0.4, 0.4, 0.4, 0.6, 0.6, 0.9, 1.4, 1.4, 1.4, 1.4, 1.5, 1.6, 1.6, 2.0, 2.4, 2.4, 2.4, 2.7, 3.0, 3.4, 3.5, 3.7, 3.7, 3.9, 3.9, 4.4, 4.6, 4.6, 4.6, 4.6, 4.8, 5.3, 5.3, 5.3, 5.3, 5.3, 5.5, 5.6, 5.8, 5.9, 5.9, 6.0, 6.0, 6.4, 6.9, 6.9, 7.4, 7.5, 7.8, 7.8, 7.9, 7.9, 8.5, 8.6, 8.6, 8.9, 9.5, 9.5, 9.5, 9.6, 10.1, 10.1, 10.2, 10.5, 10.9, 10.9, 10.9, 10.9, 11.2, 11.5, 11.5, 11.5, 11.8, …	4	2	0	10	FALSE	FALSE	CGY13.74	616	20210611_MmpLifespans_1-v616Pos88x0202y0873	20210611_MmpLifespans_1	44.2333	1838	/scratch3/nate/yeast_lifespan_machine/20210611_MmpLifespans_1/processed_hyperstacks/20210611_MmpLifespans_1-v616Pos88x0202y0873.tif	88	1	e	0.994574	1	SC_YNB_NH4_GLUCOSE_MMP_pH4.5	0	0	MATa ura3d0 TIM50-mCherry-natMX xsome1::pTPI-preCOX4-SL17-Neon-URA3	WT
26032385	4461503		0	99	10	0.81	x	[0.0, 0.0, 0.1, 0.3, 0.5, 0.5, 0.5, 0.7, 0.8, 0.8, 0.8, 0.8, 0.8, 1.4, 1.9, 1.9, 1.9, 2.4, 2.7, 2.7, 2.7, 2.7, 3.2, 3.7, 3.7, 3.7, 3.9, 4.0, 4.0, 4.1, 4.5, 4.9, 4.9, 5.3, 5.8, 5.8, 5.8, 5.8, 5.9, 6.0, 6.0, 6.0, 6.1, 6.1, 6.1, 6.1, 6.1, 6.1, 6.1, 6.1, 6.1, 6.1, 6.1, 6.1, 6.1, 6.1, 6.1, 6.1, 6.2, 6.2, 6.2, 6.2, 6.2, 6.2, 6.2, 6.2, 6.3, 6.3, 6.3, 6.6, 6.8, 6.9, 6.9, 7.2, 7.3, 7.8, 7.8, 7.9, 7.9, 8.1…	4	0	0	10	FALSE	FALSE	CGY13.74	616	20210611_MmpLifespans_1-v616Pos88x1145y1086	20210611_MmpLifespans_1	24.7333	1838	/scratch3/nate/yeast_lifespan_machine/20210611_MmpLifespans_1/processed_hyperstacks/20210611_MmpLifespans_1-v616Pos88x1145y1086.tif	88	1	e	0.9995	1	SC_YNB_NH4_GLUCOSE_MMP_pH4.5	0	0	MATa ura3d0 TIM50-mCherry-natMX xsome1::pTPI-preCOX4-SL17-Neon-URA3	WT
26028343	4460818		0	216	27	0.82	x	[0.0, 0.0, 0.2, 0.6, 0.6, 0.7, 0.7, 0.7, 1.1, 1.4, 1.4, 1.5, 1.5, 1.7, 2.1, 2.1, 2.2, 2.2, 2.2, 2.3, 2.7, 3.1, 3.1, 3.1, 3.1, 3.1, 3.6, 4.0, 4.0, 4.0, 4.0, 4.2, 4.2, 4.2, 4.7, 5.0, 5.0, 5.0, 5.0, 5.4, 5.9, 5.9, 5.9, 6.0, 6.1, 6.1, 6.1, 6.5, 6.7, 6.7, 6.8, 7.1, 7.2, 7.2, 7.3, 7.7, 7.9, 7.9, 7.9, 8.0, 8.4, 8.6, 8.6, 8.6, 8.9, 9.1, 9.1, 9.1, 9.4, 9.7, 9.8, 9.8, 9.9, 10.0, 10.1, 10.1, 10.3, 10.6, 10.…	4	2	0	10	FALSE	FALSE	CGY13.74	616	20210611_MmpLifespans_1-v616Pos82x1441y1900	20210611_MmpLifespans_1	53.9833	1838	/scratch3/nate/yeast_lifespan_machine/20210611_MmpLifespans_1/processed_hyperstacks/20210611_MmpLifespans_1-v616Pos82x1441y1900.tif	82	1	r	0.0140923	1	SC_YNB_NH4_GLUCOSE_MMP_pH4.5	0	0	MATa ura3d0 TIM50-mCherry-natMX xsome1::pTPI-preCOX4-SL17-Neon-URA3	WT
26030599	4461234		0	246	29	0.77	x	[0.0, 0.3, 0.3, 0.4, 0.4, 0.7, 1.3, 1.3, 1.3, 1.7, 2.1, 2.1, 2.3, 2.5, 2.7, 2.8, 2.9, 2.9, 3.2, 3.7, 3.7, 3.7, 4.3, 4.8, 4.8, 4.8, 4.8, 5.3, 5.8, 5.9, 5.9, 6.0, 6.5, 6.8, 6.8, 6.8, 6.8, 7.0, 7.1, 7.1, 7.5, 7.8, 7.8, 8.3, 8.3, 8.3, 8.8, 9.0, 9.0, 9.0, 9.5, 9.9, 9.9, 9.9, 9.9, 10.1, 10.2, 10.3, 10.7, 10.8, 10.8, 10.8, 10.8, 11.1, 11.5, 11.6, 11.6, 11.7, 11.7, 11.7, 11.8, 11.8, 11.8, 12.0, 12.1, 12.…	4	0	0	10	FALSE	FALSE	CGY13.74	616	20210611_MmpLifespans_1-v616Pos89x0345y1529	20210611_MmpLifespans_1	61.4833	1838	/scratch3/nate/yeast_lifespan_machine/20210611_MmpLifespans_1/processed_hyperstacks/20210611_MmpLifespans_1-v616Pos89x0345y1529.tif	89	1	e	0.996055	1	SC_YNB_NH4_GLUCOSE_MMP_pH4.5	0	0	MATa ura3d0 TIM50-mCherry-natMX xsome1::pTPI-preCOX4-SL17-Neon-URA3	WT
26030471	4461210		0	98	13	0.7	x	[0.0, 0.2, 0.5, 0.7, 0.7, 1.0, 1.1, 1.1, 1.6, 1.6, 1.7, 2.2, 2.2, 2.2, 2.6, 3.0, 3.2, 3.2, 3.3, 3.3, 3.3, 3.6, 3.9, 3.9, 4.0, 4.0, 4.1, 4.1, 4.1, 4.1, 4.1, 4.4, 4.9, 4.9, 4.9, 5.0, 5.0, 5.1, 5.6, 5.7, 5.7, 5.7, 5.7, 5.9, 5.9, 5.9, 6.3, 6.6, 6.7, 6.7, 6.7, 6.7, 6.9, 7.2, 7.2, 7.4, 7.4, 7.4, 7.5, 8.1, 8.1, 8.1, 8.1, 8.5, 8.8, 8.8, 8.8, 9.2, 9.2, 9.2, 9.6, 9.8, 9.9, 9.9, 9.9, 10.0, 10.2, 10.3, 10.3,…	4	2	0	10	FALSE	FALSE	CGY13.74	616	20210611_MmpLifespans_1-v616Pos89x0667y0913	20210611_MmpLifespans_1	24.4833	1838	/scratch3/nate/yeast_lifespan_machine/20210611_MmpLifespans_1/processed_hyperstacks/20210611_MmpLifespans_1-v616Pos89x0667y0913.tif	89	1	r	0.0457588	1	SC_YNB_NH4_GLUCOSE_MMP_pH4.5	0	0	MATa ura3d0 TIM50-mCherry-natMX xsome1::pTPI-preCOX4-SL17-Neon-URA3	WT
26030369	4461192		47	274	31	0.66	w	[0.0, 0.0, 0.3, 0.7, 0.7, 0.8, 0.8, 1.1, 1.6, 1.6, 1.6, 1.8, 2.2, 2.3, 2.5, 2.7, 2.7, 2.7, 3.1, 3.4, 3.4, 3.9, 4.3, 4.3, 4.3, 4.3, 4.3, 4.6, 5.0, 5.0, 5.0, 5.0, 5.0, 5.3, 5.5, 5.7, 5.9, 5.9, 6.2, 6.3, 6.3, 6.8, 6.9, 6.9, 7.3, 7.3, 7.6, 8.0, 8.0, 8.0, 8.2, 8.2, 8.5, 9.0, 9.0, 9.2, 9.5, 9.5, 9.5, 9.9, 10.4, 10.4, 10.7, 10.9, 11.0, 11.1, 11.1, 11.2, 11.9, 11.9, 11.9, 12.3, 12.8, 12.8, 12.8, 12.8, 13…	4	1	0	10	FALSE	FALSE	CGY13.74	616	20210611_MmpLifespans_1-v616Pos89x0460y0505	20210611_MmpLifespans_1	56.75	1838	/scratch3/nate/yeast_lifespan_machine/20210611_MmpLifespans_1/processed_hyperstacks/20210611_MmpLifespans_1-v616Pos89x0460y0505.tif	89	1				SC_YNB_NH4_GLUCOSE_MMP_pH4.5	0	0	MATa ura3d0 TIM50-mCherry-natMX xsome1::pTPI-preCOX4-SL17-Neon-URA3	WT
26032319	4461492		18	196	22	0.88	x	[0.0, 0.2, 0.2, 0.2, 0.5, 0.9, 0.9, 1.0, 1.0, 1.0, 1.1, 1.5, 2.0, 2.0, 2.0, 2.0, 2.1, 2.3, 2.3, 2.3, 2.3, 2.4, 2.5, 2.5, 2.5, 3.0, 3.2, 3.2, 3.5, 3.5, 3.6, 3.7, 3.7, 4.0, 4.0, 4.2, 4.2, 4.5, 4.9, 4.9, 4.9, 4.9, 5.1, 5.1, 5.2, 5.3, 5.5, 5.6, 5.6, 5.6, 5.8, 5.9, 5.9, 6.0, 6.0, 6.3, 6.5, 6.5, 6.7, 7.1, 7.4, 7.4, 7.4, 7.5, 7.7, 7.7, 7.7, 8.1, 8.6, 8.6, 8.6, 8.6, 9.2, 9.7, 9.7, 9.7, 9.7, 9.7, 10.2, 10…	4	0	0	10	FALSE	FALSE	CGY13.74	616	20210611_MmpLifespans_1-v616Pos88x0624y0874	20210611_MmpLifespans_1	44.5	1838	/scratch3/nate/yeast_lifespan_machine/20210611_MmpLifespans_1/processed_hyperstacks/20210611_MmpLifespans_1-v616Pos88x0624y0874.tif	88	1	u	0.250971	1	SC_YNB_NH4_GLUCOSE_MMP_pH4.5	0	0	MATa ura3d0 TIM50-mCherry-natMX xsome1::pTPI-preCOX4-SL17-Neon-URA3	WT
26028492	4460845		0	364	33	0.92	x	[0.0, 0.3, 0.3, 0.7, 1.3, 1.4, 1.4, 1.9, 2.4, 2.4, 2.4, 2.4, 2.8, 2.9, 3.3, 3.8, 3.8, 3.8, 4.4, 4.8, 4.8, 4.8, 5.3, 5.5, 5.5, 5.5, 6.1, 6.6, 6.6, 6.6, 6.6, 6.7, 7.2, 7.2, 7.2, 7.7, 8.3, 8.3, 8.3, 8.6, 8.9, 8.9, 8.9, 8.9, 9.1, 9.5, 9.8, 9.8, 9.9, 9.9, 9.9, 10.2, 10.7, 10.8, 10.8, 11.0, 11.3, 11.3, 11.3, 11.3, 11.7, 12.0, 12.1, 12.1, 12.2, 12.2, 12.2, 12.4, 12.7, 13.0, 13.3, 13.3, 13.4, 13.4, 13.4,…	4	3	0	10	FALSE	FALSE	CGY13.74	616	20210611_MmpLifespans_1-v616Pos83x1698y0708	20210611_MmpLifespans_1	90.9833	1838	/scratch3/nate/yeast_lifespan_machine/20210611_MmpLifespans_1/processed_hyperstacks/20210611_MmpLifespans_1-v616Pos83x1698y0708.tif	83	1	e	0.993442	1	SC_YNB_NH4_GLUCOSE_MMP_pH4.5	0	0	MATa ura3d0 TIM50-mCherry-natMX xsome1::pTPI-preCOX4-SL17-Neon-URA3	WT
26032450	4461515		0	249	24	0.82	x	[0.0, 0.0, 0.1, 0.2, 0.5, 0.6, 0.6, 0.8, 1.2, 1.4, 1.4, 2.1, 2.1, 2.3, 2.6, 2.6, 2.6, 2.6, 3.1, 3.5, 3.6, 3.6, 3.7, 3.7, 3.8, 3.8, 3.8, 3.8, 4.4, 4.5, 4.5, 4.5, 5.0, 5.1, 5.2, 5.2, 5.5, 5.5, 5.5, 5.6, 5.8, 5.8, 5.8, 6.3, 6.6, 6.7, 6.7, 6.7, 7.0, 7.3, 7.4, 7.4, 7.5, 7.8, 7.8, 7.9, 8.1, 8.1, 8.1, 8.1, 8.6, 8.9, 9.0, 9.0, 9.0, 9.4, 9.4, 9.5, 9.5, 9.8, 10.0, 10.0, 10.0, 10.0, 10.0, 10.0, 10.5, 10.6, …	4	2	0	10	FALSE	FALSE	CGY13.74	616	20210611_MmpLifespans_1-v616Pos88x1879y1287	20210611_MmpLifespans_1	62.2333	1838	/scratch3/nate/yeast_lifespan_machine/20210611_MmpLifespans_1/processed_hyperstacks/20210611_MmpLifespans_1-v616Pos88x1879y1287.tif	88	1	e	0.996448	1	SC_YNB_NH4_GLUCOSE_MMP_pH4.5	0	0	MATa ura3d0 TIM50-mCherry-natMX xsome1::pTPI-preCOX4-SL17-Neon-URA3	WT
26029056	4460942		0	227	32	0.91	x	[0.0, 0.0, 0.2, 0.7, 0.7, 0.7, 0.7, 0.7, 0.7, 1.1, 1.2, 1.2, 1.6, 2.0, 2.0, 2.0, 2.2, 2.2, 2.2, 2.3, 2.3, 2.5, 3.1, 3.2, 3.2, 3.2, 3.3, 3.3, 4.0, 4.1, 4.7, 4.8, 4.9, 4.9, 4.9, 5.3, 5.4, 5.4, 5.8, 6.3, 6.3, 6.3, 6.3, 6.8, 7.2, 7.2, 7.2, 7.2, 7.5, 8.0, 8.2, 8.2, 8.2, 8.5, 8.9, 9.1, 9.1, 9.1, 9.1, 9.3, 9.3, 9.3, 9.3, 9.7, 10.1, 10.2, 10.2, 10.6, 10.9, 10.9, 10.9, 10.9, 10.9, 10.9, 11.4, 12.0, 12.0, …	4	1	0	10	FALSE	FALSE	CGY13.74	616	20210611_MmpLifespans_1-v616Pos81x1399y1455	20210611_MmpLifespans_1	56.7333	1838	/scratch3/nate/yeast_lifespan_machine/20210611_MmpLifespans_1/processed_hyperstacks/20210611_MmpLifespans_1-v616Pos81x1399y1455.tif	81	1	r	0.0144173	1	SC_YNB_NH4_GLUCOSE_MMP_pH4.5	0	0	MATa ura3d0 TIM50-mCherry-natMX xsome1::pTPI-preCOX4-SL17-Neon-URA3	WT
26028871	4460909		0	230	24	0.89	x	[0.0, 0.1, 0.1, 0.2, 0.2, 0.2, 0.2, 0.7, 1.2, 1.2, 1.2, 1.2, 1.3, 1.7, 2.0, 2.0, 2.0, 2.1, 2.1, 2.9, 3.2, 3.5, 3.8, 3.8, 3.8, 4.2, 4.7, 4.7, 4.7, 4.7, 5.1, 5.5, 5.5, 5.5, 5.6, 6.0, 6.4, 6.4, 6.9, 7.0, 7.4, 7.4, 7.4, 7.9, 7.9, 7.9, 7.9, 8.4, 8.4, 8.4, 8.4, 8.4, 8.4, 8.5, 8.5, 8.9, 9.2, 9.3, 9.3, 9.3, 9.4, 9.4, 9.4, 9.5, 9.9, 10.2, 10.3, 10.3, 10.3, 10.3, 10.4, 10.9, 11.2, 11.2, 11.2, 11.2, 11.2, 1…	4	4	0	10	FALSE	FALSE	CGY13.74	616	20210611_MmpLifespans_1-v616Pos81x1194y0640	20210611_MmpLifespans_1	57.4833	1838	/scratch3/nate/yeast_lifespan_machine/20210611_MmpLifespans_1/processed_hyperstacks/20210611_MmpLifespans_1-v616Pos81x1194y0640.tif	81	1	r	0.059097	1	SC_YNB_NH4_GLUCOSE_MMP_pH4.5	0	0	MATa ura3d0 TIM50-mCherry-natMX xsome1::pTPI-preCOX4-SL17-Neon-URA3	WT
26028791	4460896		0	165	20	0.66	w	[0.0, 0.1, 0.2, 0.2, 0.2, 0.2, 0.2, 0.4, 0.8, 0.9, 0.9, 0.9, 0.9, 0.9, 0.9, 1.3, 1.5, 1.6, 1.6, 2.0, 2.6, 2.6, 3.0, 3.3, 3.3, 3.3, 3.8, 4.2, 4.2, 4.2, 4.3, 4.3, 4.8, 5.3, 5.3, 5.3, 5.3, 5.3, 5.3, 5.3, 5.6, 5.8, 5.9, 6.0, 6.1, 6.2, 6.2, 6.2, 6.5, 6.5, 7.2, 7.2, 7.9, 7.9, 8.0, 8.1, 8.1, 8.1, 8.1, 8.5, 8.6, 8.6, 8.7, 9.0, 9.0, 9.8, 9.8, 9.9, 10.1, 10.1, 10.1, 10.3, 10.7, 11.0, 11.0, 11.0, 11.0, 11.2…	4	4	0	10	FALSE	FALSE	CGY13.74	616	20210611_MmpLifespans_1-v616Pos81x1828y0231	20210611_MmpLifespans_1	41.2333	1838	/scratch3/nate/yeast_lifespan_machine/20210611_MmpLifespans_1/processed_hyperstacks/20210611_MmpLifespans_1-v616Pos81x1828y0231.tif	81	1				SC_YNB_NH4_GLUCOSE_MMP_pH4.5	0	0	MATa ura3d0 TIM50-mCherry-natMX xsome1::pTPI-preCOX4-SL17-Neon-URA3	WT
26030156	4461154		0	282	37	0.79	x	[0.0, 0.3, 0.3, 0.4, 0.9, 1.0, 1.0, 1.1, 1.4, 1.6, 1.7, 1.7, 1.7, 2.3, 2.7, 2.7, 3.2, 3.7, 3.7, 3.7, 3.7, 4.4, 4.4, 4.4, 4.9, 5.4, 5.4, 5.4, 6.0, 6.1, 6.3, 6.3, 6.5, 6.9, 6.9, 6.9, 7.2, 7.6, 7.8, 7.8, 8.0, 8.4, 8.4, 8.4, 8.4, 8.8, 9.3, 9.3, 9.6, 10.0, 10.0, 10.0, 10.0, 10.0, 10.2, 10.5, 10.6, 10.9, 11.1, 11.1, 11.1, 11.1, 11.1, 11.1, 11.4, 11.9, 12.0, 12.1, 12.1, 12.1, 12.4, 12.8, 12.8, 13.2, 13.…	4	0	0	10	FALSE	FALSE	CGY13.74	616	20210611_MmpLifespans_1-v616Pos87x1414y1249	20210611_MmpLifespans_1	70.4833	1838	/scratch3/nate/yeast_lifespan_machine/20210611_MmpLifespans_1/processed_hyperstacks/20210611_MmpLifespans_1-v616Pos87x1414y1249.tif	87	1	u	0.312482	1	SC_YNB_NH4_GLUCOSE_MMP_pH4.5	0	0	MATa ura3d0 TIM50-mCherry-natMX xsome1::pTPI-preCOX4-SL17-Neon-URA3	WT
26029746	4461075		0	183	25	0.88	w	[0.0, 0.1, 0.1, 0.1, 0.7, 1.2, 1.2, 1.2, 1.2, 1.2, 1.5, 1.8, 2.2, 2.4, 2.4, 2.4, 3.0, 3.5, 3.5, 3.5, 4.0, 4.4, 4.4, 4.4, 5.0, 5.5, 5.5, 5.5, 6.2, 6.8, 6.8, 7.3, 7.8, 7.8, 7.8, 8.4, 8.8, 8.8, 8.8, 9.4, 9.9, 9.9, 9.9, 9.9, 10.4, 10.9, 10.9, 10.9, 10.9, 11.4, 12.0, 12.0, 12.4, 12.9, 12.9, 12.9, 12.9, 13.1, 13.6, 13.9, 13.9, 13.9, 14.4, 14.9, 14.9, 14.9, 14.9, 15.4, 15.9, 15.9, 15.9, 16.4, 16.9, 17.0…	4	3	0	10	FALSE	FALSE	CGY13.74	616	20210611_MmpLifespans_1-v616Pos85x0874y1289	20210611_MmpLifespans_1	45.7333	1838	/scratch3/nate/yeast_lifespan_machine/20210611_MmpLifespans_1/processed_hyperstacks/20210611_MmpLifespans_1-v616Pos85x0874y1289.tif	85	1				SC_YNB_NH4_GLUCOSE_MMP_pH4.5	0	0	MATa ura3d0 TIM50-mCherry-natMX xsome1::pTPI-preCOX4-SL17-Neon-URA3	WT
26029868	4461100		0	241	19	0.85	x	[0.0, 0.2, 0.2, 0.3, 0.3, 0.5, 0.5, 0.5, 0.5, 0.9, 1.1, 1.1, 1.3, 1.4, 1.4, 1.5, 1.5, 1.7, 2.3, 2.3, 2.4, 2.7, 2.7, 2.7, 2.9, 3.3, 3.5, 3.5, 3.9, 4.4, 4.4, 4.4, 4.5, 4.5, 4.6, 5.0, 5.0, 5.0, 5.0, 5.0, 5.2, 5.4, 5.7, 5.8, 5.8, 5.8, 6.1, 6.3, 6.3, 6.3, 6.3, 6.5, 6.9, 6.9, 6.9, 7.0, 7.1, 7.1, 7.2, 7.6, 7.6, 7.6, 7.8, 8.0, 8.0, 8.0, 8.0, 8.1, 8.1, 8.1, 8.2, 8.2, 8.3, 8.3, 8.3, 8.3, 8.5, 8.7, 8.8, 8.8…	4	1	0	10	FALSE	FALSE	CGY13.74	616	20210611_MmpLifespans_1-v616Pos85x0764y1908	20210611_MmpLifespans_1	60.2333	1838	/scratch3/nate/yeast_lifespan_machine/20210611_MmpLifespans_1/processed_hyperstacks/20210611_MmpLifespans_1-v616Pos85x0764y1908.tif	85	1	e	0.97588	1	SC_YNB_NH4_GLUCOSE_MMP_pH4.5	0	0	MATa ura3d0 TIM50-mCherry-natMX xsome1::pTPI-preCOX4-SL17-Neon-URA3	WT
26031307	4461337		0	325	23	0.92	x	[0.0, 0.2, 0.2, 0.3, 0.5, 0.5, 0.6, 1.0, 1.0, 1.6, 1.9, 2.2, 2.2, 2.2, 2.3, 2.8, 3.1, 3.1, 3.1, 3.2, 3.2, 3.2, 3.7, 4.2, 4.2, 4.2, 4.2, 4.7, 5.1, 5.1, 5.1, 5.6, 6.1, 6.2, 6.2, 6.2, 6.2, 6.6, 7.1, 7.1, 7.1, 7.2, 7.2, 7.3, 7.3, 7.3, 7.3, 7.3, 7.3, 7.3, 7.3, 7.6, 7.9, 7.9, 7.9, 8.2, 8.5, 8.6, 8.6, 8.7, 8.7, 8.7, 8.9, 9.2, 9.4, 9.4, 9.4, 9.7, 9.9, 9.9, 9.9, 10.0, 10.4, 10.5, 10.5, 10.5, 10.5, 10.5, 1…	4	3	0	10	FALSE	FALSE	CGY13.74	616	20210611_MmpLifespans_1-v616Pos86x0523y0647	20210611_MmpLifespans_1	81.2333	1838	/scratch3/nate/yeast_lifespan_machine/20210611_MmpLifespans_1/processed_hyperstacks/20210611_MmpLifespans_1-v616Pos86x0523y0647.tif	86	1	u	0.430182	1	SC_YNB_NH4_GLUCOSE_MMP_pH4.5	0	0	MATa ura3d0 TIM50-mCherry-natMX xsome1::pTPI-preCOX4-SL17-Neon-URA3	WT
26028983	4460928		0	190	23	0.68	w	[0.0, 0.0, 0.2, 0.4, 0.5, 0.5, 0.5, 0.5, 0.7, 0.7, 1.2, 1.5, 1.5, 1.6, 1.6, 1.7, 1.7, 1.7, 1.7, 1.7, 2.2, 2.8, 2.8, 2.8, 3.3, 3.7, 3.7, 3.7, 4.2, 4.7, 4.7, 4.7, 4.7, 4.7, 5.0, 5.4, 5.6, 5.7, 5.7, 5.7, 6.1, 6.2, 6.2, 6.6, 7.1, 7.2, 7.3, 7.3, 7.4, 7.6, 7.6, 7.6, 8.0, 8.3, 8.4, 8.5, 8.7, 8.7, 8.7, 8.9, 9.3, 9.3, 9.3, 9.3, 9.6, 9.9, 9.9, 9.9, 9.9, 9.9, 9.9, 9.9, 10.1, 10.3, 10.4, 10.6, 10.9, 10.9, 11…	4	3	0	10	FALSE	FALSE	CGY13.74	616	20210611_MmpLifespans_1-v616Pos81x1821y1049	20210611_MmpLifespans_1	47.4833	1838	/scratch3/nate/yeast_lifespan_machine/20210611_MmpLifespans_1/processed_hyperstacks/20210611_MmpLifespans_1-v616Pos81x1821y1049.tif	81	1				SC_YNB_NH4_GLUCOSE_MMP_pH4.5	0	0	MATa ura3d0 TIM50-mCherry-natMX xsome1::pTPI-preCOX4-SL17-Neon-URA3	WT
26027970	4460752		0	248	40	0.92	x	[0.0, 0.2, 0.3, 0.3, 0.3, 0.4, 0.4, 0.4, 0.5, 0.7, 1.1, 1.4, 1.4, 1.8, 2.0, 2.3, 2.3, 2.8, 3.1, 3.1, 3.2, 3.9, 4.0, 4.0, 4.0, 4.0, 4.3, 4.7, 4.7, 4.7, 5.2, 5.7, 5.7, 5.7, 5.7, 6.0, 6.1, 6.1, 6.2, 6.6, 7.0, 7.0, 7.2, 7.5, 7.5, 7.5, 8.0, 8.4, 8.4, 8.4, 8.9, 9.3, 9.3, 9.3, 9.8, 10.2, 10.2, 10.2, 10.7, 11.3, 11.3, 11.3, 11.3, 11.9, 12.2, 12.2, 12.2, 12.5, 12.7, 12.9, 13.0, 13.0, 13.1, 13.1, 13.1, 13.…	4	2	0	10	FALSE	FALSE	CGY13.74	616	20210611_MmpLifespans_1-v616Pos82x1872y0264	20210611_MmpLifespans_1	61.9833	1838	/scratch3/nate/yeast_lifespan_machine/20210611_MmpLifespans_1/processed_hyperstacks/20210611_MmpLifespans_1-v616Pos82x1872y0264.tif	82	1	u	0.257013	1	SC_YNB_NH4_GLUCOSE_MMP_pH4.5	0	0	MATa ura3d0 TIM50-mCherry-natMX xsome1::pTPI-preCOX4-SL17-Neon-URA3	WT
26031494	4461373		0	205	25	0.9	w	[0.0, 0.1, 0.2, 0.5, 0.6, 0.6, 0.6, 0.6, 0.6, 1.1, 1.5, 1.5, 1.5, 1.6, 1.7, 1.8, 2.0, 2.3, 2.4, 2.5, 2.5, 2.5, 2.9, 3.0, 3.2, 3.6, 3.8, 3.8, 3.8, 3.8, 3.9, 4.3, 4.8, 4.8, 4.8, 4.9, 5.4, 5.5, 6.0, 6.2, 6.5, 6.5, 6.5, 6.7, 6.8, 6.8, 6.9, 7.1, 7.4, 7.4, 7.4, 7.4, 7.4, 7.7, 8.0, 8.0, 8.0, 8.0, 8.1, 8.2, 8.5, 8.6, 8.6, 8.7, 8.7, 9.0, 9.3, 9.3, 9.3, 9.4, 9.8, 9.8, 9.8, 9.8, 10.3, 10.8, 10.8, 10.8, 10.8…	4	3	0	10	FALSE	FALSE	CGY13.74	616	20210611_MmpLifespans_1-v616Pos86x0936y1464	20210611_MmpLifespans_1	51.2333	1838	/scratch3/nate/yeast_lifespan_machine/20210611_MmpLifespans_1/processed_hyperstacks/20210611_MmpLifespans_1-v616Pos86x0936y1464.tif	86	1				SC_YNB_NH4_GLUCOSE_MMP_pH4.5	0	0	MATa ura3d0 TIM50-mCherry-natMX xsome1::pTPI-preCOX4-SL17-Neon-URA3	WT
26030569	4461228		0	186	28	0.74	x	[0.0, 0.1, 0.4, 0.4, 1.0, 1.0, 1.6, 1.7, 1.8, 1.9, 1.9, 1.9, 2.1, 2.1, 2.3, 2.4, 2.4, 2.5, 2.9, 2.9, 3.0, 3.4, 3.4, 3.4, 3.5, 3.6, 3.7, 3.7, 3.7, 3.7, 3.8, 4.1, 4.4, 4.6, 4.6, 4.8, 4.8, 4.9, 5.2, 5.6, 5.6, 6.1, 6.1, 6.2, 6.3, 6.3, 6.4, 6.6, 6.8, 7.0, 7.0, 7.0, 7.2, 7.2, 7.2, 7.2, 7.5, 7.8, 7.8, 7.8, 8.1, 8.2, 8.2, 8.2, 8.6, 8.8, 8.8, 8.8, 9.2, 9.2, 9.3, 9.3, 9.9, 9.9, 9.9, 10.1, 10.5, 10.5, 10.5,…	4	1	0	10	FALSE	FALSE	CGY13.74	616	20210611_MmpLifespans_1-v616Pos89x0873y1322	20210611_MmpLifespans_1	46.4833	1838	/scratch3/nate/yeast_lifespan_machine/20210611_MmpLifespans_1/processed_hyperstacks/20210611_MmpLifespans_1-v616Pos89x0873y1322.tif	89	1	r	0.0125798	1	SC_YNB_NH4_GLUCOSE_MMP_pH4.5	0	0	MATa ura3d0 TIM50-mCherry-natMX xsome1::pTPI-preCOX4-SL17-Neon-URA3	WT
26028401	4460829		23	171	21	0.83	w	[0.0, 0.0, 0.5, 0.7, 0.8, 0.9, 0.9, 1.2, 1.5, 1.5, 1.7, 2.0, 2.1, 2.1, 2.2, 2.2, 2.2, 2.6, 3.2, 3.2, 3.2, 3.3, 3.6, 3.7, 3.7, 3.9, 4.1, 4.1, 4.1, 4.4, 4.6, 4.6, 4.6, 4.9, 5.3, 5.3, 5.3, 5.3, 5.7, 5.7, 5.7, 6.2, 6.4, 6.4, 6.5, 6.7, 6.8, 6.8, 6.8, 7.3, 7.5, 7.5, 7.8, 8.1, 8.1, 8.1, 8.2, 8.7, 8.9, 8.9, 8.9, 8.9, 9.2, 9.3, 9.7, 10.0, 10.1, 10.1, 10.1, 10.1, 10.1, 10.4, 10.6, 10.8, 11.1, 11.2, 11.2, 1…	4	1	0	10	FALSE	FALSE	CGY13.74	616	20210611_MmpLifespans_1-v616Pos83x1700y0299	20210611_MmpLifespans_1	37	1838	/scratch3/nate/yeast_lifespan_machine/20210611_MmpLifespans_1/processed_hyperstacks/20210611_MmpLifespans_1-v616Pos83x1700y0299.tif	83	1				SC_YNB_NH4_GLUCOSE_MMP_pH4.5	0	0	MATa ura3d0 TIM50-mCherry-natMX xsome1::pTPI-preCOX4-SL17-Neon-URA3	WT
26032333	4461494		0	227	26	0.92	x	[0.0, 0.0, 0.0, 0.2, 0.2, 0.2, 0.3, 0.4, 0.4, 0.4, 0.4, 0.9, 0.9, 0.9, 0.9, 0.9, 1.2, 1.4, 1.6, 1.6, 2.1, 2.2, 2.3, 2.4, 2.4, 2.4, 2.4, 3.1, 3.2, 3.3, 3.3, 4.1, 4.1, 4.3, 4.5, 4.5, 4.7, 4.7, 5.0, 5.3, 5.6, 5.7, 5.8, 5.8, 5.8, 5.8, 6.3, 6.6, 6.7, 6.7, 6.7, 6.7, 6.7, 6.7, 6.8, 7.2, 7.7, 7.8, 7.8, 7.8, 7.8, 8.4, 8.6, 8.6, 8.6, 8.9, 8.9, 8.9, 9.4, 9.6, 9.8, 9.9, 10.0, 10.0, 10.0, 10.1, 10.2, 10.6, 10…	4	0	0	10	FALSE	FALSE	CGY13.74	616	20210611_MmpLifespans_1-v616Pos88x1043y0876	20210611_MmpLifespans_1	56.7333	1838	/scratch3/nate/yeast_lifespan_machine/20210611_MmpLifespans_1/processed_hyperstacks/20210611_MmpLifespans_1-v616Pos88x1043y0876.tif	88	1	r	0.0124492	1	SC_YNB_NH4_GLUCOSE_MMP_pH4.5	0	0	MATa ura3d0 TIM50-mCherry-natMX xsome1::pTPI-preCOX4-SL17-Neon-URA3	WT
26028044	4460765		0	221	24	0.94	x	[0.0, 0.3, 0.4, 0.4, 0.4, 0.4, 0.6, 0.9, 0.9, 1.1, 1.2, 1.3, 1.3, 1.6, 1.7, 1.7, 1.8, 1.8, 1.8, 1.9, 2.1, 2.1, 2.1, 2.3, 2.4, 2.4, 2.4, 2.5, 2.6, 2.6, 2.7, 2.7, 2.8, 2.8, 2.8, 3.2, 3.6, 3.6, 3.7, 3.8, 3.8, 3.9, 4.6, 4.7, 4.7, 4.7, 5.4, 5.6, 5.6, 5.6, 6.2, 6.3, 6.3, 6.3, 6.8, 7.0, 7.0, 7.0, 7.4, 7.6, 7.6, 7.6, 7.8, 7.9, 7.9, 7.9, 8.2, 8.2, 8.2, 8.6, 9.1, 9.2, 9.2, 9.2, 9.4, 10.1, 10.2, 10.2, 10.2,…	4	3	0	10	FALSE	FALSE	CGY13.74	616	20210611_MmpLifespans_1-v616Pos82x1029y0673	20210611_MmpLifespans_1	55.2333	1838	/scratch3/nate/yeast_lifespan_machine/20210611_MmpLifespans_1/processed_hyperstacks/20210611_MmpLifespans_1-v616Pos82x1029y0673.tif	82	1	u	0.392376	1	SC_YNB_NH4_GLUCOSE_MMP_pH4.5	0	0	MATa ura3d0 TIM50-mCherry-natMX xsome1::pTPI-preCOX4-SL17-Neon-URA3	WT
26028610	4460865		36	158	17	0.85	w	[0.0, 0.0, 0.0, 0.0, 0.0, 0.4, 1.0, 1.0, 1.0, 1.0, 1.5, 1.9, 1.9, 1.9, 1.9, 2.2, 2.2, 2.6, 3.0, 3.0, 3.0, 3.3, 3.7, 3.7, 3.7, 3.7, 3.7, 4.0, 4.1, 4.2, 4.3, 4.3, 4.3, 4.7, 5.0, 5.0, 5.5, 5.6, 5.6, 5.6, 6.1, 6.3, 6.3, 6.3, 6.3, 6.7, 7.1, 7.1, 7.2, 7.5, 8.0, 8.0, 8.2, 8.2, 8.3, 9.0, 9.0, 9.0, 9.5, 9.6, 9.8, 9.8, 9.9, 10.2, 10.4, 10.4, 10.5, 10.5, 10.5, 10.5, 10.9, 11.2, 11.2, 11.2, 11.2, 11.2, 11.7,…	4	3	0	10	FALSE	FALSE	CGY13.74	616	20210611_MmpLifespans_1-v616Pos83x0543y1312	20210611_MmpLifespans_1	30.5	1838	/scratch3/nate/yeast_lifespan_machine/20210611_MmpLifespans_1/processed_hyperstacks/20210611_MmpLifespans_1-v616Pos83x0543y1312.tif	83	1				SC_YNB_NH4_GLUCOSE_MMP_pH4.5	0	0	MATa ura3d0 TIM50-mCherry-natMX xsome1::pTPI-preCOX4-SL17-Neon-URA3	WT
26028034	4460763		0	236	32	0.92	x	[0.0, 0.2, 0.4, 0.4, 0.7, 0.9, 1.0, 1.0, 1.0, 1.0, 1.0, 1.0, 1.5, 1.6, 1.9, 1.9, 2.3, 2.6, 2.6, 2.6, 2.9, 3.3, 3.4, 3.4, 3.4, 3.5, 4.0, 4.2, 4.2, 4.2, 4.7, 5.2, 5.2, 5.2, 5.7, 5.9, 5.9, 5.9, 6.4, 6.9, 6.9, 6.9, 6.9, 7.4, 7.5, 7.5, 7.6, 8.1, 8.3, 8.3, 8.3, 8.8, 9.3, 9.3, 9.3, 9.4, 9.5, 9.5, 9.7, 9.9, 10.0, 10.0, 10.1, 10.1, 10.2, 10.2, 10.2, 10.4, 10.6, 10.9, 11.2, 11.3, 11.3, 11.3, 11.3, 11.8, 11…	4	2	0	10	FALSE	FALSE	CGY13.74	616	20210611_MmpLifespans_1-v616Pos82x0609y0672	20210611_MmpLifespans_1	58.9833	1838	/scratch3/nate/yeast_lifespan_machine/20210611_MmpLifespans_1/processed_hyperstacks/20210611_MmpLifespans_1-v616Pos82x0609y0672.tif	82	1	u	0.313521	1	SC_YNB_NH4_GLUCOSE_MMP_pH4.5	0	0	MATa ura3d0 TIM50-mCherry-natMX xsome1::pTPI-preCOX4-SL17-Neon-URA3	WT
26029193	4460968		0	245	34	0.89	w	[0.0, 0.1, 0.1, 0.2, 0.5, 0.7, 1.1, 1.2, 1.3, 1.4, 1.4, 1.5, 1.5, 1.8, 2.1, 2.1, 2.1, 2.6, 2.6, 2.9, 3.2, 3.2, 3.3, 3.3, 3.6, 3.9, 3.9, 3.9, 4.0, 4.6, 4.6, 4.8, 5.5, 5.5, 5.6, 5.6, 6.4, 6.4, 6.5, 6.6, 6.6, 6.7, 7.2, 7.5, 7.5, 7.5, 7.5, 8.1, 8.4, 8.5, 8.5, 8.5, 8.8, 8.8, 8.8, 9.2, 9.6, 9.6, 9.6, 9.8, 10.0, 10.0, 10.1, 10.4, 10.4, 10.7, 10.8, 10.8, 11.4, 11.4, 11.4, 11.7, 12.2, 12.3, 12.4, 12.4, 12…	4	2	0	10	FALSE	FALSE	CGY13.74	616	20210611_MmpLifespans_1-v616Pos84x1659y0312	20210611_MmpLifespans_1	61.2333	1838	/scratch3/nate/yeast_lifespan_machine/20210611_MmpLifespans_1/processed_hyperstacks/20210611_MmpLifespans_1-v616Pos84x1659y0312.tif	84	1				SC_YNB_NH4_GLUCOSE_MMP_pH4.5	0	0	MATa ura3d0 TIM50-mCherry-natMX xsome1::pTPI-preCOX4-SL17-Neon-URA3	WT
26029314	4460992		0	260	32	0.84	x	[0.0, 0.0, 0.1, 0.3, 0.3, 0.3, 0.4, 0.5, 0.5, 0.5, 0.5, 1.0, 1.3, 1.3, 1.4, 1.7, 1.7, 1.7, 2.2, 2.2, 2.5, 2.7, 2.7, 2.8, 2.8, 3.3, 3.5, 3.5, 3.5, 4.0, 4.1, 4.3, 4.3, 4.3, 4.3, 4.5, 4.7, 4.7, 4.9, 5.4, 5.5, 5.5, 5.5, 6.0, 6.2, 6.2, 6.2, 6.6, 6.9, 7.0, 7.0, 7.0, 7.4, 7.6, 7.6, 7.9, 8.2, 8.2, 8.2, 8.6, 8.8, 8.8, 8.8, 9.0, 9.5, 9.8, 9.8, 9.9, 10.1, 10.1, 10.1, 10.4, 10.6, 10.6, 11.0, 11.5, 11.5, 11.5…	4	1	0	10	FALSE	FALSE	CGY13.74	616	20210611_MmpLifespans_1-v616Pos84x1339y0920	20210611_MmpLifespans_1	64.9833	1838	/scratch3/nate/yeast_lifespan_machine/20210611_MmpLifespans_1/processed_hyperstacks/20210611_MmpLifespans_1-v616Pos84x1339y0920.tif	84	1	e	0.818393	1	SC_YNB_NH4_GLUCOSE_MMP_pH4.5	0	0	MATa ura3d0 TIM50-mCherry-natMX xsome1::pTPI-preCOX4-SL17-Neon-URA3	WT
26030401	4461197		0	159	23	0.93	x	[0.0, 0.1, 0.1, 0.2, 0.7, 0.9, 0.9, 0.9, 0.9, 0.9, 1.3, 1.7, 1.8, 1.9, 2.2, 2.2, 2.2, 2.6, 2.6, 2.6, 3.1, 3.5, 3.5, 3.5, 3.5, 3.7, 4.1, 4.2, 4.2, 4.2, 4.5, 4.7, 4.7, 5.3, 5.7, 5.8, 5.9, 5.9, 5.9, 6.4, 6.7, 6.7, 6.7, 6.7, 7.4, 7.4, 7.5, 7.5, 7.9, 8.0, 8.0, 8.1, 8.1, 8.2, 8.5, 8.7, 8.7, 8.8, 9.0, 9.1, 9.1, 9.1, 9.4, 9.9, 10.0, 10.1, 10.2, 10.2, 10.2, 10.3, 10.3, 10.7, 11.1, 11.1, 11.1, 11.6, 11.6, …	4	2	0	10	FALSE	FALSE	CGY13.74	616	20210611_MmpLifespans_1-v616Pos89x1506y0510	20210611_MmpLifespans_1	39.7333	1838	/scratch3/nate/yeast_lifespan_machine/20210611_MmpLifespans_1/processed_hyperstacks/20210611_MmpLifespans_1-v616Pos89x1506y0510.tif	89	1	u	0.576471	1	SC_YNB_NH4_GLUCOSE_MMP_pH4.5	0	0	MATa ura3d0 TIM50-mCherry-natMX xsome1::pTPI-preCOX4-SL17-Neon-URA3	WT
26032572	4461540		0	107	13	0.93	x	[0.0, 0.0, 0.1, 0.1, 0.1, 0.2, 0.3, 0.5, 0.5, 0.5, 1.0, 1.3, 1.3, 1.3, 1.3, 1.3, 1.7, 2.1, 2.2, 2.2, 2.2, 2.3, 2.6, 2.6, 2.6, 2.9, 3.3, 3.4, 3.4, 3.4, 3.4, 4.1, 4.1, 4.1, 4.4, 4.4, 4.7, 4.9, 4.9, 4.9, 4.9, 5.2, 5.6, 5.6, 5.6, 5.6, 5.7, 5.8, 6.1, 6.3, 6.3, 6.3, 6.3, 6.3, 6.5, 6.9, 7.0, 7.0, 7.0, 7.0, 7.0, 7.3, 7.5, 7.5, 7.5, 7.5, 7.5, 8.0, 8.4, 8.5, 8.5, 8.5, 8.5, 8.5, 8.5, 8.5, 8.6, 8.7, 8.7, 9.0…	4	0	0	10	FALSE	FALSE	CGY13.74	616	20210611_MmpLifespans_1-v616Pos88x1768y1907	20210611_MmpLifespans_1	26.7333	1838	/scratch3/nate/yeast_lifespan_machine/20210611_MmpLifespans_1/processed_hyperstacks/20210611_MmpLifespans_1-v616Pos88x1768y1907.tif	88	1	r	0.0370451	1	SC_YNB_NH4_GLUCOSE_MMP_pH4.5	0	0	MATa ura3d0 TIM50-mCherry-natMX xsome1::pTPI-preCOX4-SL17-Neon-URA3	WT
26032440	4461514		24	194	21	0.63	x	[0.0, 0.2, 0.2, 0.2, 0.5, 1.0, 1.2, 1.2, 1.2, 1.7, 2.0, 2.0, 2.0, 2.0, 2.0, 2.1, 2.5, 2.9, 2.9, 3.3, 3.3, 3.3, 3.5, 3.9, 3.9, 4.4, 4.5, 4.5, 4.5, 4.8, 5.0, 5.1, 5.3, 5.4, 5.5, 5.5, 5.5, 5.5, 5.5, 6.1, 6.6, 6.6, 6.6, 6.6, 6.6, 6.9, 7.2, 7.6, 7.7, 7.7, 7.9, 8.0, 8.0, 8.0, 8.0, 8.3, 8.7, 8.9, 8.9, 9.0, 9.0, 9.2, 9.7, 9.8, 9.8, 9.8, 9.8, 9.8, 9.9, 10.1, 10.4, 10.4, 10.4, 10.4, 10.7, 11.2, 11.2, 11.2,…	4	0	0	10	FALSE	FALSE	CGY13.74	616	20210611_MmpLifespans_1-v616Pos88x1667y1286	20210611_MmpLifespans_1	42.5	1838	/scratch3/nate/yeast_lifespan_machine/20210611_MmpLifespans_1/processed_hyperstacks/20210611_MmpLifespans_1-v616Pos88x1667y1286.tif	88	1	r	0.0127534	1	SC_YNB_NH4_GLUCOSE_MMP_pH4.5	0	0	MATa ura3d0 TIM50-mCherry-natMX xsome1::pTPI-preCOX4-SL17-Neon-URA3	WT
26029169	4460963		0	224	23	0.93	x	[0.0, 0.3, 0.3, 0.4, 0.4, 0.5, 0.7, 0.7, 0.7, 0.8, 0.8, 1.2, 1.6, 1.6, 1.6, 1.8, 2.2, 2.3, 2.3, 2.4, 2.5, 2.9, 3.3, 3.3, 3.3, 3.3, 3.4, 3.6, 4.1, 4.2, 4.2, 4.3, 4.8, 4.9, 4.9, 5.1, 5.1, 5.1, 5.5, 5.7, 5.7, 6.1, 6.1, 6.1, 6.6, 7.0, 7.1, 7.1, 7.3, 7.5, 7.5, 7.6, 7.8, 7.8, 7.8, 7.9, 8.3, 8.5, 8.5, 8.5, 8.5, 8.9, 9.0, 9.0, 9.1, 9.3, 9.3, 9.3, 9.6, 9.6, 9.6, 9.6, 10.0, 10.2, 10.3, 10.3, 10.5, 10.5, 10…	4	3	0	10	FALSE	FALSE	CGY13.74	616	20210611_MmpLifespans_1-v616Pos84x0612y0309	20210611_MmpLifespans_1	55.9833	1838	/scratch3/nate/yeast_lifespan_machine/20210611_MmpLifespans_1/processed_hyperstacks/20210611_MmpLifespans_1-v616Pos84x0612y0309.tif	84	1	u	0.626221	1	SC_YNB_NH4_GLUCOSE_MMP_pH4.5	0	0	MATa ura3d0 TIM50-mCherry-natMX xsome1::pTPI-preCOX4-SL17-Neon-URA3	WT
26028142	4460782		0	112	19	0.95	x	[0.0, 0.2, 0.3, 0.5, 0.5, 0.5, 0.7, 1.1, 1.1, 1.1, 1.1, 1.3, 1.4, 1.4, 1.4, 2.1, 2.3, 2.6, 2.9, 2.9, 2.9, 3.5, 3.6, 3.6, 3.6, 4.2, 4.5, 4.5, 4.5, 5.1, 5.5, 5.5, 5.5, 6.0, 6.4, 6.4, 6.4, 6.4, 6.7, 6.9, 6.9, 7.1, 7.7, 7.8, 7.8, 7.9, 8.5, 8.6, 8.6, 9.1, 9.4, 9.8, 9.8, 9.8, 10.2, 10.9, 10.9, 10.9, 11.2, 11.8, 11.8, 11.8, 11.8, 12.2, 12.8, 12.8, 12.8, 12.8, 12.8, 12.8, 13.0, 13.5, 13.5, 13.6, 13.8, 13…	4	2	0	10	FALSE	FALSE	CGY13.74	616	20210611_MmpLifespans_1-v616Pos82x1027y1081	20210611_MmpLifespans_1	27.9833	1838	/scratch3/nate/yeast_lifespan_machine/20210611_MmpLifespans_1/processed_hyperstacks/20210611_MmpLifespans_1-v616Pos82x1027y1081.tif	82	1	r	0.0336686	1	SC_YNB_NH4_GLUCOSE_MMP_pH4.5	0	0	MATa ura3d0 TIM50-mCherry-natMX xsome1::pTPI-preCOX4-SL17-Neon-URA3	WT
26027946	4460747		0	228	27	0.92	x	[0.0, 0.2, 0.2, 0.7, 1.2, 1.2, 1.2, 1.2, 1.3, 1.5, 1.5, 2.0, 2.3, 2.3, 2.4, 2.4, 2.6, 2.7, 2.7, 3.2, 3.5, 3.5, 3.5, 4.0, 4.4, 4.5, 4.5, 4.9, 5.4, 5.5, 5.5, 5.5, 6.0, 6.4, 6.4, 6.4, 6.9, 7.4, 7.4, 7.4, 7.4, 7.9, 8.3, 8.4, 8.4, 8.6, 8.8, 8.8, 8.8, 9.3, 9.6, 9.6, 9.6, 9.7, 9.7, 9.8, 10.4, 10.4, 10.7, 10.8, 10.9, 11.2, 11.4, 11.5, 11.5, 11.5, 12.0, 12.6, 12.6, 12.6, 12.7, 13.1, 13.5, 13.5, 13.5, 13.5…	4	3	0	10	FALSE	FALSE	CGY13.74	616	20210611_MmpLifespans_1-v616Pos82x0822y0264	20210611_MmpLifespans_1	56.9833	1838	/scratch3/nate/yeast_lifespan_machine/20210611_MmpLifespans_1/processed_hyperstacks/20210611_MmpLifespans_1-v616Pos82x0822y0264.tif	82	1	r	0.148124	1	SC_YNB_NH4_GLUCOSE_MMP_pH4.5	0	0	MATa ura3d0 TIM50-mCherry-natMX xsome1::pTPI-preCOX4-SL17-Neon-URA3	WT
26029580	4461043		0	216	28	0.89	x	[0.0, 0.1, 0.2, 0.2, 0.5, 0.5, 0.5, 0.9, 1.3, 1.4, 1.4, 1.5, 1.5, 1.6, 1.7, 2.3, 2.3, 2.3, 2.3, 2.4, 2.8, 3.3, 3.3, 3.6, 3.7, 3.7, 4.4, 4.4, 4.6, 5.0, 5.0, 5.3, 5.7, 5.7, 5.8, 5.8, 5.8, 5.9, 5.9, 5.9, 6.2, 6.3, 6.6, 7.0, 7.1, 7.1, 7.1, 7.5, 8.0, 8.0, 8.1, 8.1, 8.1, 8.1, 8.1, 8.1, 8.6, 8.9, 8.9, 9.2, 9.3, 9.3, 9.3, 9.4, 9.7, 9.7, 9.7, 10.3, 10.4, 10.4, 10.4, 10.7, 11.0, 11.0, 11.1, 11.3, 11.4, 11.…	4	1	0	10	FALSE	FALSE	CGY13.74	616	20210611_MmpLifespans_1-v616Pos85x1300y0474	20210611_MmpLifespans_1	53.9833	1838	/scratch3/nate/yeast_lifespan_machine/20210611_MmpLifespans_1/processed_hyperstacks/20210611_MmpLifespans_1-v616Pos85x1300y0474.tif	85	1	r	0.015093	1	SC_YNB_NH4_GLUCOSE_MMP_pH4.5	0	0	MATa ura3d0 TIM50-mCherry-natMX xsome1::pTPI-preCOX4-SL17-Neon-URA3	WT
26028077	4460771		0	183	25	0.61	w	[0.0, 0.0, 0.2, 0.3, 0.3, 0.4, 0.7, 0.8, 0.8, 0.9, 0.9, 0.9, 0.9, 0.9, 0.9, 1.0, 1.0, 1.0, 1.4, 1.6, 1.6, 1.6, 1.7, 1.7, 2.1, 2.2, 2.3, 2.7, 2.7, 2.7, 2.8, 2.8, 3.0, 3.3, 3.3, 3.3, 3.7, 4.1, 4.1, 4.7, 4.8, 4.8, 4.8, 5.2, 5.6, 5.7, 5.8, 5.8, 5.9, 6.2, 6.2, 6.2, 6.2, 6.6, 6.8, 6.8, 7.1, 7.1, 7.5, 7.5, 7.7, 7.8, 7.8, 7.8, 8.0, 8.3, 8.6, 8.7, 8.7, 8.8, 8.8, 8.8, 9.1, 9.6, 10.0, 10.0, 10.2, 10.3, 10.5…	4	3	0	10	FALSE	FALSE	CGY13.74	616	20210611_MmpLifespans_1-v616Pos82x0503y0870	20210611_MmpLifespans_1	45.7333	1838	/scratch3/nate/yeast_lifespan_machine/20210611_MmpLifespans_1/processed_hyperstacks/20210611_MmpLifespans_1-v616Pos82x0503y0870.tif	82	1				SC_YNB_NH4_GLUCOSE_MMP_pH4.5	0	0	MATa ura3d0 TIM50-mCherry-natMX xsome1::pTPI-preCOX4-SL17-Neon-URA3	WT
26030241	4461170		21	395	33	-1	e	[0.0, 0.0, 0.0, 0.1, 0.5, 0.7, 0.7, 1.1, 1.1, 1.5, 1.7, 1.7, 1.7, 1.8, 1.8, 2.3, 2.4, 2.4, 2.8, 3.2, 3.2, 3.3, 3.5, 3.5, 3.5, 3.7, 3.7, 4.1, 4.4, 4.4, 4.5, 4.8, 4.8, 4.8, 5.1, 5.3, 5.3, 5.7, 6.1, 6.1, 6.2, 6.2, 6.6, 7.0, 7.0, 7.0, 7.0, 7.1, 7.1, 7.1, 7.1, 7.1, 7.4, 7.5, 7.6, 7.6, 7.7, 7.7, 7.9, 8.0, 8.0, 8.2, 8.2, 8.2, 8.3, 8.3, 8.3, 8.4, 8.9, 9.1, 9.1, 9.1, 9.1, 9.2, 9.7, 9.7, 9.7, 9.9, 10.0, 10…	4	1	0	10	FALSE	FALSE	CGY13.74	616	20210611_MmpLifespans_1-v616Pos87x1202y1656	20210611_MmpLifespans_1	93.5	1838	/scratch3/nate/yeast_lifespan_machine/20210611_MmpLifespans_1/processed_hyperstacks/20210611_MmpLifespans_1-v616Pos87x1202y1656.tif	87	1				SC_YNB_NH4_GLUCOSE_MMP_pH4.5	0	0	MATa ura3d0 TIM50-mCherry-natMX xsome1::pTPI-preCOX4-SL17-Neon-URA3	WT
26032551	4461536		0	356	52	0.91	x	[0.0, 0.2, 0.3, 0.5, 0.5, 0.5, 0.5, 1.1, 1.6, 1.6, 1.6, 1.6, 2.1, 2.6, 2.7, 2.7, 2.8, 3.1, 3.1, 3.1, 3.5, 3.9, 4.0, 4.0, 4.2, 4.2, 4.2, 4.5, 4.8, 4.8, 5.0, 5.5, 5.5, 5.5, 5.5, 5.5, 6.1, 6.2, 6.2, 6.6, 6.7, 6.8, 6.9, 7.5, 7.6, 7.8, 8.0, 8.0, 8.4, 8.6, 8.6, 8.9, 9.3, 9.3, 9.3, 9.3, 9.7, 9.7, 9.7, 9.8, 9.8, 9.9, 10.1, 10.5, 10.6, 10.6, 10.6, 10.6, 10.6, 11.0, 11.5, 11.5, 11.5, 11.6, 11.6, 11.6, 12.0…	4	0	0	10	FALSE	FALSE	CGY13.74	616	20210611_MmpLifespans_1-v616Pos88x0928y1902	20210611_MmpLifespans_1	88.9833	1838	/scratch3/nate/yeast_lifespan_machine/20210611_MmpLifespans_1/processed_hyperstacks/20210611_MmpLifespans_1-v616Pos88x0928y1902.tif	88	1	r	0.17132	1	SC_YNB_NH4_GLUCOSE_MMP_pH4.5	0	0	MATa ura3d0 TIM50-mCherry-natMX xsome1::pTPI-preCOX4-SL17-Neon-URA3	WT
26028310	4460813		0	290	30	0.79	w	[0.0, 0.0, 0.1, 0.3, 0.4, 0.9, 1.1, 1.2, 1.2, 1.2, 1.2, 1.7, 2.2, 2.2, 2.2, 2.2, 2.4, 2.6, 2.6, 3.1, 3.3, 3.3, 3.3, 3.9, 4.4, 4.4, 4.6, 4.6, 4.8, 4.9, 4.9, 5.0, 5.5, 5.9, 5.9, 5.9, 6.2, 6.7, 6.7, 6.7, 7.1, 7.6, 7.6, 7.6, 7.7, 8.2, 8.6, 8.6, 8.6, 8.6, 9.0, 9.4, 9.5, 9.6, 9.6, 9.7, 9.9, 9.9, 9.9, 10.4, 10.9, 10.9, 10.9, 10.9, 11.3, 11.7, 11.7, 11.7, 12.2, 12.7, 12.7, 12.7, 13.2, 13.7, 13.7, 13.7, 1…	4	1	0	10	FALSE	FALSE	CGY13.74	616	20210611_MmpLifespans_1-v616Pos82x0601y1897	20210611_MmpLifespans_1	72.4833	1838	/scratch3/nate/yeast_lifespan_machine/20210611_MmpLifespans_1/processed_hyperstacks/20210611_MmpLifespans_1-v616Pos82x0601y1897.tif	82	1				SC_YNB_NH4_GLUCOSE_MMP_pH4.5	0	0	MATa ura3d0 TIM50-mCherry-natMX xsome1::pTPI-preCOX4-SL17-Neon-URA3	WT
26031408	4461357		0	128	20	0.72	w	[0.0, 0.4, 0.4, 0.5, 0.5, 0.5, 0.7, 0.7, 0.7, 1.0, 1.1, 1.1, 1.1, 1.2, 1.2, 1.4, 1.5, 1.9, 2.2, 2.3, 2.3, 2.8, 3.3, 3.3, 3.3, 3.3, 3.5, 4.0, 4.0, 4.4, 4.9, 4.9, 4.9, 5.1, 5.1, 5.6, 5.8, 6.2, 6.7, 6.7, 6.7, 7.2, 7.7, 7.7, 7.7, 7.7, 8.2, 8.7, 8.7, 8.7, 8.7, 8.7, 8.7, 8.7, 9.1, 9.4, 9.5, 9.5, 9.6, 9.7, 9.8, 9.9, 9.9, 10.0, 10.0, 10.4, 10.7, 10.7, 11.0, 11.1, 11.1, 11.3, 11.6, 11.8, 11.9, 11.9, 11.9,…	4	3	0	10	FALSE	FALSE	CGY13.74	616	20210611_MmpLifespans_1-v616Pos86x1150y1056	20210611_MmpLifespans_1	31.9833	1838	/scratch3/nate/yeast_lifespan_machine/20210611_MmpLifespans_1/processed_hyperstacks/20210611_MmpLifespans_1-v616Pos86x1150y1056.tif	86	1				SC_YNB_NH4_GLUCOSE_MMP_pH4.5	0	0	MATa ura3d0 TIM50-mCherry-natMX xsome1::pTPI-preCOX4-SL17-Neon-URA3	WT
26029720	4461070		0	142	22	0.74	x	[0.0, 0.1, 0.1, 0.1, 0.6, 0.8, 0.9, 1.2, 1.2, 1.2, 1.3, 1.7, 2.1, 2.2, 2.2, 2.2, 2.4, 2.4, 2.5, 2.5, 2.5, 2.7, 3.4, 3.5, 3.6, 3.6, 3.6, 4.1, 4.1, 4.1, 4.8, 5.0, 5.2, 5.2, 5.2, 5.5, 5.7, 5.9, 6.0, 6.0, 6.8, 6.8, 6.9, 7.3, 7.3, 7.3, 7.6, 7.9, 8.3, 8.3, 8.3, 8.7, 9.3, 9.3, 9.3, 9.3, 9.8, 9.9, 9.9, 10.3, 10.6, 10.6, 10.6, 10.9, 11.1, 11.1, 11.1, 11.5, 11.9, 11.9, 11.9, 11.9, 12.2, 12.5, 12.6, 12.6, 1…	4	2	0	10	FALSE	FALSE	CGY13.74	616	20210611_MmpLifespans_1-v616Pos85x1608y1094	20210611_MmpLifespans_1	35.4833	1838	/scratch3/nate/yeast_lifespan_machine/20210611_MmpLifespans_1/processed_hyperstacks/20210611_MmpLifespans_1-v616Pos85x1608y1094.tif	85	1	e	0.996253	1	SC_YNB_NH4_GLUCOSE_MMP_pH4.5	0	0	MATa ura3d0 TIM50-mCherry-natMX xsome1::pTPI-preCOX4-SL17-Neon-URA3	WT
26028326	4460816		47	344	21	0.68	x	[0.0, 0.1, 0.3, 0.4, 0.7, 0.7, 0.7, 0.8, 1.3, 1.3, 1.3, 1.6, 2.0, 2.0, 2.1, 2.3, 2.7, 2.7, 2.7, 2.8, 3.3, 3.3, 3.3, 3.4, 3.8, 3.8, 3.8, 3.9, 4.4, 4.4, 4.4, 4.4, 4.8, 4.8, 4.8, 5.1, 5.6, 5.6, 5.6, 5.6, 5.8, 6.1, 6.1, 6.3, 6.5, 6.5, 6.7, 6.8, 6.9, 7.1, 7.3, 7.3, 7.3, 7.7, 7.7, 7.7, 7.7, 7.9, 7.9, 7.9, 8.0, 8.2, 8.3, 8.3, 8.6, 8.6, 8.7, 8.7, 8.9, 8.9, 8.9, 9.0, 9.3, 9.3, 9.3, 9.3, 9.4, 9.4, 9.5, 9.5…	4	0	0	10	FALSE	FALSE	CGY13.74	616	20210611_MmpLifespans_1-v616Pos82x1022y1898	20210611_MmpLifespans_1	74.25	1838	/scratch3/nate/yeast_lifespan_machine/20210611_MmpLifespans_1/processed_hyperstacks/20210611_MmpLifespans_1-v616Pos82x1022y1898.tif	82	1	u	0.736048	1	SC_YNB_NH4_GLUCOSE_MMP_pH4.5	0	0	MATa ura3d0 TIM50-mCherry-natMX xsome1::pTPI-preCOX4-SL17-Neon-URA3	WT
26028800	4460898		23	244	29	0.84	x	[0.0, 0.0, 0.0, 0.0, 0.0, 0.2, 0.8, 0.8, 0.8, 0.8, 1.0, 1.5, 1.7, 1.7, 1.7, 1.7, 2.2, 2.6, 2.7, 2.7, 2.7, 2.7, 3.0, 3.4, 3.5, 3.5, 3.5, 3.7, 3.8, 3.8, 4.1, 4.3, 4.4, 4.4, 4.6, 4.8, 4.8, 4.9, 5.2, 5.2, 5.2, 5.2, 5.5, 5.6, 5.8, 6.2, 6.2, 6.5, 6.9, 6.9, 6.9, 7.0, 7.3, 7.3, 7.4, 7.4, 7.6, 7.6, 7.7, 7.7, 8.2, 8.5, 8.5, 8.5, 8.8, 8.9, 8.9, 9.0, 9.3, 9.6, 9.6, 10.2, 10.2, 10.2, 10.7, 10.8, 10.8, 11.1, 1…	4	2	0	10	FALSE	FALSE	CGY13.74	616	20210611_MmpLifespans_1-v616Pos81x0459y0428	20210611_MmpLifespans_1	55.25	1838	/scratch3/nate/yeast_lifespan_machine/20210611_MmpLifespans_1/processed_hyperstacks/20210611_MmpLifespans_1-v616Pos81x0459y0428.tif	81	1	r	0.023299	1	SC_YNB_NH4_GLUCOSE_MMP_pH4.5	0	0	MATa ura3d0 TIM50-mCherry-natMX xsome1::pTPI-preCOX4-SL17-Neon-URA3	WT
26028208	4460794		0	111	16	0.82	x	[0.0, 0.0, 0.1, 0.3, 0.3, 0.3, 0.3, 0.4, 0.4, 0.9, 1.0, 1.0, 1.7, 1.8, 1.8, 2.3, 2.3, 2.3, 2.5, 2.8, 3.1, 3.5, 3.5, 3.5, 3.5, 3.8, 3.8, 3.9, 4.1, 4.4, 4.4, 4.4, 4.4, 4.4, 4.8, 5.0, 5.1, 5.3, 5.3, 5.3, 5.4, 5.4, 5.4, 5.8, 6.1, 6.1, 6.2, 6.5, 6.7, 6.7, 6.7, 7.3, 7.5, 7.6, 7.6, 7.8, 7.9, 8.0, 8.4, 8.5, 8.6, 8.6, 8.6, 8.7, 9.5, 9.5, 9.5, 9.7, 10.1, 10.2, 10.2, 10.2, 10.7, 10.7, 10.7, 11.0, 11.3, 11.5…	4	2	0	10	FALSE	FALSE	CGY13.74	616	20210611_MmpLifespans_1-v616Pos82x1758y1281	20210611_MmpLifespans_1	27.7333	1838	/scratch3/nate/yeast_lifespan_machine/20210611_MmpLifespans_1/processed_hyperstacks/20210611_MmpLifespans_1-v616Pos82x1758y1281.tif	82	1	r	0.0968873	1	SC_YNB_NH4_GLUCOSE_MMP_pH4.5	0	0	MATa ura3d0 TIM50-mCherry-natMX xsome1::pTPI-preCOX4-SL17-Neon-URA3	WT
26028495	4460846		0	263	23	0.66	x	[0.0, 0.0, 0.0, 0.0, 0.0, 0.1, 0.3, 0.4, 0.5, 0.7, 0.7, 0.7, 1.0, 1.5, 1.5, 1.5, 1.7, 2.0, 2.0, 2.1, 2.1, 2.1, 2.4, 2.5, 2.6, 2.6, 2.9, 3.2, 3.2, 3.2, 3.2, 3.3, 3.3, 3.4, 3.8, 4.0, 4.1, 4.2, 4.2, 4.2, 4.8, 4.9, 4.9, 5.4, 5.4, 5.4, 5.5, 5.9, 6.3, 6.4, 6.4, 6.4, 6.6, 6.6, 6.6, 7.2, 7.6, 7.6, 7.6, 8.3, 8.4, 8.5, 8.5, 9.3, 9.3, 9.5, 9.7, 10.0, 10.0, 10.1, 10.1, 10.5, 10.5, 10.5, 10.8, 10.8, 10.8, 11.…	4	1	0	10	FALSE	FALSE	CGY13.74	616	20210611_MmpLifespans_1-v616Pos83x1909y0708	20210611_MmpLifespans_1	65.7333	1838	/scratch3/nate/yeast_lifespan_machine/20210611_MmpLifespans_1/processed_hyperstacks/20210611_MmpLifespans_1-v616Pos83x1909y0708.tif	83	1	e	0.999353	1	SC_YNB_NH4_GLUCOSE_MMP_pH4.5	0	0	MATa ura3d0 TIM50-mCherry-natMX xsome1::pTPI-preCOX4-SL17-Neon-URA3	WT
26029711	4461068		0	391	41	0.52	w	[0.0, 0.1, 0.2, 0.4, 0.4, 0.8, 0.9, 1.3, 1.3, 1.4, 1.4, 1.4, 1.5, 1.9, 2.2, 2.4, 2.6, 2.6, 2.6, 2.6, 3.0, 3.4, 3.4, 3.4, 3.4, 3.5, 3.5, 3.9, 3.9, 3.9, 4.3, 5.0, 5.0, 5.0, 5.0, 5.3, 5.3, 5.4, 5.9, 6.0, 6.0, 6.0, 6.5, 6.7, 6.7, 6.7, 7.2, 7.6, 7.6, 7.6, 7.6, 7.9, 8.6, 8.6, 8.6, 8.9, 9.3, 9.6, 9.6, 10.0, 10.3, 10.3, 10.3, 10.7, 10.9, 10.9, 10.9, 11.4, 11.9, 11.9, 11.9, 11.9, 11.9, 11.9, 12.0, 12.4, 1…	4	3	0	10	FALSE	FALSE	CGY13.74	616	20210611_MmpLifespans_1-v616Pos85x1190y1092	20210611_MmpLifespans_1	97.7333	1838	/scratch3/nate/yeast_lifespan_machine/20210611_MmpLifespans_1/processed_hyperstacks/20210611_MmpLifespans_1-v616Pos85x1190y1092.tif	85	1				SC_YNB_NH4_GLUCOSE_MMP_pH4.5	0	0	MATa ura3d0 TIM50-mCherry-natMX xsome1::pTPI-preCOX4-SL17-Neon-URA3	WT
26028381	4460824		0	108	14	0.85	x	[0.0, 0.0, 0.0, 0.1, 0.2, 0.2, 0.2, 0.2, 0.2, 0.5, 1.1, 1.2, 1.2, 1.2, 1.2, 1.4, 1.4, 1.7, 1.7, 1.8, 2.3, 2.4, 2.4, 2.4, 2.6, 2.6, 2.8, 2.9, 2.9, 3.3, 3.6, 3.6, 3.9, 4.0, 4.0, 4.0, 4.2, 4.4, 4.5, 4.5, 4.6, 4.8, 5.1, 5.1, 5.1, 5.3, 5.5, 5.5, 5.5, 5.8, 6.2, 6.2, 6.6, 6.6, 6.6, 6.6, 7.1, 7.3, 7.3, 7.3, 7.6, 8.0, 8.0, 8.2, 8.2, 8.4, 8.7, 8.7, 8.7, 9.0, 9.0, 9.0, 9.2, 9.5, 9.7, 9.7, 9.7, 10.0, 10.2, 1…	4	2	0	10	FALSE	FALSE	CGY13.74	616	20210611_MmpLifespans_1-v616Pos83x0863y0297	20210611_MmpLifespans_1	26.9833	1838	/scratch3/nate/yeast_lifespan_machine/20210611_MmpLifespans_1/processed_hyperstacks/20210611_MmpLifespans_1-v616Pos83x0863y0297.tif	83	1	r	0.0126751	1	SC_YNB_NH4_GLUCOSE_MMP_pH4.5	0	0	MATa ura3d0 TIM50-mCherry-natMX xsome1::pTPI-preCOX4-SL17-Neon-URA3	WT
26029571	4461041		0	116	15	0.89	w	[0.0, 0.0, 0.3, 0.4, 0.4, 0.5, 0.6, 1.0, 1.0, 1.0, 1.0, 1.1, 1.3, 1.5, 1.5, 1.5, 1.8, 2.1, 2.1, 2.2, 2.6, 2.6, 2.6, 2.6, 2.9, 3.1, 3.3, 3.3, 3.6, 4.0, 4.2, 4.2, 4.3, 4.3, 4.4, 4.6, 5.1, 5.3, 5.3, 5.9, 5.9, 6.1, 6.1, 6.1, 6.1, 6.6, 7.1, 7.1, 7.2, 7.3, 7.3, 7.5, 7.5, 7.5, 8.0, 8.4, 8.4, 8.4, 8.8, 9.0, 9.0, 9.0, 9.1, 9.5, 9.9, 10.0, 10.0, 10.0, 10.0, 10.0, 10.0, 10.1, 10.1, 10.5, 11.0, 11.1, 11.1, 1…	4	3	0	10	FALSE	FALSE	CGY13.74	616	20210611_MmpLifespans_1-v616Pos85x0881y0473	20210611_MmpLifespans_1	28.9833	1838	/scratch3/nate/yeast_lifespan_machine/20210611_MmpLifespans_1/processed_hyperstacks/20210611_MmpLifespans_1-v616Pos85x0881y0473.tif	85	1				SC_YNB_NH4_GLUCOSE_MMP_pH4.5	0	0	MATa ura3d0 TIM50-mCherry-natMX xsome1::pTPI-preCOX4-SL17-Neon-URA3	WT
26028768	4460892		0	187	12	0.73	x	[0.0, 0.0, 0.0, 0.0, 0.0, 0.0, 0.0, 0.3, 0.4, 0.4, 0.4, 0.4, 0.4, 0.5, 0.6, 0.6, 0.6, 0.9, 1.0, 1.1, 1.1, 1.1, 1.3, 1.7, 1.8, 1.8, 1.9, 2.0, 2.1, 2.3, 2.3, 2.3, 2.4, 2.4, 2.4, 2.4, 2.5, 2.5, 2.6, 2.8, 2.8, 2.8, 3.1, 3.4, 3.4, 3.4, 3.4, 3.5, 3.5, 3.9, 4.1, 4.2, 4.2, 4.2, 4.2, 4.2, 4.3, 4.3, 4.4, 4.4, 4.4, 4.5, 4.5, 4.5, 4.5, 4.5, 4.5, 4.5, 4.5, 4.6, 4.6, 4.6, 4.6, 4.6, 4.6, 4.7, 4.7, 4.8, 4.9, 5.0…	4	4	0	10	FALSE	FALSE	CGY13.74	616	20210611_MmpLifespans_1-v616Pos81x0987y0231	20210611_MmpLifespans_1	46.7333	1838	/scratch3/nate/yeast_lifespan_machine/20210611_MmpLifespans_1/processed_hyperstacks/20210611_MmpLifespans_1-v616Pos81x0987y0231.tif	81	1	u	0.715673	1	SC_YNB_NH4_GLUCOSE_MMP_pH4.5	0	0	MATa ura3d0 TIM50-mCherry-natMX xsome1::pTPI-preCOX4-SL17-Neon-URA3	WT
26030108	4461143		0	105	12	0.71	x	[0.0, 0.1, 0.5, 0.6, 0.6, 0.7, 0.7, 0.7, 0.7, 1.0, 1.4, 1.7, 1.7, 1.7, 1.7, 2.1, 2.1, 2.1, 2.5, 2.5, 2.8, 3.3, 3.3, 3.3, 3.3, 3.3, 3.7, 3.7, 3.7, 3.7, 3.7, 3.7, 3.9, 3.9, 3.9, 4.1, 4.1, 4.2, 4.2, 4.2, 4.3, 4.4, 4.4, 4.4, 4.8, 4.8, 4.8, 4.8, 4.9, 5.1, 5.2, 5.2, 5.3, 5.4, 5.4, 5.4, 5.6, 5.6, 5.6, 5.6, 5.9, 6.1, 6.1, 6.1, 6.4, 6.4, 6.5, 6.5, 6.8, 6.9, 6.9, 6.9, 7.1, 7.2, 7.2, 7.2, 7.6, 7.7, 7.8, 7.8…	4	4	0	10	FALSE	FALSE	CGY13.74	616	20210611_MmpLifespans_1-v616Pos87x0892y1050	20210611_MmpLifespans_1	26.2333	1838	/scratch3/nate/yeast_lifespan_machine/20210611_MmpLifespans_1/processed_hyperstacks/20210611_MmpLifespans_1-v616Pos87x0892y1050.tif	87	1	u	0.428992	1	SC_YNB_NH4_GLUCOSE_MMP_pH4.5	0	0	MATa ura3d0 TIM50-mCherry-natMX xsome1::pTPI-preCOX4-SL17-Neon-URA3	WT
26031546	4461384		0	146	20	0.74	x	[0.0, 0.0, 0.1, 0.1, 0.6, 1.0, 1.1, 1.1, 1.1, 1.1, 1.6, 2.1, 2.1, 2.1, 2.1, 2.5, 3.1, 3.1, 3.1, 3.4, 3.8, 3.9, 3.9, 3.9, 4.2, 4.4, 4.6, 4.7, 5.0, 5.0, 5.0, 5.0, 5.3, 5.8, 6.0, 6.0, 6.0, 6.0, 6.2, 6.5, 6.6, 6.7, 7.1, 7.4, 7.4, 7.4, 7.4, 7.4, 7.6, 7.8, 7.9, 7.9, 7.9, 8.3, 8.7, 8.9, 8.9, 8.9, 9.0, 9.5, 9.8, 9.8, 9.8, 10.0, 10.4, 10.5, 10.5, 10.6, 10.6, 10.6, 11.0, 11.2, 11.2, 11.4, 11.6, 11.6, 11.6,…	4	0	0	10	FALSE	FALSE	CGY13.74	616	20210611_MmpLifespans_1-v616Pos86x1459y1663	20210611_MmpLifespans_1	36.4833	1838	/scratch3/nate/yeast_lifespan_machine/20210611_MmpLifespans_1/processed_hyperstacks/20210611_MmpLifespans_1-v616Pos86x1459y1663.tif	86	1	r	0.0120414	1	SC_YNB_NH4_GLUCOSE_MMP_pH4.5	0	0	MATa ura3d0 TIM50-mCherry-natMX xsome1::pTPI-preCOX4-SL17-Neon-URA3	WT
26029675	4461061		0	232	36	0.59	x	[0.0, 0.4, 0.4, 0.4, 0.4, 0.8, 1.3, 1.3, 1.6, 2.1, 2.1, 2.1, 2.1, 2.6, 3.0, 3.1, 3.1, 3.1, 3.1, 3.6, 4.0, 4.3, 4.6, 4.6, 4.6, 5.0, 5.7, 5.7, 5.8, 6.5, 6.6, 6.6, 7.1, 7.6, 7.6, 7.6, 8.1, 8.6, 8.6, 8.6, 8.6, 9.0, 9.5, 9.5, 9.5, 9.9, 10.2, 10.2, 10.2, 10.7, 11.1, 11.1, 11.1, 11.6, 12.0, 12.1, 12.1, 12.1, 12.5, 13.0, 13.0, 13.0, 13.0, 13.5, 14.0, 14.0, 14.0, 14.0, 14.5, 15.0, 15.0, 15.0, 15.0, 15.0, …	4	4	0	10	FALSE	FALSE	CGY13.74	616	20210611_MmpLifespans_1-v616Pos85x1506y0883	20210611_MmpLifespans_1	57.9833	1838	/scratch3/nate/yeast_lifespan_machine/20210611_MmpLifespans_1/processed_hyperstacks/20210611_MmpLifespans_1-v616Pos85x1506y0883.tif	85	1	u	0.470727	1	SC_YNB_NH4_GLUCOSE_MMP_pH4.5	0	0	MATa ura3d0 TIM50-mCherry-natMX xsome1::pTPI-preCOX4-SL17-Neon-URA3	WT
26029876	4461101		0	363	41	0.56	x	[0.0, 0.1, 0.1, 0.1, 0.3, 0.5, 0.6, 0.7, 0.8, 0.8, 1.0, 1.3, 1.4, 1.7, 1.9, 1.9, 1.9, 1.9, 2.0, 2.2, 2.6, 2.7, 2.7, 3.0, 3.0, 3.2, 3.7, 3.8, 3.8, 3.8, 4.2, 4.5, 4.5, 4.5, 4.6, 4.6, 5.0, 5.4, 5.4, 5.4, 5.5, 5.9, 5.9, 5.9, 6.4, 6.6, 6.6, 6.6, 6.9, 7.0, 7.0, 7.0, 7.3, 7.7, 7.8, 7.8, 7.8, 7.9, 7.9, 7.9, 8.1, 8.4, 8.4, 8.4, 8.9, 9.4, 9.4, 9.4, 9.4, 9.4, 9.4, 9.4, 9.8, 9.9, 10.0, 10.0, 10.1, 10.1, 10.1…	4	4	0	10	FALSE	FALSE	CGY13.74	616	20210611_MmpLifespans_1-v616Pos85x0974y1909	20210611_MmpLifespans_1	90.7333	1838	/scratch3/nate/yeast_lifespan_machine/20210611_MmpLifespans_1/processed_hyperstacks/20210611_MmpLifespans_1-v616Pos85x0974y1909.tif	85	1	u	0.588392	1	SC_YNB_NH4_GLUCOSE_MMP_pH4.5	0	0	MATa ura3d0 TIM50-mCherry-natMX xsome1::pTPI-preCOX4-SL17-Neon-URA3	WT
26031559	4461386		0	391	45	0.55	w	[0.0, 0.4, 0.5, 0.5, 0.6, 0.9, 1.1, 1.1, 1.2, 1.7, 1.8, 1.9, 2.3, 2.5, 2.5, 2.5, 2.5, 2.5, 2.7, 3.1, 3.4, 3.8, 3.8, 3.8, 3.8, 4.4, 4.8, 4.8, 4.8, 5.3, 5.8, 5.8, 5.8, 5.8, 6.3, 6.8, 6.8, 6.8, 7.0, 7.3, 7.3, 7.3, 7.5, 7.7, 7.7, 7.8, 8.0, 8.1, 8.2, 8.2, 8.2, 8.2, 8.7, 9.3, 9.3, 9.3, 9.3, 9.9, 10.4, 10.4, 10.4, 10.4, 10.9, 11.4, 11.4, 11.4, 11.4, 11.4, 11.4, 11.4, 11.8, 12.3, 12.3, 12.3, 12.4, 12.7, …	4	3	0	10	FALSE	FALSE	CGY13.74	616	20210611_MmpLifespans_1-v616Pos86x1879y1666	20210611_MmpLifespans_1	97.7333	1838	/scratch3/nate/yeast_lifespan_machine/20210611_MmpLifespans_1/processed_hyperstacks/20210611_MmpLifespans_1-v616Pos86x1879y1666.tif	86	1				SC_YNB_NH4_GLUCOSE_MMP_pH4.5	0	0	MATa ura3d0 TIM50-mCherry-natMX xsome1::pTPI-preCOX4-SL17-Neon-URA3	WT
26028832	4460904		0	391	50	0.93	x	[0.0, 0.0, 0.0, 0.3, 0.5, 0.9, 1.5, 1.5, 2.0, 2.6, 2.6, 2.7, 3.3, 3.4, 3.4, 3.4, 3.9, 4.3, 4.3, 4.3, 4.3, 4.8, 5.2, 5.2, 5.2, 5.2, 5.4, 5.4, 5.4, 5.9, 6.2, 6.2, 6.5, 6.5, 6.5, 6.6, 7.1, 7.3, 7.3, 7.4, 7.5, 7.5, 7.5, 7.5, 7.7, 8.3, 8.3, 8.7, 8.9, 8.9, 8.9, 8.9, 9.4, 10.0, 10.0, 10.0, 10.0, 10.0, 10.4, 10.8, 10.8, 11.0, 11.1, 11.1, 11.1, 11.1, 11.1, 11.1, 11.6, 12.1, 12.1, 12.1, 12.7, 13.2, 13.2, 1…	4	2	0	10	FALSE	FALSE	CGY13.74	616	20210611_MmpLifespans_1-v616Pos81x1720y0430	20210611_MmpLifespans_1	97.7333	1838	/scratch3/nate/yeast_lifespan_machine/20210611_MmpLifespans_1/processed_hyperstacks/20210611_MmpLifespans_1-v616Pos81x1720y0430.tif	81	1	u	0.257037	1	SC_YNB_NH4_GLUCOSE_MMP_pH4.5	0	0	MATa ura3d0 TIM50-mCherry-natMX xsome1::pTPI-preCOX4-SL17-Neon-URA3	WT
26028456	4460839		0	345	38	0.53	w	[0.0, 0.0, 0.0, 0.1, 0.3, 0.4, 0.5, 0.5, 0.5, 0.6, 0.6, 0.6, 1.0, 1.4, 1.4, 1.7, 2.2, 2.3, 2.3, 2.4, 2.4, 2.4, 2.9, 3.1, 3.1, 3.4, 3.7, 3.8, 3.9, 3.9, 4.0, 4.0, 4.0, 4.5, 5.0, 5.0, 5.0, 5.1, 5.4, 5.6, 5.6, 5.8, 6.0, 6.0, 6.0, 6.2, 6.6, 6.7, 6.7, 6.9, 7.2, 7.2, 7.2, 7.3, 7.5, 7.6, 7.6, 7.8, 8.3, 8.5, 8.6, 8.6, 8.7, 8.8, 8.8, 9.1, 9.4, 9.5, 9.6, 9.7, 9.9, 9.9, 10.0, 10.2, 10.2, 10.2, 10.4, 10.8, 11…	4	0	0	10	FALSE	FALSE	CGY13.74	616	20210611_MmpLifespans_1-v616Pos83x0442y0706	20210611_MmpLifespans_1	86.2333	1838	/scratch3/nate/yeast_lifespan_machine/20210611_MmpLifespans_1/processed_hyperstacks/20210611_MmpLifespans_1-v616Pos83x0442y0706.tif	83	1				SC_YNB_NH4_GLUCOSE_MMP_pH4.5	0	0	MATa ura3d0 TIM50-mCherry-natMX xsome1::pTPI-preCOX4-SL17-Neon-URA3	WT
26028577	4460860		0	179	23	0.83	x	[0.0, 0.0, 0.1, 0.2, 0.2, 0.2, 0.2, 0.3, 0.3, 0.5, 0.8, 1.1, 1.1, 1.3, 1.7, 1.8, 1.8, 1.8, 1.8, 1.9, 2.4, 2.4, 2.5, 3.0, 3.1, 3.1, 3.1, 3.1, 3.4, 3.9, 4.0, 4.0, 4.1, 4.2, 4.2, 4.4, 4.6, 4.6, 4.6, 4.8, 5.1, 5.3, 5.3, 5.3, 5.3, 5.3, 5.5, 5.9, 6.0, 6.1, 6.1, 6.1, 6.1, 6.2, 6.3, 6.8, 7.0, 7.0, 7.0, 7.6, 7.6, 7.8, 7.8, 8.0, 8.2, 8.4, 8.5, 8.8, 9.0, 9.0, 9.0, 9.5, 9.7, 9.7, 9.8, 9.8, 10.1, 10.1, 10.1, …	4	2	0	10	FALSE	FALSE	CGY13.74	616	20210611_MmpLifespans_1-v616Pos83x1276y1116	20210611_MmpLifespans_1	44.7333	1838	/scratch3/nate/yeast_lifespan_machine/20210611_MmpLifespans_1/processed_hyperstacks/20210611_MmpLifespans_1-v616Pos83x1276y1116.tif	83	1	r	0.138887	1	SC_YNB_NH4_GLUCOSE_MMP_pH4.5	0	0	MATa ura3d0 TIM50-mCherry-natMX xsome1::pTPI-preCOX4-SL17-Neon-URA3	WT
26029446	4461018		0	244	31	0.58	x	[0.0, 0.2, 0.3, 0.4, 0.5, 0.5, 0.5, 0.6, 0.6, 0.7, 1.0, 1.3, 1.3, 1.3, 1.6, 1.8, 2.0, 2.1, 2.3, 2.4, 2.4, 2.5, 3.1, 3.1, 3.1, 3.4, 3.7, 4.0, 4.0, 4.0, 4.5, 4.7, 5.3, 5.4, 5.4, 5.6, 6.2, 6.2, 6.2, 6.2, 6.4, 6.6, 6.7, 7.0, 7.2, 7.2, 7.2, 7.4, 7.5, 7.5, 7.6, 8.0, 8.4, 8.4, 8.4, 8.8, 9.0, 9.0, 9.2, 9.7, 9.7, 9.7, 10.1, 10.6, 10.6, 10.7, 11.0, 11.0, 11.0, 11.0, 11.0, 11.0, 11.5, 12.0, 12.1, 12.1, 12.3…	4	1	0	10	FALSE	FALSE	CGY13.74	616	20210611_MmpLifespans_1-v616Pos84x1439y1539	20210611_MmpLifespans_1	60.9833	1838	/scratch3/nate/yeast_lifespan_machine/20210611_MmpLifespans_1/processed_hyperstacks/20210611_MmpLifespans_1-v616Pos84x1439y1539.tif	84	1	e	0.993325	1	SC_YNB_NH4_GLUCOSE_MMP_pH4.5	0	0	MATa ura3d0 TIM50-mCherry-natMX xsome1::pTPI-preCOX4-SL17-Neon-URA3	WT
26032237	4461476		0	288	42	0.93	x	[0.0, 0.2, 0.5, 0.5, 1.1, 1.1, 1.1, 2.0, 2.2, 2.7, 2.8, 2.8, 3.1, 3.2, 3.2, 3.2, 3.2, 3.4, 3.5, 3.5, 3.5, 3.5, 3.6, 3.8, 4.1, 4.2, 4.2, 4.2, 4.3, 4.7, 4.9, 5.0, 5.0, 5.0, 5.0, 5.5, 6.1, 6.1, 6.1, 6.1, 6.6, 7.1, 7.1, 7.1, 7.1, 7.2, 7.2, 7.7, 8.1, 8.1, 8.2, 8.6, 8.7, 8.7, 9.1, 9.6, 9.6, 9.6, 9.6, 10.1, 10.5, 10.6, 10.6, 10.6, 10.7, 10.7, 10.7, 10.9, 10.9, 10.9, 10.9, 10.9, 10.9, 11.2, 11.6, 11.8, 1…	4	1	0	10	FALSE	FALSE	CGY13.74	616	20210611_MmpLifespans_1-v616Pos88x0837y0468	20210611_MmpLifespans_1	71.9833	1838	/scratch3/nate/yeast_lifespan_machine/20210611_MmpLifespans_1/processed_hyperstacks/20210611_MmpLifespans_1-v616Pos88x0837y0468.tif	88	1	r	0.168014	1	SC_YNB_NH4_GLUCOSE_MMP_pH4.5	0	0	MATa ura3d0 TIM50-mCherry-natMX xsome1::pTPI-preCOX4-SL17-Neon-URA3	WT
26030625	4461238		0	264	25	0.55	x	[0.0, 0.4, 0.4, 0.6, 0.6, 0.6, 1.0, 1.2, 1.3, 1.3, 1.3, 1.5, 1.5, 1.9, 2.3, 2.3, 2.7, 2.7, 2.9, 2.9, 3.3, 3.8, 3.8, 3.8, 3.8, 3.9, 4.5, 4.6, 4.6, 4.6, 4.6, 4.9, 5.4, 5.6, 5.6, 6.0, 6.3, 6.3, 6.3, 6.9, 6.9, 6.9, 7.0, 7.6, 7.8, 7.8, 7.9, 8.3, 8.6, 8.6, 8.6, 9.0, 9.1, 9.1, 9.1, 9.1, 9.2, 9.4, 9.5, 9.7, 9.7, 9.7, 9.9, 10.0, 10.0, 10.0, 10.0, 10.2, 10.2, 10.2, 10.2, 10.4, 10.4, 10.4, 10.4, 10.5, 10.5,…	4	0	0	10	FALSE	FALSE	CGY13.74	616	20210611_MmpLifespans_1-v616Pos89x1183y1534	20210611_MmpLifespans_1	65.9833	1838	/scratch3/nate/yeast_lifespan_machine/20210611_MmpLifespans_1/processed_hyperstacks/20210611_MmpLifespans_1-v616Pos89x1183y1534.tif	89	1	r	0.028249	1	SC_YNB_NH4_GLUCOSE_MMP_pH4.5	0	0	MATa ura3d0 TIM50-mCherry-natMX xsome1::pTPI-preCOX4-SL17-Neon-URA3	WT
26028670	4460874		0	392	28	0.52	x	[0.0, 0.2, 0.2, 0.3, 0.3, 0.3, 0.3, 0.3, 0.7, 1.0, 1.1, 1.2, 1.3, 1.7, 1.7, 1.9, 1.9, 1.9, 2.1, 2.4, 2.7, 2.7, 2.7, 3.0, 3.0, 3.2, 3.2, 3.3, 3.4, 3.4, 3.4, 3.4, 3.4, 3.4, 3.4, 3.4, 3.4, 3.5, 3.5, 3.6, 3.6, 3.6, 3.9, 4.2, 4.2, 4.2, 4.4, 4.9, 4.9, 4.9, 5.0, 5.5, 5.5, 5.6, 5.8, 6.0, 6.0, 6.2, 6.3, 6.6, 6.6, 6.6, 6.7, 7.1, 7.1, 7.1, 7.2, 7.5, 7.5, 7.5, 7.6, 8.0, 8.0, 8.0, 8.2, 8.5, 8.5, 8.5, 8.7, 9.0…	4	4	0	10	FALSE	FALSE	CGY13.74	616	20210611_MmpLifespans_1-v616Pos83x0647y1523	20210611_MmpLifespans_1	97.9833	1838	/scratch3/nate/yeast_lifespan_machine/20210611_MmpLifespans_1/processed_hyperstacks/20210611_MmpLifespans_1-v616Pos83x0647y1523.tif	83	1	e	0.988211	1	SC_YNB_NH4_GLUCOSE_MMP_pH4.5	0	0	MATa ura3d0 TIM50-mCherry-natMX xsome1::pTPI-preCOX4-SL17-Neon-URA3	WT
26031262	4461329		0	264	37	0.76	x	[0.0, 0.1, 0.3, 0.4, 0.6, 0.8, 0.9, 0.9, 0.9, 0.9, 1.0, 1.1, 1.3, 1.4, 1.4, 1.6, 2.0, 2.3, 2.3, 2.3, 2.3, 2.8, 3.2, 3.2, 3.7, 4.0, 4.0, 4.0, 4.6, 5.0, 5.0, 5.0, 5.0, 5.4, 5.9, 5.9, 6.4, 7.1, 7.1, 7.2, 7.8, 7.8, 7.8, 7.9, 8.5, 8.7, 8.7, 8.7, 8.9, 9.4, 9.6, 9.6, 10.2, 10.3, 10.7, 11.2, 11.2, 11.2, 11.2, 11.8, 12.2, 12.2, 12.2, 12.8, 13.3, 13.3, 13.3, 13.8, 14.4, 14.4, 14.4, 14.4, 14.9, 15.4, 15.4, …	4	0	0	10	FALSE	FALSE	CGY13.74	616	20210611_MmpLifespans_1-v616Pos86x0629y0437	20210611_MmpLifespans_1	65.9833	1838	/scratch3/nate/yeast_lifespan_machine/20210611_MmpLifespans_1/processed_hyperstacks/20210611_MmpLifespans_1-v616Pos86x0629y0437.tif	86	1	e	0.844267	1	SC_YNB_NH4_GLUCOSE_MMP_pH4.5	0	0	MATa ura3d0 TIM50-mCherry-natMX xsome1::pTPI-preCOX4-SL17-Neon-URA3	WT
26031455	4461366		0	393	51	0.54	w	[0.0, 0.0, 0.2, 0.4, 0.6, 0.6, 0.7, 0.7, 0.8, 1.1, 1.3, 1.3, 1.6, 2.0, 2.0, 2.0, 2.0, 2.1, 2.8, 3.0, 3.0, 3.0, 3.8, 3.9, 3.9, 4.0, 4.0, 4.0, 4.3, 4.7, 4.7, 5.1, 5.1, 5.2, 5.4, 5.9, 5.9, 5.9, 6.2, 6.4, 6.4, 6.4, 6.8, 7.3, 7.3, 7.3, 7.4, 7.9, 8.1, 8.1, 8.1, 8.2, 8.2, 8.4, 8.5, 9.2, 9.2, 9.3, 9.6, 10.1, 10.1, 10.2, 10.5, 10.5, 10.5, 10.5, 11.0, 11.5, 11.5, 11.6, 11.6, 11.6, 11.7, 11.7, 12.0, 12.3, 1…	4	0	0	10	FALSE	FALSE	CGY13.74	616	20210611_MmpLifespans_1-v616Pos86x1253y1254	20210611_MmpLifespans_1	98.2333	1838	/scratch3/nate/yeast_lifespan_machine/20210611_MmpLifespans_1/processed_hyperstacks/20210611_MmpLifespans_1-v616Pos86x1253y1254.tif	86	1				SC_YNB_NH4_GLUCOSE_MMP_pH4.5	0	0	MATa ura3d0 TIM50-mCherry-natMX xsome1::pTPI-preCOX4-SL17-Neon-URA3	WT
26029584	4461044		0	53	7	0.78	w	[0.0, 0.0, 0.1, 0.1, 0.4, 0.6, 0.6, 0.6, 0.8, 1.0, 1.0, 1.0, 1.0, 1.0, 1.0, 1.1, 1.5, 1.7, 1.7, 1.8, 1.9, 1.9, 1.9, 2.2, 2.3, 2.5, 2.6, 2.6, 2.6, 2.9, 3.3, 3.7, 3.7, 3.7, 3.9, 4.6, 4.7, 4.7, 4.7, 5.1, 5.1, 5.1, 5.3, 6.1, 6.1, 6.1, 6.4, 6.7, 6.9, 6.9, 7.0, 7.4, 7.5]	4	0	0	10	FALSE	FALSE	CGY13.74	616	20210611_MmpLifespans_1-v616Pos85x1509y0474	20210611_MmpLifespans_1	13.2333	1838	/scratch3/nate/yeast_lifespan_machine/20210611_MmpLifespans_1/processed_hyperstacks/20210611_MmpLifespans_1-v616Pos85x1509y0474.tif	85	1				SC_YNB_NH4_GLUCOSE_MMP_pH4.5	0	0	MATa ura3d0 TIM50-mCherry-natMX xsome1::pTPI-preCOX4-SL17-Neon-URA3	WT
26028153	4460784		0	159	17	0.65	x	[0.0, 0.1, 0.1, 0.2, 0.2, 0.6, 0.8, 0.8, 0.8, 0.9, 1.3, 1.6, 1.6, 1.6, 1.8, 2.2, 2.4, 2.4, 2.4, 2.7, 2.8, 3.0, 3.1, 3.1, 3.2, 3.2, 3.2, 3.3, 3.3, 3.4, 3.4, 3.4, 3.4, 3.5, 3.6, 3.6, 3.6, 3.6, 4.1, 4.3, 4.5, 4.5, 4.5, 4.5, 5.0, 5.3, 5.3, 5.3, 5.7, 5.9, 5.9, 6.1, 6.8, 6.9, 6.9, 6.9, 7.6, 7.6, 7.8, 7.9, 7.9, 8.0, 8.3, 8.5, 8.8, 8.9, 8.9, 9.0, 9.3, 9.3, 9.3, 9.4, 9.9, 10.3, 10.3, 10.3, 10.3, 10.4, 10.…	4	3	0	10	FALSE	FALSE	CGY13.74	616	20210611_MmpLifespans_1-v616Pos82x1445y1082	20210611_MmpLifespans_1	39.7333	1838	/scratch3/nate/yeast_lifespan_machine/20210611_MmpLifespans_1/processed_hyperstacks/20210611_MmpLifespans_1-v616Pos82x1445y1082.tif	82	1	u	0.452082	1	SC_YNB_NH4_GLUCOSE_MMP_pH4.5	0	0	MATa ura3d0 TIM50-mCherry-natMX xsome1::pTPI-preCOX4-SL17-Neon-URA3	WT
26031601	4461394		0	230	29	0.91	x	[0.0, 0.1, 0.1, 0.1, 0.4, 0.9, 1.0, 1.0, 1.0, 1.5, 1.8, 1.8, 1.8, 1.9, 2.2, 2.4, 2.5, 2.6, 2.6, 2.6, 2.6, 3.0, 3.0, 3.5, 3.7, 3.7, 4.1, 4.1, 4.1, 4.4, 4.8, 5.1, 5.1, 5.1, 5.1, 5.2, 5.3, 5.7, 5.8, 6.0, 6.1, 6.3, 6.4, 6.4, 6.5, 6.5, 6.5, 6.8, 6.9, 7.0, 7.2, 7.6, 7.7, 7.7, 7.7, 8.0, 8.0, 8.3, 8.8, 8.9, 8.9, 8.9, 8.9, 9.3, 9.3, 9.7, 9.9, 10.1, 10.1, 10.1, 10.2, 10.3, 10.3, 10.5, 10.8, 11.0, 11.0, 11.…	4	0	0	10	FALSE	FALSE	CGY13.74	616	20210611_MmpLifespans_1-v616Pos86x1773y1877	20210611_MmpLifespans_1	57.4833	1838	/scratch3/nate/yeast_lifespan_machine/20210611_MmpLifespans_1/processed_hyperstacks/20210611_MmpLifespans_1-v616Pos86x1773y1877.tif	86	1	u	0.740179	1	SC_YNB_NH4_GLUCOSE_MMP_pH4.5	0	0	MATa ura3d0 TIM50-mCherry-natMX xsome1::pTPI-preCOX4-SL17-Neon-URA3	WT
26028946	4460922		23	250	25	0.76	x	[0.0, 0.1, 0.2, 0.2, 0.3, 0.3, 0.6, 1.0, 1.1, 1.1, 1.1, 1.6, 2.1, 2.1, 2.1, 2.2, 2.2, 2.2, 2.5, 2.8, 2.8, 2.9, 3.1, 3.2, 3.2, 3.2, 3.2, 3.4, 3.6, 3.8, 3.9, 4.1, 4.3, 4.3, 4.3, 4.7, 5.2, 5.2, 5.2, 5.4, 5.5, 5.5, 5.5, 5.5, 6.1, 6.2, 6.3, 6.5, 6.5, 6.5, 6.9, 7.0, 7.1, 7.4, 7.6, 7.8, 7.8, 7.8, 7.8, 7.8, 8.0, 8.0, 8.0, 8.6, 9.1, 9.1, 9.1, 9.2, 9.4, 9.5, 9.7, 9.7, 9.8, 10.0, 10.0, 10.0, 10.0, 10.1, 10.…	4	1	0	10	FALSE	FALSE	CGY13.74	616	20210611_MmpLifespans_1-v616Pos81x0562y1046	20210611_MmpLifespans_1	56.75	1838	/scratch3/nate/yeast_lifespan_machine/20210611_MmpLifespans_1/processed_hyperstacks/20210611_MmpLifespans_1-v616Pos81x0562y1046.tif	81	1	r	0.143518	1	SC_YNB_NH4_GLUCOSE_MMP_pH4.5	0	0	MATa ura3d0 TIM50-mCherry-natMX xsome1::pTPI-preCOX4-SL17-Neon-URA3	WT
26028447	4460837		0	391	40	0.54	w	[0.0, 0.3, 0.3, 0.4, 0.4, 0.4, 0.5, 0.6, 0.6, 0.9, 1.3, 1.5, 1.5, 1.5, 1.6, 2.0, 2.5, 2.5, 2.6, 2.9, 2.9, 2.9, 2.9, 3.2, 3.8, 3.8, 3.8, 4.1, 4.5, 4.7, 4.7, 4.8, 5.0, 5.0, 5.0, 5.0, 5.2, 5.7, 5.7, 5.7, 6.1, 6.5, 6.5, 6.5, 6.5, 7.0, 7.5, 7.5, 7.5, 7.5, 8.1, 8.6, 8.6, 8.6, 8.7, 8.7, 8.7, 8.9, 8.9, 8.9, 9.3, 9.6, 9.7, 9.7, 9.8, 9.8, 9.8, 9.8, 10.2, 10.5, 10.5, 11.0, 11.0, 11.2, 11.4, 11.4, 11.5, 11.7…	4	4	0	10	FALSE	FALSE	CGY13.74	616	20210611_MmpLifespans_1-v616Pos83x1805y0497	20210611_MmpLifespans_1	97.7333	1838	/scratch3/nate/yeast_lifespan_machine/20210611_MmpLifespans_1/processed_hyperstacks/20210611_MmpLifespans_1-v616Pos83x1805y0497.tif	83	1				SC_YNB_NH4_GLUCOSE_MMP_pH4.5	0	0	MATa ura3d0 TIM50-mCherry-natMX xsome1::pTPI-preCOX4-SL17-Neon-URA3	WT
[truncated: 4,054 more rows]

## Sheet: fig2E
id	catcher_id	frame_start	frame_stop	bud_cnt	score	event_type	cv_model_used_id	z	channel	strain	processor_version	catcher_name	experiment	tls	culture_id	position_number	cv_model_used_version	mode_of_death_prediction	mode_of_death_elongated_prob	mode_of_death_model_version	media	channel_location_x_um	channel_location_y_um	genotype	gene	rdna_copies	event_bool	exp_chan
[truncated: 9,883 more rows]

## Sheet: fig2G
strain	gene	background	sample	rep	TMRM_corrected	experiment
[truncated: 36 more rows]

## Sheet: fig3A
id	catcher_id	frame_start	frame_stop	bud_cnt	score	event_type	cv_model_used_id	z	channel	strain	processor_version	catcher_name	experiment	tls	culture_id	position_number	cv_model_used_version	mode_of_death_prediction	mode_of_death_elongated_prob	mode_of_death_model_version	media	channel_location_x_um	channel_location_y_um	genotype	gene	rdna_copies	event_bool	exp_chan
[truncated: 36,042 more rows]

[truncated: 26 more sheets: fig3C, fig3D, fig4A, fig4B, fig4C, fig4D, fig5ACD, fig5B, fig7A, fig7B, fig7C_figS5J, fig7D, fig7E, fig7F, figS1A, figS1B, figS1C, figS3C, figS3DE, figS3F …]
